# Supplementary material for: Dendritic mRNAs encode diversified functionalities in hippocampal pyramidal neurons
Source: BMC Neurosci. 2006 Feb 17;7:17. doi: 10.1186/1471-2202-7-17 (PMC1386695; doi:10.1186/1471-2202-7-17)
Supplement: Additional File 1 — An Excel file containing the complete list of 154 dendritic mRNA candidates. Each sequence was annotated with three databases, and subjected to literature search. Relevant PubMed IDs were also included. [file 1471-2202-7-17-S1.xls]

## Sheet: Sheet1
Primary Sequence Name	Sequence Code	Sequence Description	ypd_function	go_function	Intensity1	Intensity2	Log(Intensity)	Log (Ratio)	Log (Ratio) Error	Fold Change
Receptors, ion channels, and postsynaptic molecules (12)
409399_Rn	AA819646	similar to Mouse very large G-protein-coupled receptor 1 (Vlgr1) mRNA, complete cds.			986.2	304.84	2.74	-0.51	0.02	-3.23
Ntsr2	NM_022695	Rattus norvegicus NTR2 receptor (Ntsr2), mRNA.	Neurotensin receptor 2, a G protein-coupled receptor that binds neurotensin and antihistaminic drug levocabastine but does not activate, binds human NTSR1 antagonists to stimulate IP formation, Ca2+ mobilization, arachidonic acid release and MAPK activity	neuropeptide receptor activity;transmembrane receptor activity;rhodopsin-like receptor activity;neurotensin receptor activity, G-protein coupled;G-protein coupled receptor activity;	7192.21	2229.34	3.6	-0.51	0.01	-3.22
297948_Rn	AA925099	Rat alpha-platelet-derived growth factor receptor mRNA.	Platelet-derived growth factor receptor alpha, tyrosine kinase receptor involved in platelet activation, cell proliferation and migration and development, may function in tumor metastasis; promoter haplotypes contribute to genesis of neural tube defects	platelet-derived growth factor, alpha-receptor activity;PDZ-domain binding;transferase activity;protein kinase activity;receptor activity;protein serine/threonine kinase activity;ATP binding;transmembrane receptor protein tyrosine kinase activity;protein-tyrosine kinase activity;	1261.82	478.87	2.89	-0.42	0.02	-2.63
289920_Rn	BF400584	Rattus norvegicus tandem pore potassium channel mRNA, complete cds.	Potassium channel subfamily K member 15 (TASK-5), a member of the tandem pore domain K+ channel family, a putative potassium channel subunit that may play a role in neurotransmission in the central auditory pathway	voltage-gated potassium channel activity;cation channel activity;potassium channel regulator activity;potassium channel activity;ion channel activity;voltage-gated ion channel activity;	7127.72	2717.74	3.64	-0.42	0.02	-2.62
299063_Rn	BQ207282	Rat putative G-protein coupled receptor GPCR91 (Gpcr91) mRNA, complete cds.			3910.56	1548.05	3.39	-0.4	0.02	-2.53
NM_031645	NM_031645	Rattus norvegicus receptor (calcitonin) activity modifying protein 1 (Ramp1), mRNA.	Receptor-activity-modifying protein 1, member of a family of single-transmembrane-domain proteins, coexpression with calcitonin-receptor-like receptor (Calcrl) modulates Calcrl ligand specificity to form a calcitonin gene-related peptide receptor	receptor regulator activity;protein transporter activity;receptor binding;coreceptor, soluble ligand activity;receptor activity;	2625.24	1150.51	3.24	-0.36	0.02	-2.28
205301_Rn	AF322216.1	Rat inhibin binding protein long isoform mRNA, complete cds; alternatively spliced. PMID: 11266515			6386.25	2944.54	3.64	-0.34	0.02	-2.17
207668_Rn	AI454918	similar to mouse maguin-2; maguin-1, clone MGC:37681 IMAGE:5059479, mRNA, complete cds. Interacts with PSD95, PMID: 12390249			622.19	288.16	2.63	-0.33	0.05	-2.15
221116_Rn	NM_022005	Rattus norvegicus FXYD domain-containing ion transport regulator 6 (Fxyd6), mRNA. AMGNNUC:ARGI1-080958-CYA AMGNNUC:NM_022005 1 Rattus norvegicus FXYD domain-containing ion transport regulator 6 (Fxyd6), mRNA.	Protein with high similarity to phospholemman (human FXYD1), which is a chloride channel that may play a role in muscle contraction and in cell volume regulation, member of the ATP1G1, PLM and MAT8 family, which may regulate chloride channels	chloride channel activity;anion channel activity;channel/pore class transporter activity;ion channel activity;	1910.9	902.22	3.12	-0.33	0.02	-2.12
221899_Rn	NM_057201	Rattus norvegicus G protein-coupled receptor 37 (endothelin receptor type B-like) (Gpr37), mRNA.	G protein-coupled receptor 37, a putative GPCR of orphan status; insoluble human GPR37 accumulates in autosomal recessive juvenile Parkinson brains and may cause selective neuronal death, and the gene is often hypermethylated in acute myeloid leukemia	G-protein coupled receptor activity, unknown ligand;	5711.75	2732.54	3.6	-0.32	0.02	-2.09
201871_Rn	NM_031648	Rattus norvegicus FXYD domain-containing ion transport regulator 1 (Fxyd1), mRNA. AMGNNUC:ARGI1-076923-CYA AMGNNUC:NM_031648 1 Rattus norvegicus FXYD domain-containing ion transport regulator 1 (Fxyd1), mRNA.	Phospholemman, a chloride channel or channel regulator, member of the FXYD domain-containing family of ion transport regulators or channels (member 1), may play a role in muscle contraction and in cell volume regulation	chloride channel activity;chloride channel regulator activity;ion channel activity;	1001.98	491.15	2.85	-0.31	0.02	-2.04
221650_Rn	BM986553	similar to mouse autocrine motility factor receptor, clone IMAGE:3500628, mRNA, partial cds.	Autocrine motility factor receptor, a cell surface glycoprotein involved in cell motility signaling and metastasis, involved in endocytosis to the endoplasmic reticulum; human AMFR is associated with tumor progression in various carcinomas	binding;transmembrane receptor activity;ligase activity;receptor activity;	4753.52	2344.34	3.52	-0.31	0.02	-2.03
Cytoskeleton (12)
Arpc1b	NM_019289	Actin-related protein complex 1b	Protein with high similarity to actin related protein 2/3 complex subunit 1A (human ARPC1A), contains five WD domains (WD-40 repeats), which may mediate protein-protein interactions	structural constituent of cytoskeleton;cytoskeletal protein binding;protein binding;	2457.15	763.77	3.14	-0.51	0.02	-3.22
Csrp1	NM_017148	cysteine rich protein	Cysteine-rich protein 1, has two zinc-finger LIM domains and interacts with alpha actinin (Actn1), may have a role in myogenesis, potential marker for smooth muscle cell lineages	zinc ion binding;protein binding;	3637.15	1175.83	3.32	-0.49	0.01	-3.09
295827_Rn	BQ208680	similar to mouse LIM and cysteine-rich domains 1, clone MGC:29184 IMAGE:5007525, mRNA, complete cds.	LIM and cysteine-rich domains 1, a member of group 3 of the LIM domain protein family, contains two C-terminal LIM domains and an N-terminal cysteine-rich domain, may be involved in protein-protein interactions that facilitate muscle development	protein binding;molecular_function unknown;	3087.81	1436.61	3.32	-0.33	0.03	-2.16
222528_Rn	NM_012649	Rattus norvegicus Ryudocan/syndecan 4 (Sdc4), mRNA.	Syndecan 4 (ryudocan), plays a role in the formation of focal adhesions and actin stress fibers, may also be involved in intercellular communication, wound healing, and angiogenesis	coreceptor activity;glycosaminoglycan binding;protein binding;cytoskeletal protein binding;	2731.64	932.93	3.2	-0.47	0.02	-2.94
217283_Rn	BF396614	unknown function	Wiskott-Aldrich syndrome-like, interacts with CDC42, plays roles in actin polymerization, cytoskeletal rearrangement, chemotaxis, and signal transduction	small GTPase regulatory/interacting protein activity;signal transducer activity;	23314.6	8398.68	4.15	-0.44	0.02	-2.78
217894_Rn	BG374290	Rat map2 gene for microtubule-associated protein.	Microtubule-associated protein 2, a microtubule stabilizing protein involved in cytoskeletal organization, plays a role in neurogenesis; abnormal phosphorylation and expression of human MAP2 correlates with several brain diseases	microtubule binding;	10506.5	3804.76	3.8	-0.44	0.01	-2.76
297802_Rn	BE117007	unknown function	Myristoylated alanine-rich protein kinase C substrate, a calmodulin binding protein that may cross-link actin filaments and is involved in brain development	actin cross-linking activity;phosphatidylinositol-4,5-bisphosphate binding;kinase activity;calmodulin binding;actin binding;	2117.29	840.97	3.13	-0.4	0.03	-2.52
CB547996	CB547996	similar to GCGPROT:Q9UGQ4 DJ998C11.1 (KIAA1415 PROTEIN (CONTAINS A RHOGEF DOMAIN)) (FRAGMENT). score=2.401e-104	T lymphoma invasion and metastasis 1, RAC1 and RHO guanine nucleotide exchange factor that is involved in lamellipodium formation and apoptosis	apoptosis activator activity;guanyl-nucleotide exchange factor activity;Rho guanyl-nucleotide exchange factor activity;protein binding;Rho GTPase activator activity;	15891.2	6800.66	4.02	-0.37	0.01	-2.34
BE120761	BE120761	ESTs, Highly similar to TBB1_RAT TUBULIN BETA CHAIN [R.norvegicus]			13441	5768.21	3.94	-0.37	0.02	-2.33
AI406490	AI406490	ESTs	Activated Cdc42-associated kinase-1 (Ack-1), nonreceptor tyrosine kinase that binds to Cdc42 (CDC42) -GTP and inhibits its GTPase activity, stimulates Dbl (MCF2) guanine nucleotide exchange activity, may play a role in melanoma tumor growth and invasion	SH3-domain binding;protein binding;clathrin binding;transferase activity;ATP binding;non-membrane spanning protein tyrosine kinase activity;GTPase inhibitor activity;	12815.9	5519.33	3.92	-0.37	0.03	-2.32
CB548475	CB548475	similar to Translation of nuc:BC025221_1 Mus musculus, clone IMAGE:5037434, mRNA, partial cds. score=4.588e-43	Pleckstrin homology Sec7 and coiled/coil domains 1 (cytohesin 1), guanine nucleotide exchange factor for ADP-ribosylation factors, plays a role in cell adhesion and actin cytoskeleton organization, mediates herpes virus-induced cellular alterations	GTPase activator activity;enzyme binding;ARF guanyl-nucleotide exchange factor activity;guanyl-nucleotide exchange factor activity;	258.32	113.03	2.23	-0.36	0.02	-2.28
224252_Rn	NM_145682	Rattus norvegicus filamin-interacting protein L-Filip (Filip), mRNA.	Filamin-interacting protein, binds to filamin A and induces the degradation of F-actin-bound filamin A, regulates the radial migration of postmitotic neurons from the ventricular zone of neocortex	cytoskeletal regulatory protein binding;	387.44	193.61	2.44	-0.3	0.03	-2
Extracellular matrix, cell adhesion, and immuno-molecules (31)
219078_Rn	NM_012889	Rattus norvegicus Vascular cell adhesion molecule 1 (Vcam1), mRNA. AMGNNUC:ARGI1-030970-CYA AMGNNUC:NM_012889 1 Rattus norvegicus Vascular cell adhesion molecule 1 (Vcam1), mRNA.	Vascular cell adhesion molecule 1, an immunoglobulin superfamily member that mediates adhesion of specific leukocytes to endothelial cells during inflammation, may have a role in atherosclerosis; expression of human VCAM1 is increased in breast cancer	integrin binding;cell adhesion molecule activity;	5237.36	942.39	3.35	-0.74	0.02	-5.55
221686_Rn	NM_019359	Rattus norvegicus calponin 3, acidic (Cnn3), mRNA.	Protein with very strong similarity to acidic calponin (rat Cnn3), which is an actin-binding protein that acts in neuronal remodeling, contains three calponin family repeats and a calponin homology (CH) domain	calmodulin binding;actin binding;actin bundling activity;	13432.5	3109.36	3.81	-0.64	0.02	-4.32
Bgn	NM_017087	Small proteoglycan I (biglycan), bone (BSPG1) (bone/cartilage proteclycan 1 precursor)	Biglycan, a leucine-rich chondroitin sulfate proteoglycan of the extracellular matrix, binds collagen and TGF beta, and may function in connective tissue organization and bone formation; deletion of the mouse Bgn gene leads to osteoporosis-like symptoms	protein binding;extracellular matrix structural constituent;structural constituent of bone;collagen binding;	2411.53	603.89	3.08	-0.6	0.02	-3.99
435571_Rn	AW253649	R.norvegicus (Sprague Dawley) CD9 mRNA for cell surface glycoprotein.	CD9 antigen, member of the tetraspanin superfamily, may play roles in cell adhesion, cell signaling, and cell growth regulation; human CD9 expression is inversely correlated with metastasis in several tumor types	signal transducer activity;protein binding;	1760.82	547.71	2.99	-0.51	0.02	-3.2
CB545139	CB545139	similar to Translation of nuc:S57132_1 COL16A1=type XVI collagen alpha 1 chain [human, placenta, mRNA Partial, 3720 nt]; This sequence comes from Fig. 2; alpha 1 (XVI). score=2.978e-26			1004.41	342.07	2.77	-0.47	0.02	-2.94
218622_Rn	AI179984	similar to Mouse pigment epithelium-derived factor (PEDF) mRNA, complete cds.	Protein with strong similarity to pigment epithelium-derived factor (caspin, mouse Serpinf1), which is a collagen binding protein that inhibits angiogenesis in the eye and regulates apoptosis, contains a serpin (serine protease inhibitor) domain	serine protease inhibitor activity;collagen binding;	1370.52	494.05	2.92	-0.44	0.02	-2.77
202298_Rn	AI177170	similar to Translation of nuc:BC031262_1 Homo sapiens, Similar to catenin (cadherin-associated protein), alpha 2, clone MGC:39727 IMAGE:5274351, mRNA, complete cds. score=7.84e-45	Catenin alpha 1 (alpha E-catenin), actin binding and bundling protein that associates with E-cadherin (CDH1) and beta (CTNNB1) and gamma (JUP) catenins, may mediate cell-cell adhesion; appears to suppress colon cancer cell invasiveness	cytoskeletal protein binding;actin bundling activity;cell adhesion molecule activity;	5181.59	1897.59	3.5	-0.44	0.01	-2.73
215917_Rn	BF524795	similar to Mouse, junction cell adhesion molecule 3, clone MGC:35813 IMAGE:4973185, mRNA, complete cds.			1527.36	606.33	2.98	-0.4	0.02	-2.52
218651_Rn	AA817908	similar to Mouse, clone MGC:27719 IMAGE:2609919, mRNA, complete cds.	Agglutinin-like cell surface protein, potential adhesin	cell adhesion molecule activity;Rab guanyl-nucleotide exchange factor activity;Ran guanyl-nucleotide exchange factor activity;Rho guanyl-nucleotide exchange factor activity;	1432.1	575.52	2.96	-0.4	0.02	-2.48
Lamb2	NM_012974	Laminin chain beta 2	Laminin beta 2 (s-laminin), a basement membrane protein that is involved in neurogenesis, may contribute to synaptogenesis, CNS development, and retinal development	oxidoreductase activity;cell adhesion molecule activity;calcium ion binding;structural molecule activity;extracellular matrix structural constituent;phospholipase A2 activity;	1808.09	756.74	3.07	-0.38	0.02	-2.39
375515_Rn	NM_053796	Rattus norvegicus junctional adhesion molecule 1 (Jam1), mRNA. AMGNNUC:ARGI1-062481-CYA AMGNNUC:NM_053796 1 Rattus norvegicus junctional adhesion molecule 1 (Jam1), mRNA.	Protein with strong similarity to junctional adhesion molecule 1 (mouse F11r), which serves as a receptor for reovirus and plays a role in monocyte transmigration and paracellular permeability, contains two immunoglobulin (Ig) domains	cell adhesion molecule activity;protein binding;	767.21	324.42	2.69	-0.37	0.03	-2.36
216392_Rn	AW917782	similar to Protein:NP_067361 claudin 10; claudin-10 [Mus musculus]. score=2.124e-48	Claudin 7, a putative integral membrane protein which may be involved in tight junction formation, downregulated in head and neck squamous cell carcinomas		3951.66	1804.13	3.43	-0.34	0.02	-2.19
CB545450	CB545450	similar to Protein:NP_031756 procollagen, type XII, alpha 1 [Mus musculus]. score=2.274e-45	Collagen type XII alpha 1, member of the family of fibril-associated collagens that have interrupted triple helices (FACIT), may be involved in skeletal development, has reduced expression in keratoconus corneas	extracellular matrix structural constituent;	2669.81	1257.48	3.26	-0.33	0.01	-2.12
Cbp1	NM_017173	collagen binding protein 1. A collagen-binding protein in the endoplasmic reticulum of myoblasts exhibits relationship with serine protease inhibitors. PMID: 1654327		mRNA binding;chaperone activity;heat shock protein activity;serine protease inhibitor activity;	5105.53	2552.4	3.56	-0.3	0.00998	-2
294335_Rn	AA997707	similar to Protein:NP_542162 Emu1 protein [Mus musculus]. score=1.924e-09	Protein containing two collagen triple helix repeats (20 copies), has moderate similarity to collagen type XXVI alpha 1 (Emu2, mouse Col26a1), which is an extracellular matrix protein that may be involved in embryonic development	extracellular matrix structural constituent;protein binding;	1852.52	928.03	3.12	-0.3	0.03	-2
CA507680	CA507680	similar to Protein:NP_032085 G0/G1 switch gene 2 [Mus musculus]. score=6.401e-30	G0-G1 switch gene 2, contains two putative alpha helical domains separated by a hydrophobic region, induced during the G0-G1 transition in lymphocytes, may play a role in the self versus non-self negative selection of lymphocytes or in immunosuppression		4403.4	937.01	3.31	-0.67	0.03	-4.7
221942_Rn	NM_017125	Rattus norvegicus Cd63 antigen (Cd63), mRNA. AMGNNUC:ARGI1-074297-CYA AMGNNUC:NM_017125 1 Rattus norvegicus Cd63 antigen (Cd63), mRNA.	CD63 antigen, a member of the tetraspanning superfamily, may play a role in maintaining normal renal function, highly expressed in activated macrophages; human CD63 is associated with melanoma, HIV-1 infection, and Hermanski-Pudlak syndrome		4144.98	946.61	3.3	-0.64	0.02	-4.38
295015_Rn	AI030156	similar to mouse lymphocyte activation-associated protein, clone MGC:30532 IMAGE:5008328, mRNA, complete cds.			3043.09	838.38	3.2	-0.56	0.01	-3.63
207762_Rn	NM_139103	Rattus norvegicus CD48 antigen (Cd48), mRNA. AMGNNUC:ARGI1-024083-CYA AMGNNUC:NM_139103 1 Rattus norvegicus CD48 antigen (Cd48), mRNA.	Cluster of differentiation antigen 48, a GPI-anchored member of the CD2 subset of the immunoglobulin superfamily of cell surface receptors, functions as an adhesion molecule, involved in the activation and differentiation of T cells	receptor activity;protein binding;	3304.62	1107.78	3.28	-0.47	0.02	-2.98
NM_053843	NM_053843	Rattus norvegicus Fc receptor, IgG, low affinity III (Fcgr3), mRNA.	Fc receptor IgG (low affinity III), binds immunoglobulins and triggers various immune responses, contains six immunoglobulin domains; mouse Fcgr3 contributes to erythrophagocytosis characteristic of autoimmune hemolytic anemia	defense/immunity protein activity;antigen binding;IgG binding;receptor activity;	3193.32	1157.81	3.28	-0.44	0.01	-2.76
221721_Rn	NM_019262	Rattus norvegicus complement component 1, q subcomponent, beta polypeptide (C1qb), mRNA. GCGNUC:X71127.1 AMGNNUC:NM_019262 1 Rattus norvegicus complement component 1, q subcomponent, beta polypeptide (C1qb), mRNA.	B-chain of complement subcomponent C1q, involved in inflammatory responses, may play a role in the pathogenesis of sporadic amyotrophic lateral sclerosis	complement activity;	5465.59	1995.3	3.52	-0.44	0.02	-2.74
B2m	NM_012512	Beta-2-microglobulin	Beta 2-microglobulin, component of class I major histocompatibility antigen, acts in intestinal iron absorption and transepithelial transport of IgG; human B2M is associated with disease progression in cancer and AIDS	defense/immunity protein activity;MHC class I receptor activity;	6255.61	2313.81	3.58	-0.43	0.02	-2.7
220117_Rn	BI303648	similar to Mouse lymphotoxin-beta receptor gene, putative promoter and exons 1,2,3,4,5 and 6, partial cds.			2469.13	990.09	3.19	-0.4	0.02	-2.49
207650_Rn	BM386830	similar to breast cancer associated protein BRAP1; This set of adaptors, which includes the mammalian proteins amphiphysin and Bin1 and the yeast proteins Rvs167p and Rvs161p, has been implicated in diverse cellular processes, including synaptic vesicle endocytosis, actin regulation, differentiation, cell survival, and tumorigenesis. PMID: 10903846	Bridging integrator 2, member of the BAR adaptor family, expressed predominantly in hematopoietic cells, may function in granulocyte differentiation, does not function in endocytic events or as a tumor suppressor		800.51	322.05	2.71	-0.4	0.04	-2.48
220198_Rn	BQ198742	similar to Mouse ATP-binding cassette transporter sub-family A member 9 (Abca9) mRNA, complete cds. PMID: 12150964			3760.17	1570.73	3.39	-0.38	0.02	-2.39
Cd81	NM_013087	CD81 antigen (target of antiproliferative antibody 1)	CD81 antigen, member of the transmembrane 4 superfamily, associates with integrins in the plasma membrane, may be involved in cell motility and defense response, regulates lymphoma cell growth, binds hepatitis C envelope glycoprotein	integrin binding;transmembrane receptor activity;protein binding;	7431.41	3127.38	3.68	-0.38	0.01	-2.37
220048_Rn	BM392398	similar to Mouse lysosomal thiol reductase IP30 precursor, mRNA, partial cds.	Interferon gamma inducible protein 30, a protein disulfide reductase which mediates antigen presentation by dendritic cells, required for normal immune responses	oxidoreductase activity, acting on sulfur group of donors, disulfide as acceptor;disulfide oxidoreductase activity;	1131.8	499.9	2.88	-0.35	0.02	-2.26
RT1Aw2	NM_012645	RT1 class Ib gene	Major histocompatibility complex class I antigen (RT1-Eu), heavy chain that associates with beta 2-microglobulin to form an allogeneic non-classical MHC class Ib molecule, acts as an activating ligand for natural killer cells to mediate cytolysis	defense/immunity protein activity;transmembrane receptor activity;receptor binding;	3280.1	1476.45	3.34	-0.35	0.02	-2.22
Btg2	NM_017259	B-cell translocation gene 2, anti-proliferative	B-cell translocation gene 2, a primary response gene induced in response to serum, phorbol esters, and polypeptide growth factors, may be involved in neurogenesis and osteoblast differentiation		383.14	178.05	2.42	-0.33	0.03	-2.15
Cd59	NM_012925	CD59 antigen	CD59 antigen (protectin), plasma membrane protein that inhibits formation of the membrane attack complex (MAC), protects against complement-mediated cell lysis and contributes to T-cell activation and proliferation	receptor activity;protein binding;	2394.83	1176.75	3.22	-0.31	0.01	-2.03
D55648.1	D55648.1	Rattus sp. mRNA for T-cell receptor gamma chain, complete cds.			338.21	168.32	2.37	-0.3	0.05	-2
Signal tarnsduction and Protein modification (26)
NM_031969	NM_031969	Rattus norvegicus Calmodulin 1 (phosphorylase kinase, delta) (Calm1), mRNA.	Calmodulin 1, regulates the calcium-dependent activity of proteins and enzymes including ion channels, phosphatases, and phosphodiesterases; downregulation of expression may play a role in T-cell anergy associated with rheumatoid arthritis	estrogen receptor binding;potassium channel inhibitor activity;enzyme regulator activity;kinase regulator activity;calcium ion binding;protein binding;	10102.2	2704.69	3.72	-0.57	0.02	-3.73
216687_Rn	NM_017226	Rattus norvegicus peptidyl arginine deiminase, type II (Pdi2), mRNA. AMGNNUC:ARGI1-063319-CYA AMGNNUC:NM_017226 1 Rattus norvegicus peptidyl arginine deiminase, type II (Pdi2), mRNA.	Peptidyl arginine deiminase II, putative skeletal muscle peptidylarginine deiminase, which converts arginine residues within proteins to citrulline residues	protein-arginine deiminase activity;	2184.17	604.3	3.06	-0.56	0.01	-3.62
219360_Rn	BI295550	similar to Mouse mRNA for alpha-2,3-sialyltransferase, complete cds.			3242.92	1020.65	3.26	-0.5	0.02	-3.18
NM_053474	NM_053474	Rattus norvegicus spinophilin (LOC84686), mRNA.	Protein phosphatase 1 regulatory subunit 9B spinophilin (Neurabin II), interacts with various intracellular proteins including p16 (ARF) and possibly protein phosphatase 1, inhibits cellular proliferation when overexpressed	protein phosphatase type 1, intrinsic regulator activity;protein binding;	42969.6	14052.9	4.39	-0.49	0.02	-3.06
M58436.1	M58436.1	Rat protein serine-threonine phosphatase catalytic subunit PP-1c, partial cds.			830.36	283.85	2.68	-0.47	0.02	-2.93
216150_Rn	BF551869	similar to unnamed protein product	Protein with strong similarity to SNF1-like kinase (salt-inducible kinase, rat Snf1lk), which may negatively regulate adrenocorticotropin hormone-induced steroidogenesis, contains a protein kinase domain	protein serine/threonine kinase activity;protein kinase activity;ATP binding;	1369.95	506.39	2.92	-0.43	0.03	-2.7
216622_Rn	NM_022589	Rattus norvegicus Tspan-2 protein (Tspan-2), mRNA. AMGNNUC:ARGI1-072058-CYA AMGNNUC:NM_022589 1 Rattus norvegicus Tspan-2 protein (Tspan-2), mRNA.	Tetraspan 2, member of the transmembrane 4 superfamily of proteins, has four putative transmembrane domains, and may play a role in central nervous system development and nerve ensheathment	signal transducer activity;	2607	968.98	3.2	-0.43	0.01	-2.69
202274_Rn	U78517.1	Rattus norvegicus cAMP-regulated guanine nucleotide exchange factor II (cAMP-GEFII) mRNA, partial cds.			1304.92	493.25	2.9	-0.42	0.02	-2.64
221030_Rn	BF558298	Rattus norvegicus mRNA for Rap 1A, partial cds.	RAP1A member of RAS oncogene family (Ras-related protein 1a), a GTPase involved in cell cycle control and negative regulation of cellular proliferation, acts as a tumor suppressor	protein domain specific binding;GTPase activity;GTP binding;small monomeric GTPase activity;RAS small monomeric GTPase activity;	1764.53	676.74	3.04	-0.42	0.02	-2.61
BQ208532	BQ208532	unknown function	Cyclin-dependent kinase 9 (CDC2-related kinase), a serine threonine kinase of the Cdc2 family, interacts with TNF receptor-associated factor 2 (Traf2) and may be involved in terminal differentiation of muscle cells	cyclin-dependent protein kinase, intrinsic catalyst activity;protein binding;transferase activity;kinase activity;protein kinase activity;protein serine/threonine kinase activity;ATP binding;cyclin-dependent protein kinase activity;protein-tyrosine kinase activity;nucleic acid binding;	13003.1	5167.88	3.91	-0.4	0.01	-2.52
221293_Rn	BQ196236	Rattus norvegicus regulator of G-protein signaling similarity (Rgs10) mRNA, partial cds.	Regulator of G protein signaling 12, stimulates the intrinsic GTPase activity of Galpha-i subunits to negatively regulate associated G protein-coupled receptor signaling	GTPase activator activity;protein binding;regulator of G-protein signaling activity;signal transducer activity;	2646.31	1058.87	3.22	-0.4	0.01	-2.5
202404_Rn	NM_130403	Rattus norvegicus protein phosphatase 1, regulatory (inhibitor) subunit 14a (Ppp1r14a), mRNA. GCGEST:BM391929 AMGNNUC:NM_130403 1 Rattus norvegicus protein phosphatase 1, regulatory (inhibitor) subunit 14a (Ppp1r14a), mRNA.	Protein with strong similarity to protein phosphatase 1 regulatory subunit 14A (human PPP1R14A), which is a phosphorylation-dependent inhibitor of myosin phosphatase, member of the PKC-activated protein phosphatase-1 inhibitor family	protein phosphatase inhibitor activity;phosphatase inhibitor activity;	1610.98	652.84	3.01	-0.39	0.01	-2.46
CA510455	CA510455	unknown function	Cyclin I, member of the cyclin family of CDK kinase regulatory subunits, may play role in spermatogenesis	cyclin-dependent protein kinase, intrinsic regulator activity;	21647.8	9074.51	4.15	-0.38	0.01	-2.39
NM_138905	NM_138905	Rattus norvegicus ER transmembrane protein Dri 42 (Dri42), mRNA.	Phosphatidic acid phosphatase 2b, dephosphorylates phosphatidic acid to supply diacylglycerol in glycerolipid biosynthesis, activity is magnesium-independent; upregulated during development of the intestinal mucosal epithelium	phosphatidate phosphatase activity;	3059.31	1293.54	3.3	-0.37	0.02	-2.37
Adcy5	NM_022600	adenylyl cyclase type V	Adenylyl cyclase 5, an ATP-pyrophosphate lyase that converts ATP to cAMP and regulates intracellular signal transduction, may modulate cardiac development and function, may act in neuronal development; human ADCY5 is upregulated in cyanotic myocardium	lyase activity;magnesium ion binding;guanylate cyclase activity;adenylate cyclase activity;calcium/calmodulin-responsive adenylate cyclase activity;	1063.84	453.04	2.84	-0.37	0.02	-2.35
217711_Rn	NM_012847	Rattus norvegicus Farnesyltransferase, subunit alpha (Fnta), mRNA. AMGNNUC:ARGI1-068757-CYA AMGNNUC:NM_012847 1 Rattus norvegicus Farnesyltransferase, subunit alpha (Fnta), mRNA.	Farnesyltransferase CAAX box alpha, a CAAX farnesyltransferase that catalyzes the transfer of farnesyl and geranylgeranyl groups to proteins, functions in C-terminal protein farnesylation and geranylgeranylation	protein farnesyltransferase activity;CAAX-protein geranylgeranyltransferase activity;transferase activity;protein prenyltransferase activity;prenyltransferase activity;	6019.71	2586.78	3.6	-0.37	0.01	-2.33
221844_Rn	NM_053777	Rattus norvegicus mitogen activated protein kinase 8 interacting protein (Mapk8ip), mRNA. AMGNNUC:ARGI1-064720-CYA AMGNNUC:NM_053777 1 Rattus norvegicus mitogen activated protein kinase 8 interacting protein (Mapk8ip), mRNA.	Mitogen-activated protein kinase 8 interacting protein, scaffolding protein/regulator of JNK signaling, acts in stress and hypertrophic responses, apoptosis; human MAPK8IP1 mutations are associated with type 2 diabetes and may act in Alzheimer's disease	protein kinase inhibitor activity;MAP-kinase scaffold activity;protein binding;apoptosis inhibitor activity;	43631.7	18832.2	4.46	-0.36	0.01	-2.32
CA509937	CA509937	Rattus norvegicus guanine nucleotide binding protein gamma 10 subunit mRNA, partial cds.	Guanine nucleotide binding protein gamma subunit 10, putative component of heterotrimeric G protein complexes that transduce signals from G protein-coupled receptors to intracellular effectors	heterotrimeric G-protein GTPase activity;	22956.4	9939.82	4.18	-0.36	0.02	-2.31
216727_Rn	AI228696	similar to Mouse, RIKEN cDNA 6330544B05 gene, clone MGC:30281 IMAGE:3987328, mRNA, complete cds.	Binder of Arl Two, a protein that binds in a GTP-dependent manner to ADP-ribosylation factor like 2 (human ARL2), but neither alters the GTP hydrolysis rate of ARL2 nor exhibits ARF-GAP (GTPase activating protein) activity, also binds human ARL3	protein binding;small GTPase regulatory/interacting protein activity;	23288.5	10261.5	4.19	-0.36	0.01	-2.27
208191_Rn	AI236821	Rattus norvegicus guanine nucleotide binding protein gamma 10 subunit mRNA, partial cds.	Guanine nucleotide binding protein gamma subunit 10, putative component of heterotrimeric G protein complexes that transduce signals from G protein-coupled receptors to intracellular effectors	heterotrimeric G-protein GTPase activity;	14478.4	6610.56	3.99	-0.34	0.01	-2.19
203428_Rn	BF406325	similar to Mouse A kinase anchor protein (AKAP-KL) mRNA, alternatively spliced isoform 3, complete cds.			1817.55	842.18	3.09	-0.33	0.02	-2.15
329637_Rn	BM392215	Rat type I regulatory subunit of cAMP-dependent protein kinase mRNA. Confirmed by BLAST			8499.06	4013.55	3.77	-0.33	0.02	-2.12
BI289351	BI289351	unknown function	Ribosomal protein S6 kinase 52kD polypeptide 1, a putative serine-threonine kinase that is likely a member of the ribosome protein S6 kinase family, may play a role in protein amino acid phosphorylation and signal transduction	ribosomal protein S6 kinase activity;protein serine/threonine kinase activity;	3509.66	1676.06	3.38	-0.32	0.02	-2.09
219781_Rn	NM_021657	Rattus norvegicus Circadian Oscillatory Protein (SCOP) (Scop), mRNA. GCGNUC:AB023624.1 AMGNNUC:NM_021657 1 Rattus norvegicus Circadian Oscillatory Protein (SCOP) (Scop), mRNA.	Suppressor of clear (soc-2) homolog, has 18 leucine-rich repeats (LRRs) and two YXNX motifs, enhances Ras, Raf, and Erk1 (MAPK3) signaling, ternary complex formation with Ras and Raf suggests a role as a scaffold to increase MAP kinase signaling	Ras interactor activity;protein binding;	2998.97	1439.81	3.32	-0.32	0.02	-2.08
CB548080	CB548080	similar to Translation of nuc:AF451978_1 Mus musculus cask-interacting protein 2 (Caskin2) mRNA, complete cds. score=1.244e-53; CIP98, a novel PDZ domain protein, is expressed in the central nervous system and interacts with calmodulin-dependent serine kinase. PMID: 12641734; CASK, an adaptor protein of the plasma membrane, is composed of an N-terminal calcium/calmodulin-dependent protein (CaM) k…			1829.04	876.98	3.1	-0.32	0.03	-2.08
NM_053847	NM_053847	Rattus norvegicus itogen-activated protein kinase kinase kinase 8 (Map3k8), mRNA.	Mitogen activated protein kinase kinase kinase 8, a putative oncoprotein kinase involved in MAPKKK signal transduction, may be involved in viral transformation and cell cycle control; human MAP3K8 is an oncoprotein overexpressed in breast cancers	signal transducer activity;MAP kinase kinase kinase activity;transferase activity;protein kinase activity;protein serine/threonine kinase activity;ATP binding;	135.79	69.28	1.97	-0.31	0.09	-2.04
NM_031660	NM_031660	Rattus norvegicus cyclic AMP phosphoprotein, 19 kDa (Arpp19), mRNA.	cAMP-regulated phosphoprotein 16, a member of the ARPP 16-19 family that contains a conserved protein kinase A phosphorylation site and may be phosphorylated in response to G protein-coupled receptor activation	signal transducer activity;	3091.26	1524.63	3.34	-0.31	0.02	-2.03
translation factors and RNA-interactin proteins (7)
NM_033539	NM_033539	Rattus norvegicus eukaryotic translation elongation factor 1 alpha 2 (Eef1a2), mRNA.	Eukaryotic translation elongation factor 1 alpha 1, involved in cytoskeletal rearrangement, putative GTP-binding translational elongation factor that may be involved in senescence, possibly involved in diabetes, Felty syndrome, and the HIV life cycle	translation elongation factor activity;GTP binding;	7167.46	1679.48	3.54	-0.63	0.02	-4.27
207388_Rn	AI170059	similar to Mouse KH domain RNA binding protein QKI-6 mRNA, complete cds.			46644.8	11523.9	4.37	-0.61	0.01	-4.05
NM_133421	NM_133421	Rattus norvegicus limkain b1 (Lkap), mRNA.	Member of the DUF537 protein of unknown function family, contains two RNA recognition motifs (RRM, RBD, or RNP), has strong similarity to uncharacterized human LKAP	nucleic acid binding;	8779.8	2451.59	3.67	-0.55	0.02	-3.58
218604_Rn	AW523679	similar to Protein:NP_067542 poly(rC)-binding protein 4 [Mus musculus]. score=7.991e-23	Poly(rC)-binding protein 4, an RNA binding protein, induced by p53 (TP53), induces apoptosis and cell cycle arrest, may help mediate TP53 tumor suppression, contains three KH domains	apoptosis activator activity;RNA binding;	13600	5320.9	3.93	-0.4	0.03	-2.54
Rnase4	NM_020082	ribonuclease 4	Ribonuclease (RNase A family) 4, a ribonuclease with specificity for uridine residues that is abundantly expressed in liver, expression is upregulated during neutrophilic differentiation	ribonuclease activity;hydrolase activity;endonuclease activity;nucleic acid binding;nuclease activity;pancreatic ribonuclease activity;	1130.03	464.97	2.86	-0.39	0.02	-2.43
348054_Rn	BI303289	Rattus norvegicus gas-5 growth arrest homolog non-translated mRNA sequence.	Growth arrest specific 5, non-protein-coding multiple small nucleolar RNA (snoRNA) host gene, member of the 5'TOP gene family; candidate gene for genetic differences in susceptibility to hyperthermia induced neural tube defects		4641.35	2115.56	3.5	-0.34	0.02	-2.19
AI177894	AI177894	ESTs	Pumilio (Drosophila) homolog 2, an RNA binding protein expressed primarily in spermatocytes and oocytes that interacts with DAZ and DAZL, may mediate translational repression in germ cell development	mRNA 3' UTR binding;RNA binding;	12188.4	5670.88	3.92	-0.33	0.02	-2.15
Ribosomal proteins (25)
Rps29	NM_012876	Ribosomal protein S29	Ribosomal protein S29, a component of the small 40S ribosomal subunit, contains a zinc finger-like motif, enhances activity of the tumor suppressor Krev-1 (RAP1A)	zinc ion binding;RNA binding;structural constituent of ribosome;	44159.7	11243.7	4.35	-0.59	0.01	-3.93
199774_Rn	AI717054	Rat mRNA for ribosomal protein L9.	Ribosomal protein L9, putative component of the large 60S ribosomal subunit	RNA binding;structural constituent of ribosome;	94536.2	25273.3	4.69	-0.57	0.01	-3.74
NM_053982	NM_053982	Rattus norvegicus ribosomal protein S15a (Rps15a), mRNA.	Ribosomal protein S15a, putative component of the small 40S ribosomal subunit	RNA binding;structural constituent of ribosome;	43554.9	12568.8	4.37	-0.54	0.02	-3.46
Rpl4	NM_022510	ribosomal protein L4	Ribosomal protein L4, a component of the large 60S ribosomal subunit, binds 5S RNA, involved in apoptosis, located internally within ribosome which suggests proximity to peptidyltransferase center as well as involvement in ribosome-membrane interactions	5S rRNA binding;RNA binding;structural constituent of ribosome;	1903.45	573.53	3.02	-0.52	0.02	-3.32
NM_031101	NM_031101	Rattus norvegicus ribosomal protein L13 (Rpl13), mRNA.	Ribosomal protein L13, putative component of the 60S ribosomal subunit; expression of human RPL13 is increased in benign breast lesions; loss of heterozygosity of human RPL13 occurs in breast cancer	RNA binding;structural constituent of ribosome;	57056.9	17282.6	4.5	-0.52	0.02	-3.3
223267_Rn	NM_031709	Rattus norvegicus ribosomal protein S12 (Rps12), mRNA. AMGNNUC:ARGI1-079263-CYA AMGNNUC:NM_031709 1 Rattus norvegicus ribosomal protein S12 (Rps12), mRNA.	Ribosomal protein S12, protein with very strong similarity to human RPS12 (ribosomal protein S12), which is a component of the small 40S ribosomal subunit; human RPS12 is overexpressed in colorectal cancer	RNA binding;structural constituent of ribosome;	56832.2	17805.8	4.5	-0.5	0.02	-3.19
Rpl32	NM_013226	ribosomal protein L32	Protein with high similarity to ribosomal protein L32 (S. cerevisiae Rpl32p), which is a 60S ribosomal subunit that may bind RNA and play a role in protein biosynthesis, member of the ribosomal L32e family	RNA binding;structural constituent of ribosome;	67490.4	21725	4.58	-0.49	0.02	-3.1
413868_Rn	NM_031706	Rattus norvegicus ribosomal protein S8 (Rps8), mRNA. AMGNNUC:ARGI1-080977-CYA AMGNNUC:NM_031706 1 Rattus norvegicus ribosomal protein S8 (Rps8), mRNA.	Protein with high similarity to C. elegans RPS-8, which is involved in reproduction and physiological processes, member of the ribosomal S8e family, which are part of the small ribosomal subunit	RNA binding;structural constituent of ribosome;	35170	11941.6	4.22	-0.47	0.00777	-2.92
199802_Rn	NM_053330	Rattus norvegicus ribosomal protein L21 (Rpl21), mRNA.	Ribosomal protein L21, component of the large 60S ribosomal subunit; shows altered expression in colorectal carcinogenesis	RNA binding;structural constituent of ribosome;	15446.7	5455.35	3.96	-0.45	0.01	-2.83
430016_Rn	BQ781440	Rat mRNA for ribosomal protein S19.	Ribosomal protein S19, small 40S ribosomal subunit component, may play a role in erythrocyte differentiation and proliferation; mutations in the region near the gene are associated with Diamond-Blackfan anemia, psychomotor retardation and skeletal defects	structural constituent of ribosome;	12999.5	4793.15	3.9	-0.43	0.01	-2.71
199918_Rn	NM_017150	Rattus norvegicus ribosomal protein L29 (Rpl29), mRNA. GCGEST:BQ205444 AMGNNUC:NM_017150 1 Rattus norvegicus ribosomal protein L29 (Rpl29), mRNA.	Ribosomal protein L29, a component of the large 60S ribosomal subunit and a cell surface heparin/heparan sulfate-binding protein; human RPL29 is a prognostic marker for human colorectal carcinoma	heparin binding;RNA binding;structural constituent of ribosome;	17020.9	6296.31	4.01	-0.43	0.02	-2.7
AI502470	AI502470	ESTs, Weakly similar to ARL4_MOUSE ADP-RIBOSYLATION FACTOR-LIKE PROTEIN 4 [R.norvegicus]	Ribosomal protein L38, component of the large 60S ribosomal subunit	RNA binding;structural constituent of ribosome;	28638.4	10618.6	4.24	-0.43	0.01	-2.69
201836_Rn	AI603654	Rat mRNA for ribosomal protein L7a.	Ribosomal protein L7a (surfeit-3), a putative component of the 60S ribosomal subunit, likely to be involved in protein biosynthesis and in colorectal carcinogenesis; trk-2h fusion oncogene in breast cancer cells comprises a fragment of RPL7A fused to TRK	structural constituent of ribosome;RNA binding;	50519.9	19919	4.5	-0.4	0.02	-2.54
NM_031111	NM_031111	Rattus norvegicus ribosomal protein S21 (Rps21), mRNA.	Protein with strong similarity to ribosomal protein S21 (human RPS21), which is component of the small 40S ribosomal subunit, member of the ribosomal S21e family, which are part of the small ribosomal subunit	RNA binding;protein binding;structural constituent of ribosome;	35748.5	14052.8	4.35	-0.41	0.01	-2.54
Rps17	NM_017152	ribosomal protein S17	Ribosomal protein S17, component of the small 40S ribosomal subunit	RNA binding;structural constituent of ribosome;	36354.8	14344.4	4.35	-0.4	0.00692	-2.52
NM_031112	NM_031112	Rattus norvegicus ribosomal protein S24 (Rps24), mRNA.	Ribosomal protein S24, a component of the small 40S ribosomal subunit; gene expression is downregulated during adipocyte differentiation and upregulated in cellular transformation	RNA binding;structural constituent of ribosome;	44671	17837.1	4.45	-0.4	0.01	-2.5
222081_Rn	X62145.1	R.rattus mRNA for ribosomal protein L8.			43879.9	18166.6	4.45	-0.38	0.02	-2.41
NM_031106	NM_031106	Rattus norvegicus ribosomal protein L37 (Rpl37), mRNA.	Protein with high similarity to S. cerevisiae Rpl37Ap, which is a structural constituent of ribosomes, member of the ribosomal L37e family, which are part of the large ribosomal subunit	RNA binding;structural constituent of ribosome;	27880.1	11858.3	4.26	-0.37	0.02	-2.35
CB545144	CB545144	Rat liver mRNA for ribosomal protein L26.	Ribosomal protein L26, a component of the large 60S ribosomal subunit	structural constituent of ribosome;RNA binding;	38395.4	16408.3	4.4	-0.37	0.02	-2.34
200279_Rn	NM_022402	Rattus norvegicus acidic ribosomal protein P0 (Arbp), mRNA. AMGNNUC:ARGI1-077709-CYA AMGNNUC:NM_022402 1 Rattus norvegicus acidic ribosomal protein P0 (Arbp), mRNA.	Ribosomal protein P0, acidic phosphoprotein component of the large 60S ribosomal subunit, shows increased expression in hepatocellular and colon carcinomas, may be involved in Chagas' disease, may be an autoantigen in systemic lupus erythematosus patients	structural constituent of ribosome;RNA binding;protein binding;	32015	8653.52	3.54	-0.36	0.02	-2.28
Rpl28	NM_022697	Rattus norvegicus ribosomal protein L28 (Rpl28), mRNA.	Ribosomal protein L28, component of the large 60S ribosomal subunit; human RPL28 gene shows abnormal expression in human colorectal carcinoma cells	mRNA binding;RNA binding;structural molecule activity;structural constituent of ribosome;	19126.6	8768.7	4.11	-0.34	0.02	-2.18
219673_Rn	NM_078617	Rattus norvegicus ribosomal protein S23 (Rps23), mRNA.	Protein with very strong similarity to ribosomal protein S23 (rat Rps23), which is a component of the small 40S ribosomal subunit that functions in protein biosynthesis, member of the ribosomal S12 family, which are part of the small ribosomal subunit	protein binding;RNA binding;structural constituent of ribosome;	83258.7	38585.1	4.75	-0.33	0.02	-2.15
NM_031687	NM_031687	Rattus norvegicus ubiquitin A-52 residue ribosomal protein fusion product 1 (Uba52), mRNA.	Ubiquitin A-52 residue ribosomal protein fusion product 1, protein consisting of ubiquitin at the N terminus and ribosomal protein L40 at the C terminus, may have a role in ribosome formation; the human UBA52 gene is upregulated in human colon cancer	protein degradation tagging activity;zinc ion binding;structural constituent of ribosome;RNA binding;	36419.2	17181	4.4	-0.33	0.01	-2.12
Rps3a	NM_017153	ribosomal protein S3a	Ribosomal protein S3a (v fos transformation effector), component of the 40S ribosomal subunit, may play a role in modulation of erythropoiesis	transcription factor binding;RNA binding;structural constituent of ribosome;	30069.8	14607.1	4.32	-0.31	0.01	-2.06
223247_Rn	BG666872	Rat mRNA for ribosomal protein S16.	Protein with strong similarity to ribosomal protein S16 (S. cerevisiae Rps16Bp), which is a 40S ribosomal subunit, member of the ribosomal protein S9 or S16 family	structural constituent of ribosome;RNA binding;	33182.4	16457.6	4.37	-0.3	0.01	-2.02
Peptide processing and degradation (12)
199779_Rn	BQ200408	Rat mRNA for the cysteine proteinase inhibitor cystatin C.	Cystatin C, a cysteine protease inhibitor, may act in embryo implantation, brain injury response, and amyloid plaque formation, may regulate bone matrix degradation; mutations in human CST3 cause hereditary cystatin C amyloid angiopathy	cysteine protease inhibitor activity;	72271.7	17919.6	4.56	-0.61	0.03	-4.03
220056_Rn	NM_012999	Rattus norvegicus Subtilisin - like endoprotease (Pace4), mRNA. AMGNNUC:ARGI1-072888-CYA AMGNNUC:NM_012999 1 Rattus norvegicus Subtilisin - like endoprotease (Pace4), mRNA.	Paired basic amino acid cleaving system 4, a subtilisin-like proprotein convertase, involved in adipocyte differentiation, may process neuroendocrine peptides, may pattern the early embryo; human PACE4 may play a role in cancer and HIV infection	endopeptidase activity;hydrolase activity;electron transporter activity;peptidase activity;ATP binding;serine-type peptidase activity;transmembrane receptor protein tyrosine kinase activity;serine-type endopeptidase activity;subtilase activity;	1147.41	375.6	2.82	-0.48	0.02	-3.05
NM_053511	NM_053511	Rattus norvegicus neural F box protein NFB42 (Fbxo2), mRNA.	F-box only protein 2, member of the Fbx subfamily of F-box proteins, contains an F-box and an F-box-associated (FBA) domain, binds herpes simplex virus type 1 origin binding protein (UL9), may be a component of E3 ubiquitin protein ligases called SCFs	ubiquitin-protein ligase activity;protein binding;	7689.57	2952.35	3.68	-0.42	0.03	-2.61
221579_Rn	AI409017	similar to Mouse g1-related zinc finger protein (G1rp) mRNA, complete cds.	Member of the protease associated (PA) domain containing family, contains a C3HC4 type (RING) zinc finger, which may act in protein binding, has moderate similarity to ring finger protein 128 (human RNF128), which has E3 ubiquitin ligase activity	acid-D-amino acid ligase activity;protein binding;DNA binding;peptidase activity;	1333.64	546.1	2.93	-0.39	0.02	-2.44
409590_Rn	BI276840	Rattus norvegicus estrogen-responsive uterine mRNA, partial sequence.	Lipopolysaccharide-induced TNF factor, contains PY motifs that interact with the WW domains of the ubiquitin protein ligase Nedd4; gene mutation of human LITAF causes Charcot Marie Tooth disease type 1C	protein binding;	1059.72	479.3	2.85	-0.34	0.01	-2.21
221153_Rn	AA818798	Rattus norvegicus mRNA for cathepsin Y, partial cds.	Cathepsin Z (cathepsin Y), a cysteine (thiol) protease that participates in protein processing; human CTSZ may play a role in tumor progression	enzyme activator activity;structural molecule activity;cysteine-type endopeptidase activity;	2007.42	911.44	3.13	-0.34	0.02	-2.2
NM_031640	NM_031640	Rattus norvegicus plasma glutamate carboxypeptidase (Pgcp), mRNA.	Protein with strong similarity to plasma glutamate carboxypeptidase (mouse 1190003P12Rik), which is an enzyme with carboxypeptidase and endopeptidase activity that is predicted to play a role in hydrolysis of peptides, member of the M28 peptidase family	endopeptidase activity;peptidase activity;carboxypeptidase activity;	2554.1	1169.21	3.24	-0.34	0.02	-2.18
NM_031721	NM_031721	Rattus norvegicus protease, serine, 11 (Prss11), mRNA.	Protein with strong similarity to serine protease 11 (human PRSS11), which inhibits cell growth and proliferation and associates with osteoarthritis and melanoma, contains a PDZ, DHR, or GLGF, a Kazal-type serine protease inhibitor, and a trypsin domain	serine-type endopeptidase activity;serine protease inhibitor activity;signal transducer activity;protein binding;	5452.05	2579.77	3.57	-0.32	0.0077	-2.11
205016_Rn	BI300403	similar to data source:SPTR, source key:O95168, evidence:ISS~homolog to NADH-UBIQUINONE OXIDOREDUCTASE B15 SUBUNIT (EC 1.6.5.3) (EC 1.6.99.3) (COMPLEX I-B15) (CI-B15)~putative			31930.6	15292.5	4.34	-0.32	0.02	-2.09
223283_Rn	NM_013128	Rattus norvegicus Carboxypeptidase E (Cpe), mRNA. AMGNNUC:ARGI1-079981-CYA AMGNNUC:NM_013128 1 Rattus norvegicus Carboxypeptidase E (Cpe), mRNA.	Carboxypeptidase E, a metalloprotease involved in the processing of bioactive peptides and neurotransmitters including insulin; mutation of the murine Cpe gene leads to late onset obesity, infertility and diabetes	hydrolase activity;carboxypeptidase E activity;metallopeptidase activity;carboxypeptidase activity;carboxypeptidase A activity;	175052	85746.8	5.09	-0.31	0.01	-2.04
BU759649	BU759649	similar to Protein:NP_006824 COP9 subunit 6 (MOV34 homolog, 34 kD) [Homo sapiens]. score=1.587e-78	Proteasome (prosome, macropain) 26S subunit non-ATPase 7, a putative regulatory subunit of the 26S proteasome; mutation of the mouse Psdm7 gene results in recessive embryonic lethality		8879.71	4431.39	3.8	-0.3	0.01	-2
AA899896	AA899896	ESTs, Weakly similar to S70642 ubiquitin ligase Nedd4 - rat [R.norvegicus]			521.39	259.12	2.56	-0.3	0.04	-2
Protein transport, membrane trafficking, endocytosis, and exocytosis (10)
206323_Rn	NM_053467	Rattus norvegicus integral membrane protein Tmp21-I (p23) (Tmp21), mRNA. AMGNNUC:ARGI1-079872-CYA AMGNNUC:NM_053467 1 Rattus norvegicus integral membrane protein Tmp21-I (p23) (Tmp21), mRNA.	Transmembrane protein 21 kD, a member of the p24 family of coatamer-associated proteins that may be involved in vesicular transport; human TMP21 is located in the AD3 region mutated in Alzheimer's Disease	intracellular transporter activity;protein transporter activity;protein carrier activity;	4252.6	1233.27	3.36	-0.54	0.01	-3.45
NM_053856	NM_053856	Rattus norvegicus secretogranin III (Scg3), mRNA.	Secretogranin III, a member of the granin family of proteins, involved in protein sorting and granule formation in the regulated secretory pathway; human protein is upregulated in androgen-dependent prostate cancer cells after androgen withdrawal		30669.5	10697.2	4.26	-0.46	0.01	-2.87
287504_Rn	NM_022616	Rattus norvegicus CDC10 (cell division cycle 10, S.cerevisiae, homolog) (Cdc10), mRNA. AMGNNUC:ARGI1-059841-CYA AMGNNUC:NM_022616 1 Rattus norvegicus CDC10 (cell division cycle 10, S.cerevisiae, homolog) (Cdc10), mRNA.	Cell division cycle 10 (S. cerevisiae homolog), a member of the septin family of proteins, may play a role in cytokinesis and vesicle trafficking and the formation of neuronal spines; expression of human CDC10 is increased in B-cell lymphoma		1068.34	408.5	2.82	-0.42	0.04	-2.61
NM_057097	NM_057097	Rattus norvegicus vesicle-associated membrane protein 3 (Vamp3), mRNA.	Vesicle-associated membrane protein 3 (cellubrevin), a v-SNARE that may play roles in endocytic pathways, calcium induced insulin secretion, intracellular membrane traffic processes, and maturation of secretory granules	v-SNARE activity;	7518.81	3066.58	3.68	-0.39	0.01	-2.45
219475_Rn	BQ194114	Rat ADP-ribosylation factor 3 mRNA, complete cds. Intracellular trafficking			64777.8	28913	4.64	-0.35	0.02	-2.24
Arl4	NM_019186	ADP-ribosylation-like 4	ADP-ribosylation factor like 4, a GTPase that may be involved in neurogenesis and somitogenesis in the embryo and in spermatogenesis in the adult; inactivation results in reduced sperm count, but does not affect fertility	GTPase activity;GTP binding;small monomeric GTPase activity;	498.76	225.89	2.52	-0.34	0.02	-2.21
220301_Rn	AI407101	similar to mouse RAB31, member RAS oncogene family, clone MGC:7715 IMAGE:3497938, mRNA, complete cds. PMID: 12636908; PMID: 11252952			7120.77	3285.61	3.68	-0.33	0.03	-2.16
Gdi2	NM_017276	guanosine diphosphate (GDP) dissociation inhibitor 2	Guanosine diphosphate (GDP) dissociation inhibitor 3, a ubiquitously expressed Rab3a GDP-dissociation inhibitor that regulates the GDP/GTP exchange reaction of Rab proteins involved in vesicle transport	GTPase activator activity;RAB GDP-dissociation inhibitor activity;Rab GTPase activator activity;	526.82	245.73	2.55	-0.33	0.02	-2.14
216217_Rn	AI100775	Rat prenylated SNARE protein Ykt6p (Ykt6) mRNA, complete cds.	Homolog of S. cerevisiae Ykt6p, which is a v-SNARE required for ER to Golgi transport, likely involved in trafficking proteins from the ER to the Golgi	SNARE binding;	7209.28	3457.73	3.7	-0.32	0.01	-2.08
216079_Rn	NM_022700	Rattus norvegicus ADP-ribosylation factor-like 3 (Arl3), mRNA.	ADP-ribosylation factor like 3, a member of the ADP ribosylation factor (ARF) family, binds GTP but lacks ARF activity, may be involved in intracellular protein trafficking	GDP binding;signal transducer activity;GTP binding;small monomeric GTPase activity;	5943.37	2963.34	3.62	-0.3	0.01	-2.01
Molecular motor (1)
BI285476	BI285476	unknown function	Myosin regulatory light chain, member of a family of proteins that regulate the ATPase activity of myosin heads, molecular motor of muscle contraction; mutations in corresponding gene are associated with cardiac hypertrophy and abnormal skeletal muscle	structural constituent of muscle;	2092.01	921.46	3.14	-0.36	0.01	-2.27
Growth factors (4)
NM_053867	NM_053867	Rattus norvegicus tumor protein, translationally-controlled 1 (Tpt1), mRNA.	Histamine-releasing factor, growth factor that induces IgE-dependent histamine release from basophils, promotes B cell proliferation; human TPT1 is upregulated in Alzheimer's Disease, Down Syndrome and colon carcinoma	growth factor activity;molecular_function unknown;calcium ion binding;	79941	24283.6	4.64	-0.52	0.0084	-3.29
241010_Rn	BM386003	similar to Mouse, apelin, clone MGC:27819 IMAGE:3483588, mRNA, complete cds.			5139.79	1608.64	3.46	-0.5	0.02	-3.2
NM_031612	NM_031612	Rattus norvegicus apelin (Apel), mRNA.	Apelin, preproprotein precursor for the apelin ligand which binds the APJ G protein-coupled receptor, regulates cardiac contractility, blood pressure and water intake, and maybe food intake, pituitary hormone release, circadian rhythm and immune responses	APJ receptor binding;receptor binding;	4023.27	1438.06	3.38	-0.45	0.02	-2.8
217038_Rn	NM_031511	Rattus norvegicus Insulin-like growth factor II (somatomedin A) (Igf2), mRNA.	Insulin-like growth factor II, a member of the insulin protein family, regulates embryonic growth through the Igf1 receptor and the insulin receptor, overproduction leads to a murine model of Beckwith-Wiedemann syndrome, also promotes myogenesis	insulin receptor binding;insulin-like growth factor receptor binding;growth factor activity;hormone activity;	3199.5	1355.81	3.32	-0.37	0.02	-2.37
219340_Rn	NM_053428	Rattus norvegicus fibroblast growth factor 13 (Fgf13), mRNA.	Fibroblast growth factor 13, has probable roles in nervous system development and function, reduces infarct volume and has a neuroprotective effect during experimental focal cerebral ischemia in rats	growth factor activity;	9520.31	4519.72	3.82	-0.32	0.0098	-2.11
Other (14)
223272_Rn	NM_057190	Rattus norvegicus nasal embryonic LHRH factor (Nelf), mRNA. GCGNUC:AJ293697.1 AMGNNUC:NM_057190 1 Rattus norvegicus nasal embryonic LHRH factor (Nelf), mRNA.	Protein with strong similarity to nasal embryonic LHRH factor (mouse Nelf), which is a cell surface protein that has a role in the outgrowth of olfactory axons and the migration of luteinizing hormone-releasing hormone (LHRH) neurons		147639	25714.1	4.79	-0.76	0.02	-5.74
AI227905	AI227905	ESTs	Abhydrolase domain containing 1 (lung alpha-beta hydrolase 1), putative enzyme containing an alpha-beta hydrolase fold, member of the UPF0017 uncharacterized protein family	catalytic activity;hydrolase activity;	8892.35	1860.94	3.61	-0.68	0.02	-4.77
200473_Rn	NM_133583	Rattus norvegicus N-myc downstream-regulated gene 2 (Ndrg2), mRNA.	Protein with high similarity to N-myc downstream regulated gene 1 (human NDRG1), which is involved in cellular differentiation and negative control of cell proliferation, member of the Ndr family, which are involved in cell differentiation		155586	35923.5	4.87	-0.64	0.02	-4.33
NM_030832	NM_030832	Rattus norvegicus fatty acid binding protein 7 (Fabp7), mRNA.	Brain fatty acid binding protein, has role in cell proliferation, may have roles in brain development and aging; increased expression may increase breast carcinoma response to omega -3 PUFA docosahexaenoic acid-mediated tumor suppression	fatty acid binding;intracellular transporter activity;transporter activity;binding;lipid binding;	10156.1	2980.87	3.74	-0.53	0.02	-3.4
AF473844.1	AF473844.1	Rattus norvegicus vitamin A-deficient testicular protein 4-like mRNA, partial sequence.			243.75	91.85	2.17	-0.42	0.06	-2.65
204590_Rn	BG373845	similar to Mouse, retinaldehyde-binding protein 1, clone MGC:28968 IMAGE:4481973, mRNA, complete cds.			4281.88	1731.19	3.43	-0.39	0.01	-2.47
302931_Rn	BQ207591	unknown function	Prostate proline-rich polypeptide precursor, a precursor protein for the prostate proline-rich polypeptides (PRPs) that are products of specific proteolytic processing; mRNA is regulated by androgen		2295.04	967.65	3.17	-0.38	0.02	-2.37
AI112095	AI112095	ESTs, Highly similar to adhalin [M.musculus]	Sarcoglycan alpha (50 kDa DAG, adhalin), dystrophin-associated glycoprotein required for striated muscle development, protects against contraction-induced sarcolemmal damage; mutations or downregulation are linked to muscular dystrophies or cardiomyopathy	structural constituent of muscle;	955.34	410.24	2.8	-0.37	0.02	-2.32
NM_031682	NM_031682	Rattus norvegicus hydroxysteroid (17-beta) dehydrogenase 10 (Hsd17b10), mRNA.	Hydroxyacyl-Coenzyme A dehydrogenase type II, putative hydroxysteroid dehydrogenase, binds beta-amyloid protein (App); human HADH2 is overexpressed and mediates neurotoxicity of Alzheimer disease and mutation in human HADH2 causes MHBD deficiency	steroid binding;beta-amyloid binding;	6161.36	2689.75	3.61	-0.36	0.02	-2.29
NM_134432	NM_134432	Rattus norvegicus angiotensinogen (Agt), mRNA.PMID: 7001480	Angiotensinogen, the precursor of the potent vasoconstrictor angiotensin II; altered expression is associated with diabetes, Alzheimer disease, and hypertension; increased expression may be therapeutic for type 2 diabetes	apoptosis activator activity;hormone activity;receptor binding;endopeptidase inhibitor activity;serine protease inhibitor activity;	3642.55	1598.03	3.38	-0.36	0.03	-2.28
BM383323	BM383323	similar to Translation of nuc:AF233449_1 Mus musculus TNF receptor associated factor 4 (traf4) mRNA, complete cds. score=1.034e-97			1078	472.71	2.85	-0.36	0.02	-2.28
297918_Rn	NM_172030	Rattus norvegicus ectonucleoside triphosphate diphosphohydrolase 2 (Entpd2), mRNA. PMID: 9553768	Ectonucleoside triphosphate diphosphohydrolase 2, a member of the CD39-like family that functions as a ecto-ATPase	ATPase activity;ATPase activity, uncoupled;hydrolase activity;ATP dependent helicase activity;magnesium ion binding;ATP dependent RNA helicase activity;ATP dependent DNA helicase activity;	3194.66	1454.36	3.33	-0.34	0.02	-2.2
CB548121	CB548121	similar to Translation of nuc:AF195624_1 Homo sapiens cholinephosphotransferase 1 beta mRNA, complete cds; hCPT1-beta. score=1.894e-71			489.15	226.87	2.52	-0.33	0.03	-2.15
NM_134410	NM_134410	Rattus norvegicus Mg87 protein (Mg87), mRNA.	Protein containing an MOCO sulfurase C-terminal (MOSC) domain, which may carry sulfur, and an MOSC N-terminal beta barrel domain, has very strong similarity to uncharacterized mouse 2810484M10Rik		1647.99	779.65	3.05	-0.32	0.02	-2.11
