# Supplementary material for: Dendritic mRNAs encode diversified functionalities in hippocampal pyramidal neurons
Source: BMC Neurosci. 2006 Feb 17;7:17. doi: 10.1186/1471-2202-7-17 (PMC1386695; doi:10.1186/1471-2202-7-17)
Supplement: Additional File 2 — Original results from three microarrays, including gene ID, log ratio, log ratio error, P value, and signal intensities, signal error, mean signal, median signal, and pixel S Dev for both red and green signals. [file 1471-2202-7-17-S2.xls]

## Sheet: Sheet1
FeatureNum	ProbeUID	ControlType	ProbeName	GeneName	Description	LogRatio	LogRatioError	PValueLogRatio	gProcessedSignal	rProcessedSignal	gProcessedSigError	rProcessedSigError	gMeanSignal	rMeanSignal	gMedianSignal	rMedianSignal	gPixSDev	rPixSDev
1	0	1	(+)Pro25G-03	Pro25G		-0.874695	0.119359	2.33198e-13	560.064	74.7382	4.73676	2.17695	689.55	139.867	691	141	35.6016	15.6438
2	1	-1	(-)3xSLv1	NegativeControl		-0.0388715	0.86379	0.964106	22.3459	20.4327	1.72441	1.66078	154.541	83.3443	153	84	12.1718	9.66589
3	2	0	A_43_P21252	CB546590	similar to GCGPROT:UBPO_HUMAN UBIQUITIN CARBOXYL-TERMINAL HYDROLASE 24 (EC 3.1.2.15) (UBIQUITIN THIOLESTERASE 24) (UBIQUITIN-SPECIFIC PROCESSING PROTEASE 24) (DEUBIQUITINATING ENZYME 24) (FRAGMENT). score=3.627e-88	0.135086	0.33337	0.68532	47.8083	65.2513	2.04903	2.00078	182.228	124.263	181	126	14.7152	12.238
4	3	0	A_42_P534203	272585_Rn	unknown function	-0.633353	0.0855054	1.29021e-13	905.653	210.673	9.97637	3.36942	989.484	286.984	983.5	285	74.0473	27.1966
5	4	0	A_43_P22195	CB547437	similar to Protein:NP_035048 natural killer tumor recognition [Mus musculus]. score=1.396e-17	0.109165	0.325803	0.737576	50.4954	64.9257	1.88315	2.22788	185.1	124.067	183	124	13.3945	14.3455
6	5	0	A_43_P16421	AA964066	similar to Translation of nuc:AK013017_1 Mus musculus 10, 11 days embryo cDNA, RIKEN full-length enriched library, clone:2810406P09, full insert sequence; putative. score=4.569e-21	-0.19288	0.182732	0.291181	131.562	84.3819	2.0428	2.36087	268.193	145.158	266	146	13.7691	15.7523
7	6	1	(+)Pro25G-02	Pro25G		-1.03995	0.13635	2.40087e-14	546.361	49.8341	4.87369	1.71666	685.458	114.102	677	114	37.0639	11.3558
8	7	0	A_43_P13118	NM_130424	Rattus norvegicus transmembrane protease, serine 2 (Tmprss2), mRNA.	0.204111	0.199589	0.306471	75.5507	120.879	1.88755	2.53882	209.746	178.898	210	178	12.6417	17.2604
9	8	0	A_43_P19445	CB605581	similar to Translation of nuc:AB046834_1 Homo sapiens mRNA for KIAA1614 protein, partial cds; Start codon is not identified.. score=2.475e-27	0.0964215	0.634878	0.879286	26.0204	32.489	1.57606	2.12157	158.914	93.8448	157	93	10.4046	12.8702
10	9	0	A_43_P11302	BQ206007	unknown function	-0.018289	0.277447	0.947442	69.2078	66.3538	1.93032	2.12735	204.857	126.048	206	125	13.9918	14.0969
11	10	0	A_43_P22361	AA964019	unknown function	0.0596998	0.562274	0.915443	30.7189	35.2457	1.68562	1.69607	164.203	96.3051	163	96	11.6955	9.68692
12	11	0	A_43_P10152	BF420136	unknown function	0.216542	0.216775	0.317831	68.0494	112.038	1.70843	2.70629	202.267	169.867	201	168.5	11.0267	18.5586
13	12	0	A_42_P573643	234509_Rn	Rattus norvegicus sex hormone binding globulin (Shbg), mRNA.	0.0396391	0.0886362	0.654723	254.256	278.554	2.90908	3.55537	378.617	349.4	377.5	348.5	20.2175	27.3912
14	6	1	(+)Pro25G-02	Pro25G		-1.02646	0.132216	8.26236e-15	574.985	54.1	3.83847	2.03172	711.417	118.583	710	116	28.7534	14.219
15	13	0	A_43_P13367	NM_139105	Rattus norvegicus ribonuclease/angiogenin inhibitor (Rnh1), mRNA.	-0.307152	0.0746831	3.90994e-05	592.46	292.084	7.62203	4.7183	693.518	371.929	686	372	53.6209	36.5856
16	14	0	A_43_P20241	CB545584	similar to Protein:NP_061301 DNA cross-link repair 1A, PSO2 homolog (S. cerevisiae); SNM1 protein; DNA cross-link repair protein (S. cerevisiae) [Mus musculus]. score=9.316e-28	0.0523866	0.232618	0.821821	76.7397	86.5778	2.0073	2.20618	211.982	145.655	208	146	13.5626	13.9738
17	15	0	A_43_P21201	CB544431	similar to Translation of nuc:AB063290_1 Mus musculus dyslike mRNA for dystrophin-like protein, partial cds. score=2.341e-19	0.0480183	0.188457	0.798879	96.7426	108.053	2.21084	2.32371	231.724	167.362	230.5	167	15.5087	15.5583
18	16	0	A_43_P11033	BF562144	unknown function	-0.0715218	0.324522	0.825567	62.5048	53.0141	1.62149	1.82753	198.305	113.271	199	113	10.5181	11.1151
19	17	0	A_43_P13501	CB545791	unknown function	-0.0970317	0.0983331	0.323758	254.04	203.175	2.53044	2.75023	381.475	269.949	379	273	17.1538	20.3609
20	18	0	A_43_P22765	BF386335	unknown function	-0.0763928	0.599395	0.898584	33.6684	28.2377	1.6873	1.80885	167.569	90.0862	167.5	88	11.6289	10.4852
21	6	1	(+)Pro25G-02	Pro25G		-1.04246	0.132688	3.95019e-15	586.702	53.2053	4.26969	1.82906	723.19	117.707	725.5	117	31.7272	12.2961
22	19	0	A_42_P694253	223332_Rn	Rat GABAB1 receptor (GABABR1) gene, exons 1 through 9.	0.133802	0.0806995	0.0973111	272.392	370.677	3.8485	5.51832	393.19	448	395	444	28.1401	44.779
23	20	0	A_43_P20815	CB546140	similar to Protein:NP_034231 endothelial differentiation, sphingolipid G-protein-coupled receptor, 3 [Mus musculus]. score=1.219e-19	-0.107189	0.373305	0.774008	56.3362	44.0147	1.59068	1.77792	192.097	104.726	192.5	104	10.6027	10.8479
24	21	0	A_43_P19256	AW534366	similar to Translation of nuc:AK014865_1 Mus musculus adult male testis cDNA, RIKEN full-length enriched library, clone:4921511D23, full insert sequence; putative. score=2.968e-24	0.0793341	0.514779	0.877521	32.8158	39.3928	1.54401	2.07852	166.492	100.051	167	102	10.0745	12.7027
25	22	0	A_43_P11341	CA509273	unknown function	0.0283188	0.104732	0.786857	200.52	214.03	2.37104	3.31134	329.8	279.367	326.5	276.5	16.058	24.8909
26	23	0	A_43_P23211	BF560076	unknown function	-0.0610004	0.308227	0.843118	65.1404	56.6044	1.88436	1.96865	200.95	116.717	199	116.5	13.3308	12.3907
27	24	0	A_43_P10868	CB544682	unknown function	0.0144953	0.121203	0.904804	167.998	173.7	2.27363	2.49308	299.949	236.305	299	236	15.3807	17.8096
28	6	1	(+)Pro25G-02	Pro25G		-1.06506	0.132479	9.02392e-16	614.762	52.9232	4.1499	1.97472	750.533	117.517	752.5	118	31.2374	13.7711
29	25	0	A_42_P512232	343933_Rn	similar to Mouse zinedin (Zin) mRNA, complete cds.	0.00700683	0.0739145	0.924477	372.502	378.561	3.21379	4.16092	486.183	460.45	488.5	465.5	22.1241	33.0636
30	26	0	A_43_P20500	CB545823	similar to Translation of nuc:AF186605_1 Homo sapiens MLL2 protein mRNA, partial cds. score=2.426e-25	-0.0121769	0.295188	0.967096	64.4391	62.6575	1.94753	1.87147	199.966	122.407	197	123	13.7953	11.5641
31	27	0	A_43_P19092	CA512454	similar to Protein:NP_113569 WD repeat domain 6 [Mus musculus]. score=3.823e-73	0.0180782	0.208702	0.930972	89.6663	93.4775	1.93723	2.1531	225.053	152.825	226	151	12.9689	13.9618
32	28	0	A_43_P22018	CB547284	similar to Protein:NP_000100 dystrophin Dp427c isoform [Homo sapiens]. score=1.366e-41	-0.00458942	0.729867	0.994983	25.4518	25.1843	1.58961	1.57895	158.203	87.4407	157	87	10.6054	8.74598
33	29	0	A_43_P10509	AA956113	unknown function	-0.172506	0.442037	0.69635	50.9347	34.238	1.76549	2.01044	186.603	95.6552	186	95	12.2988	12.1678
34	30	0	A_42_P765851	384950_Rn	similar to Mouse DNA sequence from clone RP23-381C21 on chromosome 11, complete sequence.	0.0148733	0.122472	0.903341	165.736	171.51	2.85606	3.27342	297.833	233.967	297	236.5	20.6456	24.1541
35	6	1	(+)Pro25G-02	Pro25G		-1.00811	0.128043	3.45713e-15	603.451	59.2289	4.19831	1.91093	736.78	123.983	733	125	31.2372	13.1824
36	31	0	A_42_P641151	208123_Rn	similar to Mouse chromosome 6 clone RP24-79O16, complete sequence.	0.0512622	0.606762	0.932671	28.7303	32.3297	1.53752	1.84572	161.982	93.7018	161	91	9.88233	10.6787
37	32	0	A_43_P18314	BE100778	similar to Protein:NP_598620 RIKEN cDNA 2810002E22 [Mus musculus]. score=3.527e-79	-0.00382469	0.135065	0.977409	150.175	148.858	2.67066	3.04973	283.517	210.25	280.5	208.5	19.2737	22.1533
38	33	0	A_43_P18741	CB544862	similar to Protein:NP_033487 ubiquitin protein ligase E3 component n-recognin 1; ubiquitin-protein ligase e3 componen n-recognin [Mus musculus]. score=2.091e-77	-0.0809822	0.0955407	0.39665	260.128	215.876	2.53343	2.6353	386.661	283.475	387	281	17.1078	19.4992
39	34	0	A_43_P18661	CA511855	similar to Protein:NP_082509 leucine rich protein LRP130 [Mus musculus]. score=6.574e-56	0.292652	0.625673	0.639971	20.7294	40.6668	1.61026	2.16556	152.927	101.073	154	103	10.5037	12.8522
40	35	0	A_42_P765427	206698_Rn	similar to Mouse, clone MGC:37676 IMAGE:5043252, mRNA, complete cds.	-0.288208	0.100945	0.00430236	310.999	160.159	3.61249	3.08707	438.4	226.364	436	222	25.2188	22.2464
41	36	0	A_43_P17894	CB547572	similar to Translation of nuc:M15650_1 Rat insulin-like growth factor I gene, exon 4; preproinsulin-like growth factor I. score=9.521e-09	0.434297	0.119	0.000262712	108.209	294.145	2.18958	4.72513	238.889	356.032	239	357	15.0356	36.5262
42	6	1	(+)Pro25G-02	Pro25G		-1.04181	0.131486	2.3109e-15	600.01	54.4935	4.32822	1.86978	735.508	119.082	732	117	32.9498	12.9914
43	37	0	A_42_P557653	348004_Rn	similar to Mouse heterogenous nuclear ribonucleoprotein A2/B1 (hnRNP A2/B1) mRNA, complete cds.	-0.200057	0.074347	0.00712694	490.097	309.19	5.78063	4.16433	597.797	388.695	602	394	41.506	32.8871
44	38	0	A_43_P22983	BF522304	unknown function	0.0579707	0.201092	0.773132	89.107	101.832	2.07946	2.75516	224.172	160.948	221	157	14.3907	18.749
45	39	0	A_43_P22064	CB544674	similar to Protein:NP_032761 nuclear receptor interacting protein 1 [Mus musculus]. score=3.578e-20	0.0706515	0.177423	0.690475	100.702	118.492	2.22852	2.69681	235.344	177.836	236	180	15.9603	19.0028
46	40	0	A_43_P23348	BG665613	unknown function	-0.0903669	0.271498	0.73925	76.81	62.3808	1.89447	2.25282	213.017	122.483	213	121.5	13.0418	14.5098
47	41	0	A_42_P588606	202937_Rn	similar to zinc finger protein ZNF135	-0.0248818	0.12642	0.84397	166.775	157.488	1.94036	2.87848	299.433	219.667	299.5	220.5	12.4824	20.9541
48	42	0	A_43_P16080	AF053096.1	Rattus norvegicus Sertoli cell methoxy acetic acid induced gene, partial sequence.	0.0654189	0.22345	0.7697	78.8799	91.7033	1.60956	2.49876	214.017	150.69	213	149.5	9.8203	16.642
49	6	1	(+)Pro25G-02	Pro25G		-1.05076	0.130574	8.46946e-16	622.002	55.339	4.72281	1.69477	756.407	120.034	759	122	35.4888	11.3076
51	43	0	A_43_P22417	AI549500	unknown function	-0.0407406	0.0738675	0.581266	394.876	359.518	3.48231	4.45067	507.534	440.638	506.5	440	23.8439	34.858
52	44	0	A_43_P18452	AI138018	similar to Translation of nuc:AK012765_1 Mus musculus 10, 11 days embryo cDNA, RIKEN full-length enriched library, clone:2810019K23, full insert sequence; putative. score=1.837e-23	0.0628665	0.0918052	0.493482	234.203	270.682	2.78674	3.88197	359.919	340.226	357.5	340.5	19.6146	30.3992
53	45	0	A_42_P745224	294549_Rn	similar to Genomic sequence for Mouse (Mus musculus), clone RP23-206M19, complete sequence.	0.051136	0.535394	0.923909	32.6038	36.6779	1.56569	1.90271	166.295	97.6066	165	96	10.5172	11.5272
54	46	0	A_42_P754647	325029_Rn	similar to Mouse Ulip gene, partial sequence.	0.0539042	0.136112	0.692085	139.221	157.62	2.41027	2.56612	272.387	218.677	272	216.5	17.2659	18.615
55	47	0	A_43_P15699	BQ209242	Rat mRNA for ribosomal protein L37a.	-0.0681769	0.112612	0.544904	203.259	173.729	2.161	2.65924	334.131	237.672	334	237	14.4459	19.6271
56	6	1	(+)Pro25G-02	Pro25G		-1.07729	0.132307	3.87498e-16	631.941	52.891	3.91797	1.97666	767.186	117.542	767	116	29.0656	13.6903
57	48	0	A_43_P15834	AW919734	Rat thymidine kinase mRNA, 5 end.	-0.0495741	0.379973	0.896197	51.8668	46.2717	1.91408	1.86699	187.183	106.717	186.5	105.5	13.9046	11.3721
58	49	0	A_43_P18280	CA334076	similar to Protein:NP_082731 RIKEN cDNA 3110043J09 [Mus musculus]. score=1.941e-77	0.0729355	0.410326	0.858919	41.6234	49.2349	1.94698	2.07483	175.982	109.193	177	110	13.961	12.6059
59	50	0	A_43_P18731	CB544844	similar to Translation of nuc:AB011132_1 Homo sapiens mRNA for KIAA0560 protein, partial cds; Start codon is not identified. hh01648 cDNA clone for KIAA0560 has a 41-bp deletion at the region from 388 to 428 of the sequence of KIAA0560. score=6.105e-87	-0.0479711	0.126814	0.705223	170.622	152.779	2.59823	2.14486	303.407	215	305	215	18.3417	14.9078
60	51	0	A_43_P12519	NM_031114	Rattus norvegicus S-100 related protein, clone 42C (S100A10), mRNA.	-0.0161624	0.0852414	0.849617	289.332	278.762	3.32539	3.73905	411.712	350.898	410	351	23.3098	28.773
61	52	0	A_43_P14645	AA926120	unknown function	0.363382	1.44544	0.801506	8.15728	18.8333	1.65061	1.71619	137.286	82.7321	134.5	82.5	10.0557	10.3493
63	6	1	(+)Pro25G-02	Pro25G		-1.04481	0.128758	4.87513e-16	639.241	57.6567	4.98969	1.80701	772	122.492	768	122	38.7548	12.729
64	53	0	A_42_P683372	201509_Rn	similar to Mouse, nuclear transport factor 2 (placental protein 15), clone MGC:7387 IMAGE:3487899, mRNA, complete cds.	0.018017	0.338783	0.957587	53.9911	56.2781	1.60355	2.29835	189.103	116.086	190	118.5	10.2832	14.5907
65	54	0	A_43_P13383	NM_139330	Rattus norvegicus SPA-1 like protein p1294 (Spa-1), mRNA.	-0.0657741	0.0911143	0.470365	274.902	236.267	3.68572	3.9564	399.712	305.475	401	306	26.4014	30.2777
66	55	0	A_43_P19165	AM:ARGI1-035712-CYA	similar to Protein:NP_036582 solute carrier family 13 (sodium/sulfate symporters), member 4; sulphate transporter 1; solute carrier family 13 (sodium/sulphate symporters), member 4 [Homo sapiens]. score=7.219e-70	-0.0644405	0.477099	0.892559	41.8404	36.0708	1.55595	1.74388	176.544	97.193	177	97	9.9894	9.9668
67	56	0	A_43_P19190	CB548267	similar to Protein:NP_038820 alpha-N-acetylglucosaminidase (Sanfilippo disease IIIB); alpha-N-acetylglucosaminidase, lysosomal [Mus musculus]. score=7.039e-30	-0.00120631	0.201503	0.995223	95.2203	94.9562	1.92722	2.47292	230.683	154.467	231.5	155.5	13.1517	16.8869
68	57	0	A_43_P14780	AA956395	unknown function	0.0896723	0.305532	0.769143	55.2222	67.8869	1.68441	2.20512	190.033	127.033	193	125.5	11.2219	14.2472
69	58	0	A_42_P841762	295799_Rn	Rattus norvegicus calcium channel, voltage-dependent, alpha2/delta subunit 1 (Cacna2), mRNA.	0.299469	0.072679	3.78155e-05	318.092	633.902	4.3209	8.49234	431.117	733.6	426.5	724.5	30.472	69.0824
70	6	1	(+)Pro25G-02	Pro25G		-1.05309	0.130247	6.20108e-16	629.246	55.6845	4.36926	2.01179	763.25	120.417	760.5	121	32.9116	14.1341
71	59	0	A_42_P777817	304916_Rn	similar to Mouse homeobox protein Nkx3.1 mRNA, complete cds.	0.0148493	0.221289	0.946499	84.5305	87.4707	1.80235	2.26085	220	146.807	221	147	11.726	14.7108
72	60	0	A_42_P467199	204056_Rn	unknown function	0.168399	0.428963	0.694635	35.4773	52.2817	1.49746	1.99634	169.21	111.807	168	111	9.24611	11.9768
73	61	0	A_42_P781919	221721_Rn	Rattus norvegicus complement component 1, q subcomponent, beta polypeptide (C1qb), mRNA.	-0.442093	0.0823565	7.95989e-08	600.136	216.849	7.77403	2.83261	705.593	291.019	702.5	291	54.1906	20.8449
74	62	0	A_43_P20630	CB545937	similar to Protein:NP_598727 RIKEN cDNA 1110005N04 [Mus musculus]. score=9.575e-55	0.0840467	0.157187	0.592864	113.618	137.877	2.10536	3.05667	247.643	197.696	247	198.5	13.9628	21.1359
75	63	0	A_43_P13578	CB546187	unknown function	0.0772668	0.17035	0.650134	104.561	124.921	2.04611	2.5819	239	184.387	238	183.5	14.261	18.3235
76	64	0	A_43_P14014	NM_022514	Rattus norvegicus ribosomal protein L27 (Rpl27), mRNA.	-0.191979	0.072839	0.00839726	509.664	327.57	5.61731	4.64454	615.164	408.869	613	411	40.8396	37.5329
77	6	1	(+)Pro25G-02	Pro25G		-1.0498	0.129425	5.01004e-16	636.34	56.7402	4.53803	1.78388	769.617	121.533	767.5	122	34.2291	12.2093
78	65	0	A_43_P17421	AA819689	similar to Translation of nuc:BC031462_1 Mus musculus, Similar to centaurin, beta 1, clone MGC:25782 IMAGE:4017986, mRNA, complete cds. score=2.393e-76	0.142964	0.283703	0.614316	55.9637	77.7806	1.90468	2.2078	190.541	136.41	190	137	13.542	14.4723
79	66	0	A_43_P18934	CB548210	similar to Protein:NP_038748 MAX-interacting protein [Mus musculus]. score=1.576e-78	0.0598799	0.436767	0.890953	39.6662	45.5303	1.60682	2.1656	173.93	105.754	175	107	10.4878	13.2359
80	67	0	A_43_P16215	D28966.1	Rattus sp. mRNA for prostacyclin receptor, complete cds.	0.0718054	0.0609028	0.238391	681.144	803.608	4.07837	5.92582	761.254	931.525	760	930	27.6908	48.675
81	68	0	A_43_P12117	NM_021757	Rattus norvegicus pleiotropic regulator 1 (Plrg1), mRNA.	0.252751	0.311735	0.417488	44.3696	79.4029	1.83604	2.36803	178.233	137.383	176	138.5	12.8635	15.4592
82	69	0	A_43_P11222	AA858919	unknown function	0.038972	0.125797	0.756713	155.911	170.549	2.19362	2.90136	288.283	232.567	287.5	232	14.8576	21.1471
83	70	0	A_43_P22372	AI044201	unknown function	0.0429596	0.167035	0.797033	111.237	122.803	2.04452	2.65625	245.787	182.574	246	182	14.0951	18.7985
84	6	1	(+)Pro25G-02	Pro25G		-1.03783	0.128422	6.40173e-16	634.898	58.1934	4.71239	1.87263	767.571	123.032	765	124	36.4748	13.3089
85	71	0	A_42_P533532	227752_Rn	similar to Translation of nuc:AF353993_1 Mus musculus beta-amyloid binding protein (Bbp) mRNA, complete cds; integral membrane glycoprotein. score=1.249e-80	-0.0330018	0.0881803	0.708215	278.723	258.328	3.42567	3.46433	402.431	328.914	402.5	326	24.0125	26.2206
86	72	0	A_42_P825912	216085_Rn	similar to unnamed protein product	-0.0624497	0.163216	0.702001	128.886	111.624	1.98754	2.09247	263.967	172.1	261.5	171.5	13.3898	14.2004
87	73	0	A_42_P626023	292753_Rn	similar to centrosomal P4.1-associated protein	0.0554727	0.557894	0.920795	31.1168	35.3563	1.47561	1.52082	164.648	96.4074	164	98	8.90655	7.88004
88	74	0	A_43_P14678	AI231047	unknown function	-0.0592065	0.115509	0.608251	194.558	169.762	2.96636	2.71668	325.903	233.274	324.5	233.5	21.7871	20.1983
89	75	0	A_43_P22960	BF418352	unknown function	0.0821778	0.426039	0.847047	39.6256	47.88	1.58758	1.87949	173.833	107.9	173	107	10.5222	11.3805
91	6	1	(+)Pro25G-02	Pro25G		-1.03166	0.128147	8.23915e-16	630.798	58.6449	5.09179	1.78612	763.419	123.484	763.5	122	39.2694	12.4463
92	76	0	A_42_P670901	227615_Rn	JM4 protein, JM5 protein, T54 protein, JM10 protein, A4 differentiation-dependent protein, triple LIM domain protein 6, and synaptophysin genes, complete cds; and L-type calcium channel alpha-1 subunit gene, partial cds, complete sequence. score=5.681e-19	-0.0518456	0.164939	0.753269	125.833	111.673	2.02523	2.66169	260.902	172.049	260	171	13.8861	18.8648
93	77	0	A_42_P671171	201347_Rn	Rattus norvegicus Cystatin beta (Cstb), mRNA.	-0.123413	0.100704	0.220388	253.306	190.649	2.91536	3.55269	381.39	256.83	380	258	20.4569	26.7202
94	78	0	A_43_P16326	U78121.1	Rattus norvegicus zinc finger protein 10 (AZF10) mRNA, partial cds.	0.0112169	0.581496	0.98461	31.4214	32.2435	1.50599	1.73836	165.016	93.6349	166	94	10.004	10.3539
95	79	0	A_43_P11280	BQ204903	unknown function	0.0369183	0.0697248	0.596469	416.463	453.413	5.33285	5.91274	525.05	542.483	525	545.5	38.219	47.8056
96	80	0	A_43_P12660	NM_031745	Rattus norvegicus restin (Rsn), mRNA.	0.122451	0.847473	0.885113	18.862	25.0057	1.81198	1.83899	150.649	87.4035	150	88	12.6893	10.7386
97	81	0	A_43_P20808	CB544325	similar to Protein:NP_071324 gigaxonin [Homo sapiens]. score=4.204e-53	0.123367	0.682151	0.856486	23.4356	31.1346	1.5436	1.85195	155.965	92.6724	155.5	92.5	10.021	10.8343
98	6	1	(+)Pro25G-02	Pro25G		-1.00247	0.126337	2.10728e-15	618.786	61.5281	4.37615	2.31497	750.627	126.424	749	126	32.574	16.5781
99	82	0	A_42_P464205	228229_Rn	similar to Mouse MEK kinase mRNA, complete cds.	-0.0718084	0.124761	0.564907	178.983	151.706	2.49144	2.42645	311.629	214.194	309	213	17.8098	17.6494
100	83	0	A_42_P697962	289881_Rn	similar to centromere autoantigen B	-0.0124427	0.128407	0.922805	161.273	156.718	2.43487	2.97929	294.082	218.672	294	219	17.2233	21.8965
101	84	0	A_43_P12542	NM_031147	Rattus norvegicus cold inducible RNA-binding protein (Cirbp), mRNA.	-0.00574357	0.433586	0.989431	43.1293	42.5627	1.58217	1.90121	177.793	103.121	176.5	101.5	10.2986	11.3463
102	85	0	A_43_P20753	CB546070	similar to Translation of nuc:AB060190_1 Macaca fascicularis brain cDNA clone:QccE-21404, full insert sequence. score=2.633e-86	-0.0180494	0.143001	0.899559	142.641	136.834	2.23641	2.44737	276.576	197.814	275	199	15.3737	17.1268
103	86	0	A_42_P796826	283910_Rn	Rattus norvegicus melanoma antigen, family D, 1 (Maged1), mRNA.	0.0672471	0.286869	0.814661	60.5313	70.6686	1.95139	2.09717	195.564	129.855	195	128	13.3205	12.9077
104	87	0	A_43_P15025	AW918961	unknown function	-0.127479	0.360598	0.723697	59.694	44.5094	1.95601	1.76123	195.691	105.254	195	103	13.6638	10.1164
105	6	1	(+)Pro25G-02	Pro25G		-1.01471	0.126795	1.2163e-15	627.901	60.6986	4.50947	2.08512	759.75	125.6	756	127.5	33.92	14.8086
106	88	0	A_43_P12777	NM_053343	Rattus norvegicus double cortin and calcium/calmodulin-dependent protein kinase-like 1 (Dcamkl1), mRNA.	0.209917	0.455878	0.645181	31.6903	51.3858	1.69311	2.08167	165.071	110.875	165.5	111	11.3584	12.4639
107	89	0	A_43_P20893	CB546214	similar to Protein:NP_032761 nuclear receptor interacting protein 1 [Mus musculus]. score=8.003e-48	-0.0479026	0.551361	0.930766	35.4748	31.7701	1.71881	1.68545	169.565	93.2419	169.5	92	12.3496	9.8475
108	90	0	A_42_P731318	203872_Rn	similar to Mouse DNA sequence from clone RP23-17N7 on chromosome 11, complete sequence.	0.0549375	0.255906	0.830018	69.1876	78.5174	1.92446	2.02738	204.4	137.633	202	138.5	13.4834	13.0643
109	91	0	A_42_P813165	207839_Rn	unknown function	-0.0504555	0.164176	0.758595	126.293	112.44	2.06878	2.75537	261.328	172.828	264	173	13.9427	19.123
110	92	0	A_42_P526293	297955_Rn	similar to Mouse C184L-22 mRNA, complete cds.	0.0229829	0.0705792	0.744702	409.226	431.465	4.14667	5.71426	518.86	518.579	516	522	28.5047	44.9229
111	93	0	A_43_P17532	CB546382	similar to Translation of nuc:AJ277959_1 Cloning vector pHS4, luciferase reporter vector containing HS4 insulator sequence. score=1.003e-88	-0.121438	0.201334	0.546398	109.246	82.5974	2.2787	2.5301	245.6	142.833	246.5	139.5	16.5296	17.3295
112	6	1	(+)Pro25G-02	Pro25G		-1.00089	0.125794	1.7686e-15	624.195	62.2919	4.63222	1.73835	755.525	127.237	755	127	34.5839	11.7596
113	94	0	A_42_P696386	217404_Rn	similar to Mouse unknown WZ3-85 mRNA, complete cds.	0.111577	0.134035	0.405159	132.718	171.595	2.27801	3.09022	265.508	232.541	266	231	15.8888	22.6757
114	95	0	A_42_P577431	295616_Rn	similar to Mouse BCL3 (Bcl3) mRNA, complete cds.	-0.177988	0.239559	0.457492	96.5395	64.0791	2.32629	2.1451	233.541	124.574	233	125	17.4208	14.1874
115	96	0	A_43_P22132	CB547380	similar to Translation of nuc:AK096727_1 Homo sapiens cDNA FLJ39408 fis, clone PLACE6013672; unnamed protein product. score=1.075e-45	-0.0437393	0.138303	0.751808	152.842	138.198	2.06431	3.21163	286.607	199.554	289.5	201	13.3671	22.5726
116	97	0	A_42_P576497	217666_Rn	Rattus norvegicus mercaptopyruvate sulfurtransferase (Mpst), mRNA.	-0.119876	0.158172	0.448519	142.593	108.199	2.49294	2.43459	277.867	169.1	278.5	170	18.0287	16.9932
117	98	0	A_43_P12171	NM_022222	Rattus norvegicus preproprolactin-releasing peptide (LOC63850), mRNA.	0.0377909	0.133897	0.777761	144.654	157.805	2.74385	2.28411	277.729	219.102	277	218	19.7256	15.9403
118	99	0	A_42_P825064	293890_Rn	similar to mouse pallidin, clone MGC:27805 IMAGE:3256910, mRNA, complete cds.	0.00570664	0.194875	0.976638	97.9544	99.25	1.8618	2.35706	233.3	158.767	234	158	12.4442	16.0343
119	6	1	(+)Pro25G-02	Pro25G		-1.00853	0.125256	8.16287e-16	641.771	62.9291	5.19977	2.19228	772.175	127.968	773	129	40.3183	16.1345
120	100	0	A_43_P19355	CB605877	similar to Translation of nuc:AK095667_1 Homo sapiens cDNA FLJ38348 fis, clone FCBBF4000548; unnamed protein product. score=5.472e-33	-0.162993	0.372836	0.661987	59.9745	41.2073	1.70351	1.68074	196.148	102.197	195	101	11.7754	9.95794
121	101	0	A_42_P769597	204370_Rn	similar to data source:SPTR, source key:Q9NXS2, evidence:ISS~homolog to CDNA FLJ20084 FIS, CLONE COL03526~putative	-0.0196259	0.206401	0.924246	94.7679	90.5807	2.23431	2.77182	230.4	150.183	230	149.5	16.1531	19.1528
122	102	0	A_42_P841714	253447_Rn	similar to mouse E3 ubiquitin ligase SMURF1, clone MGC:28022 IMAGE:3660965, mRNA, complete cds.	0.00714891	0.131432	0.956623	153.254	155.798	2.40817	2.9243	286.258	217.419	288.5	219.5	17.1722	21.5791
123	103	0	A_43_P10935	BF419621	unknown function	-0.209895	0.0927591	0.0236482	320.658	197.764	3.59609	2.44313	444.983	266.121	444	266.5	25.4947	17.869
124	104	0	A_43_P18633	BF557909	unknown function	-0.0224891	0.407409	0.955979	46.8409	44.477	1.74822	2.13394	181.79	104.952	183	105	12.4481	13.6158
125	105	0	A_43_P15493	NM_145095	Rattus norvegicus ether-a-go-go-like potassium channel 1 (ELK1) (LOC246325), mRNA.	-0.11684	0.271584	0.667039	79.0858	60.4308	2.05338	1.90228	215.5	120.685	215.5	122	14.0883	11.3799
126	6	1	(+)Pro25G-02	Pro25G		-1.00746	0.124448	5.70592e-16	652.469	64.1352	4.99124	1.82736	781.965	129.263	776	128	36.6776	12.3571
127	106	0	A_43_P18721	CB548158	similar to Translation of nuc:U13262_1 Mus musculus myelin gene expression factor (MEF-2) mRNA, partial cds. score=1.632e-48	0.026903	0.263598	0.918708	69.3008	73.7295	1.912	2.23716	204.683	133.067	203	132.5	13.3993	14.6749
128	107	0	A_42_P528083	208317_Rn	similar to Mouse, RIKEN cDNA 2610027O18 gene, clone MGC:6806 IMAGE:2648293, mRNA, complete cds.	0.0227858	0.233487	0.922259	79.1141	83.3757	1.95866	2.29973	214.557	142.656	214	140	13.804	15.4487
129	108	0	A_42_P453853	287719_Rn	Rattus norvegicus caspase-8 (Casp8), mRNA.	-0.0275402	0.100166	0.783357	227.732	213.739	2.43225	3.78038	355.887	280.113	356.5	277	16.7666	29.2486
130	109	0	A_42_P580274	298228_Rn	similar to Mouse, RIKEN cDNA 1700057K18 gene, clone MGC:6802 IMAGE:2648192, mRNA, complete cds.	-0.0232629	0.266246	0.930374	72.6602	68.8706	1.69992	2.07831	208.386	128.544	209	128	10.9279	13.0809
131	110	0	A_42_P639174	203920_Rn	similar to Mouse, clone MGC:36603 IMAGE:5325029, mRNA, complete cds.	-0.0197608	0.0655776	0.763159	534.756	510.969	4.00239	4.92632	633.033	607.754	631	599	28.0422	40.3636
132	111	0	A_42_P606262	207474_Rn	similar to Mouse, clone IMAGE:5322051, mRNA.	-0.159022	0.174811	0.362991	133.097	92.2884	2.53183	2.3728	269.238	153.016	269	152	19.0413	16.7356
133	6	1	(+)Pro25G-02	Pro25G		-1.0172	0.12618	7.53652e-16	639.831	61.4984	5.68181	2.09416	770.902	126.475	780	127	43.5774	15.0306
134	112	0	A_42_P500847	204961_Rn	similar to unnamed protein product	-0.0905735	0.290335	0.75507	71.645	58.1584	1.6147	1.97121	207.767	118.35	209	118.5	10.3929	12.4748
135	113	0	A_43_P17250	BF558344	unknown function	0.0179055	0.135793	0.895096	145.522	151.648	2.20169	2.99478	278.821	212.893	276	211	14.5728	20.9733
136	114	0	A_43_P19649	CB546766	similar to Translation of nuc:BC028256_1 Mus musculus, Similar to erbb2 interacting protein, clone IMAGE:4988135, mRNA, partial cds. score=1.27e-19	-0.02656	0.320298	0.933913	60.2081	56.6363	1.92941	2.00299	195.712	116.61	192	118	13.7239	12.5148
137	115	0	A_42_P708032	222345_Rn	similar to unnamed protein product	0.0865372	0.0892851	0.332434	238.704	291.337	2.88812	3.56378	363.531	362.25	363	361	20.7173	28.3403
138	116	0	A_43_P19565	CB546411	similar to Translation of nuc:BC014712_1 Mus musculus, clone MGC:25259 IMAGE:4507398, mRNA, complete cds. score=3.977e-23	-0.0869689	0.345413	0.801209	59.6445	48.8204	1.74339	1.96327	195.441	109.271	196	109	11.911	12.1227
139	117	0	A_43_P16096	AF091577.1	Rattus norvegicus isolate HAF-TP1 olfactory receptor mRNA, partial cds.	-0.0376651	0.160779	0.814778	127.436	116.85	2.46626	2.75414	262.276	177.259	262	178	17.5197	19.1527
140	6	1	(+)Pro25G-02	Pro25G		-0.996789	0.123767	8.02909e-16	648.123	65.2933	4.50081	2.14926	777.333	130.45	773.5	131	33.6994	15.42
141	118	0	A_42_P781800	295364_Rn	unknown function	0.133913	0.0984133	0.173604	194.986	265.41	2.39764	3.37993	322.875	332.714	322	332.5	15.5938	24.7649
142	119	0	A_42_P792728	291925_Rn	Rattus norvegicus zinc finger protein HIT-39 (Hit39), mRNA.	-0.0751652	0.176463	0.670141	119.82	100.778	2.33548	2.54417	255.383	161.033	253	161.5	16.8101	17.6664
143	120	0	A_43_P19929	BF565620	unknown function	0.00272226	0.189072	0.988512	101.586	102.225	2.11798	2.43346	236.871	161.823	237	161.5	15.1468	16.9575
144	121	0	A_42_P763572	268309_Rn	similar to Mouse DNA sequence from clone RP23-9O13 on chromosome 13, complete sequence.	0.0039282	0.401226	0.992188	46.1559	46.5753	1.8133	1.92917	180.983	106.864	183	106	12.811	11.7201
146	122	0	A_42_P704102	199945_Rn	similar to Protein:NP_079683 RIKEN cDNA 1110032G10 gene [Mus musculus]. score=8.898e-98	-0.0168726	0.0792249	0.83135	331.1	318.483	3.75565	3.88802	449.557	394.574	447	400	26.9069	30.7639
147	6	1	(+)Pro25G-02	Pro25G		-0.977334	0.122909	1.84005e-15	634.676	66.8679	5.21351	2.2645	763.82	132.033	762	131	39.7012	16.5186
148	123	0	A_43_P15285	NM_019344	Rattus norvegicus regulator of G-protein signaling 8 (Rgs8), mRNA.	-0.0444574	0.529721	0.933115	36.7959	33.2156	1.68767	1.68742	171.017	94.55	170	94.5	11.7912	9.71706
149	124	0	A_43_P13990	AA818626	unknown function	0.0326788	0.86129	0.969734	20.6409	22.2539	1.66384	1.78848	152.632	84.9649	151	84	11.1253	10.3544
150	125	0	A_43_P10218	BG666460	unknown function	-0.118532	0.0962869	0.218312	269.114	204.835	2.83986	3.09218	395.741	272.155	400	270	19.5381	22.9827
151	126	0	A_42_P583782	298320_Rn	similar to data source:SPTR, source key:Q16103, evidence:ISS~homolog to GENERAL TRANSCRIPTION FACTOR IIE 56 KDA SUBUNIT~putative	-0.0992753	0.201476	0.622197	106.48	84.7212	2.19121	2.65212	242.661	144.831	244	144	15.5759	18.1195
152	127	0	A_43_P16650	AW921393	similar to Translation of nuc:BC018152_1 Homo sapiens, clone IMAGE:3876517, mRNA, partial cds. score=4.335e-80	-0.0034672	0.0669277	0.958684	490.276	486.377	5.28756	5.75567	592.586	580.034	591	573	37.023	45.9905
153	128	0	A_43_P21974	CB547248	similar to Translation of nuc:BC028939_1 Mus musculus, Similar to PMS1 postmeiotic segregation increased 1 (S. cerevisiae), clone MGC:36491 IMAGE:5364251, mRNA, complete cds. score=2.133e-36	-0.0965689	0.417128	0.816919	49.7129	39.8015	1.85556	1.98191	185.07	100.719	183	101	13.0615	11.8905
154	6	1	(+)Pro25G-02	Pro25G		-0.99574	0.126826	4.12074e-15	604.296	61.0253	3.626	1.9942	736.862	125.845	735	129.5	26.3482	13.7851
155	129	0	A_43_P20905	CB544347	similar to Protein:NP_061284 cDNA sequence AF096286; pecanex 1 [Mus musculus]. score=6.736e-40	-0.0175778	0.30532	0.95409	62.6133	60.1297	1.89344	2.10698	198.129	119.968	197	120	13.6316	13.7113
156	130	0	A_42_P482995	378183_Rn	unknown function	-0.0154729	0.177074	0.930369	111.495	107.593	2.19588	2.46151	246.667	167.491	247	168	15.1261	16.5822
157	131	0	A_42_P655706	205016_Rn	similar to data source:SPTR, source key:O95168, evidence:ISS~homolog to NADH-UBIQUINONE OXIDOREDUCTASE B15 SUBUNIT (EC 1.6.5.3) (EC 1.6.99.3) (COMPLEX I-B15) (CI-B15)~putative	-0.38056	0.0641795	3.03622e-09	3119.54	1298.76	29.6303	11.4607	2921.2	1516.4	2847	1506.5	205.205	98.9989
158	132	0	A_42_P489889	221861_Rn	Rat CNS myelin protein MOBP-169 (MOBP) mRNA, complete cds.	-0.0860668	0.257246	0.73795	80.8782	66.3384	2.04101	2.40613	217.098	126.361	218	125	14.7701	16.1431
159	133	0	A_43_P18074	BF563915	similar to Translation of nuc:AX138671_1 Sequence 1 from Patent EP1097991. score=3.881e-88	-0.113566	0.193862	0.558005	112.833	86.8699	2.16824	2.48021	249.032	147.113	251.5	146	15.6791	17.2846
160	134	0	A_43_P17769	BF551266	similar to Translation of nuc:AK002760_1 Mus musculus adult male kidney cDNA, RIKEN full-length enriched library, clone:0610035N01, full insert sequence; putative. score=3.368e-102	-0.150455	0.187501	0.422307	121.971	86.2584	2.19853	2.22403	258.356	146.763	259	146	15.5217	14.9139
161	6	1	(+)Pro25G-02	Pro25G		-1.01583	0.127578	1.6867e-15	618.692	59.6543	4.94369	1.8756	751.31	124.483	749	125	36.8212	12.7942
162	135	0	A_42_P705309	294991_Rn	similar to Mouse, eukaryotic translation initiation factor 3, subunit 6 (48kD), clone MGC:36795 IMAGE:3988386, mRNA, complete cds.	0.0107918	0.0936848	0.908292	240.6	246.653	2.84196	3.5371	366.83	315.152	365	314	19.654	26.8237
163	136	0	A_42_P715011	296867_Rn	similar to KIAA1797 protein	0.0555428	0.131797	0.673443	144.469	164.179	2.39721	2.60552	277.31	225.569	279	223	16.5181	18.3773
164	137	0	A_43_P17119	CB605954	similar to Translation of nuc:AK010815_1 Mus musculus ES cells cDNA, RIKEN full-length enriched library, clone:2410153K17, full insert sequence; putative. score=2.777e-86	-0.0649816	0.392732	0.868581	51.0266	43.9354	1.98512	1.94727	186.356	104.542	187	105	14.541	11.8777
165	138	0	A_43_P18500	BQ782413	similar to Translation of nuc:AX392089_1 Sequence 4 from Patent WO0215977; unnamed protein product. score=6.491e-30	0.0341052	0.0593534	0.565554	826.281	893.785	5.6146	6.9682	891.59	1034.16	885	1034	39.4434	58.6632
166	139	0	A_43_P16583	BQ781880	similar to Protein:NP_080662 sorting nexin 2; RIKEN cDNA 0610030A03 gene [Mus musculus]. score=3.412e-20	-0.130826	0.26583	0.62262	82.1408	60.7761	1.98237	1.91963	218.69	121.086	219.5	123	13.882	11.9535
167	140	0	A_43_P16095	AF091576.1	Rattus norvegicus isolate HFL-VN1 olfactory receptor mRNA, partial cds.	-0.0345945	0.101878	0.734181	224.121	206.961	2.57183	3.17882	352.707	272.914	351.5	272.5	17.4477	23.5046
168	6	1	(+)Pro25G-02	Pro25G		-0.984345	0.123034	1.23846e-15	642.206	66.5777	5.45072	1.85853	771.159	131.762	768	128	42.2608	13.2807
169	141	0	A_43_P20560	CB544262	similar to Translation of nuc:BC016505_1 Mus musculus, clone MGC:11526 IMAGE:3709926, mRNA, complete cds. score=5.027e-27	-0.0794614	0.198785	0.689351	105.655	87.9894	2.07026	2.31309	241.656	148	242	149	14.6502	15.7871
170	142	0	A_43_P17596	CB547979	similar to Protein:NP_065983 KIAA1587 protein [Homo sapiens]. score=5.766e-84	-0.100839	0.197501	0.609649	108.999	86.4139	2.01899	2.37981	245.148	146.557	246	144	14.1396	16.3243
171	143	0	A_43_P13023	NM_054010	Rattus norvegicus neuraminidase 3 (Neu3), mRNA.	-0.0261958	0.182597	0.885925	109.11	102.723	2.07593	2.25068	244.475	162.59	242	163	14.5575	15.4233
172	144	0	A_43_P13341	NM_138920	Rattus norvegicus nuclear protein UKp68 (Loc192359), mRNA.	-0.0731999	0.193711	0.705518	107.901	91.1642	2.07599	2.49543	243.79	151.177	244	153	14.7816	17.4079
173	145	0	A_42_P815318	199426_Rn	Rattus norvegicus Pancreatitis-associated protein 1 (Pap1), mRNA.	-0.139165	0.444322	0.754124	48.8633	35.4665	1.66125	2.04267	184.288	96.7458	184	95	11.2879	12.517
174	146	0	A_43_P19953	BQ195012	unknown function	-0.0961967	0.461581	0.834911	44.8317	35.9243	1.84024	2.19902	179.845	97.1034	180.5	95.5	13.1066	13.5604
175	6	1	(+)Pro25G-02	Pro25G		-0.968016	0.122397	2.59892e-15	629.872	67.801	4.9621	2.27819	758.864	132.983	760	131	37.0542	16.3628
176	147	0	A_43_P21211	CB544433	similar to Protein:NP_109647 pumilio 1 (Drosophila) [Mus musculus]. score=2.612e-30	0.0428904	0.344285	0.900858	51.5911	56.9462	1.65014	1.58568	186.517	116.633	186	117	10.9969	9.15399
177	148	0	A_43_P11849	NM_017179	Rattus norvegicus Unc4.1 homeobox (C. elegans) (Chx4), mRNA.	-0.0783012	0.353859	0.824876	57.6223	48.116	1.79357	1.98341	193.306	108.564	193	109	12.7801	12.5628
178	149	0	A_43_P18636	BF562816	unknown function	-0.121004	0.297166	0.683866	72.3466	54.7537	1.69945	1.93051	208.667	115.15	207.5	115.5	11.3506	12.1248
179	150	0	A_43_P17659	AI058209	similar to Protein:NP_081957 glucosamine-6-phosphate isomerase; oscillin; glucosamine-6-phosphate deaminase [Mus musculus]. score=7.726e-83	-0.0888273	0.34285	0.79557	60.2273	49.0869	1.69965	1.78178	196.052	109.534	196	111	11.3392	10.6016
180	151	0	A_42_P650498	293400_Rn	unknown function	-0.00702682	0.211114	0.973448	91.1668	89.7036	2.09639	2.43329	226.741	149.207	225	149	14.6282	16.2294
181	152	0	A_43_P10687	BE117469	unknown function	-0.137716	0.0805659	0.0873851	373.877	272.279	2.94498	3.33744	491.344	346.443	490	347	20.3837	26.1728
182	6	1	(+)Pro25G-02	Pro25G		-0.962376	0.121317	2.14352e-15	638.306	69.607	4.47518	1.76801	766.305	134.898	760	136	33.1461	12.0969
183	153	0	A_43_P22194	CB544708	similar to Protein:NP_009084 zinc finger protein 208 [Homo sapiens]. score=7.782e-16	-0.114059	0.444539	0.797504	47.5088	36.5355	1.63721	1.66654	182.767	97.7	182	97.5	11.1163	9.63451
184	154	0	A_42_P761125	221686_Rn	Rattus norvegicus calponin 3, acidic (Cnn3), mRNA.	-0.711263	0.0854671	8.64389e-17	1366.32	265.638	11.8719	3.51725	1407.53	349.113	1386.5	351.5	86.9737	28.908
185	155	0	A_42_P602768	295329_Rn	unknown function	-0.0366065	0.197432	0.852905	101.381	93.1863	1.84481	2.47865	237.051	152.949	238	155	12.1902	16.822
186	156	0	A_43_P18192	CB545057	similar to Translation of nuc:BC032227_1 Homo sapiens, Similar to endosome-associated FYVE-domain protein, clone MGC:34354 IMAGE:5204515, mRNA, complete cds. score=4.618e-44	-0.0564662	0.140049	0.686809	152.8	134.171	1.82244	2.44598	286.75	195.482	285.5	195.5	11.1131	16.7114
187	157	0	A_43_P17313	CA333857	similar to Protein:NP_058046 microspherule protein 1; nucleolar protein [Mus musculus]. score=6.63e-49	-0.0222667	0.0796634	0.779854	329.67	313.194	2.94755	3.84793	448.403	388.871	449.5	386.5	20.5598	30.6586
188	158	0	A_42_P533962	219128_Rn	Rattus norvegicus general transcription factor III C 1 (Gtf3c1), mRNA.	-0.0321343	0.128899	0.80313	164.202	152.491	2.27168	2.54216	297.136	214.475	299	213	15.4902	18.0768
189	6	1	(+)Pro25G-02	Pro25G		-0.986868	0.124351	2.08522e-15	626.428	64.5659	4.88025	2.17124	756.77	129.607	757	129	37.1045	15.7006
190	159	0	A_42_P640792	293856_Rn	Rattus norvegicus gap junction protein, beta 6 (connexin 30) (Gjb6), mRNA.	-0.455985	0.107109	2.07015e-05	355.745	124.496	3.70366	2.72213	484.441	189.898	487	190	26.9868	20.004
191	160	0	A_43_P16178	AF493157.1	Rattus norvegicus nitrate-tolerant vascular factor-1 (Ntvf1) mRNA, partial sequence.	-0.0940868	0.0826441	0.254929	336.241	270.747	3.02649	3.8026	456.143	343.81	458	346	21.4926	30.3899
192	161	0	A_43_P18881	BI296016	similar to Translation of nuc:BC025846_1 Mus musculus, clone MGC:32383 IMAGE:5036822, mRNA, complete cds. score=8.169e-38	-0.101164	0.299011	0.735116	70.3167	55.7051	2.08606	1.69514	206.474	116	209	116	14.919	9.94808
193	162	0	A_42_P467791	199875_Rn	Rattus norvegicus Apolipoprotein A-I (Apoa1), mRNA.	-0.041895	0.177787	0.813707	114.41	103.889	2.41634	2.51945	249.776	163.931	252	158.5	17.2698	17.1667
194	163	0	A_42_P667899	293599_Rn	similar to Mouse BAC 171m12 MESDC1 (Mesdc1) and MESDC2 (Mesdc2) genes, complete cds.	-0.00744234	0.0686413	0.91366	456.709	448.949	4.10463	4.04341	562.393	538.75	563	535.5	27.8246	31.3364
195	164	0	A_42_P542824	299039_Rn	similar to Mouse (BALB/c) MRFX1 mRNA.	-0.0746038	0.205314	0.716332	101.466	85.4507	2.0989	2.12777	237.492	145.397	242	144	15.2251	14.4942
196	6	1	(+)Pro25G-02	Pro25G		-0.983231	0.124801	3.316e-15	615.682	63.992	4.12828	2.07929	746.661	128.966	744	131	30.5443	14.6593
197	165	0	A_42_P721500	324272_Rn	unknown function	0.0275942	0.471277	0.953309	38.1318	40.6332	1.66077	1.83216	172.35	101.267	174	102	11.4208	10.9403
198	166	0	A_43_P11616	NM_012912	Rattus norvegicus Activating transcription factor 3 (Atf3), mRNA.	-0.0624615	0.360407	0.862409	55.5518	48.1101	1.86463	1.83442	191.085	108.508	192	107	13.2226	11.0662
199	167	0	A_43_P21185	CB546519	similar to Translation of nuc:BC031532_1 Mus musculus, clone MGC:29057 IMAGE:3673874, mRNA, complete cds. score=2.552e-50	-0.0983805	0.46896	0.833836	44.2232	35.259	1.41331	1.876	179.193	96.4912	180	95	8.30972	11.0035
200	168	0	A_42_P656383	412898_Rn	similar to Mouse Strain C57BL6/J Chromosome X BAC, RP23-64A09, Complete Sequence, complete sequence.	-0.0262358	0.271284	0.922957	71.4942	67.3031	1.80963	2.3246	207.224	127.017	207	126.5	12.1843	15.0572
201	169	0	A_42_P670964	233772_Rn	unknown function	-0.155108	0.132738	0.242593	182.587	127.75	2.8475	2.29288	316.443	189.885	319	189	20.9408	16.2963
202	170	0	A_42_P509950	223982_Rn	similar to Mouse transcription factor SOX3 (Sox3) gene, complete cds.	-0.141494	0.115535	0.220694	214.216	154.653	2.09702	2.80085	345.724	218.328	347	215	13.5553	20.2037
203	6	1	(+)Pro25G-02	Pro25G		-1.02836	0.132244	7.47005e-15	576.668	54.021	4.9347	1.71228	713.085	118.508	708	119	37.3369	11.3993
204	171	0	A_42_P678062	288741_Rn	similar to Mouse hsp40 mRNA for heat shock protein 40, complete cds.	0.216985	0.218101	0.319792	67.5677	111.359	2.3256	2.7275	201.787	169.18	201	171	17.256	18.8658
205	172	0	A_43_P22453	AI712638	unknown function	-0.166458	0.74872	0.824062	29.7122	20.2524	1.54118	1.71155	162.982	83.0877	165	82	9.86605	9.67744
206	173	0	A_42_P564205	323462_Rn	similar to Protein:NP_033015 purine rich element binding protein A [Mus musculus]. score=2.973e-67	0.065528	0.179714	0.715392	99.8755	116.141	2.35572	2.48687	234.596	175.474	235	178	16.6002	16.7504
207	174	0	A_43_P22684	BE118858	unknown function	-0.0390272	0.695402	0.955245	27.7928	25.4042	1.5776	1.63087	160.881	87.6102	161	87	10.4899	9.16142
208	175	0	A_42_P489710	220678_Rn	similar to Mouse DNA sequence from clone RP23-385C16 on chromosome 11, complete sequence.	0.191373	0.0584541	0.00106076	1375.18	2136.65	7.11725	11.7568	1366.66	2440.1	1368.5	2443.5	49.6037	102.699
209	176	0	A_43_P23117	BF549794	unknown function	-0.0410957	0.119252	0.730385	182.847	166.339	2.49959	2.6461	314.705	229.328	315	228	17.6355	19.3888
210	6	1	(+)Pro25G-02	Pro25G		-0.966551	0.128238	4.80331e-14	556.543	60.1102	3.92732	1.93022	691.079	124.698	690	124	30.1118	13.7449
211	177	0	A_43_P13254	NM_134382	Rattus norvegicus fatty acid elongase 1 (rELO1), mRNA.	-0.0721394	0.349348	0.836402	57.9832	49.1092	1.76614	1.8158	193.65	109.5	195	110.5	12.2666	11.04
212	178	0	A_42_P654166	296932_Rn	similar to Mouse, clone MGC:8070 IMAGE:3587770, mRNA, complete cds.	-0.0271015	0.0947501	0.774854	247.084	232.137	2.82892	3.47487	373.559	300.119	376	307	19.5777	26.2883
213	1	-1	(-)3xSLv1	NegativeControl		-0.231808	0.437032	0.595824	54.9024	32.1946	3.33796	2.13411	191.035	93.8421	188	93	26.9006	12.9942
214	0	1	(+)Pro25G-03	Pro25G		-0.811277	0.11544	2.09961e-12	539.524	83.3172	3.60622	1.96333	667.509	148.678	661	147	26.1833	13.7746
215	0	1	(+)Pro25G-03	Pro25G		-0.730514	0.110531	3.86614e-11	514.897	95.7648	4.13039	1.96757	641.138	161.5	634.5	162	30.0155	13.7512
216	1	-1	(-)3xSLv1	NegativeControl		0.0279873	1.02444	0.978205	17.4381	18.5988	1.53872	1.61463	148.821	81.8929	150	81	9.46977	9.03464
217	1	-1	(-)3xSLv1	NegativeControl		0.0493001	1.02592	0.961673	16.9847	19.0265	1.58495	1.63775	148.316	82.2807	148	80	10.0679	9.30583
219	179	0	A_42_P453781	309753_Rn	similar to Mouse Pig-n mRNA for phosphatidylinositolglycan class N, complete cds.	-0.0168695	0.13363	0.899542	154.42	148.536	2.413	3.07569	287.707	210.086	288	209.5	16.686	22.0058
220	180	0	A_43_P13322	NM_138886	Rattus norvegicus intestinal cell kinase (Ick), mRNA.	0.0719356	0.519034	0.88977	32.8296	38.7437	1.84164	2.10445	166.517	99.4667	165.5	100	13.4271	13.0039
221	181	0	A_43_P12917	NM_053736	Rattus norvegicus caspase 11 (Casp11), mRNA.	0.06227	0.19516	0.749672	91.5893	105.71	2.15635	2.40876	226.569	164.845	226.5	165	15.0637	16.1602
222	182	0	A_43_P15232	L26267.1	Rattus norvegicus nuclear factor kappa B p105 subunit mRNA, 3 end.	-0.066937	0.125187	0.592861	177.221	151.907	2.5127	2.86703	309.898	214.339	312	213	17.5673	20.7112
223	183	0	A_43_P14593	AA925571	unknown function	0	2.12125	1	10.333	7.22993	2.09546	1.11364	125.983	73.6897	125	73	10.2726	7.90782
224	184	0	A_43_P12470	NM_030998	Rattus norvegicus anti-Mullerian hormone type 2 receptor (Amhr2), mRNA.	0.153161	1.81612	0.932791	8.46563	12.0454	1.60802	1.66806	134.525	76.8136	134	75	9.20149	10.747
225	185	0	A_43_P20896	CB546217	similar to Translation of nuc:AB033065_1 Homo sapiens mRNA for KIAA1239 protein, partial cds; Start codon is not identified.. score=1.713e-49	-0.0180703	0.349856	0.958807	54.4538	52.2346	2.50996	2.33919	189.746	112.322	186	110	19.4392	14.9856
227	186	0	A_43_P11562	NM_012783	Rattus norvegicus basigin (Bsg), mRNA.	0.109105	0.0589004	0.0639723	887.734	1141.27	8.46003	8.94833	943.645	1309.52	933	1302	60.4242	76.5585
228	187	0	A_43_P10496	BF543067	similar to Protein:NP_080821 proteasome (prosome, macropain) 26S subunit, non-ATPase, 8 [Mus musculus]. score=7.067e-60	0.0189068	0.156585	0.903893	123.058	128.534	2.29367	3.10805	257.414	188.759	257	187.5	15.9264	21.9099
229	188	0	A_43_P15994	AJ001290.1	Rattus norvegicus mRNA for sodium myo-inositol transporter (SMIT).	0.0585779	0.997594	0.953176	17.2791	19.7742	1.71188	1.83151	148.683	82.9167	149	80	11.7697	11.1009
230	189	0	A_43_P14443	AI406759	similar to Protein:NP_004047 carbonic anhydrase VIII; CA-related protein; carbonic anhydrase-related protein; carbonic anhydrase-like sequence; carbonate dehydratase [Homo sapiens]. score=5.123e-72	0.0559121	0.259863	0.829643	68.0059	77.3497	1.80315	2.27318	203.203	136.475	202	136	12.1652	14.8468
231	190	0	A_42_P491748	227378_Rn	similar to unnamed protein product	0.0417591	0.101587	0.681023	206.123	226.927	2.75141	3.55882	334.714	293.032	337	295	19.7512	27.6259
232	191	0	A_43_P15825	S67316.1	alpha 2-adrenergic receptor [rats, Sprague-Dawley, islets of Langerhans, mRNA Partial, 828 nt].	0.116003	0.253126	0.64675	65.1218	85.0608	2.11296	2.20023	199.949	143.729	200	142	15.1992	14.3152
233	192	0	A_43_P20743	CB546053	similar to Translation of nuc:BC031782_1 Mus musculus, Similar to engulfment and cell motility 1, ced-12 homolog (C. elegans), clone MGC:30786 IMAGE:3990906, mRNA, complete cds. score=2.078e-47	-0.070165	0.667632	0.9163	29.9919	25.5175	1.70183	1.73375	163.39	87.6949	164	89	11.8758	9.98664
234	193	0	A_42_P669653	293698_Rn	unknown function	0.105533	0.245362	0.667113	68.1359	86.8779	2.81979	2.52732	203.038	145.596	199	146	20.3392	15.8303
236	194	0	A_43_P23127	BF551102	unknown function	-0.0831146	0.121683	0.494579	187.128	154.534	2.5432	2.65868	319.431	217.362	320	216	17.6179	18.9623
237	195	0	A_42_P610180	291834_Rn	similar to Mouse DNA sequence from clone RP22-211A10 on chromosome 4, complete sequence.	0.151937	0.147516	0.303022	112.999	160.329	2.18284	2.84171	246.344	220.148	247	218	15.192	20.4995
238	196	0	A_43_P19997	CB545373	similar to Protein:NP_038719 thrombospondin 3 [Mus musculus]. score=2.659e-76	0.352484	0.928749	0.704298	12.8946	29.033	1.51996	1.71448	143.855	91.1613	143.5	91	9.83611	10.2752
239	197	0	A_42_P736059	376961_Rn	similar to Mouse Chromosome 2 RP23-58L18, complete sequence.	-0.406763	0.0959775	2.25408e-05	400.188	156.856	4.28937	2.31739	523.393	224.482	517	224.5	30.4097	16.5354
240	198	0	A_43_P18386	AW921126	similar to Protein:NP_277068 ataxin-1 ubiquitin-like interacting protein [Mus musculus]. score=4.397e-22	0.0727154	0.152853	0.634273	118.877	140.545	2.56013	2.79417	252.807	200.596	254	203	18.0905	19.386
241	199	0	A_43_P16446	AI105088	similar to Protein:NP_067304 RAN guanine nucleotide release factor [Mus musculus]. score=3.517e-61	0.00621794	0.0598419	0.917244	798.197	809.707	6.22475	6.97277	867.484	940.871	866.5	939.5	44.4104	59.0356
242	200	0	A_43_P21609	CB546937	similar to Translation of nuc:AK016543_1 Mus musculus adult male testis cDNA, RIKEN full-length enriched library, clone:4932433F15, full insert sequence; putative. score=1.225e-35	0.0320993	0.438487	0.941643	40.8133	43.9442	1.7658	2.03142	175.222	104.333	174	104	12.8093	12.8578
243	201	0	A_43_P23169	BF554565	unknown function	0.0215086	0.390938	0.956124	46.4413	48.7992	1.8227	2.06322	181.23	108.918	180	110	13.0989	12.9927
245	202	0	A_42_P508755	204272_Rn	similar to Mouse, S-adenosylhomocysteine hydrolase-like 1, clone MGC:18748 IMAGE:4007102, mRNA, complete cds.	-0.0473643	0.281542	0.866401	70.4568	63.1769	1.99088	1.99102	206.298	123.07	204	123	13.9194	12.346
246	203	0	A_42_P823129	289621_Rn	similar to evidence:NAS~hypothetical protein~putative	0.376717	0.262908	0.151891	45.3669	108.008	1.68735	2.81273	178.78	164.508	178	166	10.997	18.8738
247	204	0	A_43_P23059	BF544382	unknown function	0.0672071	0.15196	0.658296	120.449	140.609	2.19538	2.79111	254.373	200.729	253	203	15.1087	19.7107
248	205	0	A_43_P12014	NM_019305	Rattus norvegicus Fibroblast growth factor 2 (Fgf2), mRNA.	0.118182	0.638699	0.853202	25.1987	33.0795	1.46134	1.82859	157.982	94.3684	159	93	8.99701	10.5486
249	206	0	A_43_P16187	AJ007488.1	Rattus norvegicus mitochondrion 16S ribosomal RNA, partial.	0.163875	0.176382	0.352842	90.8476	132.492	1.90443	2.24546	224.951	191.197	223	192	12.8159	15.4335
250	207	0	A_43_P23072	BF545324	unknown function	0.0501683	0.127495	0.693957	151.389	169.928	2.38282	3.33752	283.883	231.733	281.5	228	16.6011	24.5529
251	208	0	A_43_P21955	CB547231	similar to Protein:NP_078779 human immunodeficiency virus type I enhancer-binding protein 3 [Homo sapiens]. score=7.446e-33	0.293962	0.537191	0.584227	24.144	47.5085	1.58999	1.95089	156.754	107.175	155	107	10.4459	11.5017
252	209	0	A_43_P19804	BE106401	unknown function	0.119471	0.414207	0.773015	39.0054	51.3566	1.79105	2.10916	173.082	111.066	172	112	12.8248	13.2977
254	210	0	A_42_P460758	385668_Rn	unknown function	0.0991302	0.205186	0.629008	83.0798	104.382	1.9931	2.52631	217.918	163.18	216	164	13.9467	17.4141
255	211	0	A_43_P10482	BF556670	unknown function	0.240579	1.67542	0.885822	8.23635	14.3322	1.62127	1.50849	137.586	78.6552	137	80	9.74776	8.9021
256	212	0	A_43_P12118	NM_021760	Rattus norvegicus collagen, type V, alpha 3 (Col5a3), mRNA.	0	1.81242	1	10.333	10.0107	2.01553	1.18175	122.109	76.9818	121	77	9.33665	8.44698
257	213	0	A_43_P11867	NM_017223	Rattus norvegicus solute carrier family 20, member 2 (Slc20a2), mRNA.	-0.0072475	0.215617	0.973186	89.1499	87.6745	2.04097	1.92014	224.75	147.167	226	145.5	14.3759	12.4126
258	214	0	A_42_P682589	203606_Rn	Rattus norvegicus immediate early gene transcription factor NGFI-B (Nr4a1), mRNA.	0.243618	0.107855	0.023899	151.942	266.254	2.96875	4.04282	281.625	331.018	283	330	20.5272	29.5939
259	215	0	A_42_P808875	297039_Rn	similar to Mouse DNA sequence from clone RP23-37J4 on chromosome 1, complete sequence.	-0.0408786	0.248358	0.869262	79.7437	72.5801	1.63461	2.12818	215.64	132.3	215	133	9.50351	12.6866
260	216	0	A_42_P841448	199686_Rn	similar to Mouse ret-11 mRNA, complete cds.	0.126066	0.418687	0.763339	38.2761	51.1674	1.6538	1.87871	172.29	110.871	171.5	110	11.4353	11.5737
262	217	0	A_43_P15732	AF102149.1	Rattus norvegicus clone ZG52 mRNA sequence.	0.172633	1.66875	0.917605	8.99726	13.3889	1.88661	1.50974	130.661	78.9322	130	79	10.9601	10.1961
263	218	0	A_42_P491486	221019_Rn	Rattus norvegicus plasmolipin (Z49858), mRNA.	-0.253876	0.166612	0.12757	156.2	87.0572	2.309	2.22383	292.83	148.373	292	147	16.3266	15.0938
265	219	0	A_43_P19874	BF405879	unknown function	0.0406808	0.747939	0.956624	23.564	25.8779	1.46247	1.64281	156.054	88.0714	157	88.5	8.87984	9.04505
266	220	0	A_43_P20238	CB548432	similar to Protein:NP_031999 coagulation factor XIII, beta subunit [Mus musculus]. score=2.281e-35	0.15305	0.0800948	0.0560217	271.634	386.397	2.70407	4.66818	392.111	464.762	390	469	18.6523	37.7751
267	221	0	A_43_P13209	NM_133550	Rattus norvegicus Fc receptor, IgE, low affinity II, alpha polypeptide (Fcer2a), mRNA.	-0.051987	0.0603928	0.38934	816.349	724.251	5.66002	5.7374	885.54	847.127	880	841	40.6011	48.7454
268	222	0	A_42_P827171	208333_Rn	similar to Mouse, clone MGC:27690 IMAGE:4921222, mRNA, complete cds.	-0.0102752	0.133515	0.938656	153.412	149.825	2.25102	2.62733	286.661	211.356	286	212	15.3742	18.6813
269	223	0	A_43_P12306	NM_022706	Rattus norvegicus GABA(A) receptor-associated protein like 2 (Gabarapl2), mRNA.	-0.184178	0.0603523	0.00227535	1195.68	782.414	11.7115	8.86491	1227.67	917	1211	925	84.8923	76.3373
271	224	0	A_42_P770133	291784_Rn	similar to Mouse, karyopherin (importin) alpha 3, clone MGC:30454 IMAGE:3979788, mRNA, complete cds.	-0.0428895	0.0843106	0.610957	304.424	275.797	3.38329	4.11001	426.032	348.242	426	351.5	24.3324	32.5988
272	225	0	A_42_P513099	295787_Rn	similar to Mouse Strain C57BL6/J chromosome 8 BAC, RP23-248L18, Complete Sequence, complete sequence.	0.182428	0.269695	0.498771	56.2558	85.624	1.61943	2.43384	190.65	143.867	191	140	10.3577	16.1534
273	226	0	A_43_P22410	AI547524	unknown function	0.0408979	0.0958901	0.669738	224.465	246.63	2.60417	3.20341	351.526	314.439	349	312	17.4193	23.6658
274	227	0	A_43_P18042	CB548052	similar to Protein:NP_038958 lysine oxoglutarate reductase, saccharopine dehydrogenase [Mus musculus]. score=5.504e-86	0.263557	0.0955954	0.00583331	178.823	328.081	2.66708	4.90759	305.967	397.541	306	396	18.5085	38.3134
275	228	0	A_42_P476457	292297_Rn	unknown function	0.0796975	0.8128	0.92189	20.7014	24.8712	1.79283	1.62654	152.759	87.2414	151.5	88	12.6371	9.11007
276	229	0	A_43_P21481	CB546817	similar to Translation of nuc:AB020640_1 Homo sapiens mRNA for KIAA0833 protein, partial cds. score=6.889e-43	-0.0416859	0.137928	0.762476	152.976	138.975	2.60112	2.50681	286.705	200.344	286	200	18.8647	17.961
277	230	0	A_43_P19918	BF562401	unknown function	0.0773477	0.172879	0.654579	102.844	122.892	2.15069	3.25395	237.344	182.295	236	181	15.1755	23.384
278	231	0	A_43_P22285	BU759051	similar to Protein:NP_065591 heat shock 40kD protein 2; multiple endocrine neoplasia type 1 candidate protein 18 [Mus musculus]. score=1.206e-39	0.152113	0.410131	0.71072	37.88	53.7679	1.6182	1.94451	171.806	113.242	169.5	111	11.0154	12.1151
280	232	0	A_43_P15664	D88461.1	Rat mRNA for N-WASP, complete cds.	-0.047393	0.248095	0.848504	80.426	72.1113	1.983	2.38316	216.371	131.871	215	131.5	14.2544	16.1463
282	233	0	A_42_P658264	217766_Rn	similar to Mouse nuclear factor kappa B subunit p100 (Nfkb2) gene, alternative splice products, complete cds.	0.0241362	0.0808812	0.765386	303.642	320.995	2.82923	3.43615	423.797	396.288	424	397	19.1372	26.5044
283	234	0	A_43_P13207	NM_133546	Rattus norvegicus myeloid differentiation primary response gene 116 (Myd116), mRNA.	0.0275339	0.221835	0.901221	83.0798	88.5175	1.96414	2.39852	218.464	147.768	219	147	13.2033	15.6147
284	235	0	A_43_P17919	AW529619	unknown function	0.0339367	0.185118	0.854543	100.283	108.434	2.23283	2.83256	235.3	167.883	238	167.5	15.9473	19.8162
285	236	0	A_43_P19109	AM:ARGI1-030337-CYA	similar to Protein:NP_059492 neural precursor cell expressed, developmentally down-regulated gene 9 [Mus musculus]. score=5.579e-21	0.105411	0.507726	0.835531	32.2607	41.123	1.49599	1.94079	165.85	101.6	165.5	102	9.58782	11.7534
286	237	0	A_42_P700230	208336_Rn	similar to Mouse RW1 protein mRNA, complete cds.	0.433391	0.574405	0.450547	18.815	51.0384	1.57709	2.23054	150.762	110.238	151	108	10.8564	14.2565
287	238	0	A_42_P656389	325753_Rn	Rat mRNA for prostaglandin E receptor EP3-beta subtype, complete cds.	0.227518	0.158867	0.152108	94.8745	160.202	2.44365	2.44445	228.264	218.981	226	221	16.5392	16.0342
289	239	0	A_43_P19413	CB548291	similar to Protein:NP_032595 meiotic check point regulator [Mus musculus]. score=7.212e-71	0.0823375	0.0861151	0.339005	254.762	307.945	3.3909	3.59146	378.224	380.517	378	377.5	23.6562	27.3209
290	240	0	A_43_P15229	D78610.1	Rat mRNA for protein tyrosine phosphatase epsilon C, partial cds.	0.0848787	0.10998	0.440254	175.945	213.922	2.24892	3.34854	306.172	278.138	305.5	281	14.8219	24.6274
291	241	0	A_43_P20056	CB545426	similar to Protein:NP_082295 RIKEN cDNA 2410006N06 [Mus musculus]. score=1.623e-35	0.0877008	0.18314	0.632029	95.3151	116.644	2.02811	2.60989	229.968	175.762	231	178	14.3291	18.5592
292	242	0	A_43_P14435	BQ194175	similar to Translation of nuc:BC024690_1 Mus musculus, clone IMAGE:4010394, mRNA, partial cds. score=2.691e-58	0.0487264	0.34403	0.887369	51.2794	57.3679	1.7331	2.22447	186.169	117.017	185	116	11.7959	14.1379
293	243	0	A_42_P508185	283730_Rn	Rattus norvegicus immune associated nucleotide 4 like 1 (mouse) (Ian4l1), mRNA.	0.0506807	0.236101	0.830035	75.6919	85.0609	1.96831	2.45199	210.949	144.153	212	147	13.6879	16.3463
294	244	0	A_42_P599210	220370_Rn	similar to Mouse, RIKEN cDNA 1810038D15 gene, clone MGC:6864 IMAGE:2651110, mRNA, complete cds.	0.0346945	0.197033	0.860227	93.5988	101.383	2.44405	2.17706	228.776	160.69	233	159	17.7142	14.3505
296	245	0	A_43_P16555	BE098979	similar to Protein:NP_005985 T-box 2 [Homo sapiens]. score=1.414e-71	0.417132	0.352516	0.23669	31.67	82.7523	1.7453	2.3286	164.619	139.698	164	139	12.3933	15.3556
298	246	0	A_43_P14197	NM_057197	Rattus norvegicus 2,4-dienoyl CoA reductase 1, mitochondrial (Decr1), mRNA.	-0.371206	0.111864	0.000905483	296.911	126.305	3.34413	2.43733	427.702	190.877	429	191	23.838	17.2628
299	247	0	A_43_P20271	CB545607	similar to Translation of nuc:BC019106_1 Homo sapiens, clone IMAGE:5020670, mRNA, partial cds. score=8.769e-25	0.192219	0.0962597	0.0458388	189.727	295.357	2.4527	3.52131	317.071	363.839	315.5	364.5	15.9941	25.9473
300	248	0	A_43_P11524	NM_012707	Rattus norvegicus glucagon (Gcg), mRNA.	0.109961	0.44038	0.802822	37.0676	47.748	1.67693	1.95011	171.036	107.714	170	107	11.155	11.5076
301	249	0	A_43_P22487	AW523329	unknown function	0.046143	0.906452	0.959401	19.3025	21.4662	1.86736	1.57827	151.07	84.3158	151	83	13.1894	8.70582
302	250	0	A_42_P680021	202560_Rn	similar to mouse cutaneous T-cell lymphoma tumor antigen se70-2, clone MGC:25520 IMAGE:3490473, mRNA, complete cds.	-0.0285906	0.0951532	0.76382	245.93	230.261	3.81933	3.5075	372.542	298.102	366	300	27.627	26.5347
303	251	0	A_43_P14372	AM:ARGI1-051455-CYA	similar to Translation of nuc:BC030366_1 Mus musculus, clone MGC:40881 IMAGE:5370748, mRNA, complete cds. score=2.984e-39	0.0207648	0.1608	0.897252	119.136	124.971	2.02653	2.63919	253.627	185.051	254	181	13.6254	18.4245
304	252	0	A_42_P597535	204569_Rn	similar to Translation of nuc:AK027262_1 Mus musculus adult male testis cDNA, RIKEN full-length enriched library, clone:4930471K13, full insert sequence; putative. score=0	0.484381	0.147094	0.000991218	76.9126	234.627	1.97448	3.891	209.033	291.95	211.5	290.5	13.0954	28.4488
305	253	0	A_43_P11496	NM_012635	Rattus norvegicus Pancreatic trypsin 1 (Prss1), mRNA.	0.0543848	0.108378	0.615802	185.75	210.53	2.46141	3.23935	315.733	275.083	317	274.5	16.9324	24.2188
307	254	0	A_43_P17263	CB606007	unknown function	0.0600951	0.340348	0.859847	51.1628	58.7557	1.90064	1.72732	186	118.31	184.5	119	13.4007	10.1726
308	255	0	A_42_P454907	290959_Rn	Rattus norvegicus cadherin related 23 (Cdh23), mRNA.	0.00792719	0.146547	0.956861	134.526	137.004	2.31221	2.96958	268.517	197.683	267.5	194	16.2444	21.3466
309	256	0	A_43_P19402	CB545304	similar to Protein:NP_112151 VPS10 domain receptor protein SORCS 2 [Mus musculus]. score=1.412e-21	0.126924	0.358944	0.723635	44.7494	59.9393	1.53261	1.98605	179.098	119.18	179	120	9.80256	12.4653
310	257	0	A_43_P18946	CB606095	similar to Protein:NP_081589 RIKEN cDNA 2310007G05 [Mus musculus]. score=7.368e-17	0.195982	0.171339	0.252698	90.3473	141.872	2.10982	2.67296	224.183	200.467	223	201	14.6525	18.7214
311	258	0	A_43_P13607	CB546354	unknown function	0.100102	0.656422	0.878796	25.0499	31.5433	1.51904	1.77988	157.807	93.0175	159	94	9.66481	10.1744
312	259	0	A_42_P504462	205701_Rn	similar to Mouse DNA sequence from clone RP23-384C18 on chromosome 11, complete sequence.	0.0501128	0.13267	0.705634	144.214	161.853	2.39735	2.74367	277.145	223.194	277	224.5	17.0936	20.1045
314	260	0	A_43_P14036	BF398773	unknown function	0.0201558	0.333648	0.951829	54.7097	57.3087	1.96785	1.97969	189.833	117.074	191	117	13.5504	11.7567
316	261	0	A_43_P15264	NM_017024	Rattus norvegicus Lecithin-cholesterol acyltransferase (Lcat), mRNA.	-0.00786882	0.41625	0.984918	45.067	44.2578	1.44824	2.21914	179.864	104.712	181	104	8.78764	13.9086
317	262	0	A_43_P13726	CB546998	unknown function	-0.247043	0.0907871	0.00650602	349.69	197.988	4.26778	3.60448	472.413	267.016	466	263	31.9509	28.4511
318	263	0	A_43_P12746	NM_052808	Rattus norvegicus Parotid Secretory Protein (Psp), mRNA.	0.103261	0.502638	0.83723	32.6751	41.4456	1.56952	2.08289	166.305	101.898	166	101	10.3528	12.7478
319	264	0	A_43_P10155	AI231030	unknown function	0.0381811	1.08207	0.971852	16.3119	17.8109	1.72115	1.73231	147.492	81.2542	147	81	11.6521	10.3033
320	265	0	A_43_P23011	BF524452	unknown function	0.0414902	0.562046	0.941154	31.3948	34.542	1.5699	1.7044	164.967	95.6833	164.5	96	10.4977	9.83679
321	266	0	A_43_P18350	BE113914	similar to Protein:NP_476513 DNA segment, Chr 3, ERATO Doi 330, expressed; far upstream element (FUSE) binding protein 1 [Mus musculus]. score=3.559e-52	0.0581318	0.30991	0.851209	56.4766	64.5655	1.88441	1.87779	191.467	123.95	191	123.5	13.3384	11.6611
322	267	0	A_43_P19892	BF522132	unknown function	0.000313885	0.0832267	0.996991	296.035	296.249	2.76575	3.88252	417.441	369.678	414	372	18.6965	30.0158
323	268	0	A_43_P22768	BF386946	unknown function	0.0366566	0.124053	0.767618	159.066	173.075	2.11648	2.8357	291.268	235.286	291	233	13.6375	19.957
325	269	0	A_43_P13837	AA956967	unknown function	-0.0511818	0.301419	0.865165	65.9268	58.5977	1.72752	2.15877	201.7	118.617	201	119	11.6667	13.9054
326	270	0	A_42_P590598	295396_Rn	unknown function	0.0120802	0.336518	0.971364	54.7394	56.2834	1.88298	1.91416	189.902	116.115	191	115	13.5446	11.964
327	271	0	A_43_P18800	CB606021	similar to Translation of nuc:AB058739_1 Homo sapiens mRNA for KIAA1836 protein, partial cds; Start codon is not identified. fh12206 cDNA clone for KIAA1836 has a 399-bp insertion after the position 1352 of the sequence of KIAA1836.. score=7.89e-39	-0.0119	0.0643925	0.853382	565.795	550.502	3.76888	5.16017	660.607	651.557	656	657	26.1427	42.4608
328	272	0	A_43_P14107	BM386963	Rattus norvegicus mRNA for signal peptidase 21kDa subunit, complete cds.	-0.305084	0.0706305	1.56433e-05	710.865	352.131	7.3422	4.0402	800.22	438.322	809	433	52.4806	32.292
329	273	0	A_42_P720155	206225_Rn	unknown function	-0.0265092	0.519479	0.959301	36.7719	34.5945	1.67458	1.7361	170.965	95.7895	171	95	11.342	9.86469
330	274	0	A_43_P22311	CB544744	similar to Protein:NP_055573 KIAA0254 gene product [Homo sapiens]. score=1.494e-21	0.0104165	0.129261	0.935772	155.812	159.594	2.33963	2.81412	288.613	221.387	291.5	221	16.5107	20.7304
331	275	0	A_43_P15280	NM_019194	Rattus norvegicus thyrotroph embryonic factor (Tef), mRNA.	-0.00359783	0.432954	0.99337	43.0869	42.7314	1.59409	2.17903	177.742	103.274	175.5	104	10.7839	13.9156
333	276	0	A_43_P16784	AA892531	unknown function	-0.150885	0.0849684	0.0757704	344.425	243.338	2.73076	2.89551	465.019	314.907	463.5	316	17.6427	21.0088
334	277	0	A_43_P13283	NM_138515	Rattus norvegicus cytochrome P450 2D18 (Cyp2d18), mRNA.	0.0621136	0.0560999	0.268209	2115.51	2440.78	9.95795	13.8922	2015.53	2802.86	2024	2825	67.6215	119.528
335	278	0	A_43_P10530	AA851092	unknown function	-0.0191948	0.10347	0.852829	215.38	206.068	2.24073	3.1919	344.365	271.667	346	270	15.2361	24.56
336	279	0	A_42_P820597	200200_Rn	similar to Protein:NP_006734 RNA binding motif protein 3 [Homo sapiens]. score=2.622e-16	-0.131972	0.290198	0.649279	75.0555	55.3874	1.90439	2.39532	211.5	115.81	212	115	13.2311	15.5026
337	280	0	A_43_P13203	NM_133537	Rattus norvegicus extracellular proteinase inhibitor (Expi), mRNA.	0.0202468	0.193172	0.916525	97.2483	101.889	1.98205	2.41904	232.475	161.328	234	160	13.7376	16.6711
338	281	0	A_43_P20124	CB545482	similar to Protein:NP_059091 regulatory factor X, 5 (influences HLA class II expression); regulatory factor (trans-acting) 5 [Mus musculus]. score=3.942e-10	-0.255012	0.154434	0.0986851	170.758	94.9224	2.23562	2.09053	306.839	156.516	310	156	15.9026	14.499
339	282	0	A_42_P729848	298349_Rn	unknown function	-0.319147	0.16953	0.0597625	164.57	78.923	2.42123	2.04789	301.898	140.458	303	140	17.3838	13.655
340	283	0	A_42_P625147	291379_Rn	Rattus norvegicus peptidoglycan recognition protein (Pglyrp), mRNA.	-0.000250929	0.104958	0.998092	206.571	206.452	2.17894	3.30777	335.898	271.729	336	273	14.2208	24.6477
342	284	0	A_42_P835838	297869_Rn	similar to Mouse (Mus musculus domesticus) glioblastoma-expressed RING finger protein GERP mRNA, complete cds.	0.134943	0.0672294	0.0447277	428.99	585.317	3.67221	6.94286	534.224	685.5	533.5	688	24.9012	55.6991
343	285	0	A_42_P477311	217055_Rn	similar to Mouse (clone W13) WRS mRNA for tryptophan--tRNA ligase.	0.0936092	0.0811412	0.24864	280.324	347.752	3.11622	3.81509	401.193	423.895	395	423	21.0996	29.0755
344	286	0	A_42_P600122	205625_Rn	Rattus norvegicus aspartyl-tRNA synthetase (Dars), mRNA.	-0.118967	0.31474	0.705442	68.0167	51.7188	1.93728	2.23193	204.224	112.19	206	113	13.6652	14.1749
345	287	0	A_43_P10406	CB548433	unknown function	-0.0344261	0.636877	0.956892	30.2072	27.9052	1.58036	1.6871	163.651	89.7936	161	91	10.8941	9.92416
346	288	0	A_43_P12740	NM_033539	Rattus norvegicus eukaryotic translation elongation factor 1 alpha 2 (Eef1a2), mRNA.	-0.655854	0.0913585	7.02757e-13	740.394	163.534	7.49958	2.98154	841.898	235.085	826	234	54.7259	22.968
347	289	0	A_43_P11136	BM388714	unknown function	0.0458699	0.588613	0.937885	29.8117	33.1326	1.55481	1.86705	163.2	94.4167	163	92	10.3364	11.1268
348	290	0	A_43_P13694	CB547730	unknown function	-0.0088631	0.215372	0.967174	89.424	87.6176	1.6868	2.57599	225.035	147.121	226	147	10.5962	17.2841
349	291	0	A_43_P14535	AI169579	unknown function	-0.0184119	0.505336	0.970935	37.4653	35.9102	1.47321	2.03368	171.71	96.9839	173	95.5	9.46501	12.6821
351	292	0	A_43_P17483	CB605769	similar to Translation of nuc:BC009095_1 Mus musculus, clone IMAGE:3158218, mRNA, partial cds. score=2.702e-50	0.0165909	0.102141	0.870966	210.477	218.673	2.62471	3.07492	339.18	284.607	335	285	18.3589	23.2539
352	293	0	A_42_P682003	297056_Rn	unknown function	0.0535512	0.12055	0.656881	161.743	182.969	2.56569	3.02147	293.509	245.542	292	243	17.9438	22.0167
353	294	0	A_43_P23143	BF552343	unknown function	-0.105586	0.451535	0.815111	46.3248	36.3268	1.53613	1.73487	181.475	97.4915	182	97	9.89663	10.0984
354	295	0	A_42_P835665	204088_Rn	Rattus norvegicus osteoclast stimulating factor 1 (Ostf1), mRNA.	-0.155345	0.0901137	0.0847291	313.04	218.904	3.29724	2.56845	436.586	288.259	434	288	23.0377	18.9538
355	296	0	A_43_P14474	AA924613	unknown function	0.00613673	0.344398	0.985783	53.8215	54.5874	1.8563	1.96812	188.983	114.5	189	115	12.9676	12.0616
356	297	0	A_43_P10951	AA866391	unknown function	-0.101309	0.235601	0.667195	90.2598	71.4802	1.75981	1.91858	226.623	131.541	228	133	11.7787	12.3916
357	298	0	A_42_P579185	202613_Rn	similar to mouse glutamate rich WD repeat protein GRWD, clone IMAGE:3498842, mRNA, partial cds.	-0.0519624	0.0689803	0.451274	476.323	422.609	3.55066	3.87683	581.183	510.767	580	515.5	24.525	31.0343
358	299	0	A_43_P17078	CA512222	unknown function	0.0535365	0.0612756	0.382281	664.009	751.122	4.28016	4.64808	746.483	873.467	747.5	876	29.5006	38.2319
360	300	0	A_43_P18761	CB544876	similar to Protein:NP_006757 zinc finger protein 220; Monocytic leukemia zinc finger protein [Homo sapiens]. score=5.913e-65	-0.0647008	0.101154	0.522417	234.565	202.099	2.58471	2.72635	362.917	268.2	356.5	270.5	17.8385	20.265
361	301	0	A_42_P658986	215769_Rn	Rattus norvegicus global ischemia induced protein GIIG15B (GIIg15b), mRNA.	-0.425329	0.160492	0.00804557	197.22	74.0665	2.92485	1.99783	335.151	136.151	330	136	20.5795	12.6299
362	302	0	A_43_P17917	AW254416	unknown function	0.044186	0.0590697	0.454441	853.567	944.982	5.28422	6.72818	915.525	1091.28	915	1091	36.9376	56.7084
363	303	0	A_43_P10759	CB544460	unknown function	0.125398	0.357822	0.726003	44.9756	60.0308	1.67073	2.05991	179.339	119.274	178	119	11.459	13.1563
364	304	0	A_43_P21255	CB546593	similar to Translation of nuc:AJ288061_1 Mus musculus partial mRNA for CLIP-associating protein CLASP1. score=2.524e-36	0.0674418	0.682956	0.921337	25.0215	29.225	1.43078	1.95278	157.759	90.9828	159	89	8.69222	11.6099
365	305	0	A_43_P10265	BF403048	unknown function	0.216661	1.58621	0.891355	8.96449	14.7634	1.67433	1.66153	139.049	78.9508	141	78	10.7245	10.3593
366	306	0	A_42_P823497	220504_Rn	similar to Mouse, RIKEN cDNA 1500019M23 gene, clone MGC:6580 IMAGE:3483367, mRNA, complete cds.	0.220107	0.0801478	0.00602791	256.608	425.968	3.26128	4.71795	377.241	506.296	376.5	510.5	21.5529	35.4069
367	307	0	A_42_P558206	292938_Rn	unknown function	-0.138529	0.107865	0.199046	234.111	170.174	2.78837	3.26415	364.052	234.965	362.5	237.5	19.4056	24.0255
369	308	0	A_43_P21045	CB546355	similar to Protein:NP_006584 T-box, brain, 1; T-brain-1 [Homo sapiens]. score=2.237e-34	0.00949655	0.122514	0.938215	166.691	170.377	2.45847	2.61593	298.81	232.845	299	232.5	16.8996	18.6094
370	309	0	A_42_P463478	322843_Rn	similar to Mouse, RIKEN cDNA 1110014J01 gene, clone MGC:12000 IMAGE:3602183, mRNA, complete cds.	0.110975	0.178963	0.535192	95.1447	122.846	2.04171	2.70313	229.586	181.879	230	180.5	13.8387	18.5605
371	310	0	A_43_P17118	BF283013	similar to Protein:NP_080956 RIKEN cDNA 0610012C01 [Mus musculus]. score=1.057e-32	-0.0212849	0.20009	0.915284	98.1862	93.4901	2.16991	2.35002	233.776	153.138	236	155	15.2316	15.6703
372	311	0	A_42_P576782	208152_Rn	Rat pips mRNA for Per1 interacting protein of the suprachiamatic nucleus, complete cds.	0.0219892	0.0775939	0.77688	330.053	347.195	4.30543	4.27828	447.645	425.29	447.5	423	31.4101	34.3546
373	312	0	A_42_P654862	260802_Rn	Rattus norvegicus similar to chromosome 1 open reading frame 2 [Homo sapiens] (LOC310640), mRNA.	0.0483219	0.0616906	0.433454	642.766	718.414	4.38211	5.74565	727.661	837.081	730.5	833	30.8178	48.19
374	313	0	A_42_P696769	208382_Rn	unknown function	0.0501305	0.18482	0.786207	98.59	110.653	2.42174	2.79631	233.5	170	234	169.5	17.6909	19.5396
375	314	0	A_43_P12435	NM_024381	Rattus norvegicus glycerol kinase (Gyk), mRNA.	0.201141	0.546366	0.712766	26.6641	42.3709	1.43605	2.01384	159.607	102.623	159	101	8.97455	12.387
376	315	0	A_43_P14917	AI045511	unknown function	-0.0305526	0.0784199	0.696831	343.383	320.056	2.62451	3.7419	460.965	396.667	459	398	17.0597	28.614
378	316	0	A_43_P15924	AJ011605.1	Rattus norvegicus mRNA for DNA polymerase alpha subunit I, partial.	-0.000146257	0.333473	0.99965	56.038	56.0192	2.3437	2.34383	191.296	115.907	189	114.5	17.0323	14.4252
379	317	0	A_42_P710191	289865_Rn	similar to Translation of nuc:AJ292189_1 Mus musculus partial mRNA for TAFII140 protein, RNA polymerase II transcription factor TFIID subunit (TAF140 gene). score=1.953e-38	0.0151588	0.65528	0.981544	27.7296	28.7146	1.62552	1.70726	160.839	90.5161	161	91	11.3212	10.016
380	318	0	A_43_P18872	CB606029	similar to Protein:NP_032877 phosphatidylinositol membrane-associated; retinal degeneration 9 [Mus musculus]. score=1.437e-45	-0.0217408	0.420557	0.958772	45.3116	43.0991	1.48722	1.7601	180.164	103.656	177	104	9.42016	10.5228
381	319	0	A_42_P746659	240484_Rn	similar to Unknown (protein for MGC:2776)	-0.0222441	0.421069	0.957869	45.2815	43.0207	1.63041	1.83289	180.133	103.583	180	105	10.9922	11.0197
382	320	0	A_43_P12022	NM_019322	Rattus norvegicus mast cell protease 7 (Mcpt7), mRNA.	-0.0472123	0.0612331	0.440692	746.272	669.399	5.5182	4.91828	822.902	785.541	819	782	39.0336	40.8504
383	321	0	A_42_P479064	291064_Rn	similar to Mouse DNA sequence from clone RP23-332E2 on chromosome 4, complete sequence.	0.0557387	0.16662	0.737983	109.908	124.959	2.00725	2.65419	244.373	184.661	243	184	13.5021	18.4761
384	322	0	A_42_P542589	293213_Rn	unknown function	0.0812814	0.0609614	0.182425	674.987	813.911	4.89235	7.71592	755.5	942.696	751	936.5	32.8545	61.9589
385	323	0	A_43_P15798	AF073379.1	Rattus norvegicus N-methyl-D-aspartate receptor splice variant NR3A-2 (NR3A) mRNA, complete cds.	-0.176801	0.248918	0.477533	92.5831	61.6213	1.98315	1.92376	229.565	122.129	229.5	121	14.2675	12.4657
387	324	0	A_43_P18835	CB548186	similar to Translation of nuc:BC006427_1 Homo sapiens, clone IMAGE:2958638, mRNA, partial cds. score=5.046e-66	-0.0874635	0.168519	0.603752	127.918	104.585	2.41912	2.39857	263.339	165.068	261	166	17.339	16.4619
388	325	0	A_43_P23060	BF544383	unknown function	-0.0180818	0.281112	0.948714	68.2527	65.4693	1.93431	2.42309	203.885	125.18	203	125	13.8264	16.1571
389	326	0	A_42_P497349	435881_Rn	Rattus norvegicus pancreatic lipase related protein 1 (Pnliprp1), mRNA.	-0.0187108	0.0975813	0.847942	234.144	224.271	3.27413	3.26615	361.583	291.367	364	292.5	23.5216	24.7331
390	327	0	A_42_P549317	291935_Rn	similar to mouse hypothetical protein FLJ20509, clone IMAGE:4486878, mRNA, partial cds.	-0.0527948	0.304356	0.862287	65.388	57.9033	1.99063	2.26522	201.158	117.947	199	118	14.0214	14.3433
391	328	0	A_42_P815309	288125_Rn	similar to Translation of nuc:BC030188_1 Mus musculus, Similar to CCAAT/enhancer binding protein alpha (C/EBP), related sequence 1, clone MGC:36087 IMAGE:5352277, mRNA, complete cds. score=3.516e-28	-0.044733	0.229255	0.845296	87.165	78.6338	1.86453	2.11428	223.083	138.35	224.5	138	12.719	13.8904
392	329	0	A_42_P545163	294349_Rn	Rattus norvegicus ADP-ribosylarginine hydrolase mRNA, complete cds.	0.0411769	0.219126	0.850944	82.8529	91.0929	1.89898	2.30118	218.136	150.254	216	149	12.8901	15.2932
393	330	0	A_42_P731510	221181_Rn	similar to Mouse DNA sequence from clone RP23-174M12 on chromosome 11, complete sequence.	-0.0886461	0.126722	0.484219	179.002	145.953	2.44051	2.40518	311.933	208.317	312.5	206.5	17.1028	17.1598
394	331	0	A_42_P540121	295272_Rn	unknown function	-0.20532	0.168128	0.222005	146.458	91.284	1.95291	2.7967	282.746	152.356	282	151	12.9981	19.5552
396	332	0	A_43_P22758	BF290601	unknown function	-0.0729699	0.11277	0.517586	204.024	172.47	2.43802	2.92524	334.931	236.397	336	234.5	16.5358	21.2396
397	333	0	A_42_P818005	412960_Rn	similar to Mouse U2/MU mRNA, complete cds.	0.0176196	0.109948	0.872681	189.982	197.848	2.97973	2.90958	320.281	262.123	319	261	20.8718	20.9941
398	334	0	A_42_P552341	295476_Rn	similar to Mouse hybrid receptor gp250 precursor, mRNA, partial cds.	0.0846812	0.179844	0.637741	97.59	118.6	2.13265	1.96079	232.2	177.8	233	180	14.3157	12.4311
400	335	0	A_42_P715712	294766_Rn	unknown function	-0.063768	0.335089	0.849073	59.9515	51.7645	1.71033	1.95122	195.639	112.033	197	113	11.7147	12.2637
401	336	0	A_42_P462379	226823_Rn	unknown function	-0.0451811	0.0573898	0.431126	1295.38	1167.39	6.88328	7.31525	1308.8	1347.41	1307	1334	47.3227	61.4029
402	337	0	A_42_P468662	290217_Rn	similar to mouse RIKEN cDNA 2310002G05 gene, clone MGC:8083 IMAGE:3588284, mRNA, complete cds.	-0.0380598	0.135648	0.779034	155.407	142.367	2.18113	2.95803	288.949	203.864	288	201	14.7676	21.2436
404	338	0	A_42_P528770	205468_Rn	similar to Translation of nuc:AK018598_1 Mus musculus adult male cecum cDNA, RIKEN full-length enriched library, clone:9130007B22, full insert sequence; putative. score=6.322e-25	-0.0665645	0.218356	0.760485	94.111	80.7376	1.73879	2.09454	230.158	140.596	230	141	11.0628	13.4481
405	339	0	A_43_P22239	CB547475	similar to Protein:NP_035197 period homolog 3 (Drosophila) [Mus musculus]. score=2.634e-32	-0.029036	0.0747504	0.697691	378.969	354.461	3.03355	3.76511	492.917	434.733	494.5	430	20.713	29.752
406	340	0	A_42_P687849	220083_Rn	similar to Mouse mRNA encoding unknown protein, complete cds.	0.0570262	0.125966	0.650757	152.462	173.855	2.48982	3.99393	284.789	235.79	286	237	17.0835	28.9567
408	341	0	A_42_P517407	430699_Rn	similar to Mouse DNA sequence from clone RP23-324M14 on chromosome 11, complete sequence.	0.0019761	0.119784	0.986838	172.995	173.784	3.19043	2.8052	304.807	236.596	303	242	22.8281	19.9758
409	342	0	A_42_P737365	435862_Rn	Rattus norvegicus activin beta E (Inhbe), mRNA.	-0.0537941	0.149892	0.719681	140.677	124.287	2.42744	2.241	275.17	185.136	275	184	17.1878	15.4043
410	343	0	A_42_P808637	253421_Rn	unknown function	0.0912583	0.30828	0.767212	54.6106	67.3806	1.81754	2.55891	189.4	126.533	189	125.5	12.644	16.931
411	344	0	A_42_P685406	222245_Rn	similar to Mouse phosphatidic acid phosphatase type 2c (Ppap2c) mRNA, complete cds.	0.010267	0.0578327	0.859092	1072.22	1097.87	9.56406	11.0428	1110.13	1265.5	1096.5	1267.5	68.283	94.8541
413	345	0	A_42_P673370	223052_Rn	Rattus norvegicus Triosephosphate isomerase 1 (Tpi1), mRNA.	-0.0779634	0.0604643	0.197255	851.072	711.219	7.83469	5.69581	917.346	833.4	915	832	53.1132	45.2301
414	346	0	A_42_P729886	208664_Rn	similar to Mouse DNA sequence from clone RP23-305P10 on chromosome 15, complete sequence.	-0.0293221	0.0973832	0.763338	237.77	222.247	2.64592	2.67757	365.12	289.38	365.5	291.5	16.6778	18.2196
415	347	0	A_42_P572242	202632_Rn	similar to Mouse putative transcription factor ALF-4 (Alf4) mRNA, complete cds.	0.0409588	0.265798	0.877533	67.5875	74.272	1.71591	2.33964	202.869	133.525	203	134	11.4753	15.5848
416	348	0	A_42_P528537	237831_Rn	similar to Mouse cyclin-dependent kinase inhibitor 2B (Cdkn2b) mRNA, complete cds.	-0.041606	0.388798	0.91478	50.2094	45.6225	1.97894	1.8344	185.413	106.079	186	106	14.9501	11.3668
417	349	0	A_43_P17284	BF420112	unknown function	-0.0358824	0.143552	0.802617	144.94	133.446	1.95722	1.88448	279	194.482	279	194.5	12.4404	12.243
418	350	0	A_42_P471239	199395_Rn	Rattus norvegicus ribosomal protein S11 (Rps11), mRNA.	-0.363645	0.0640491	1.36606e-08	2235.45	967.652	20.273	10.1447	2151.53	1134.9	2114	1135	142.943	87.3645
419	351	0	A_43_P16716	BE115549	similar to Protein:NP_035920 ariadne 2; ariadne 2 homolog (Drosophila) [Mus musculus]. score=7.548e-91	0.100775	0.422711	0.811569	39.0702	49.2743	1.737	1.98381	173.196	109.161	174	109.5	11.7495	11.7903
420	352	0	A_43_P20433	CB545754	similar to Translation of nuc:BC024110_1 Mus musculus, Similar to solute carrier family 35 (UDP-N-acetylglucosamine (UDP-GlcNAc) transporter), member 3, clone MGC:36317 IMAGE:5150304, mRNA, complete cds. score=1.504e-21	-0.078432	0.581032	0.892622	34.8215	29.068	1.61	1.69081	168.862	90.8276	168	92.5	10.7792	9.55527
422	353	0	A_42_P526161	220574_Rn	similar to Mouse zinc finger protein BERF-1 (Zfp148) gene, exons 8 and 9 and complete cds.	0.0490285	0.254432	0.847196	70.0907	78.4673	1.73227	1.98764	205.345	137.618	206	137	11.0071	12.2119
423	354	0	A_43_P12234	NM_022516	Rattus norvegicus polypyrimidine tract binding protein (Ptb), mRNA.	-0.130742	0.273173	0.632219	79.826	59.0748	2.31135	1.75321	216.345	119.414	218.5	119	17.0526	10.5947
424	355	0	A_43_P15706	BG667851	Rattus norvegicus PP2A ARa mRNA for A regulatory subunit of protein phosphatase 2A, partial cds.	-0.0184959	0.733303	0.979877	25.7389	24.6658	1.50176	1.88434	158.524	86.9841	158	86	9.91229	11.5765
425	356	0	A_42_P463645	217464_Rn	similar to Protein:NP_598772 cell cycle progression 2 protein [Mus musculus]. score=2.089e-86	-0.19833	0.108566	0.0677269	249.462	158.006	2.31782	2.83642	379.541	222.754	380	225	15.7856	21.1689
426	357	0	A_43_P13509	CB547722	unknown function	-0.209827	0.164318	0.201619	151.088	93.1971	2.41456	2.0997	287.267	154.367	290	155	17.3995	14.2448
427	358	0	A_42_P652202	218924_Rn	Rattus norvegicus Rab geranylgeranyl transferase componenet, subunit beta (Rabggtb), mRNA.	-0.0461972	0.359632	0.897787	54.6603	49.1445	1.8164	2.04619	190.086	109.448	186	110	12.6148	12.6174
428	1	-1	(-)3xSLv1	NegativeControl		-0.163086	0.555534	0.76909	39.9937	27.473	1.52181	1.73609	174.683	89.4333	173.5	88.5	9.93793	10.0951
429	1	-1	(-)3xSLv1	NegativeControl		-0.147953	0.520453	0.776198	42.0243	29.8915	1.66018	1.53171	176.9	91.6167	176	91	11.4813	8.4213
430	1	-1	(-)3xSLv1	NegativeControl		-0.243455	0.488038	0.617889	49.6818	28.3623	1.77569	1.89373	185.436	90.3091	187	91	12.1576	10.9153
431	359	0	A_43_P17277	AI144646	unknown function	-0.0522673	0.106896	0.624873	213.982	189.718	2.59185	2.98917	343.719	254.614	341	254	17.5782	21.6892
432	360	0	A_42_P830332	294204_Rn	similar to Mouse clone rp23-304j8 strain C57BL/6J, complete sequence.	0.105478	0.395441	0.789672	41.5839	53.0155	1.86233	2.11922	175.85	112.667	173	114	13.4175	13.3056
434	361	0	A_43_P17941	BF408982	unknown function	0.0427003	0.161381	0.791322	115.68	127.632	2.3832	2.64391	250.065	187.565	250.5	187.5	17.3563	18.918
435	362	0	A_42_P683083	379017_Rn	similar to Mouse DNA sequence from clone RP23-118A2 on chromosome 2, complete sequence.	0.0313996	0.688591	0.963629	25.8864	27.8273	1.41463	1.90396	158.732	89.75	159.5	90	8.34373	11.0425
436	363	0	A_43_P20533	CB545858	similar to Protein:NP_006319 RNA binding motif protein 14; SYT interacting protein; coactivator activator [Homo sapiens]. score=1.721e-12	-0.0426814	0.0945624	0.651733	252.412	228.786	2.54134	3.10797	378.754	296.789	378	296	16.8579	22.9539
437	364	0	A_42_P739181	293565_Rn	similar to p400 SWI2/SNF2-related protein	0.321894	1.52294	0.832603	8.17049	17.1452	1.48462	1.34485	137.721	81.1803	137	82	8.5618	7.51112
438	365	0	A_43_P23204	BF559108	unknown function	0.157017	0.0820981	0.0558048	257.872	370.187	2.78855	5.08234	379.607	446.771	379	439	19.1357	40.4275
439	366	0	A_43_P18065	CB606217	similar to Protein:NP_647454 endothelin converting enzyme 2 [Mus musculus]. score=3.299e-67	0.0542867	0.469907	0.908028	37.0705	42.0064	1.65888	1.8788	171.153	102.492	172	100	11.3027	11.2163
440	367	0	A_42_P518620	228662_Rn	similar to Mouse chromosome 6 clone ct7-596k8 strain 129/Sv, complete sequence.	-0.149504	0.162827	0.358528	142.657	101.109	3.21884	2.48068	278.322	162.034	284	162	24.249	17.1625
442	368	0	A_42_P801679	219037_Rn	Rattus norvegicus Cathepsin E (Ctse), mRNA.	0.132184	0.227679	0.561527	71.4577	96.8799	1.7083	2.75503	206.186	155.373	206	155	10.9976	18.698
443	369	0	A_43_P16520	CB547632	similar to Protein:NP_032616 mesoderm specific transcript [Mus musculus]. score=1.079e-40	0.00418706	0.292188	0.988567	63.9114	64.5305	1.78852	2.17947	199.339	124.161	198	125	11.8541	13.6245
444	370	0	A_42_P841620	435478_Rn	Rat paired Ig-like receptor-B (Pirb) mRNA, complete cds.	-0.0412893	0.158359	0.794299	130.192	118.385	2.17209	2.56972	264.967	178.883	266.5	179	15.0929	18.0612
445	371	0	A_42_P525061	324845_Rn	similar to Protein:NP_598505 RIKEN cDNA 2600016J21 [Mus musculus]. score=2.728e-17	0.045624	0.237423	0.847615	75.691	84.0752	1.88413	2.27589	210.983	143.203	212	145	12.8606	14.986
446	372	0	A_42_P558394	296264_Rn	unknown function	0.0178383	0.275132	0.948305	66.9704	69.7784	1.89221	2.02004	202.377	129.23	202	131	13.3681	13.03
447	373	0	A_43_P13395	NM_144751	Rattus norvegicus resection-induced TPI (rs11) (LOC246267), mRNA.	0.131987	0.146901	0.368931	116.217	157.492	2.42418	2.58605	249.625	217.464	250	217.5	16.6794	17.7036
448	374	0	A_43_P22428	AI556774	unknown function	0.0977493	0.353817	0.78234	47.0252	58.8953	1.79866	2.28578	181.569	118.293	182.5	119	12.4141	14.4441
449	375	0	A_43_P15209	BQ208193	unknown function	0.414744	0.584165	0.477718	18.9601	49.2702	1.77822	1.8878	150.927	108.673	150	109	12.2654	10.8065
451	376	0	A_42_P745441	347426_Rn	similar to Mouse ESTM25 gene, partial cds and 3UTR.	-0.196443	0.110296	0.0749037	243.504	154.904	3.22799	2.58775	374	219.386	369	219	22.8926	18.463
452	377	0	A_43_P20674	CB545980	similar to Translation of nuc:BC027138_1 Mus musculus, clone IMAGE:5361486, mRNA, partial cds. score=5.901e-46	0.17685	0.895127	0.843382	16.711	25.1103	1.39379	1.94885	148.177	87.5645	148	85	8.33426	12.1259
453	378	0	A_43_P12041	NM_019363	Rattus norvegicus aldehyde oxidase (Aox1), mRNA.	0.0667914	0.432913	0.877386	39.701	46.3013	1.8408	1.71382	173.951	106.459	174	107	13.3908	10.1235
454	379	0	A_42_P606048	217581_Rn	similar to hypothetical protein FLJ22490	0.0558088	0.168272	0.740147	108.688	123.592	2.37125	2.39548	243.196	183.25	240	183.5	16.4675	16.0173
455	380	0	A_43_P18775	CB606138	similar to Translation of nuc:BC030887_1 Mus musculus, clone MGC:31472 IMAGE:4483611, mRNA, complete cds. score=1.142e-85	0.0698726	0.271348	0.796791	63.9432	75.1047	2.0263	2.11293	199.017	134.186	198	134	14.4586	13.5551
456	381	0	A_43_P18276	AM:ARGI1-035685-CYA	ar to Protein:NP_000286 serine (or cysteine) proteinase inhibitor, clade A (alpha-1 antiproteinase, antitrypsin), member 1; Protease inhibitor (alpha-1-antitrypsin); protease inhibitor 1 (anti-elastase), alpha-1-antitrypsin [Homo sapiens]. score=5.346e-23	-0.0723396	0.166499	0.663943	127.452	107.897	2.44766	2.70409	262.707	168.345	260.5	166	17.4225	18.7032
457	382	0	A_43_P11020	AI111365	similar to Protein:NP_034931 myeloid leukemia factor 1; hematopoietic lineage switch 7 [Mus musculus]. score=2.886e-63	0.0515803	0.285159	0.85646	62.0375	69.861	1.96337	1.93457	197.179	129.143	196	129	13.5487	11.7897
458	383	0	A_43_P10052	AI180221	unknown function	-0.0655638	0.0934087	0.48274	264.317	227.28	3.98401	3.12954	390.102	295.627	387	297	28.8621	23.5664
460	384	0	A_43_P11737	NM_013148	Rattus norvegicus 5-hydroxytryptamine (serotonin) receptor 5A (Htr5a), mRNA.	0.0226801	0.0926271	0.80657	241.563	254.513	3.03739	3.88058	367.446	323.482	369	324	20.6846	28.8438
461	385	0	A_42_P786624	384640_Rn	Rattus norvegicus Cytochrome P450 IIA2 (Cyp2a2), mRNA.	0.173736	0.373284	0.641627	40.622	60.6034	1.71096	2.24672	174.638	119.638	174	120.5	11.5633	14.0908
462	386	0	A_43_P16587	BE115991	frameshifts between this sequence and Em:U93181, translation of the last exon differs between the two, leading to a shorter protein in this translation; homology to Drosophila SBF supports our sequence; match: proteins: Tr:O60228 Tr:O96610. score=2.39e-81	0.0564181	0.143574	0.694352	130.297	148.372	2.41097	2.46522	263.897	208.948	262.5	206	16.8124	17.1141
463	387	0	A_43_P12142	NM_021989	Rattus norvegicus tissue inhibitor of metalloproteinase 2 (Timp2), mRNA.	-0.213368	0.068584	0.00186421	637.028	389.753	5.91528	4.67216	730.661	478.119	730	475	41.9666	37.5114
464	388	0	A_43_P12751	NM_053019	Rattus norvegicus arginine vasopressin receptor 1A (Avpr1a), mRNA.	0.174104	0.86434	0.840362	17.3672	25.9319	1.67648	1.74313	148.949	88.2542	148	88	11.4477	10.1787
465	389	0	A_42_P737527	268794_Rn	similar to hypothetical protein	0.252058	0.674414	0.708595	20.2329	36.1506	1.56056	2.08897	152.345	97.1091	153	98	9.94656	12.3088
466	390	0	A_43_P23154	BF553277	unknown function	0.0134555	0.210091	0.948934	89.5058	92.3223	2.10214	2.44476	224.932	151.695	224	149	14.8008	16.4644
467	391	0	A_43_P10484	AA901213	unknown function	0.0207536	0.229242	0.927865	80.859	84.8168	2.13372	2.11833	216.309	144.109	217	143	14.7157	13.3301
469	392	0	A_43_P20748	CB544311	similar to Protein:NP_075967 uroplakin 3 [Mus musculus]. score=9.561e-42	0.128085	0.260842	0.623395	62.1979	83.5335	1.68196	2.03966	196.935	142.145	198	145.5	11.1765	13.3538
470	393	0	A_42_P606907	201938_Rn	similar to Mouse zinc finger protein splice variant FIZ1-A (Fiz1) mRNA, complete cds.	0.224927	0.901258	0.80292	15.6378	26.2484	1.59611	1.80943	146.965	88.5965	147	89	10.3354	10.5608
471	394	0	A_43_P15401	NM_012684	Rattus norvegicus Variable coding sequence A1 (androgen regulated protein (SMR1) gene) (Vcsa1), mRNA.	-0.0660928	0.45954	0.88564	43.5432	37.3962	1.71117	1.71185	178.386	98.421	179	98	11.6508	9.73386
472	395	0	A_43_P16181	AJ003232.1	Rattus norvegicus mRNA for MHC class II RT1-D beta1 chain haplotype k.	0.0636187	0.31036	0.837585	56.03	64.8693	1.65964	2.17149	190.983	124.22	191	125	10.8794	13.8528
473	396	0	A_42_P548207	374348_Rn	Rattus norvegicus pregnancy-specific beta 1-glycoprotein mRNA, partial cds.	0.0481179	1.68713	0.977247	10.333	11.5436	1.98641	1.31107	125.661	78.7966	125	78	9.41314	10.1587
474	397	0	A_43_P14310	NM_031130	Rattus norvegicus nuclear receptor subfamily 2, group F, member 1 (Nr2f1), mRNA.	-0.473424	0.0722718	5.73035e-11	1198.24	402.827	13.4734	4.8972	1243.62	498.361	1228	499	97.4353	40.6428
475	398	0	A_42_P540032	261123_Rn	Rattus norvegicus B/K protein (B/K), mRNA.	0.17943	0.0869802	0.0391242	227.129	343.323	3.1	4.42436	351.288	416.678	347	417	21.5239	34.2342
477	399	0	A_43_P11132	BQ196307	unknown function	0.132879	0.720796	0.853739	21.9183	29.7636	1.69036	1.75284	154.22	91.4915	153	91	11.7225	10.1614
478	400	0	A_42_P571517	297597_Rn	similar to Mouse DNA sequence from clone RP23-291H3 on chromosome 4, complete sequence.	0.0472226	0.213366	0.824841	84.6515	94.3751	2.03608	2.38905	219.869	153.508	220	152	14.4308	16.2805
479	401	0	A_43_P17475	BQ203303	similar to Translation of nuc:AB042828_1 Mus musculus EDEM mRNA, complete cds, similar to alpha-mannosidase; Type II membrane protein of ER mouse gene similar to alpha-mannosidase. score=1.34e-68	0.102993	0.701793	0.883324	23.3389	29.5851	1.64768	1.81697	155.842	91.3158	156	90	11.0757	10.4781
480	402	0	A_42_P787813	339845_Rn	Rattus norvegicus mRNA for metalloprotease/disintegrin, partial.	0.0681158	0.104295	0.513686	192.811	225.553	2.94016	3.12253	322	291.017	320.5	285.5	20.9366	23.3909
481	403	0	A_43_P14971	NM_031587	Rattus norvegicus peroxisomal membrane protein 2 (Pxmp2), mRNA.	-0.448981	0.154107	0.00357468	212.692	75.6432	2.827	2.2107	350.459	137.934	350	136	21.1223	15.3589
482	404	0	A_42_P818445	347542_Rn	similar to Protein:NP_038563 C10 [Mus musculus]. score=2.077e-55	0.0032123	0.0591983	0.956725	866.474	872.907	8.29485	7.91615	928.322	1011.93	916	1011	58.078	65.6566
483	405	0	A_42_P457773	219529_Rn	similar to Translation of nuc:BC029015_1 Mus musculus, clone IMAGE:5011253, mRNA, partial cds. score=1.32e-41	-0.0560501	0.113351	0.620964	198.683	174.626	2.89107	3.18618	329.667	238.439	330	240	20.2196	23.0721
484	406	0	A_43_P16790	BG664607	unknown function	0.161191	0.421529	0.702168	36.4328	52.806	1.83212	1.96104	170.246	112.316	171	112	12.8359	11.7217
486	407	0	A_43_P15373	NM_145184	Rattus norvegicus ubiquitin specific protease 15 (Usp15), mRNA.	0.107685	0.436423	0.805105	37.5112	48.067	1.9302	1.93731	171.516	108.016	171.5	107	14.448	12.013
487	408	0	A_43_P11236	AA925353	unknown function	-0.179311	0.0638447	0.00497642	793.55	525.125	6.21938	5.90947	869.542	628.203	875	629	43.6741	48.27
488	409	0	A_43_P10255	BU760394	unknown function	0.273671	1.52663	0.85773	8.67003	16.2814	1.56736	1.85276	131.661	81.3036	131	78.5	8.1157	12.3582
489	410	0	A_42_P673244	296696_Rn	unknown function	0.0112731	0.1023	0.912254	211.296	216.853	2.70819	3.02752	340.032	282.742	339.5	282	19.2388	23.0509
490	411	0	A_42_P730779	283580_Rn	similar to Translation of nuc:AX167537_1 Sequence 37 from Patent WO0144292; Fragment de la proteine WASP murine. score=5.637e-27	0.0147982	0.147323	0.919989	132.647	137.244	1.99363	2.69997	266.639	197.852	266	199	13.3841	19.3803
491	412	0	A_43_P12220	NM_022392	Rattus norvegicus growth response protein (CL-6) (LOC64194), mRNA.	-0.0328204	0.293568	0.910983	66.3554	61.5256	1.84791	1.68359	202.036	121.393	200	122	12.455	9.78622
492	413	0	A_43_P23097	BF547114	unknown function	0.0734736	0.404842	0.855985	42.1712	49.9447	1.60347	1.73401	176.561	109.86	175	110	10.3855	9.99185
493	414	0	A_43_P10698	BI286772	unknown function	0.400451	1.16607	0.731283	9.63512	24.2275	1.72322	1.656	140.018	87.2679	139.5	88	11.2079	9.55271
496	415	0	A_43_P20103	CB548402	similar to Protein:NP_038846 GTP binding protein 1 [Mus musculus]. score=1.289e-53	0.0638129	0.0866057	0.461231	257.355	298.089	3.07618	4.3095	380.948	370.19	386.5	365	21.163	33.0127
497	416	0	A_43_P13189	NM_133425	Rattus norvegicus protein phosphatase 1, regulatory (inhibitor) subunit 14C (Ppp1r14c), mRNA.	0.389292	1.20273	0.746184	9.47935	23.2311	1.61043	2.10304	139.821	86.4107	139	86	9.97653	13.0715
498	417	0	A_42_P508977	298334_Rn	Rat platelet factor 4 (PF4) gene.	-0.025577	0.195278	0.895793	101.311	95.5166	2.28105	2.72665	236.877	155.228	237	155	16.0769	18.4236
499	418	0	A_43_P20139	CB545495	similar to Protein:NP_035520 solute carrier family 12, member 7 [Mus musculus]. score=6.339e-34	-0.00237903	0.0683035	0.972215	460.49	457.974	3.78816	4.43794	565.688	548.59	566	546	26.5591	36.0358
500	419	0	A_43_P20259	CB548442	similar to Protein:NP_055303 RAB30, member RAS oncogene family [Homo sapiens]. score=2.565e-33	0.14733	0.341607	0.666261	45.9399	64.4941	1.62123	2.03557	180.254	123.476	180	121	10.9352	13.1172
501	420	0	A_43_P20502	CB545825	similar to Protein:NP_055445 KIAA0211 gene product [Homo sapiens]. score=2.332e-21	0.0599157	0.211563	0.77702	84.1702	96.6215	1.96866	2.82161	219.295	155.672	218	156	13.7518	19.6517
502	421	0	A_43_P15689	AF473850.1	Rattus norvegicus vitamin A-deficient testicular protein 10-like mRNA, partial sequence.	0.365407	0.377224	0.332707	31.5875	73.2694	2.16341	2.69271	164.655	130.914	162.5	129.5	16.1425	17.341
504	422	0	A_43_P18568	AA817695	similar to dbj|D88749|D88749 Bovine mRNA for prostaglandin F synthase, complete cds, mRNA sequence.	0.260006	0.525054	0.620459	25.7948	46.9395	1.80084	2.08411	158.6	106.7	157	105	13.0113	12.837
505	423	0	A_43_P13849	CB547196	unknown function	-0.126516	0.218161	0.561969	100.763	75.2986	1.91158	2.03337	237.281	135.509	240	134	12.7892	12.9713
506	424	0	A_43_P17282	BF393903	unknown function	0.337482	1.46996	0.818414	8.29635	18.0455	1.60524	1.50584	134.883	82.2833	133	82	9.60772	9.12826
508	425	0	A_43_P20931	CB544354	similar to GCGPROT:ZF28_MOUSE ZINC FINGER PROTEIN 28 (ZFP-28) (MKR5 PROTEIN) (FRAGMENT). score=2.476e-26	0.0678256	0.208195	0.744592	84.847	99.1887	2.28783	2.52343	219.902	158.197	221	158	16.8094	17.3693
509	426	0	A_43_P14519	AA925007	unknown function	0.0459726	0.114001	0.686754	175.32	194.897	3.01415	2.89743	306.236	258.436	307	258	20.8735	20.443
510	427	0	A_43_P19984	CB545246	similar to Translation of nuc:AB047240_1 Human endogenous retrovirus HERV-K(II) DNA, complete sequence and flanking region. score=8.374e-09	0.126201	0.574693	0.826185	27.7617	37.1234	1.80729	1.79622	160.873	97.9524	162	97	13.435	10.8307
511	428	0	A_43_P22435	AI579418	unknown function	0.279876	0.284603	0.325415	47.1615	89.8388	1.84001	2.26423	180.982	147.386	183	147	12.4635	14.3996
513	429	0	A_43_P21772	CB547070	similar to Translation of nuc:BC006755_1 Mus musculus, clone IMAGE:3709003, mRNA, partial cds. score=1.654e-11	0.0535025	0.272045	0.844088	65.0082	73.531	2.0639	1.78438	200.186	132.729	200	135	14.8283	10.9463
514	430	0	A_42_P804382	220751_Rn	similar to Protein:NP_006393 hepatitis B virus x-interacting protein; HBx-interacting protein; hepatitis B virus x-interacting protein (9.6kD) [Homo sapiens]. score=1.45e-37	-0.134764	0.105339	0.200777	240.853	176.599	3.02262	3.15433	370.18	241.836	369	239	21.8293	23.8203
515	431	0	A_43_P17775	BF557790	similar to Translation of nuc:AE003507_21 Drosophila melanogaster genomic scaffold 142000013386053 section 24 of 30, complete sequence; Dhc16F gene product. score=1.038e-14	0.117672	0.244445	0.630243	67.4268	88.4106	2.02123	2.18002	202.255	147.036	201	147	13.7682	13.7126
516	432	0	A_42_P653895	202215_Rn	Rattus norvegicus protein tyrosine kinase 2 beta (Ptk2b), mRNA.	0.161837	0.0595643	0.00658735	856.219	1242.86	9.51632	12.5145	914.034	1421.51	904	1415	66.3977	104.72
517	433	0	A_43_P20308	CB545644	similar to Protein:NP_598791 expressed sequence AI849362 [Mus musculus]. score=2.098e-10	0.0190286	0.391373	0.961222	46.5221	48.6058	1.81414	2.09836	181.323	108.742	181.5	107	13.1158	13.3735
518	434	0	A_43_P22242	CB547478	similar to Translation of nuc:BC028922_1 Mus musculus, Similar to slingshot 3, clone MGC:25738 IMAGE:3987714, mRNA, complete cds. score=6.818e-57	-0.018596	0.336035	0.955868	56.7887	54.4084	1.80049	2.04416	192.158	114.421	192	113	12.2588	12.564
519	435	0	A_42_P841598	201597_Rn	similar to Unknown (protein for MGC:15730)	0.175305	0.0657787	0.0076972	458.612	686.673	4.13699	5.95935	559.877	796.807	558	800	28.0064	47.5468
520	436	0	A_42_P803720	283403_Rn	similar to Translation of nuc:X52127_1 Mouse mRNA for testis-specific protein, clone 46. score=3.238e-39	-0.0587704	0.0910106	0.518439	273.087	238.524	2.57018	3.26677	397.898	307.797	396	311	17.2933	24.7538
522	437	0	A_43_P12459	NM_030852	Rattus norvegicus cartilage derived retinoic acid sensitive protein (Cdrap), mRNA.	-0.0235498	0.125837	0.851547	167.475	158.635	2.52346	2.6263	300.068	220.864	303	220	17.6731	18.7951
523	438	0	A_43_P11846	NM_017172	Rattus norvegicus zinc finger protein 36, C3H type-like 1 (Zfp36l1), mRNA.	0.035127	0.31771	0.911963	56.5458	61.3095	1.64394	1.9832	191.648	120.889	188.5	120	10.2721	11.8332
524	439	0	A_43_P20396	CB548478	similar to Protein:NP_055671 KIAA0476 gene product [Homo sapiens]. score=6.395e-33	0.142407	0.254142	0.575245	62.8356	87.2192	2.00484	2.11349	197.5	145.694	198.5	143	14.5137	13.9772
525	440	0	A_42_P726021	217493_Rn	unknown function	-0.230476	0.147052	0.117043	175.965	103.503	2.44766	2.8173	311.431	165.224	312.5	164	17.1864	19.8052
526	441	0	A_43_P14831	AA957350	unknown function	0.0479923	0.13359	0.719407	143.363	160.114	2.36502	2.78839	276.373	221.39	278	221	16.4011	19.9491
527	442	0	A_43_P15073	BF407930	unknown function	0.0975846	0.308699	0.751915	54.1262	67.763	1.80434	1.992	188.875	126.875	190	127	12.0846	12.1462
528	443	0	A_43_P11295	BF557223	unknown function	0.0899946	0.342349	0.792648	49.0927	60.3965	1.6446	2.1361	183.738	119.77	184	120	11.021	13.6948
529	444	0	A_43_P22704	BE120994	unknown function	0.232174	0.851567	0.785127	16.4052	27.9999	1.51883	1.7177	147.879	90.0862	145.5	91	9.6046	9.88226
531	445	0	A_43_P12102	NM_021686	Rattus norvegicus membrane-associated guanylate kinase-interacting protein (LOC59322), mRNA.	-0.0897891	0.160433	0.575706	135.585	110.261	1.991	2.35769	270.746	170.952	272	171	13.7254	16.7625
532	446	0	A_43_P15742	D28754.1	Rattus rattus mRNA for cyclin dependent kinase 2-beta, complete cds.	0.037465	0.364437	0.91812	48.978	53.3908	1.61626	2.46956	183.831	113.237	184	110	10.5995	15.9118
533	447	0	A_43_P16350	U95151.1	Rattus norvegicus memory related gene-5 (MRG-5) mRNA, partial sequence.	0.028859	0.286626	0.9198	63.3638	67.7173	1.77552	2.33378	198.649	127.158	200	127	11.8027	14.9282
534	448	0	A_43_P11944	NM_019136	Rattus norvegicus arginine vasopressin receptor 2 (Avpr2), mRNA.	0.0389071	0.0998978	0.696929	211.818	231.67	2.9216	3.37315	340	298.22	341	296	20.4939	25.3105
535	449	0	A_43_P22124	CB547375	similar to Protein:NP_062769 DnaJ (Hsp40) homolog, subfamily C, member 7; tetratricopeptide repeat domain 2 [Mus musculus]. score=1.166e-47	-0.0133222	0.350739	0.969701	54.0187	52.3868	2.00138	2.22837	189.274	112.452	187	111	14.9306	14.5012
536	450	0	A_43_P12647	NM_031719	Rattus norvegicus chloride channel, nucleotide-sensitive, 1A (Clns1a), mRNA.	-0.0430613	0.0591678	0.466746	930.312	842.495	5.82299	5.28745	986.635	979.524	991	989	41.6015	45.0905
537	451	0	A_43_P14609	AA925681	unknown function	-0.0796977	0.852936	0.925555	23.6957	19.723	1.50097	1.329	156.07	82.7018	156	83	9.32328	6.50265
538	452	0	A_43_P12331	NM_022868	Rattus norvegicus protocadherin 8 (Pcdh8), mRNA.	0.152922	0.067753	0.0240052	414.251	589.095	4.09095	5.81576	520.569	689.103	518	690	28.0895	46.504
540	453	0	A_43_P21172	CB546511	similar to Translation of nuc:AK057372_1 Homo sapiens cDNA FLJ32810 fis, clone TESTI2002729, weakly similar to Homo sapiens mRNA for oligophrenin 1; unnamed protein product. score=4.805e-73	-0.0785033	0.659909	0.905306	30.63	25.5649	1.66219	1.68302	164.117	87.7333	164	87.5	11.5437	9.65659
541	454	0	A_43_P19508	CB546046	similar to Protein:NP_083037 poly(A)-specific ribonuclease (deadenylation nuclease) [Mus musculus]. score=4.3e-73	-0.0295386	1.03413	0.977212	18.4568	17.2432	1.58746	1.72014	149.936	80.6825	151	82	10.6026	10.4909
542	455	0	A_43_P23165	BF553966	unknown function	-0.0548931	0.19157	0.774462	106.969	94.2682	1.90317	2.49269	242.694	154.194	243	155	13.0442	17.4053
543	456	0	A_42_P778587	286501_Rn	similar to Mouse DNA sequence from clone RP23-151M22 on chromosome 11, complete sequence.	0.0402208	0.338044	0.90529	52.7338	57.8508	1.83736	2.4067	187.707	117.517	189	117	12.7513	15.4014
544	457	0	A_43_P16186	AJ007485.1	Rattus norvegicus EST clone DD6/7.	-0.0119123	0.111031	0.91456	193.995	188.747	2.2371	3.1299	324.517	252.862	325	250.5	14.739	22.8868
546	458	0	A_43_P18397	BF398617	similar to Protein:NP_033360 transcription factor AP-2 beta [Mus musculus]. score=1.178e-76	0.196134	0.614684	0.749664	23.8194	37.4167	1.75402	2.11725	156.426	98.1967	155	96	12.6563	13.1641
548	459	0	A_42_P793765	326922_Rn	similar to Protein:NP_083784 RIKEN cDNA 5830443C21 [Mus musculus]. score=3.434e-98	-0.106631	0.34978	0.760479	60.1842	47.0817	1.95506	1.78871	196.097	107.661	195	106.5	14.4559	10.9977
549	460	0	A_42_P770829	377376_Rn	similar to Mouse chromosome 16 clone rp23-123l9 strain C57BL/6J, complete sequence.	-0.208293	0.175415	0.235059	140.077	86.7109	2.37575	2.32208	276.635	147.667	274	146	17.5988	16.3154
550	461	0	A_42_P595591	217465_Rn	Rattus norvegicus S-Adenosylmethionine decarboxylase 1A (Amd1a), mRNA.	-0.1324	0.0732663	0.0707467	456.374	336.45	5.20402	4.31421	565.407	417.356	564	417	37.154	34.1259
551	462	0	A_43_P13992	AA818674	unknown function	0.0365996	0.499511	0.941591	35.5739	38.7017	1.79471	1.89594	169.561	99.4737	168	98	12.5812	11.1229
552	463	0	A_43_P14148	AA859110	similar to gb|R39035|R39035 yd07d09.s1 Homo sapiens cDNA clone 25181 3, mRNA sequence.	-0.0535804	0.111616	0.631198	202.19	178.722	2.6664	3.14011	332.864	242.797	333	240	18.6274	23.1508
553	464	0	A_43_P17111	CB547919	similar to Translation of nuc:AB028986_1 Homo sapiens mRNA for KIAA1063 protein, partial cds. score=6.738e-71	-0.0441995	0.142632	0.756649	147.442	133.174	2.50211	2.58006	281.492	194.295	283	194	18.0514	18.4854
554	465	0	A_43_P14500	BM387872	unknown function	-0.0946045	0.126919	0.456035	179.895	144.682	2.40663	2.59462	312.871	207.048	313.5	208.5	17.0818	18.9913
555	466	0	A_43_P22598	BE101615	unknown function	0.227828	0.0758016	0.00265072	289.746	489.605	2.9736	5.37372	406.887	576.5	403	577	20.5212	43.7282
557	467	0	A_42_P641528	288294_Rn	Rattus norvegicus linker for activation of T cells (Lat), mRNA.	-0.0149873	0.481944	0.975192	39.1537	37.8256	1.65648	1.65743	173.537	98.7407	172	97	10.8048	9.02656
558	468	0	A_42_P741992	278181_Rn	similar to Translation of nuc:AK007164_1 Mus musculus adult male testis cDNA, RIKEN full-length enriched library, clone:1700110M21, full insert sequence; putative. score=8.402e-15	0.0433033	0.0654882	0.508459	501.55	554.137	3.90095	4.85429	601.576	653.831	604	653	26.7956	39.1175
559	469	0	A_42_P554712	216405_Rn	similar to Mouse MKKS protein (Mkks) mRNA, complete cds.	0.0295933	0.0938172	0.752431	235.004	251.575	2.48265	3.57927	361.345	320.103	360.5	319	16.4877	26.9253
560	470	0	A_43_P19407	CA511597	similar to Translation of nuc:AB028976_1 Homo sapiens mRNA for KIAA1053 protein, partial cds. score=2.876e-66	0.0667668	0.41813	0.873133	41.1306	47.9658	1.69619	1.73632	175.475	108.016	174	108	11.8076	10.332
561	471	0	A_42_P558354	296045_Rn	similar to Mouse, ceroid-lipofuscinosis, neuronal 8, clone MGC:13730 IMAGE:4188527, mRNA, complete cds.	0.00070582	0.110091	0.994885	193.373	193.688	2.47013	2.87839	323.714	257.952	324	260	17.4674	21.8111
562	472	0	A_43_P20436	CB545759	similar to Protein:NP_056180 AMMECR1 protein [Homo sapiens]. score=2.394e-39	0.058551	0.196126	0.765293	91.4948	104.7	2.05899	3.055	226.508	163.852	226	167	14.5174	21.5846
563	473	0	A_42_P554831	219032_Rn	Rattus norvegicus solute carrier family 22 (organic anion transporter), member 7 (Slc22a7), mRNA.	0.163258	0.0790953	0.0390116	276.188	402.219	2.54228	4.11529	396	481.93	397	483	16.3773	31.6063
566	474	0	A_43_P11695	NM_013073	Rattus norvegicus Protein-L-isoaspartate (D-aspartate) O-methyltransferase (Pcmt1), mRNA.	0.0257142	0.0791915	0.745401	315.615	334.867	3.08678	4.3478	434.565	411.548	433	415.5	21.6928	34.8329
567	475	0	A_42_P647500	288918_Rn	Rattus norvegicus kinesin-like protein KIF3A mRNA, partial cds.	0.13329	0.298549	0.655264	53.6951	72.9835	1.65919	2.29591	188.271	131.78	188	130	10.8291	14.8464
568	476	0	A_43_P18422	AA943050	similar to Translation of nuc:BC028617_1 Homo sapiens, similar to Y43E12A.2.p, clone MGC:33537 IMAGE:4821347, mRNA, complete cds. score=2.109e-51	-0.0356077	0.152722	0.815642	134.829	124.216	2.28896	2.47477	269.344	184.869	271	184	16.2428	17.5181
569	477	0	A_43_P12600	NM_031584	Rattus norvegicus solute carrier family 22, member 2 (Slc22a2), mRNA.	0.0142101	0.20277	0.94413	92.9115	96.0019	2.25642	2.4299	228.281	155.404	224	159	15.9169	16.1232
570	478	0	A_42_P621952	297906_Rn	unknown function	-0.111185	0.119676	0.352864	197.489	152.883	2.40775	2.87517	329.597	216	327.5	217.5	16.9604	21.4055
571	479	0	A_43_P23116	BF549647	unknown function	0.00306689	0.755099	0.996759	24.3809	24.5537	1.54476	1.5802	156.968	86.9032	156.5	87.5	10.3306	8.98945
572	480	0	A_43_P16872	AI715479	similar to Protein:NP_082538 RIKEN cDNA 2610305M23 [Mus musculus]. score=3.859e-47	-0.138015	0.116354	0.235557	211.372	153.827	2.78577	3.0646	343.016	217.393	342	218	20.0761	22.8264
573	481	0	A_43_P13382	NM_139327	Rattus norvegicus high mobility group AT-hook 1 (Hmga1), mRNA.	-0.039372	0.294153	0.893522	66.7143	60.9322	1.62612	2.03479	202.439	120.842	202	121	10.2679	12.6361
575	482	0	A_43_P22224	CB547462	similar to Protein:NP_649994 CG6293 gene product [Drosophila melanogaster]. score=2.954e-19	0.0366445	0.132195	0.781627	147.103	160.054	2.18583	2.95674	280.051	221.492	282	220	14.7607	21.2914
576	483	0	A_43_P13365	NM_139098	Rattus norvegicus RNA helicase (LOC245957), mRNA.	0.0114699	0.442172	0.979305	41.448	42.5572	1.61758	2.20536	175.951	103.082	177	102	10.9809	13.9884
577	484	0	A_42_P813742	218327_Rn	similar to Mouse, clone MGC:6627 IMAGE:3491671, mRNA, complete cds.	-0.309081	0.171183	0.0709874	160.958	79.0009	2.56696	2.12507	298.258	140.468	300	140.5	19.1781	14.6183
578	485	0	A_43_P12532	NM_031131	Rattus norvegicus transforming growth factor, beta 2 (Tgfb2), mRNA.	-0.108438	0.181762	0.550779	120.409	93.8035	2.13261	2.04835	256.345	154.155	257.5	153	14.7203	13.4501
579	486	0	A_43_P17793	BF414572	similar to Translation of nuc:AF510741_1 Homo sapiens chromosome 1 unknown mRNA; contains AP endonuclease domain; similar to Mus musculus mRNA presented in GenBank Accession Number AB041602. score=7.363e-69	-0.107463	0.0697465	0.123374	499.905	390.323	3.23348	3.88017	603.917	476.4	603	472.5	22.051	31.037
580	487	0	A_42_P588747	220194_Rn	unknown function	0.00897285	0.150118	0.952337	130.659	133.387	2.15452	2.90796	264.811	193.906	265	193	13.9409	19.5638
581	488	0	A_43_P10720	BF558804	unknown function	0.0626073	0.400763	0.875859	43.158	49.8504	1.99622	1.62732	177.636	109.8	176	109	14.1675	8.98023
582	489	0	A_42_P543654	297812_Rn	similar to Mouse, clone MGC:37042 IMAGE:4950341, mRNA, complete cds.	-0.452134	0.278001	0.10387	109.87	38.7923	2.2619	1.90251	249.448	100.655	250	101	16.663	11.7377
584	490	0	A_43_P11017	BF283365	unknown function	-0.0511092	0.344659	0.882115	57.4151	51.0408	2.02864	1.51517	192.962	111.288	194	111	13.9058	7.95659
585	491	0	A_43_P16882	AI171636	similar to Protein:NP_067429 binder of Rho GTPase 3; Cdc42 effector protein 5; CRIB-containing BORG3 protein [Mus musculus]. score=6.037e-34	-0.0654375	0.303714	0.82941	66.4736	57.1757	1.9822	2.06295	202.339	117.29	204	117.5	14.5354	13.3667
586	492	0	A_42_P770336	292962_Rn	similar to Mouse mucolipin-2 (Mcoln2) mRNA, complete cds.	-0.0299644	0.848227	0.97182	22.5284	21.0265	1.55272	1.70567	154.768	83.8571	154	83	9.83129	9.60573
587	493	0	A_43_P21410	CB544487	similar to Protein:NP_056078 rabconnectin-3; KIAA0856 protein [Homo sapiens]. score=1.423e-50	0.00257176	0.120018	0.982904	172.448	173.472	2.55179	3.17962	304.288	236.254	304	231	17.8133	23.2702
589	494	0	A_43_P19568	BF397094	similar to GCGPROT:STB2_PIG SYNTAXIN BINDING PROTEIN 2 (UNC-18 HOMOLOG 2) (UNC-18B) (FRAGMENT). score=3.921e-10	0.0430382	0.382541	0.910422	46.307	51.1311	1.78231	1.96286	181.017	111.067	181	108.5	12.5435	12.1235
590	495	0	A_43_P19830	BF288712	unknown function	0.199173	0.0891606	0.0254919	213.522	337.766	2.4683	3.47102	338.567	410.05	340	410	16.4846	26.7248
591	496	0	A_43_P17414	BF558459	similar to Protein:NP_080868 RIKEN cDNA B230118H07 [Mus musculus]. score=1.169e-42	-0.00379647	0.204008	0.985153	94.2387	93.4185	1.84148	2.57555	229.741	152.931	229	153.5	12.1027	17.3659
593	497	0	A_43_P16743	BU759827	similar to Protein:NP_035434 RuvB-like protein 2 [Mus musculus]. score=6.071e-56	0.0297263	0.111648	0.790046	183.578	196.584	2.96746	2.7387	314.152	260.542	309	261	21.1732	19.958
594	498	0	A_43_P22213	CB547454	similar to Protein:NP_652761 A kinase (PRKA) anchor protein 11, isoform 2; A-kinase anchoring protein 220; protein kinase A anchoring protein 11 [Homo sapiens]. score=1.325e-36	0.0738563	0.214945	0.731143	81.4112	96.5029	3.00974	2.40813	216.463	155.444	215	155	22.0811	15.4476
595	499	0	A_43_P20088	CB545453	similar to Translation of nuc:AF107018_1 Mus musculus alpha-mannosidase IIx gene, partial cds. score=7.483e-48	-0.0201369	0.100435	0.841092	224.908	214.718	2.61873	3.48122	353.147	281.033	354	280	18.2655	26.5926
596	500	0	A_43_P12211	NM_022382	Rattus norvegicus myomegalin (LOC64183), mRNA.	-0.154296	0.265089	0.560532	84.5413	59.2616	1.79136	2.18861	221.286	119.698	224	121	12.4776	14.6383
597	501	0	A_42_P806129	207267_Rn	unknown function	-0.0499284	0.262013	0.848873	76.1667	67.8948	1.94567	2.17964	212.1	127.717	212.5	127	13.7295	14.2342
598	502	0	A_43_P13288	NM_138525	Rattus norvegicus mucin and cadherin-like (Mucdhl), mRNA.	0.0568317	0.511818	0.911585	33.8957	38.6346	1.65896	1.81367	167.702	99.386	167	99	11.1659	10.4774
599	503	0	A_42_P700971	341623_Rn	unknown function	-0.0399399	0.231033	0.862749	85.9827	78.428	1.69637	1.95063	221.869	138.115	222	138	11.0717	12.6782
600	504	0	A_43_P20281	CB548448	similar to Protein:NP_076343 zinc finger protein 289 [Mus musculus]. score=2.854e-30	0.0927396	0.086975	0.286298	247.739	306.714	2.78915	3.49832	371.632	378.912	373	376	18.6764	26.3149
602	505	0	A_42_P842448	244384_Rn	Rattus norvegicus socius (Soc), mRNA.	-0.0131823	0.29561	0.964431	64.4181	62.4921	1.61651	1.96624	199.95	122.25	200.5	121.5	10.4337	12.4174
603	506	0	A_43_P18395	BF291026	similar to Translation of nuc:AK015831_1 Mus musculus adult male testis cDNA, RIKEN full-length enriched library, clone:4930518K06, full insert sequence; putative. score=1.08e-37	-0.0531619	0.33828	0.875124	58.6635	51.9046	1.88154	1.86308	194.259	112.13	194.5	110.5	12.7371	10.8646
604	507	0	A_43_P13265	NM_134409	Rattus norvegicus ZG-16p protein (Zg-16p), mRNA.	0.00791738	0.0807025	0.921848	310.534	316.247	2.84242	3.35365	430.4	391.473	430	391	18.5758	24.948
605	508	0	A_42_P620064	334106_Rn	unknown function	0.0500465	0.152153	0.742214	122.686	137.671	2.09438	2.39168	256.706	197.882	257	198	13.1762	15.4138
606	509	0	A_43_P15529	NM_013015	Rattus norvegicus Prostaglandin D synthase (Ptgds), mRNA.	-0.26782	0.087265	0.00214745	386.791	208.764	3.35441	3.41891	506.767	279.15	506	277	23.7397	26.4099
607	510	0	A_43_P20337	CB545673	similar to Translation of nuc:AK006133_1 Mus musculus adult male testis cDNA, RIKEN full-length enriched library, clone:1700019N02, full insert sequence; putative. score=2.506e-11	0.170257	0.0591318	0.00398582	961.28	1422.68	5.50012	9.19012	1006.24	1624.95	1002	1613	37.5138	77.1433
608	511	0	A_43_P20764	CB546085	similar to Translation of nuc:U67085_1 Human TcD37 homolog (HTcD37) mRNA, partial cds; Similar to TcD37 fruit fly protein, GenBank Accession Number S17885. score=6.458e-63	0.0354377	0.084861	0.676241	274.927	298.301	2.80619	3.58737	397.509	371.102	397	369	19.0818	27.566
609	512	0	A_43_P11756	NM_013218	Rattus norvegicus adenylate kinase 3 (Ak3), mRNA.	-0.121924	0.129374	0.345983	181.334	136.948	2.02965	2.86705	314.69	199.207	314	201.5	13.1566	20.462
611	513	0	A_43_P22895	BF404826	unknown function	-0.0717249	0.33512	0.830526	60.4851	51.2771	1.844	2.30839	196.23	111.59	195	110	13.1357	15.0526
612	514	0	A_43_P17276	AA818113	similar to gb|AA274731|AA274731 vc15e03.r1 Barstead MPLRB1 Mus musculus cDNA clone 766588 5, mRNA sequence.	-0.0640039	0.930856	0.945182	21.3266	18.4042	1.56438	1.55231	153.295	81.6066	154	82	10.3027	8.80583
613	515	0	A_43_P11676	NM_013042	Rattus norvegicus Trefoil factor (intestinal) (Tff3), mRNA.	0.00432486	0.681216	0.994934	27.0026	27.2729	1.63368	1.62003	160	89.2545	161	88	10.7411	8.7543
614	516	0	A_42_P652827	290016_Rn	unknown function	-0.126522	0.210517	0.547835	104.699	78.2385	2.08094	2.06039	241.172	138.465	240	138.5	14.4806	13.3433
615	517	0	A_43_P10920	AA819864	unknown function	-0.00848124	0.20263	0.966614	95.4432	93.5974	1.91847	2.39541	230.967	153.148	231	154	13.182	16.4092
616	518	0	A_42_P483967	284578_Rn	similar to Mouse mRNA for Slit-like 2 protein (Slitl2 gene).	0.0208756	0.178927	0.907121	105.699	110.903	2.0749	2.50294	240.678	170.542	239	166	14.2713	17.1749
617	519	0	A_43_P22276	CB547510	similar to Translation of nuc:AK009779_1 Mus musculus adult male tongue cDNA, RIKEN full-length enriched library, clone:2310043I08, full insert sequence; putative. score=3.138e-43	-0.0600216	0.0906955	0.508104	275.016	239.517	2.57587	3.17678	399.679	308.911	399	309	16.8858	23.4197
619	520	0	A_43_P12601	NM_031586	Rattus norvegicus immunoglobulin mu binding protein 2 (Ighmbp2), mRNA.	0.0513166	0.286984	0.858084	61.6466	69.3787	1.83347	2.39585	196.782	128.673	195	130	12.1727	15.1169
620	521	0	A_43_P12127	NM_021842	Rattus norvegicus endosulfine alpha (Ensa), mRNA.	-0.000709183	0.207157	0.997269	92.3665	92.2157	2.33046	2.52217	227.871	151.694	223.5	152.5	17.3408	17.5103
621	522	0	A_43_P21240	CB546578	similar to Translation of nuc:AK056531_1 Homo sapiens cDNA FLJ31969 fis, clone NT2RP7008013, highly similar to Mus musculus mRNA for Ten-m4; unnamed protein product. score=1.189e-54	0.00174807	0.217535	0.993588	87.3999	87.7524	2.17239	2.24032	222.946	147.182	221	145	14.9882	14.3192
622	523	0	A_43_P13544	CB546024	unknown function	-0.0454977	0.0589116	0.439934	969.053	872.669	4.92765	6.7043	1021.13	1013.55	1017.5	1006.5	34.5422	57.0141
624	524	0	A_43_P12598	NM_031581	Rattus norvegicus pancreatic polypeptide receptor 1 (Ppyr1), mRNA.	0.0784635	0.0889687	0.377819	242.186	290.143	2.9335	3.34422	366.857	361.143	366.5	361	19.7341	24.7977
625	525	0	A_43_P16141	AF309631.1	Rattus norvegicus podocin mRNA, partial cds.	0.0398155	0.349791	0.909375	50.9405	55.8314	1.49734	2.28593	185.857	115.571	184	113.5	8.95936	14.2087
626	526	0	A_43_P18002	CB548043	similar to Protein:NP_075021 lipin 3 [Mus musculus]. score=3.046e-31	-0.0552466	0.118211	0.640246	187.968	165.515	2.40743	2.39137	319.714	228.667	321	227	17.0667	17.6105
628	527	0	A_43_P10696	AA818571	unknown function	-0.0250797	0.521857	0.96167	36.5429	34.4924	1.55536	1.87308	170.712	95.6949	171	94	10.2116	11.1173
629	528	0	A_42_P567962	294915_Rn	unknown function	-0.0949786	0.126101	0.451332	181.424	145.786	2.95115	3.07999	314.31	208.224	315	212	21.1695	22.1764
630	529	0	A_43_P16491	CB545139	similar to Translation of nuc:S57132_1 COL16A1=type XVI collagen alpha 1 chain [human, placenta, mRNA Partial, 3720 nt]; This sequence comes from Fig. 2; alpha 1 (XVI). score=2.978e-26	-0.472888	0.287122	0.0995597	108.385	36.4821	2.07616	1.85274	248.123	98.4561	246	100	14.818	11.2092
631	530	0	A_42_P646213	295114_Rn	similar to Protein:NP_080756 RIKEN cDNA 2410146L05 [Mus musculus]. score=1.449e-37	0.0371522	0.437535	0.932331	40.6634	44.2951	1.67709	2.12014	175.05	104.65	173.5	103	11.5413	13.2317
632	531	0	A_43_P17988	BG669655	similar to Protein:NP_080289 RIKEN cDNA 2610318G18 [Mus musculus]. score=5.767e-31	-0.0461433	0.0754094	0.540602	379.675	341.404	3.37305	3.37648	494	420.721	492	419	23.6566	26.724
633	532	0	A_42_P571388	430479_Rn	Rattus norvegicus odorant-metabolizing protein RY2D1 (RY2D1), mRNA.	-0.0313291	0.0951804	0.742038	246.614	229.45	3.04119	3.02909	373.226	297.274	372.5	296	21.8808	23.2676
634	533	0	A_42_P814835	207215_Rn	Rat chromosome 4 clone RP31-108L19 strain Brown Norway, complete sequence.	0.261885	0.784259	0.738435	17.1674	31.3754	1.5357	1.6895	148.8	93	148	92.5	10.0267	9.77371
635	534	0	A_43_P15790	AB043959.1	Rattus norvegicus uchl3 mRNA for ubiqutin carboxyl-terminal hydrolase l3, complete cds.	-0.0989926	0.096685	0.305898	261.133	207.907	2.98006	3.74237	388	275.133	390	273	21.0584	28.5962
637	535	0	A_43_P19239	BF564669	similar to Translation of nuc:L25050_1 Human serine/proline-rich protein mRNA, complete cds. score=1.227e-08	0.0784068	0.447038	0.860772	37.9031	45.4027	1.69498	1.66256	172	105.597	171	105	11.458	9.35578
638	536	0	A_42_P821976	378040_Rn	similar to Mouse DNA sequence from clone RP23-419D6 on chromosome 4, complete sequence.	0.0482002	0.149584	0.74728	125.392	140.111	2.13826	2.40209	259.316	200.439	258	203	14.303	16.4045
639	537	0	A_43_P12236	NM_022521	Rattus norvegicus ornithine aminotransferase (Oat), mRNA.	-0.197351	0.110704	0.0746365	242.541	153.969	3.53842	2.43013	373.131	218.393	375	221	26.2808	17.7954
640	538	0	A_43_P17990	CB548040	similar to Protein:NP_663340 similar to CREB/ATF family transcription factor [Mus musculus]. score=6.996e-47	-0.20473	0.106926	0.0555312	256.856	160.31	2.40029	2.90917	386.5	225.333	388	225.5	16.3505	21.6221
641	539	0	A_42_P643259	313169_Rn	similar to Protein:NP_080422 epidermal growth factor receptor pathway substrate 8-related protein 1 [Mus musculus]. score=1.19e-48	-0.0269198	0.166759	0.871755	120.792	113.532	2.17579	2.19086	255.759	173.724	256.5	171.5	14.9647	14.711
642	540	0	A_42_P585155	326623_Rn	Rattus norvegicus fractured callus expressed transcript 1 (Fxc1), mRNA.	-0.0572489	0.187781	0.760465	109.625	96.0863	2.23529	2.31909	245.305	156.068	245	155	15.8628	15.6611
645	541	0	A_43_P13901	CA508455	unknown function	-0.198223	0.176723	0.262008	137.369	87.0296	2.10419	2.15945	273.883	147.917	275.5	145	14.6555	14.614
646	542	0	A_42_P510800	306391_Rn	similar to KIAA1841 protein	0.0374137	0.34876	0.91457	51.2382	55.848	1.70686	2.07725	186.175	115.597	188	113	11.336	12.7753
647	543	0	A_42_P792448	298801_Rn	similar to Mouse spermatogenesis associated factor (SPAF) mRNA, complete cds.	0.201757	0.510306	0.692574	28.5501	45.4323	1.6368	2.16665	161.678	105.407	161	105	11.1192	13.3689
648	544	0	A_42_P661637	202982_Rn	similar to Unknown (protein for MGC:13472)	0.0763751	0.522007	0.883676	32.4697	38.7126	1.69816	1.90203	166.117	99.4333	167.5	99.5	11.898	11.4379
650	545	0	A_42_P819167	296115_Rn	unknown function	0.140239	0.688591	0.838618	22.7468	31.4166	1.75545	1.73267	155.182	92.9273	157	93	12.0109	9.64145
651	546	0	A_42_P618414	295337_Rn	similar to Protein:NP_080934 MTO1; RIKEN cDNA 5730419A02 gene [Mus musculus]. score=9.105e-44	0.0878252	0.281172	0.754771	60.326	73.8465	1.73996	2.3635	195.25	132.857	195	134.5	11.3141	15.0387
652	547	0	A_43_P19208	AM:ARGI1-037406-CYA	similar to Protein:NP_083684 RIKEN cDNA 4933433C09 [Mus musculus]. score=4.266e-50	0.106144	0.239394	0.657485	69.8808	89.2282	1.65276	2.41657	204.782	147.927	204	146	10.1118	15.5001
653	548	0	A_43_P20173	CB548417	similar to Translation of nuc:X69942_1 M.musculus mRNA of enhancer-trap-locus 1. score=1.093e-39	0.00663549	0.494257	0.989289	37.2288	37.802	1.75436	1.6242	171.41	98.6885	170	98	12.5743	9.3033
654	549	0	A_43_P12937	NM_053804	Rattus norvegicus potassium inwardly-rectifying channel, subfamily K, member 4 (Kcnk4), mRNA.	0.130952	0.278882	0.638671	57.7989	78.1396	1.69731	2.20271	192.465	136.828	192	136	11.0584	14.0938
655	550	0	A_42_P462129	207361_Rn	similar to Mouse DNA sequence from clone RP23-22K4 on chromosome 2, complete sequence.	-0.69695	0.0825616	3.13077e-17	1837.32	369.177	21.1656	4.61448	1826.74	464.772	1824	458	147.362	37.2113
656	551	0	A_42_P487811	217751_Rn	similar to Mouse semaphorin subclass 4 member G (sema4g) mRNA, complete cds.	0.0200294	0.134972	0.88203	146.227	153.129	2.39806	3.1037	279.458	214.424	279	214	16.717	22.3894
657	552	0	A_43_P13271	NM_134417	Rattus norvegicus inositol polyphosphate multikinase (Ipmk), mRNA.	-0.00267558	0.180373	0.988165	107.647	106.986	2.30979	3.18014	242.81	166.746	242	164	17.0245	23.091
658	553	1	(+)eQC-40	eQC		0.169662	0.501053	0.734903	30.2536	44.7135	1.53855	2.02675	163.576	104.797	164	104	9.99863	12.3201
659	554	0	A_42_P726191	294988_Rn	unknown function	0.167596	0.930663	0.857087	16.2538	23.9084	1.63992	1.67844	147.623	86.541	149	85	11.1552	9.87687
660	555	0	A_43_P13062	NM_057208	Rattus norvegicus tropomyosin 3, gamma (Tpm3), mRNA.	0.141559	0.304301	0.641792	52.1232	72.2088	1.77056	2.2473	186.627	130.983	186	128	12.0372	14.4527
661	556	0	A_42_P804168	203209_Rn	similar to Protein:NP_598526 RIKEN cDNA 2310046N15 [Mus musculus]. score=1.534e-39	0.0776263	0.0606361	0.200475	698.416	835.104	6.83717	9.27027	776.483	966.583	775	965.5	48.2527	77.2564
662	557	0	A_43_P19317	BF389494	similar to Translation of nuc:AK007281_1 Mus musculus adult male testis cDNA, RIKEN full-length enriched library, clone:1700125H20, full insert sequence; putative. score=2.51e-45	-0.0289879	0.378565	0.938963	50.8606	47.5767	1.89368	1.78509	186.05	107.9	184	110	13.6908	10.7194
663	558	0	A_42_P620153	297570_Rn	similar to Translation of nuc:AK095272_1 Homo sapiens cDNA FLJ37953 fis, clone CTONG2009268, weakly similar to Rattus norvegicus protein associating with small stress protein PASS1 (Pass1) mRNA; unnamed protein product. score=1.453e-60	0.028823	0.558508	0.958842	32.0658	34.2661	1.60335	2.01274	165.721	95.4426	166	97	10.9668	12.3741
664	559	0	A_43_P23363	BI292216	unknown function	0.0554732	0.887165	0.950142	19.509	22.1671	1.78085	1.87657	151.328	84.918	151	85	12.7537	11.4416
665	560	0	A_43_P17971	CB544788	similar to Protein:NP_065911 stromal interaction molecule 2 precursor [Homo sapiens]. score=1.48e-86	0.41936	0.81022	0.604746	13.5458	35.5767	1.61888	1.81608	144.689	96.8033	144	98	11.0266	10.9176
666	561	0	A_42_P801593	216487_Rn	similar to Mouse, RIKEN cDNA 1110013A05 gene, clone MGC:25566 IMAGE:3982362, mRNA, complete cds.	-0.189592	0.135578	0.161993	185.154	119.658	2.78206	2.38538	319.466	181.741	318	181.5	19.9123	16.5874
667	562	0	A_43_P22263	CB547495	similar to Translation of nuc:AY013798_1 Mus musculus protocadherin gamma A4 mRNA, complete cds. score=1.286e-43	0.114821	0.145688	0.43062	119.713	155.942	2.2325	2.92124	253.145	216.081	250.5	216.5	15.7593	21.3267
668	563	0	A_43_P16150	AF347028.1	Rattus norvegicus KIAA1454-like protein mRNA, partial cds.	0.107263	0.374393	0.774498	43.88	56.1732	1.70297	1.69315	178.259	115.655	178	113.5	11.4778	9.80968
669	564	0	A_42_P561621	216084_Rn	Rat cAMP-dependent protein kinase inhibitor (PKI) mRNA, complete cds.	0.0157209	0.0737067	0.831101	371.244	384.929	3.84992	4.43241	484.839	467.258	484	465	27.5789	35.8946
670	565	0	A_42_P787284	227229_Rn	unknown function	0.0394434	0.170362	0.816905	109.25	119.637	2.10647	2.81662	243.909	179.345	245	180	13.9832	19.01
671	553	1	(+)eQC-40	eQC		0.154023	0.496366	0.756332	31.1305	44.3822	1.73489	2.06537	164.552	104.517	164	104.5	12.0615	12.5128
672	566	0	A_43_P10941	AA900411	similar to gi|57120|emb|X66369|RNRPL37 R.norvegicus mRNA for ribosomal protein L37 gi|1839336|gb|S79981|S79981 ribosomal protein L37 [rats, myoblast L6 cells, mRNA Partial, 366 nt], mRNA sequence.	0.0344152	0.213461	0.871917	85.8803	92.9627	2.08814	2.56288	221.183	152.183	220	150.5	14.817	17.4924
673	567	0	A_42_P798429	206796_Rn	similar to Mouse transmembrane receptor CD16-2 mRNA, complete cds.	-0.112472	0.11704	0.336566	203.547	157.106	2.39418	2.82159	335.25	220.533	336.5	220	16.5136	20.6828
674	568	0	A_43_P13358	NM_139085	Rattus norvegicus cystatin 11 (Cst11), mRNA.	0.0250911	0.368609	0.94573	49.1127	52.0338	1.59928	1.79468	184.018	111.982	182	111	10.0637	10.3593
675	569	0	A_43_P13261	NM_134400	Rattus norvegicus p65 protein (P65), mRNA.	0.189546	0.149574	0.205068	106.411	164.639	2.23794	3.75397	239.673	224.109	239	224	14.9395	26.1991
676	570	0	A_42_P767684	203181_Rn	similar to ATR-interacting protein	0.13708	0.29605	0.643343	53.9195	73.9309	1.69839	2.43704	188.483	132.683	188	133.5	11.3354	16.0597
677	571	0	A_43_P16482	AM:ARGI1-030247-CYA	similar to Translation of nuc:AB014772_1 Homo sapiens mRNA for MOP-3, complete cds; similar to a D. melanogaster nuclear protein ,Sno. score=2.115e-89	0.11936	0.670213	0.858651	23.9713	31.5537	1.71286	1.79381	156.579	93.0351	155	92	11.7882	10.2869
678	572	0	A_43_P13018	NM_054004	Rattus norvegicus TBP-interacting protein 120A (Tip120A), mRNA.	0.0414272	0.101697	0.683743	205.884	226.49	3.02868	3.54577	334.5	292.567	334	297	21.6102	26.8526
679	573	0	A_43_P21860	CB547150	similar to Translation of nuc:AK014497_1 Mus musculus 14 days embryo liver cDNA, RIKEN full-length enriched library, clone:4432415B19, full insert sequence; putative. score=8.618e-21	0.333451	0.55629	0.548894	22.1548	47.744	1.64449	2.21637	154.526	107.351	154	103	11.0568	13.4662
680	574	0	A_43_P15889	BU671600	Rattus norvegicus beta3GnT5 mRNA for beta1,3-N-acetylglucosaminyltransferase 5, partial cds.	0.223433	0.12878	0.0827404	122.684	205.221	2.16572	3.84387	254.714	266.161	252.5	267	14.1482	27.5138
681	575	0	A_42_P794613	201996_Rn	Rattus norvegicus mevalonate pyrophosphate decarboxylase (Mvd), mRNA.	-0.0807386	0.0988817	0.414204	247.081	205.164	2.43082	2.99701	374.741	271.81	376	273	16.1718	22.145
682	576	0	A_43_P20623	CB545931	similar to Translation of nuc:AX168161_1 Sequence 1 from Patent WO0142474; unnamed protein product. score=1.672e-40	0.105987	0.209829	0.613481	80.4462	102.681	1.94387	2.40129	215.271	161.407	214	160	13.2702	16.1289
683	577	0	A_42_P457452	288664_Rn	similar to Mouse, clone IMAGE:5375863, mRNA, partial cds.	0.209322	0.228057	0.358699	65.0109	105.271	1.79455	2.59661	199.295	163.148	199	160	12.1028	17.7847
684	553	1	(+)eQC-40	eQC		0.166519	0.504028	0.741115	30.1883	44.2953	1.54369	2.06299	163.509	104.418	163	105	9.7142	12.159
685	578	0	A_43_P16985	AM:ARGI1-025293-CYA	similar to Translation of nuc:BC031731_1 Mus musculus, Similar to EH-domain containing 2, clone MGC:25606 IMAGE:4037788, mRNA, complete cds. score=2.277e-76	0.0367218	0.104388	0.725002	199.52	217.124	2.82005	3.04492	328.729	282.542	328	286	19.7605	22.5727
686	579	0	A_42_P757529	297472_Rn	similar to Protein:NP_083258 RIKEN cDNA 8430419L09 gene [Mus musculus]. score=5.317e-128	0.077317	0.170629	0.650455	104.364	124.7	2.35725	2.8731	238.81	184.159	236	183	17.3632	20.7902
687	580	0	A_43_P18356	CB545232	similar to Protein:NP_082956 huntingtin-interacting protein-1 protein interactor [Mus musculus]. score=1.529e-61	0.124718	0.191886	0.515717	86.6995	115.541	1.93869	2.56308	221.263	174.263	221	177	12.8557	17.2176
688	581	0	A_43_P16744	AI045386	similar to Translation of nuc:AF190933_1 Macaca mulatta clone 6/24#50 CD94 mRNA, complete cds; CD94?tm. score=3.825e-10	0.242751	0.498899	0.62656	27.7605	48.5489	1.81184	2.21733	160.768	108.196	162.5	107.5	12.652	13.4048
689	582	0	A_42_P658217	203361_Rn	similar to Mouse, RIKEN cDNA 1500015J03 gene, clone MGC:29026 IMAGE:3585027, mRNA, complete cds.	0.0371436	0.162504	0.819203	115.516	125.83	1.90899	2.79156	249.966	185.763	250	188	12.5079	19.5865
690	583	0	A_43_P19942	BM385474	unknown function	0.00619979	0.263015	0.981194	71.1453	72.1683	1.97402	2.11157	206.672	131.639	205	133	14.1336	13.8107
691	584	0	A_43_P14894	NM_031545	Rattus norvegicus natriuretic peptide precursor type B (Nppb), mRNA.	0.101791	0.22375	0.64916	75.4686	95.4019	1.61016	2.78172	210.375	154.125	209	153.5	9.65884	18.4421
692	585	0	A_43_P21629	CB546953	similar to Translation of nuc:Y11710_1 H.sapiens mRNA for extracellular matrix protein collagen type XIV, C-terminus. score=3.526e-47	0.12208	0.681464	0.857825	23.4958	31.1222	1.61221	1.74244	156.034	92.661	156	94	10.8849	10.0612
693	586	0	A_43_P23417	BM390216	unknown function	0.450096	0.620499	0.468221	17.017	47.971	1.46524	2.01271	148.724	107.534	149	105	9.12062	12.0543
694	587	0	A_42_P486341	208147_Rn	unknown function	-0.0649009	0.0738699	0.379627	407.225	350.698	4.38316	4.24348	519.288	431.491	520	436	31.0028	33.4738
695	588	0	A_43_P22160	CB547404	similar to Translation of nuc:BC030966_1 Homo sapiens, Similar to KIAA0372 gene product, clone MGC:32587 IMAGE:4108519, mRNA, complete cds. score=1.414e-35	0.183461	0.578365	0.751087	25.728	39.2525	1.56094	1.99456	158.576	99.8305	157	97	10.3177	12.0203
696	589	0	A_42_P565654	229175_Rn	unknown function	0.040899	0.66264	0.950785	26.6106	29.2384	1.55616	1.69836	159.569	90.9828	159	91	10.1724	9.61813
697	553	1	(+)eQC-40	eQC		0.154118	0.447544	0.730573	34.5752	49.304	1.69658	2.02103	168.274	109.064	170	108.5	11.9715	12.6554
698	590	0	A_43_P17380	BF542296	similar to Translation of nuc:AK097106_1 Homo sapiens cDNA FLJ39787 fis, clone SPLEN2002744, weakly similar to ANKYRIN 2; unnamed protein product. score=6.825e-91	0.215775	0.365696	0.555165	39.4002	64.7549	1.79041	2.11735	173.233	123.433	171	122	12.5878	13.3586
699	591	0	A_43_P13349	NM_139037	Rattus norvegicus lipid raft-associated glycoprotein TEC-21 (Tec21), mRNA.	0.0342043	0.38453	0.929121	46.5395	50.3531	2.06736	1.87527	181.29	110.355	180.5	110.5	15.7182	11.617
700	592	0	A_43_P14863	AW142225	similar to Protein:NP_075863 succinate dehydrogenase Ip subunit [Mus musculus]. score=1.941e-117	-0.0166202	0.0865597	0.847735	281.998	271.411	4.41957	4.71293	405.051	342.864	400	342	31.9851	36.5147
701	593	0	A_43_P18180	AM:ARGI1-026700-CYA	similar to Protein:NP_080940 RIKEN cDNA 3100002B05 gene [Mus musculus]. score=9.394e-80	0.0557726	0.0935867	0.551211	229.08	260.471	2.57657	3.07001	355.417	329.217	354.5	331	17.5695	23.2744
702	594	0	A_42_P702678	219405_Rn	similar to Mouse enhancer of polycomb (Epc1) mRNA, complete cds.	0.127105	0.288387	0.659399	56.0748	75.1402	1.74988	2.44333	190.729	133.915	190	135	11.7515	16.0068
703	595	0	A_43_P18132	AM:ARGI1-023000-CYA	similar to Translation of nuc:BC034126_1 Mus musculus, clone MGC:31699 IMAGE:4912536, mRNA, complete cds. score=5.57e-61	0.15032	0.593612	0.800091	26.0962	36.8891	1.63383	1.96789	159	97.7333	158	97.5	11.2355	11.9119
704	596	0	A_43_P18199	AI639237	similar to Translation of nuc:AF441770_1 Homo sapiens Tho2 mRNA, complete cds. score=1.067e-76	-0.00434973	0.366479	0.99053	51.1143	50.6049	1.85021	1.97586	186.22	110.712	187	110	13.0939	12.1628
705	597	0	A_42_P672139	203531_Rn	similar to Mouse DNA sequence from clone RP23-268K22 on chromosome 11, complete sequence.	-0.274617	0.100596	0.00633556	307.111	163.184	3.43842	2.48852	434.466	229.448	436	229.5	24.4972	18.0527
706	598	0	A_43_P13804	CB547737	unknown function	0.272017	0.432897	0.529766	30.911	57.8268	1.53898	2.4369	164.125	116.714	162.5	116	9.65037	15.0885
707	599	0	A_43_P21861	CB547153	similar to Translation of nuc:AK020067_1 Mus musculus 13 days embryo male testis cDNA, RIKEN full-length enriched library, clone:6030449J20, full insert sequence; putative. score=1.892e-46	0.175694	0.572684	0.759003	26.2345	39.3158	1.72851	1.63309	159.145	99.8909	158	99	11.7464	8.85202
708	600	0	A_43_P17798	BF289475	similar to Translation of nuc:AK055770_1 Homo sapiens cDNA FLJ31208 fis, clone KIDNE2003373, moderately similar to Homo sapiens Asef mRNA for APC-stimulated guanine nucleotide exchange factor; unnamed protein product. score=5.85e-79	0.19752	1.75725	0.910504	8.28558	13.057	1.45669	1.72697	137.186	77.5254	138	75	7.83774	10.9377
709	601	0	A_43_P22043	CB547306	similar to Protein:NP_663433 similar to CG8726 gene product [Mus musculus]. score=8.722e-08	0.214257	0.356376	0.5477	40.5342	66.3863	1.81345	2.30428	174.419	125	175	124	13.0101	15.0605
710	553	1	(+)eQC-40	eQC		0.123883	0.480368	0.796491	33.3755	44.3926	1.6669	2.01399	167.034	104.576	167	103	11.4078	12.2477
711	602	0	A_43_P15202	BQ206365	unknown function	-0.0607282	0.0934424	0.515757	262.643	228.369	2.83642	2.87329	388.467	296.717	389	297	19.7634	21.6749
712	603	0	A_43_P18676	CB544787	similar to GCGPROT:O15047 KIAA0339 PROTEIN (FRAGMENT). score=1.167e-36	0.339543	0.0898265	0.000156837	186.832	408.314	2.7401	4.89094	312.071	482.911	314	487.5	18.1126	36.9522
713	604	0	A_42_P574973	295399_Rn	unknown function	0.0864794	0.146869	0.555982	122.545	149.546	2.27406	2.95113	256.161	209.786	254	210	15.3608	20.4786
714	605	0	A_43_P11992	NM_019248	Rattus norvegicus neural receptor protein-tyrosine kinase (Ntrk3), mRNA.	0.157699	0.145306	0.277793	114.257	164.278	2.0399	3.29554	247.483	224.183	250	224.5	13.6946	23.9006
715	606	0	A_42_P650571	296100_Rn	unknown function	0.245825	0.483953	0.611487	28.5206	50.2324	1.62075	2.03647	161.59	109.738	159	111	11.0941	12.6186
716	607	0	A_42_P632410	264516_Rn	similar to Protein:NP_035059 Notch gene homolog 4, (Drosophila) [Mus musculus]. score=1.764e-25	0.257547	0.439963	0.55829	30.9637	56.0274	1.91064	1.95923	164.208	115.076	163	113	13.1856	11.2555
717	608	0	A_43_P10437	BF550270	unknown function	0.0584152	1.46076	0.968101	11.7929	13.4908	1.61559	1.44681	142.169	77.661	141	78	10.0501	8.22236
718	609	0	A_43_P15721	CB605675	Rat unidentified mRNA expressed in embryo and tumor but not normal differentiated cells.	0.121669	0.0679467	0.0733487	417.644	552.681	3.8958	6.38226	524.267	649.8	521	650	27.1092	51.9181
719	610	0	A_42_P545565	298974_Rn	unknown function	0.0775954	0.150493	0.606129	120.351	143.895	2.3147	3.16628	254.164	204.016	252	207	16.4532	23.0098
720	611	0	A_42_P839061	217729_Rn	similar to mouse hypothetical protein FLJ20666, clone MGC:37077 IMAGE:4951324, mRNA, complete cds.	0.057128	0.210469	0.786059	84.9165	96.8546	1.99241	2.19459	220.054	155.929	219.5	155	13.3939	14.1445
721	612	0	A_43_P13960	AA818243	similar to Protein:NP_008986 polymerase (RNA) III (DNA directed) (155kD) [Homo sapiens]. score=4.252e-116	0.0836212	0.424647	0.843891	39.6899	48.1172	1.76567	1.90103	173.898	108.119	174	109	12.3675	11.4562
722	613	0	A_43_P14371	NM_053395	Rattus norvegicus small muscle protein, X-linked (Smpx), mRNA.	0.0974789	0.261876	0.70972	64.2367	80.4012	2.05808	2.06523	199.161	139.242	198	138.5	15.0879	13.5558
723	553	1	(+)eQC-40	eQC		0.187517	0.482606	0.697609	30.7463	47.3489	1.58341	1.82046	164.086	107.19	164.5	108	10.3979	10.6482
724	614	0	A_43_P20218	CB548428	similar to Protein:NP_036184 acyloxyacyl hydrolase [Mus musculus]. score=4.957e-43	0.0944685	0.330611	0.775078	50.6166	62.916	1.89134	2.06303	185.288	122.186	184	121	13.3843	12.9448
725	615	0	A_43_P10295	AW144455	unknown function	0.374967	1.07809	0.727984	10.7802	25.562	1.62885	1.59497	141.355	88.3226	139	90.5	10.881	9.42924
726	616	0	A_42_P575557	216155_Rn	Rattus norvegicus cytokeratin 21 (Krt21), mRNA.	0.000600174	0.211712	0.997738	90.0961	90.2207	2.32383	1.92874	225.621	149.672	224.5	148	16.7487	12.2952
727	617	0	A_43_P20809	CB546130	similar to Translation of nuc:AB072775_1 Macaca fascicularis testis cDNA clone:QtsA-20424, full insert sequence. score=1.881e-80	0.13268	0.309052	0.667695	51.8444	70.369	1.54191	2.25602	186.381	129.238	187	131	9.88552	14.9846
729	618	0	A_43_P10081	CB605828	unknown function	0.0556536	0.466855	0.905109	37.2565	42.3502	1.61073	1.76361	171.351	102.807	170	103	10.5822	10.1338
730	619	0	A_43_P10431	BF558575	unknown function	0.144146	0.202599	0.476784	79.8585	111.293	1.9407	2.67381	214.411	169.768	216.5	170	12.847	17.8029
731	620	0	A_42_P635500	290373_Rn	similar to Mouse chromosome X clone : RP21-114F21, RP21-430D6, RP21-367E1, RP21-561C20, RP21-643D22, complete sequence.	0.0844132	0.100062	0.398886	200.832	243.919	2.73866	2.7337	329.094	310.528	327	310	17.9757	19.1287
732	621	0	A_43_P21556	CB546890	similar to Protein:NP_031649 chromobox homolog 2 (Drosophila Pc class) [Mus musculus]. score=1.066e-30	0.00125791	0.0620596	0.983829	652.183	654.075	4.2331	5.75742	737.407	766.814	737	776	29.0024	47.0303
733	622	0	A_42_P481994	270943_Rn	unknown function	0.0801694	0.459935	0.861625	36.7475	44.1975	1.72762	2.03524	170.754	104.474	169	104	11.825	12.2257
735	623	0	A_42_P567286	222747_Rn	similar to Mouse, RIKEN cDNA 0610011N22 gene, clone MGC:7176 IMAGE:3257525, mRNA, complete cds.	-0.070914	0.424393	0.867295	47.4662	40.3154	1.76518	2.29259	182.6	101.15	181	100.5	12.4658	14.5647
736	553	1	(+)eQC-40	eQC		0.127383	0.452279	0.778215	35.3308	47.3736	1.65035	1.95693	169.138	107.328	169.5	105.5	11.0873	11.7449
737	624	0	A_43_P19085	CB548240	similar to Protein:NP_055671 KIAA0476 gene product [Homo sapiens]. score=2.705e-50	0.0490421	0.062163	0.430155	618.258	692.169	3.99004	6.03438	705.746	807.729	704	811	27.1767	49.3348
738	625	0	A_43_P21220	CB546557	to Translation of nuc:AK024504_1 Homo sapiens mRNA for FLJ00113 protein, partial cds; For this clone, GeneMark analysis triggered an alert for spurious CDS split. The result of GeneMark analysis of the nucleotide sequence of this clone i. score=7.765e-84	0.110444	0.583656	0.849914	27.8536	35.9191	1.64852	2.15355	160.983	96.8814	159	97	11.3007	13.2236
739	626	0	A_42_P634231	208319_Rn	similar to Mouse, clone MGC:25433 IMAGE:3990224, mRNA, complete cds.	-0.21936	0.0868284	0.011525	363.956	219.629	3.29024	3.46063	484.614	290.211	484	292	22.6422	26.0636
740	627	0	A_43_P10831	CB544593	similar to Protein:NP_573505 coactivator of activating protein-1 and estrogen receptors [Mus musculus]. score=1.291e-38	0.0152936	0.663245	0.981603	27.39	28.3717	1.65809	1.94767	160.45	90.2167	161	90	11.4971	11.7619
741	628	0	A_42_P645034	324525_Rn	Rattus norvegicus purinergic receptor P2X, ligand-gated ion channel, 2 (P2rx2), mRNA.	0.043599	0.316224	0.89034	56.2614	62.2028	1.8084	1.85396	191.316	121.719	190	123	12.2622	11.1592
742	629	0	A_43_P10682	CB547711	unknown function	0.157042	0.212064	0.458971	74.8538	107.462	1.98674	3.07863	209.386	165.79	207	167	13.4745	20.8898
743	630	0	A_43_P10609	CA507012	unknown function	0.0679258	0.292324	0.816255	59.3116	69.353	1.71084	2.03899	194.317	128.567	195	128	11.4499	13.0037
744	631	0	A_43_P19221	CB606452	similar to Translation of nuc:AK014395_1 Mus musculus adult male brain cDNA, RIKEN full-length enriched library, clone:3632410H16, full insert sequence; putative. score=4.395e-43	0.0286546	0.0745794	0.700819	356.414	380.723	3.38638	4.70129	471.177	462.242	474.5	453	23.9183	38.0779
745	632	0	A_43_P20832	CB546158	similar to Translation of nuc:AK012253_1 Mus musculus 11 days embryo cDNA, RIKEN full-length enriched library, clone:2700017A04, full insert sequence; putative. score=2.027e-57	0.213885	1.72804	0.901495	8.25634	13.5105	1.44198	1.71025	137.589	77.9107	137.5	78.5	7.52155	10.4695
746	633	0	A_43_P23432	BM391389	unknown function	0.0519074	0.638255	0.935182	27.2809	30.7444	1.50276	1.86033	160.339	92.3036	161	93.5	9.39879	10.6974
747	634	0	A_43_P13746	BF524977	unknown function	0.0583966	0.217722	0.788532	81.7664	93.5344	1.82781	2.68554	216.93	152.579	219	154	11.9581	17.9363
748	635	0	A_43_P10965	CB605625	unknown function	-0.0715566	0.11897	0.54753	190	161.138	2.60443	2.49013	321.898	224.237	325	223	18.248	17.8252
749	553	1	(+)eQC-40	eQC		0.0760598	0.409501	0.852651	41.5552	49.5091	1.74666	2.09926	175.902	109.443	175	109	12.3365	13.2319
750	636	0	A_42_P620142	207365_Rn	Rattus norvegicus hairy and enhancer of split 1, (Drosophila) (Hes1), mRNA.	-0.154386	0.166507	0.35382	139.854	98.0141	1.89572	2.55022	275.69	158.879	277	158	12.3149	17.516
751	637	0	A_43_P17879	CB548025	similar to Protein:NP_036059 chloride channel 6 [Mus musculus]. score=2.889e-35	-0.00433018	0.0713201	0.951586	410.901	406.824	3.08919	4.29927	521.033	492.049	523	488	21.1778	34.6609
752	638	0	A_43_P20769	CB546091	similar to Translation of nuc:AK014458_1 Mus musculus 13 days embryo cDNA, RIKEN full-length enriched library, clone:3930402F13, full insert sequence; putative. score=4.337e-37	0.0457117	0.0623721	0.463628	609.931	677.63	3.98893	4.89741	698.397	791.603	698	788.5	26.9587	39.5044
753	639	0	A_43_P15768	X89963.1	R.norvegicus mRNA TSP-4 protein.	0.210955	0.548608	0.700587	26.2334	42.6393	1.36311	2.11886	159.122	102.857	159	103	7.20715	11.8269
754	640	0	A_43_P22060	CB544672	similar to GCGPROT:BUB1_MOUSE MITOTIC CHECKPOINT SERINE/THREONINE-PROTEIN KINASE BUB1 (EC 2.7.1.-) (MBUB1) (BUB1A). score=1.189e-58	0.0157893	0.112591	0.888474	184.469	191.299	2.51122	3.09782	315.217	255.117	313	258.5	17.459	22.985
755	641	0	A_42_P735495	237559_Rn	Rattus norvegicus cytochrome P450, 4a10 (Cyp4a10), mRNA.	0.126847	0.362429	0.726345	44.3125	59.3435	1.67588	1.89868	178.644	118.61	178	119	11.2492	11.5669
756	642	0	A_43_P18753	CB606052	similar to Translation of nuc:BC027807_1 Mus musculus, similar to FLJ00101 protein, clone MGC:38243 IMAGE:5324022, mRNA, complete cds. score=8.752e-63	0.0815093	0.170999	0.633601	103.603	124.992	2.07716	2.95662	238.035	184.414	239	185	14.0924	20.5785
757	643	0	A_43_P10278	CB547708	unknown function	0.113404	0.192205	0.55518	87.7051	113.875	1.95326	2.54399	222.339	172.677	224.5	174	13.5561	17.8038
758	644	0	A_42_P728032	297707_Rn	similar to Mouse gas1 mRNA.	0.107731	0.207759	0.604084	81.143	103.988	2.21829	2.71912	215.946	162.709	215	163	15.3338	17.9378
759	645	0	A_43_P15230	L13193.1	Rattus norvegicus brain factor-3 (HFH-BF-3) mRNA, complete cds.	0.0271345	0.123985	0.826764	160.925	171.3	2.45641	3.4342	293.15	233.55	293	231.5	17.1966	25.3854
761	646	0	A_43_P10305	CB548042	unknown function	0.0088869	0.0816542	0.913333	303.482	309.756	2.8115	3.5436	424	384.305	423	378	19.02	27.3434
762	553	1	(+)eQC-40	eQC		0.00730242	0.372096	0.984342	49.6541	50.4961	1.72752	1.76248	184.651	110.571	184	110	12.2239	10.8117
763	647	0	A_42_P468811	217466_Rn	similar to mouse myosin regulatory light chain interacting protein, clone MGC:11702 IMAGE:3964381, mRNA, complete cds.	0.0469633	0.125162	0.707496	155.463	173.217	2.1304	3.08465	287.745	235.273	289	238	13.6561	21.6474
764	648	0	A_43_P19352	AI136698	similar to GCGPROT:O54893 PUTATIVE MEMBRANE-ASSOCIATED GUANYLATE KINASE 1. score=2.909e-27	-0.243581	0.229315	0.288141	108.609	61.9851	1.89119	1.89987	246.19	122.809	244	124	13.3221	12.4627
765	649	0	A_43_P11892	NM_017272	Rattus norvegicus aldehyde dehydrogenase family 1, subfamily A4 (Aldh1a4), mRNA.	0.00735792	0.236426	0.975173	79.4785	80.8365	2.01179	2.4737	215.032	140.222	215	141	14.5856	17.061
766	650	0	A_43_P10420	AW143199	unknown function	0.0421159	0.11271	0.708652	178.749	196.952	2.66401	3.18252	309.475	260.712	312	258	18.631	23.4595
767	651	0	A_43_P16023	S80118.1	nude [rats, C57BL/6J, mRNA Partial, 2415 nt].	0.0195416	0.357775	0.956441	50.9629	53.3084	1.52385	2.26881	185.966	113.22	189	112	9.5321	14.4295
768	652	0	A_42_P618158	217378_Rn	similar to Genomic sequence for Mouse (Mus musculus), clone RP23-105K11, complete sequence.	0.00843797	0.277136	0.975711	67.1922	68.5105	1.86299	2.2162	202.656	128.033	201	126	13.0778	14.5705
769	653	0	A_43_P18814	CB544907	similar to Protein:NP_079430 Sad1 unc-84 domain protein 1; KIAA0810 protein [Homo sapiens]. score=5.908e-35	-0.0622834	0.785109	0.936769	25.2551	21.8809	1.56707	1.86014	157.918	84.5574	158	85	10.4838	11.2302
770	654	0	A_42_P549321	236419_Rn	unknown function	0.328184	0.0824763	6.91661e-05	224.567	478.112	2.81904	6.10308	346.435	560	346.5	557	19.4546	49.3269
771	655	0	A_43_P11240	CA945782	unknown function	0.0136345	0.181073	0.939977	105.192	108.547	2.06984	2.23186	240.263	168.193	239	168	14.0007	14.7762
772	656	0	A_42_P574099	219806_Rn	Rattus norvegicus Protein C (Proc), mRNA.	-0.179751	0.345717	0.603107	65.995	43.6274	2.04595	1.92706	202.491	104.561	202	106	14.7383	11.6313
774	657	0	A_43_P13003	NM_053974	Rattus norvegicus eukaryotic translation initiation factor 4E (Eif4e), mRNA.	0.0125807	0.15939	0.937088	121.476	125.046	2.22234	3.22887	255.967	185.217	255.5	183	15.5726	23.1795
775	553	1	(+)eQC-40	eQC		0.0912007	0.3649	0.802639	45.918	56.6479	1.73291	2.19687	180.443	116.164	181	115	12.0658	14.0951
776	658	0	A_43_P17163	CB545093	similar to Translation of nuc:BC027821_1 Mus musculus, clone MGC:38160 IMAGE:5321725, mRNA, complete cds. score=8.314e-31	0.0573892	0.245423	0.815111	72.0914	82.2759	1.99159	2.31449	207.304	141.339	208.5	142.5	13.6141	14.8462
777	659	0	A_43_P15549	NM_021857	Rattus norvegicus 5-hydroxytryptamine (serotonin) receptor 1F (Htr1f), mRNA.	0.0381529	0.199412	0.848269	92.0179	100.468	1.86326	2.34492	227.196	159.732	226	160	12.0716	15.3641
778	660	0	A_42_P621864	220791_Rn	Rattus norvegicus coagulation factor II (F2), mRNA.	-0.0781443	0.240658	0.7454	85.9884	71.8283	1.88502	2.0328	222.172	131.759	221	130.5	12.7804	12.9592
779	661	0	A_43_P13078	NM_080692	Rattus norvegicus voltage-dependent calcium channel gamma-4 subunit (Cacng4), mRNA.	0.0218691	0.411671	0.957634	44.0397	46.3141	1.53687	2.01548	178.689	106.574	179	107	9.9909	12.5757
780	662	0	A_43_P15899	CB606199	Rattus norvegicus HES-related repressor protein 1 HERP1 mRNA, partial cds.	-0.134964	0.819123	0.869128	26.2324	19.2254	1.63465	1.60956	158.967	82.2295	158	81	11.2219	9.20578
781	663	0	A_43_P22613	BE102758	unknown function	0.0344818	0.277545	0.901126	65.0945	70.4736	1.59007	2.71224	200.379	129.828	199	129	9.89032	17.9249
782	664	0	A_42_P660048	218047_Rn	Rattus norvegicus Glutamate dehydrogenase (Glud1), mRNA.	-0.419588	0.0679924	6.78198e-10	1497.24	569.776	12.75	7.01667	1506.92	684.459	1495	697	91.1752	59.2291
783	665	0	A_43_P13282	NM_138510	Rattus norvegicus 20 alpha-hydroxysteroid dehydrogenase (LOC171516), mRNA.	0.0673071	0.545384	0.901781	31.3975	36.6608	1.53794	1.78446	164.949	97.5763	165	97	10.0334	10.4026
784	666	0	A_43_P13204	NM_133538	Rattus norvegicus interleukin 13 receptor, alpha 2 (Il13ra2), mRNA.	-0.125329	0.119812	0.29554	200.493	150.235	2.60388	2.59823	332.661	213.373	333	214	18.2583	18.6778
785	667	0	A_43_P11686	NM_013062	Rattus norvegicus FLK1 kinase insert domain receptor (VEGF receptor 2) (Kdr), mRNA.	-0.0746229	0.0602725	0.215682	863.249	726.965	4.69108	5.90041	928.071	850.946	928	852.5	31.3229	47.3403
786	668	0	A_42_P641929	296407_Rn	similar to Protein:NP_031914 dishevelled 2, dsh homolog (Drosophila) [Mus musculus]. score=2.876e-34	-0.00199936	0.125521	0.987291	163.877	163.124	2.61697	2.7906	296.361	225.311	296	224	18.7919	20.4398
787	669	0	A_43_P15399	NM_012491	Rattus norvegicus Adducin, beta (Add2), mRNA.	-0.0708113	0.400686	0.859724	50.3222	42.7512	1.44544	1.98009	185.632	103.439	185	102	8.57036	11.9089
788	553	1	(+)eQC-40	eQC		0.0211786	0.332741	0.94925	54.798	57.5364	1.72994	1.8975	189.919	117.29	189.5	119	12.0141	11.9389
789	670	0	A_42_P736327	216910_Rn	similar to Protein:NP_033824 apolipoprotein B editing complex 2 [Mus musculus]. score=7.281e-97	0.0489277	0.470974	0.91726	37.2185	41.6568	1.43297	1.88967	171.323	102.177	171.5	101	8.91816	11.5837
790	671	0	A_42_P656746	207666_Rn	similar to TED protein	-0.0265731	0.0655903	0.685376	539.027	507.035	4.33987	5.13692	637.053	603.579	633	606	29.6156	40.7264
791	672	0	A_43_P10246	CA338881	unknown function	-0.100992	0.0934758	0.279958	275.631	218.442	2.70523	2.86936	401.233	286.683	399	284	18.656	21.6462
792	673	0	A_43_P19422	BF402103	similar to Translation of nuc:BC029832_1 Homo sapiens, clone MGC:35213 IMAGE:5171890, mRNA, complete cds. score=1.319e-55	0.103246	0.198233	0.602484	85.824	108.857	1.70011	2.30602	220.582	167.673	220	169	10.3399	14.9407
793	674	0	A_42_P511557	206834_Rn	similar to Mouse chromosome 11a2 clone rp21-434h10 strain 129S6/SvEvTac, complete sequence.	-0.151713	0.0714517	0.0337296	501.589	353.7	4.80749	4.27737	606.683	436.9	601.5	434.5	34.2985	34.2517
794	675	0	A_43_P19481	CB548305	similar to Translation of nuc:AJ276505_1 Mus musculus genomic fragment, 281000 bp, chromosome 7. score=2.18e-18	-0.0383247	0.138816	0.782484	151.226	138.453	2.04221	2.54876	285	199.754	288	202	13.7465	18.2863
795	676	0	A_42_P705192	294334_Rn	unknown function	-0.0134215	0.139766	0.923498	145.769	141.333	2.30649	2.37318	279.483	202.467	280	201	16.1008	16.7175
796	677	0	A_43_P11250	CB544987	unknown function	-0.0180207	0.140976	0.898285	145.055	139.159	2.17287	2.58595	278.869	200.246	281	201	15.0128	18.555
797	678	0	A_43_P12133	NM_021852	Rattus norvegicus EH domain binding protein epsin 2 (Epn2), mRNA.	0.0658152	0.51552	0.898412	33.2956	38.7438	1.54865	1.87283	167.034	99.4746	166	98	10.1284	11.1206
798	679	0	A_43_P21753	CB547059	similar to Protein:NP_033746 a disintegrin and metalloprotease domain 19 (meltrin beta); meltrin beta [Mus musculus]. score=2.452e-27	-0.107934	0.0934173	0.247928	278.268	217.035	2.89865	3.15212	403.8	285.283	399.5	286	20.2767	23.9541
799	680	0	A_43_P14651	AA926196	unknown function	-0.204013	0.185426	0.271229	131.051	81.9268	2.22457	2.03536	267.839	142.726	265.5	143	16.143	13.7652
800	681	0	A_42_P674174	298219_Rn	similar to Protein:NP_079925 RIKEN cDNA 0610009D16 gene [Mus musculus]. score=3.3e-48	0.0658993	0.0936262	0.481523	226.381	263.475	2.76478	3.57372	352.759	332.259	353.5	331.5	18.845	26.8913
801	553	1	(+)eQC-40	eQC		0.0720464	0.334762	0.829598	51.314	60.5735	1.58657	1.9218	186.103	120.017	185.5	121	10.0816	11.7301
802	682	0	A_42_P711300	204776_Rn	similar to Translation of nuc:BC029731_1 Mus musculus, Similar to lipopolysaccharide specific response-7 protein, clone MGC:35668 IMAGE:4946215, mRNA, complete cds. score=3.368e-45	0.148653	0.438459	0.734584	35.5383	50.0438	1.58102	2.33456	169.317	109.767	169	111	10.4743	14.8511
803	683	0	A_42_P743310	217105_Rn	Rattus norvegicus ATP synthase, H+ transporting, mitochondrial F0 complex, subunit b, isoform 1 (Atp5f1), mRNA.	-0.136379	0.0577332	0.0181658	1741.74	1272.35	14.801	12.1619	1704.27	1472.36	1690	1494.5	99.7762	100.476
804	684	0	A_43_P16640	CB547740	similar to Protein:NP_083377 RIKEN cDNA 1110014J01 [Mus musculus]. score=2.87e-67	-0.00831087	0.66111	0.98997	28.237	27.7018	1.73538	1.70959	161.41	89.623	160	89	12.4451	9.95517
805	685	0	A_43_P14601	BF556273	unknown function	-0.12082	0.104432	0.247306	239.731	181.511	2.94348	3.03744	368.845	246.914	367.5	247.5	20.6115	22.3256
806	686	0	A_42_P642026	222557_Rn	similar to Similar to seven transmembrane domain protein	-0.0294138	0.0879463	0.738039	278.764	260.509	2.5834	2.75408	402.389	331.222	401.5	331	16.5682	19.791
807	687	0	A_43_P20359	CB545695	similar to Translation of nuc:AK056591_1 Homo sapiens cDNA FLJ32029 fis, clone NTONG1000264; unnamed protein product. score=1.406e-60	-0.151841	0.28756	0.597476	77.4469	54.5963	1.9483	1.81716	214.066	115.115	215	115	14.0046	11.3389
808	688	0	A_43_P13991	AA818666	similar to gb|AF011382|AF011382 Mus musculus placental PRL-like protein F (PLP-F) mRNA, complete cds, mRNA sequence.	-0.0532819	0.227058	0.814471	88.9212	78.6544	2.03373	2.00433	224.898	138.424	226	137	14.2668	12.9178
809	689	0	A_43_P15214	BQ210771	unknown function	0.0144847	0.0648081	0.823145	535.925	554.101	4.26631	5.95588	633.14	654.719	625	655	29.0083	47.451
810	690	0	A_43_P12049	NM_019384	Rattus norvegicus CTD-binding SR-like (rA1), mRNA.	0.26268	0.0599936	1.19515e-05	1535.49	2811.43	7.91733	17.055	1502.23	3209.83	1502	3176	54.1045	147.634
811	691	0	A_42_P704148	215783_Rn	Rat mRNA for Pristanoyl-CoA Oxidase.	-0.0253309	0.271801	0.925748	71.2784	67.2399	1.69891	2.009	207	126.951	208	124	11.3211	12.9556
812	692	0	A_43_P14457	AA924474	unknown function	-0.0143412	0.217615	0.947456	88.9963	86.1055	2.14158	2.14457	224.656	145.639	225	148	15.4886	14.3179
813	693	0	A_42_P723450	293037_Rn	unknown function	0.0356215	0.316216	0.910309	56.7887	61.6429	1.72077	1.92879	191.895	121.21	191	120	11.3605	11.7424
814	553	1	(+)eQC-40	eQC		-0.0145332	0.291731	0.960268	65.4075	63.2549	1.71336	1.82134	200.967	123	202	124	11.5686	11.3622
815	694	0	A_42_P538868	199677_Rn	Rattus norvegicus dishevelled 1 (Dvl1), mRNA.	-0.00817482	0.166285	0.960791	118.599	116.387	2.22224	2.92627	253.433	176.483	255	174	15.6491	20.7532
816	695	0	A_43_P13180	NM_133413	Rattus norvegicus cysteinyl leukotriene CysLT2 receptor (Cyslt2), mRNA.	-0.226238	1.14357	0.843175	20.6987	12.2943	1.51295	1.57608	152.21	76.3226	151	76	9.4767	9.31203
817	696	0	A_42_P667960	257100_Rn	similar to Mouse IKK-i mRNA for inducible IKappaB kinase, complete cds.	0.010208	0.437205	0.981372	41.9876	42.9862	1.76434	1.90882	176.532	103.484	176.5	104	12.6889	11.786
818	697	0	A_43_P23100	BF547351	unknown function	0.0800502	0.196094	0.68311	89.2403	107.303	1.92873	2.78019	224.119	166.305	224	163	13.0147	19.144
819	698	0	A_43_P16982	CB545011	similar to Translation of nuc:AK012765_1 Mus musculus 10, 11 days embryo cDNA, RIKEN full-length enriched library, clone:2810019K23, full insert sequence; putative. score=1.188e-44	-0.098961	0.172003	0.565059	126.66	100.85	2.29951	2.51344	262.268	161.321	260	160	15.8728	16.8783
820	699	0	A_42_P756690	206280_Rn	similar to Mouse cerebellum postnatal development associated protein 2 (Cpd2) mRNA, complete cds.	0.113088	0.0747811	0.130468	325.866	422.793	3.17335	4.12165	441.745	506.327	442	508	20.8897	31.3233
821	700	0	A_43_P18994	AM:ARGI1-024842-CYA	similar to Translation of nuc:AK014696_1 Mus musculus 0 day neonate head cDNA, RIKEN full-length enriched library, clone:4833414G05, full insert sequence; putative. score=3.776e-22	-0.0221286	0.743763	0.976265	25.4805	24.2147	1.36155	1.9582	158.22	86.5932	159	85	7.85662	11.7812
822	701	0	A_43_P20120	CB545477	similar to Translation of nuc:BC030808_1 Homo sapiens, Similar to endosome-associated FYVE-domain protein, clone MGC:22300 IMAGE:4701661, mRNA, complete cds. score=1.69e-15	-0.0979512	0.316126	0.756676	66.1461	52.7901	1.98827	2.0894	202.186	113.153	201	112	14.2955	13.1985
823	702	0	A_43_P17174	AM:ARGI1-034242-CYA	similar to Protein:NP_057250 DEAD/H (Asp-Glu-Ala-Asp/His) box binding protein 1; protein inhibitor of activated STAT-1; Gu/RH-II binding protein; AR interacting protein [Homo sapiens]. score=2.319e-55	-0.0390786	0.181191	0.82924	111.677	102.067	2.19684	2.36009	247.102	162.034	248	164	15.4403	16.0398
824	703	0	A_43_P12088	NM_021659	Rattus norvegicus synaptotagmin 7 (Syt7), mRNA.	-0.0201774	0.454277	0.964572	41.8207	39.9222	1.49911	2.13756	176.426	100.689	179	100	9.62715	13.4481
825	704	0	A_43_P22545	AW916591	unknown function	0.111704	0.407309	0.783894	40.0495	51.7965	1.72374	1.6478	174.21	111.5	174.5	113	12.1832	9.69494
826	705	0	A_42_P678833	231625_Rn	similar to Protein:NP_663416 similar to RIKEN cDNA 3110003A22 [Mus musculus]. score=6.683e-33	-0.134534	0.437873	0.758657	49.3439	36.1992	1.69447	1.60033	184.79	97.421	185	98	11.4373	8.86193
827	553	1	(+)eQC-40	eQC		-0.0014874	0.3136	0.996216	59.7918	59.5874	1.57956	2.08174	195.157	119.373	196	119	9.30456	12.2261
828	706	0	A_43_P20663	CB545969	similar to Protein:NP_082194 RIKEN cDNA 1300017J02 [Mus musculus]. score=3.688e-48	-0.0725251	0.12692	0.567714	175.352	148.383	2.19777	3.08147	308.242	210.677	308.5	207	15.16	22.9238
829	707	0	A_43_P16128	AF220000.1	Rattus norvegicus LIM homeobox protein 7 (Lhx7) mRNA, partial cds.	-0.0254932	0.285744	0.92891	67.6739	63.8158	1.90813	2.14318	203.339	123.597	205	122.5	13.6933	14.0753
830	708	0	A_43_P16083	AF053991.1	Rattus norvegicus tissue-type vomeronasal neurons putative pheromone receptor V2R3 mRNA, partial cds.	0.0157183	0.199298	0.937137	94.4989	97.9817	2.08991	2.67894	229.825	157.397	229	156	15.0853	18.9563
831	709	0	A_43_P18029	CB606182	similar to Protein:NP_062771 thyroid hormone receptor interactor 4; transcription coactivator ASC-1 [Mus musculus]. score=3.783e-63	-0.0382268	0.39777	0.923439	48.8664	44.749	1.70851	1.86725	183.984	105.246	186	105	11.8933	11.4305
832	710	0	A_43_P19505	CB546042	similar to Protein:NP_663541 similar to Rev/Rex activation domain binding protein-related [Mus musculus]. score=1.117e-56	-0.0955413	0.131956	0.469041	171.68	137.778	2.33642	2.98166	305.175	199.754	306	199	15.8443	21.1232
833	711	0	A_43_P18793	CB605745	similar to Protein:NP_038557 glutamine fructose-6-phosphate transaminase 2 [Mus musculus]. score=3.225e-82	-0.0885874	0.372429	0.811987	55.3146	45.1079	1.53867	2.00308	190.95	105.717	190	102.5	9.8315	12.4616
834	712	0	A_43_P22080	CB547335	similar to Translation of nuc:AK009211_1 Mus musculus adult male tongue cDNA, RIKEN full-length enriched library, clone:2310007K12, full insert sequence; putative. score=3.537e-28	0.0434713	0.281619	0.877324	63.4469	70.1264	2.04691	2.22117	198.656	129.443	198	130	14.9587	14.5894
835	713	0	A_43_P18848	CB544929	similar to Translation of nuc:BC006274_1 Homo sapiens, Similar to CDC-like kinase 2, clone IMAGE:3951841, mRNA, partial cds. score=1.716e-55	0.0214003	0.0919641	0.815992	244.64	256.997	2.7543	3.68659	370.267	326.233	369	329.5	19.0306	28.3216
836	714	0	A_42_P536266	289706_Rn	unknown function	0.12497	0.563408	0.824461	28.3654	37.8232	1.5478	1.74128	161.546	98.5818	162	98	9.80895	9.70241
837	715	0	A_43_P16319	U77699.1	Rattus norvegicus RvuZ homolog mRNA, partial cds.	-0.108214	0.20082	0.589981	107.937	84.1307	2.17776	2.35105	244.18	144.295	242	143	15.704	16.071
838	716	0	A_43_P16129	AF220608.1	Rattus norvegicus frizzled related protein (Frp) mRNA, complete cds.	-0.154027	0.832362	0.853191	26.3547	18.4855	1.61562	1.74315	159.083	81.5833	158.5	82.5	10.9037	10.2383
839	717	0	A_42_P806882	293216_Rn	similar to unnamed protein product	0.017686	0.175128	0.919559	108.642	113.157	2.1755	2.80375	243.554	172.893	244.5	173	14.7881	19.0336
840	553	1	(+)eQC-40	eQC		0.0166034	0.323166	0.959025	56.77	58.9823	1.83931	1.96996	191.968	118.71	193	117	13.1436	12.5547
841	718	0	A_43_P13262	NM_134401	Rattus norvegicus W307 protein (W307), mRNA.	-0.050561	0.112483	0.653073	199.424	177.508	2.13587	2.67753	330.25	241.442	329	243	13.1207	18.2611
842	719	0	A_42_P677172	323204_Rn	similar to Mouse DNA sequence from clone RP23-242O9 on chromosome 4, complete sequence.	-0.0223408	0.142636	0.875538	143.778	136.569	2.24293	2.52777	277.714	197.587	277	198	15.9429	18.3599
843	720	0	A_43_P23256	BF563521	unknown function	-0.0813411	0.213153	0.702751	98.2001	81.4275	1.84809	2.42634	234.333	141.386	233	141	12.1293	16.0209
844	721	0	A_43_P21705	CB547019	similar to Translation of nuc:AK013818_1 Mus musculus adult male hippocampus cDNA, RIKEN full-length enriched library, clone:2900084F20, full insert sequence; putative. score=9.953e-34	-0.110046	0.259875	0.671963	82.1952	63.7971	1.89125	2.1689	218.597	123.968	220.5	124	13.3901	14.3926
845	722	0	A_43_P11424	BE108064	unknown function	-0.0650153	0.25615	0.799637	79.3383	68.3074	2.01753	2.13297	215.4	128.2	215	124	14.4107	13.8965
846	723	0	A_42_P803844	229871_Rn	unknown function	-0.135307	0.449335	0.763317	48.1055	35.228	1.56073	1.88011	183.465	96.5172	185	95	10.0894	11.1564
847	724	0	A_43_P13032	NM_057115	Rattus norvegicus protein tyrosine phosphatase, non-receptor type 12 (Ptpn12), mRNA.	-0.0698868	0.428602	0.870473	46.9379	39.961	1.82532	1.91671	182.033	100.817	181.5	101	13.1097	11.6699
848	725	0	A_43_P20434	CB548491	similar to Protein:NP_061207 cytidine 5 -triphosphate synthase 2; CTP synthetase homolog [Mus musculus]. score=1.128e-49	-0.105351	0.363439	0.771915	57.784	45.3375	1.8625	1.91653	193.6	105.983	193	107.5	13.3241	11.8042
849	726	0	A_43_P20861	CB544336	similar to Protein:NP_083283 RIKEN cDNA 4731402F03 [Mus musculus]. score=1.902e-27	0.0645761	0.266736	0.808705	65.5046	76.006	1.66506	2.47784	200.627	135.102	199	135	10.7477	16.3725
850	727	0	A_43_P18552	CB548136	similar to Protein:NP_064690 MK gene for TRAIL receptor2 KILLER/DR5 homologue [Mus musculus]. score=3.917e-79	0.0325702	0.273501	0.905207	66.245	71.4042	1.4607	2.01705	201.558	130.75	200	131	7.94198	12.0145
851	728	0	A_43_P21027	CB546337	similar to Protein:NP_055318 down-regulated in metastasis [Homo sapiens]. score=3.755e-51	-0.110286	0.299188	0.712412	70.9906	55.0699	2.05538	1.86868	207.217	115.417	205.5	116	15.0063	11.623
852	729	0	A_43_P13170	NM_133387	Rattus norvegicus epsilon-trimethyllysine hydroxylase (Tmlh), mRNA.	-0.0890193	0.496446	0.857692	41.31	33.654	1.46011	2.21815	176.017	95	176	95.5	9.14199	13.8906
853	553	1	(+)eQC-40	eQC		-0.00707104	0.332121	0.983014	56.7225	55.8065	1.98636	2.07005	192.034	115.729	191	115	14.3418	12.9958
854	730	0	A_43_P16234	L11027.1	Rat T-cell receptor alpha chain mRNA for RT1L haplotype.	0.0239178	0.211711	0.910051	87.7034	92.6689	1.70312	2.18739	223.068	151.966	225	149	10.8355	14.4544
855	731	0	A_43_P11142	Y10056	unknown function	-0.083025	0.128644	0.518678	174.564	144.188	2.12827	2.62375	307.678	206.373	307	204	14.178	18.7294
856	732	0	A_43_P17426	CB605714	similar to Translation of nuc:AK056305_1 Homo sapiens cDNA FLJ31743 fis, clone NT2RI2007254, weakly similar to Arabidopsis thaliana ZCF61 mRNA; unnamed protein product. score=1.343e-42	-0.112042	0.376769	0.76618	56.1075	43.349	1.77798	1.73734	191.877	104.105	194	101	12.1671	10.0724
857	733	0	A_43_P21108	CB544402	similar to Translation of nuc:BC030930_1 Mus musculus, clone MGC:31687 IMAGE:4911679, mRNA, complete cds. score=1.25e-63	-0.159892	0.146634	0.275532	162.933	112.75	2.65492	2.34287	297.898	174.203	299	174	19.1543	16.2521
858	734	0	A_42_P675350	239784_Rn	similar to Mouse DNA sequence from clone RP23-244C22 on chromosome 11, complete sequence.	-0.0402355	0.169746	0.812631	120.231	109.593	2.16346	2.45856	255.371	169.79	254.5	170	15.3871	17.3452
859	735	0	A_42_P788289	318800_Rn	similar to Translation of nuc:BC024709_1 Mus musculus, clone MGC:30719 IMAGE:3982223, mRNA, complete cds. score=4.024e-65	-0.0240116	0.137702	0.861572	150.19	142.111	2.31123	3.23333	283.817	203.417	283.5	203.5	16.1145	23.5446
860	736	0	A_43_P18962	CB545000	similar to Translation of nuc:AK020972_1 Mus musculus adult male corpora quadrigemina cDNA, RIKEN full-length enriched library, clone:B230113C15, full insert sequence; putative. score=1.869e-41	-0.134565	0.22222	0.544815	99.6846	73.1246	2.12796	2.0453	236.286	133.375	235	132.5	14.7509	12.9258
861	737	0	A_43_P12580	NM_031548	Rattus norvegicus Sodium channel, nonvoltage-gated 1, alpha (epithelial) (Scnn1a), mRNA.	-0.0568411	0.0811967	0.483901	331.538	290.865	3.89393	3.2638	450.952	365.097	451	363.5	28.328	25.7196
862	738	0	A_43_P11855	NM_017197	Rattus norvegicus CUG triplet repeat,RNA-binding protein 2 (Cugbp2), mRNA.	0.0783288	0.0876882	0.371715	248.115	297.154	3.12662	3.47835	372.254	368.814	374	369	21.7886	26.582
863	739	0	A_42_P789727	222590_Rn	Rattus norvegicus ribosomal protein L36 (Rpl36), mRNA.	-0.211094	0.0764708	0.00577219	466.157	286.707	4.17089	3.26806	576.604	364.038	574	365	27.9046	24.0888
864	740	1	(+)eQC-41	eQC		0.0877577	0.424394	0.836179	39.5197	48.3694	1.50267	1.55968	173.707	108.345	176	108.5	9.37523	8.62178
865	741	0	A_43_P18123	CA511799	similar to Protein:NP_061268 ubiquilin 2; Ubiquitin-related protein [Mus musculus]. score=1.927e-32	0.100565	0.22125	0.649446	76.4897	96.4202	1.91379	2.94996	211.397	155.155	212.5	155	12.9424	20.0428
866	742	0	A_43_P16335	U78140.1	Rattus norvegicus zinc finger protein 12 (DZF12) mRNA, partial cds.	-0.097038	0.253678	0.702072	83.0888	66.4515	1.83405	1.88455	219.404	126.526	216	126	12.237	11.6268
867	743	0	A_43_P20068	CB548387	similar to Protein:NP_056579 RIKEN cDNA 5730583K22 gene [Mus musculus]. score=6.071e-55	0.0412025	0.167276	0.805439	111.284	122.358	2.3573	3.04728	245.85	182.133	247.5	180.5	16.9063	21.6759
868	744	0	A_42_P659321	219830_Rn	similar to Translation of nuc:BC018630_1 Homo sapiens, Similar to KIAA0471 gene product, clone MGC:32006 IMAGE:4308560, mRNA, complete cds. score=6.482e-58	0.218179	0.593493	0.713158	24.0132	39.6853	1.60458	2.12824	156.644	100.203	153	98	10.8163	13.0302
869	745	0	A_43_P20525	CB545850	similar to Translation of nuc:BC026387_1 Mus musculus, clone IMAGE:4188338, mRNA, partial cds. score=1.317e-26	0.022962	0.110669	0.835633	187.182	197.345	2.76033	3.15444	317.6	261.483	315	257.5	19.5701	23.4828
870	746	0	A_42_P732417	271336_Rn	unknown function	0.228142	0.108724	0.0358738	152.717	258.243	2.8201	3.82068	282.557	322.754	282	322	20.1829	29.0847
871	747	0	A_42_P516561	219028_Rn	Rattus norvegicus dentatorubral pallidoluysian atrophy (Drpla), mRNA.	0.157949	0.315997	0.617185	49.1472	70.7047	1.74346	2.17059	183.509	129.439	182	129	11.6007	13.5844
872	748	0	A_43_P15567	NM_031051	Rattus norvegicus macrophage migration inhibitory factor (Mif), mRNA.	0.0977709	0.108657	0.368218	176.28	220.788	2.11367	3.07493	306.271	285.271	306	286	13.6985	22.7079
873	749	0	A_42_P562842	276589_Rn	similar to Translation of nuc:BC029030_1 Mus musculus, Similar to chromosome 5 open reading frame 5, clone MGC:37079 IMAGE:4951363, mRNA, complete cds. score=2.108e-23	-0.03623	1.17968	0.975499	16.2976	14.9932	1.48775	1.64966	147.344	78.8033	147	79	9.06805	9.88908
874	750	0	A_43_P17249	BE096090	similar to Protein:NP_598455 RIKEN cDNA 0710008C12 [Mus musculus]. score=1.437e-60	0.0166516	0.172456	0.923079	110.649	114.973	2.21943	2.50861	245.5	174.774	244	169.5	15.9495	17.7177
875	751	0	A_43_P21890	CB547180	similar to Protein:NP_055601 KIAA0337 gene product [Homo sapiens]. score=6.894e-34	0.0977566	0.201056	0.626814	85.0652	106.539	1.96655	3.03312	219.881	165.373	220	163	13.4255	21.0139
876	752	0	A_42_P690300	216180_Rn	similar to Mouse, WD repeat domain 5, clone MGC:36316 IMAGE:5132525, mRNA, complete cds.	0.125621	0.272381	0.644658	59.6181	79.6158	1.9694	2.46968	194.339	138.305	192	137	13.9069	16.2801
877	740	1	(+)eQC-41	eQC		0.111836	0.459034	0.807515	35.4584	45.8727	1.45143	2.04861	169.305	105.966	169	106	8.90806	12.5409
878	753	0	A_43_P11684	NM_013059	Rattus norvegicus alkaline phosphatase, tissue-nonspecific (Alpl), mRNA.	-0.0223771	1.15627	0.98456	16.3682	15.5462	1.79302	1.8496	147.453	79.283	148	79	11.6612	10.737
879	754	0	A_43_P17948	BF523717	unknown function	-0.0979175	0.143894	0.496198	155.198	123.871	2.05304	2.48005	289.621	185.172	291	185.5	13.5696	17.2262
880	755	0	A_43_P21588	CB546923	similar to Translation of nuc:AC002044_1 Human Chromosome 16 BAC clone CIT987SK-A-418G10, complete sequence. score=7.739e-63	0.0816111	0.116322	0.482931	163.994	197.897	2.22351	3.67305	295.164	261	295	256	15.091	27.6755
881	756	0	A_43_P18580	AI556803	unknown function	-0.109827	0.350948	0.754323	60.1917	46.7423	1.74148	1.88026	196.121	107.345	194	107.5	11.81	11.3564
882	757	0	A_43_P16585	CB545249	similar to Protein:NP_444423 cleavage and polyadenylation specificity factor 1; CPSF160 [Mus musculus]. score=3.414e-105	0.135299	0.425919	0.75074	37.1987	50.7958	1.52901	2.14623	171.121	110.5	170	109.5	9.68464	13.2231
883	758	0	A_43_P15945	AF034242.1	Rattus norvegicus DD6A4-4 mRNA, partial sequence.	0.0617798	0.147065	0.674423	125.901	145.148	2.29593	3.06933	259.645	205.516	258.5	204.5	16.3688	22.4826
884	759	0	A_42_P666894	217506_Rn	similar to Mouse, pleckstrin homology-like domain, family A, member 3, clone MGC:30999 IMAGE:5252055, mRNA, complete cds.	0.315842	1.53529	0.837009	8.16815	16.9031	1.76575	1.74513	137.898	80.9492	137	81	11.5127	10.8825
885	760	0	A_43_P21017	CB546325	similar to Protein:NP_055437 loss of heterozygosity, 11, chromosomal region 2, gene A [Homo sapiens]. score=5.095e-28	0.0149225	0.0850226	0.860677	280.398	290.2	2.77636	3.25281	402.915	362.712	403	362	18.8417	24.8492
886	761	0	A_42_P788030	222887_Rn	Rat Hem-2 mRNA.	0.180179	0.0633544	0.00445538	546.979	828.226	6.32598	8.10325	638.714	954.732	637	948	43.2308	64.8485
887	762	0	A_42_P500219	221510_Rn	similar to Protein:NP_035372 RAS, guanyl releasing protein 2; RAP 1A protein-specific guanine nucleotide exchange factor 1; CalDAG-GEFI [Mus musculus]. score=2.2e-58	0.0394733	0.313299	0.899738	57.0778	62.5087	1.87925	1.82811	192.172	122.034	193	123	13.0762	11.0612
888	763	0	A_43_P14746	AA799518	unknown function	0.0907267	0.0726528	0.211749	355.882	438.563	3.70344	4.44902	469.254	524.475	469	523	25.6935	35.2446
889	764	0	A_43_P11457	NM_012544	Rattus norvegicus angiotensin 1 converting enzyme 1 (Ace), mRNA.	0.162037	0.564399	0.774038	27.0717	39.3144	1.79991	2.00401	160.085	99.8983	158	101	12.9192	12.0983
890	740	1	(+)eQC-41	eQC		0.0558548	0.413666	0.892593	42.1195	47.9003	1.56029	1.9869	176.556	107.981	176	108	9.66157	11.6173
892	765	0	A_43_P17999	CB544865	similar to Protein:NP_031781 cytoplasmic polyadenylation element binding protein [Mus musculus]. score=1.872e-92	0.0208808	0.0939035	0.82403	237	248.674	2.75633	3.1677	363.344	317.131	362	317	19.2656	24.2552
893	766	0	A_42_P707214	208313_Rn	similar to mouse E2F transcription factor 4, p107/p130-binding, clone MGC:37558 IMAGE:4987691, mRNA, complete cds.	0.133501	0.353971	0.70606	45.0369	61.2449	1.70781	2.16643	179.373	120.407	179	120	11.5653	13.6611
894	767	0	A_43_P17410	AW141874	similar to Translation of nuc:D87450_1 Human mRNA for KIAA0261 gene, partial cds; Similar to D.melanogaster parallel sister chromatids protein. score=4.305e-52	0.407146	0.8847	0.645367	12.6016	32.179	1.41172	1.73526	143.564	93.9091	143	96	8.05022	9.80603
895	768	0	A_43_P12890	NM_053665	Rattus norvegicus A kinase (PRKA) anchor protein 1 (Akap1), mRNA.	0.344883	0.926653	0.709758	13.0523	28.8783	1.68467	1.72559	144.034	91.0169	144	91	11.441	10.1106
896	769	0	A_42_P628869	295189_Rn	similar to Mouse Pftaire-1 mRNA, complete cds.	-0.161274	0.0794161	0.0422804	397.741	274.363	4.71251	4.0741	513.533	349.267	510	351	34.1112	32.0703
897	770	0	A_42_P472304	246891_Rn	similar to FLJ00195 protein [Homo sapiens] (LOC303113), mRNA.	0.226685	0.691654	0.743106	20.362	34.3167	1.75557	1.94075	152.482	95.5	153	95.5	11.8985	11.1198
898	771	0	A_42_P575261	227643_Rn	unknown function	0.0914144	0.0977567	0.349726	206.215	254.527	2.68279	4.14412	333.9	321.883	333.5	320	18.5899	31.7635
899	772	0	A_43_P11874	NM_017237	Rattus norvegicus ubiquitin carboxy-terminal hydrolase L1 (Uchl1), mRNA.	0.338615	0.118838	0.00438021	119.949	261.584	2.18992	4.49579	250.831	323.678	249	320	14.5651	33.5567
900	773	0	A_43_P13801	BQ783112	unknown function	0.256721	0.181076	0.156263	78.9624	142.607	1.93036	3.2465	212.684	200.456	213	201	12.6888	22.4357
901	774	0	A_43_P17347	AM:ARGI1-024345-CYA	similar to Translation of nuc:AK074173_1 Homo sapiens mRNA for FLJ00246 protein; Start codon is not identified.. score=5.044e-85	0.237868	0.318369	0.454975	44.2218	76.4723	1.44666	2.11071	178.138	134.621	179	135	8.41563	13.2318
902	775	0	A_43_P18996	AM:ARGI1-024855-CYA	similar to Protein:NP_061277 pleiomorphic adenoma gene-like 2; pleomorphic adenoma gene like 2 [Mus musculus]. score=3.084e-43	0.0363524	0.365069	0.92068	48.9546	53.2287	1.79143	1.79631	183.81	113.086	183.5	115	12.3749	10.6595
903	740	1	(+)eQC-41	eQC		0.108675	0.463642	0.81468	35.2337	45.2515	1.57823	2.51261	169.069	105.397	170	105	10.309	15.8634
904	776	0	A_43_P13121	NM_130431	Rattus norvegicus heat shock 27kD protein 2 (Hspb2), mRNA.	0.318809	0.982409	0.745546	12.7309	26.5258	1.45674	1.69488	143.621	89	145	88	8.70738	9.83014
905	777	0	A_43_P21194	CB546529	similar to Translation of nuc:J05503_1 Hamster carbamoyl-phosphate synthetase mRNA, partial cds; carbamoyl-phosphate synthetase (E.C.6.3.5.5). score=6.049e-78	0.151087	0.193138	0.434053	83.4369	118.153	1.94171	2.71066	217.864	176.661	219	176	13.1207	18.6368
906	778	0	A_43_P14717	AI101130	unknown function	-0.186065	0.0862055	0.0308981	352	229.339	3.98689	4.02145	472.833	300.241	471	296.5	27.3094	29.701
907	779	0	A_43_P20237	CB545582	similar to Translation of nuc:AK017277_1 Mus musculus 6 days neonate head cDNA, RIKEN full-length enriched library, clone:5430405N12, full insert sequence; putative. score=2.741e-15	0.118326	0.313121	0.705511	52.0348	68.3313	1.83922	2.03641	186.639	127.328	185	129	12.9975	13.0125
908	780	0	A_43_P21886	CB547177	similar to Translation of nuc:AK093243_1 Homo sapiens cDNA FLJ35924 fis, clone TESTI2010732; unnamed protein product. score=8.974e-43	0.0516644	0.154573	0.738199	120.254	135.445	2.2278	2.69583	254.357	195.554	253.5	199	15.0399	18.4499
909	781	0	A_42_P698372	220909_Rn	unknown function	0.074639	0.300377	0.803759	57.2105	67.9383	1.75789	1.89583	192.138	127.155	191.5	125	11.7838	11.639
910	782	0	A_43_P16337	U78144.1	Rattus norvegicus zinc finger protein 16 (DZF16) mRNA, partial cds.	-0.125054	0.599524	0.834769	35.5271	26.6382	1.65866	1.57913	169.672	88.6724	170.5	90	11.319	8.64178
911	783	0	A_43_P15172	BQ191078	unknown function	0.0482559	0.229825	0.833692	78.1053	87.2844	1.98684	2.63894	213.37	146.389	215	148	13.2299	17.0376
912	784	0	A_43_P13252	NM_134378	Rattus norvegicus sulfatase FP (LOC171396), mRNA.	-0.0268223	0.0981384	0.784614	234.398	220.359	2.77149	3.18226	361.984	287.279	362	291	19.5171	24.2392
913	785	0	A_43_P12599	NM_031583	Rattus norvegicus chondroitin sulfate proteoglycan 6 (Cspg6), mRNA.	-0.101869	0.0915995	0.266091	284.883	225.319	3.37489	3.82502	409.65	294.233	407.5	295	24.1288	29.4615
914	786	0	A_42_P789729	297027_Rn	unknown function	0.0489553	0.0848769	0.564088	270.777	303.087	3.70229	4.03496	393.456	376.017	394	373	25.8402	30.6393
915	787	0	A_43_P14529	NM_019196	Rattus norvegicus multiple PDZ domain protein (Mpdz), mRNA.	-0.145181	0.159699	0.363301	145.138	103.896	2.32904	2.6477	280.649	164.877	282	166	16.1428	18.1846
916	740	1	(+)eQC-41	eQC		0.0888284	0.404067	0.825999	41.4926	50.9095	1.68786	2.00141	175.8	110.727	175	112	11.0945	11.8501
917	788	0	A_43_P14100	AA851305	unknown function	0.06647	0.646959	0.918168	26.454	30.8291	1.53174	1.71246	159.4	92.3818	158	93	9.63904	9.47216
918	789	0	A_43_P14997	AI178809	unknown function	0.0323504	0.571838	0.954886	31.1828	33.5943	1.72142	1.7544	164.738	94.8361	162	94	12.2908	10.3218
919	790	0	A_43_P19894	BF524238	unknown function	-0.12206	0.1371	0.373305	169.006	127.597	2.38115	2.06439	303.082	189.344	303	188	16.8773	14.356
920	791	0	A_43_P22741	BF288478	unknown function	0.199202	0.295869	0.50077	50.041	79.1641	1.93918	2.40229	184.25	137.45	183.5	140	13.84	15.7915
921	792	0	A_43_P14750	AA956030	unknown function	0.128126	0.635962	0.840333	25.0069	33.5881	1.59358	2.05567	157.767	94.8167	158	93.5	10.7819	12.588
922	793	0	A_43_P14143	AA859038	unknown function	0	2.20055	1	8.57101	8.18362	1.49031	1.44572	135.093	73.1667	133	72.5	7.31055	8.55559
923	794	0	A_43_P20822	CB546147	similar to Protein:NP_055624 KIAA0319 gene product [Homo sapiens]. score=8.352e-15	0.0503152	0.17243	0.770439	106.438	119.512	1.95389	2.32455	241.085	179.102	240	180	13.0454	15.8427
924	795	0	A_42_P833898	203937_Rn	Rattus norvegicus protein O-mannosyltransferase 1 (Pomt1), mRNA.	0.117754	0.363681	0.746101	44.6402	58.5438	1.71226	2.06586	179.017	117.879	179	118.5	11.5447	12.7542
925	796	0	A_43_P13096	NM_080902	Rattus norvegicus hypoxia induced gene 1 (Hig1), mRNA.	-0.212573	0.0680643	0.00178947	653.464	400.543	6.92681	5.39328	745.429	490.063	735	496	51.0195	44.9544
926	797	0	A_43_P10351	AA943040	unknown function	0.0967524	0.27147	0.72154	61.9176	77.3689	1.72096	2.38311	196.82	136.262	198	137	11.5593	15.8922
927	798	0	A_42_P773155	207512_Rn	similar to Mouse CYFIP2 mRNA, complete cds.	-0.0318175	0.0638926	0.618496	598.341	556.072	6.4319	7.13719	690.283	658.417	689	648	45.8447	58.6476
928	799	0	A_43_P20339	CB545675	similar to Translation of nuc:AK018130_1 Mus musculus adult male medulla oblongata cDNA, RIKEN full-length enriched library, clone:6330406L22, full insert sequence; putative. score=4.55e-27	0.174304	0.357561	0.625918	42.4246	63.3755	1.68663	2.14812	176.517	122.283	177.5	125	11.4485	13.6221
929	740	1	(+)eQC-41	eQC		0.155638	0.459408	0.734776	33.6062	48.0903	1.73208	1.99907	167.23	107.934	166	109	12.2833	12.3637
930	800	0	A_43_P11103	AA956376	unknown function	0.00703935	0.0652611	0.914103	526.905	535.515	3.46583	4.98488	625.267	634.25	625	639	23.6499	40.5503
931	801	0	A_43_P22813	BF391198	unknown function	0.128113	1.2164	0.916121	13.0371	17.5103	1.78116	1.67148	143.727	81.1454	145	80	11.6769	9.60405
932	802	0	A_42_P596458	435488_Rn	Rattus norvegicus GABA transporter (RNU28927), mRNA.	0.0352463	0.0752375	0.63945	347.104	376.449	3.06241	4.95545	462.644	457.322	460	449	20.7919	39.1612
933	803	0	A_43_P19852	BF399537	unknown function	0.128448	0.201368	0.523554	81.8999	110.086	2.05605	2.98057	216.535	168.69	217	167.5	14.1734	20.4375
934	804	0	A_42_P511410	205755_Rn	Rattus norvegicus GRIP-associated protein 1 (Grasp1), mRNA.	0.267417	0.154127	0.0827338	93.7634	173.56	2.04011	3.17009	226.85	232.25	225	233	13.8035	22.7913
935	805	0	A_43_P12008	NM_019289	Rattus norvegicus Actin-related protein complex 1b (Arpc1b), mRNA.	-0.515699	0.139423	0.000216608	260.86	79.5624	2.98785	2.18766	397.845	142.465	397	144.5	21.7222	14.9657
936	806	0	A_42_P620742	435368_Rn	similar to Mouse Tcea1-ps1 pseudogene.	0.0137564	0.161144	0.931969	119.814	123.669	2.38753	2.81562	254.356	183.78	252	185	16.9673	19.7886
937	807	0	A_43_P16175	AF473849.1	Rattus norvegicus vitamin A-deficient testicular protein 9-like mRNA, partial sequence.	0.365543	0.47496	0.44152	24.9515	57.8948	1.65986	1.8417	157.567	116.55	156	115	11.435	10.9968
938	808	0	A_43_P22246	CB547481	similar to Protein:NP_036071 mitogen activated protein kinase binding proten 1; JNK-binding protein 1; Jun N-terminal kinase-binding protein 1; Jun N-terminal kinase binding protein 1 [Mus musculus]. score=5.262e-41	0.213828	0.551865	0.698412	25.9841	42.5145	1.46012	2.06651	158.845	102.741	158	104	9.04531	12.4725
939	809	0	A_43_P12973	NM_053895	Rattus norvegicus FGF receptor activating protein 1 (Frag1), mRNA.	0.177814	0.149953	0.2357	107.559	161.98	2.14282	2.81427	240.885	221.508	240	221	14.846	20.249
940	810	0	A_43_P13060	NM_057206	Rattus norvegicus pancreatic lipase-related protein 2 (Pnliprp2), mRNA.	0.165263	0.352272	0.638974	43.5551	63.7238	1.90714	2.33828	177.721	122.656	176	124	13.8614	15.2161
941	811	0	A_43_P12311	NM_022711	Rattus norvegicus steroid 5-alpha-reductase 2 (Srd5a2), mRNA.	0.0108048	0.258795	0.966698	71.9768	73.79	2.28896	2.08607	207.482	133.214	209	134	16.4648	13.0575
942	740	1	(+)eQC-41	eQC		0.0946209	0.415748	0.819964	40.0287	49.7728	1.67476	2.00794	174.232	109.643	172	110	11.0831	11.984
943	812	0	A_43_P14520	BQ208264	unknown function	-0.0579155	0.102275	0.571207	229.072	200.473	2.76094	3.04211	357.726	266.323	356	265.5	19.6929	23.1728
944	813	0	A_43_P20992	CB546306	similar to Translation of nuc:AK013409_1 Mus musculus 10, 11 days embryo cDNA, RIKEN full-length enriched library, clone:2810475A17, full insert sequence; putative. score=4.561e-45	0.14844	0.174902	0.396047	93.3943	131.45	2.0515	2.48119	227.548	190.306	229.5	188.5	14.3637	17.47
945	814	0	A_43_P13562	CB546111	unknown function	0	2.46015	1	10.333	5.22643	2.11728	1.13398	127.14	68.4386	127	69	10.3655	8.06894
946	815	0	A_43_P16606	BQ204976	similar to Protein:NP_082312 RIKEN cDNA 2410015B03 [Mus musculus]. score=1.478e-59	-0.0162786	0.113258	0.885713	189.927	182.94	2.66098	3.08393	320.833	246.7	319.5	241	18.7745	22.8587
947	816	0	A_42_P591188	201637_Rn	similar to Mouse DNA sequence from clone RP23-175K24 on chromosome 11, complete sequence.	0.06011	0.180393	0.73897	100.09	114.948	2.16472	2.37435	234.857	174.304	234	175	14.7432	15.7422
948	817	0	A_43_P20910	CB546230	similar to Translation of nuc:BC026640_1 Mus musculus, clone IMAGE:4985927, mRNA, partial cds. score=6.912e-17	0.124748	0.291276	0.668446	55.6536	74.1723	1.82117	2.21513	190.31	132.983	189	133	12.3972	14.1378
949	818	0	A_43_P14447	AA924381	unknown function	0.118809	0.0844203	0.159325	254.064	334.004	3.27457	4.36907	376.885	408.115	375	411	23.2416	34.4616
950	819	0	A_43_P10743	CB544426	unknown function	-0.302209	0.0724431	3.02366e-05	644.796	321.524	6.97021	4.18802	740.525	404.41	737	400	50.8077	33.9276
951	820	0	A_43_P20696	CB545997	similar to Translation of nuc:BC031197_1 Mus musculus, splicing factor 3b, subunit 3, 130kD, clone MGC:37690 IMAGE:5059683, mRNA, complete cds. score=9.84e-11	0.219954	0.64684	0.733824	21.9674	36.4528	1.59629	1.6497	154.322	97.3559	154	99	10.7181	9.30288
952	821	0	A_42_P561699	435712_Rn	similar to Protein:NP_084515 ATP-binding cassette, subfamily G, member 3 [Mus musculus]. score=7.43e-48	0.0208119	0.170742	0.902985	111.352	116.818	2.37876	3.14609	246.133	176.633	247	177.5	17.142	22.3932
953	822	0	A_43_P19123	CB548248	similar to Translation of nuc:BC006733_1 Mus musculus, clone IMAGE:3963643, mRNA, partial cds. score=6.282e-43	0.31002	0.21651	0.152173	60.7634	124.069	1.77437	2.60677	194.5	181.065	196	178	11.9215	18.0817
954	823	0	A_43_P20451	CB545775	similar to Translation of nuc:AB040908_1 Homo sapiens mRNA for KIAA1475 protein, partial cds; Start codon is not identified.. score=4.469e-21	0.145901	0.443786	0.742334	35.2219	49.2848	1.78365	1.96578	168.984	109.066	169	110	12.8095	12.1269
955	740	1	(+)eQC-41	eQC		0.127743	0.417606	0.759686	38.2997	51.3971	1.44767	2.12096	172.311	111.082	172	112	8.93409	13.3819
956	824	0	A_43_P21041	CB546351	similar to Translation of nuc:BC005558_1 Mus musculus, Similar to phosphatidic acid phosphatase type 2B, clone MGC:11705 IMAGE:3964817, mRNA, complete cds. score=4.785e-29	0.0203849	0.143167	0.886775	136.281	142.83	2.17254	2.83533	270.032	203.613	273	202.5	15.1614	20.6789
957	825	0	A_42_P811266	220200_Rn	Rattus norvegicus microtubule-associated protein 6 (Mtap6), mRNA.	0.161002	0.225164	0.474583	69.861	101.213	2.24995	2.54378	204.414	159.483	202	161	16.1767	16.9667
958	826	0	A_42_P764145	290853_Rn	unknown function	0.108452	0.407312	0.790037	40.2052	51.61	1.57476	2.24004	174.383	111.333	173.5	110.5	10.3369	14.2015
959	827	0	A_43_P23221	BF561352	unknown function	0.0283054	0.136929	0.836231	142.364	151.952	2.74118	2.36145	275.696	213.071	274.5	212	19.2448	16.095
961	828	0	A_42_P634850	295519_Rn	unknown function	-0.0196656	0.199434	0.92145	98.3534	93.9991	2.50465	2.14198	233.924	153.642	232	152	17.4751	13.4395
962	829	0	A_42_P461144	293525_Rn	unknown function	-0.0975403	0.366289	0.790013	56.8281	45.3966	1.56034	1.83408	192.569	106.017	191.5	106	9.89438	10.9536
963	830	0	A_43_P21179	CB546516	similar to Translation of nuc:AK006542_1 Mus musculus adult male testis cDNA, RIKEN full-length enriched library, clone:1700030F18, full insert sequence; putative. score=1.309e-20	0.0927921	0.116294	0.424921	161.98	200.565	2.59938	2.84355	293.123	263.649	294	265	17.8396	20.3448
964	831	0	A_43_P21070	CB546388	similar to Protein:NP_032385 interleukin 17 receptor [Mus musculus]. score=5.986e-62	0.130603	0.238976	0.584716	68.0038	91.862	2.03719	2.33307	202.754	150.377	201	148	14.6238	15.6739
965	832	0	A_43_P22441	AI639335	unknown function	-0.0543864	0.346898	0.875419	57.2467	50.5085	1.65149	1.92361	192.803	110.787	192	111	11.1128	12.0071
966	833	0	A_42_P708782	206866_Rn	unknown function	-0.111702	0.193216	0.563186	113.008	87.3788	1.92528	2.31529	249.183	147.617	249	146	13.0676	15.7169
967	834	0	A_43_P17395	CB545164	similar to Translation of nuc:BC007467_1 Mus musculus, Similar to mitogen activated protein kinase kinase 3, clone MGC:5915 IMAGE:3497714, mRNA, complete cds. score=3.978e-76	-0.0297799	0.318769	0.925569	60.7285	56.7038	1.96369	2.00573	196.262	116.689	197	117	14.2967	12.7522
968	740	1	(+)eQC-41	eQC		0.054209	0.35482	0.878572	49.3624	55.9249	1.63358	2.2448	184.164	115.607	184	116	10.941	14.4963
969	835	0	A_43_P21032	CB546341	similar to Translation of nuc:AF142673_1 Mus musculus beta-1,4-galactosyltransferase V mRNA, complete cds; beta4GalT-V. score=1.87e-29	0.103072	0.293684	0.725615	56.6247	71.7923	1.74031	2.0269	191.404	130.772	194	133	11.4733	12.5755
970	836	0	A_43_P20153	CB548412	similar to Protein:NP_038748 MAX-interacting protein [Mus musculus]. score=5.584e-38	0.0443008	0.91884	0.961546	19.0824	21.1317	1.67583	1.82245	150.806	84.0323	149.5	83	11.6701	11.1281
971	837	0	A_42_P605237	202367_Rn	Rattus norvegicus nuclear RNA helicase, DECD variant of DEAD box family (Ddxl), mRNA.	0.015645	0.233691	0.946624	79.6969	82.6202	2.28589	1.78784	215.19	141.948	211.5	142.5	16.5651	11.0444
972	838	0	A_43_P22382	AI059820	unknown function	0.0522264	0.126474	0.679649	152.541	172.034	2.40379	2.55276	284.933	233.933	285	234.5	16.7715	18.3533
973	839	0	A_43_P15985	AF091573.1	Rattus norvegicus isolate HGL-SL2 olfactory receptor mRNA, partial cds.	0.00663039	0.337019	0.984304	55.0008	55.847	1.81227	1.80872	190.196	115.714	190.5	116.5	12.2733	10.6459
974	840	0	A_43_P12404	NM_024147	Rattus norvegicus RNB6 (Evl), mRNA.	-0.118749	0.142758	0.405511	160.44	122.057	2.88385	2.62572	294.911	183.5	296.5	182.5	20.534	18.0595
975	841	0	A_42_P820996	206413_Rn	similar to Mouse citrate lyase beta subunit (Clb) mRNA, complete cds.	0.00389309	0.136484	0.977244	146.993	148.316	2.31957	2.24973	280.404	209.577	282	209.5	15.0558	14.6734
977	842	0	A_43_P22031	CB547297	similar to Translation of nuc:AB023222_1 Homo sapiens mRNA for KIAA1005 protein, partial cds. score=9.978e-53	-0.0669676	0.420954	0.873602	47.649	40.84	1.99373	1.79446	182.783	101.633	184.5	101.5	14.8234	10.7119
978	843	0	A_43_P15868	BF566041	unknown function	0.0131036	0.187063	0.944155	101.558	104.668	1.77831	2.59574	236.742	164.226	237	163	11.7179	18.2626
979	844	0	A_42_P477135	305187_Rn	Rattus norvegicus methionine synthase (Mtr), mRNA.	0.0106574	0.112259	0.924366	186.283	190.911	2.32555	2.84334	316.984	254.79	316	255.5	16.0721	21.302
980	845	0	A_43_P18900	AI535436	similar to Protein:NP_598495 RIKEN cDNA 0710008A13 [Mus musculus]. score=1.448e-58	0.0837044	0.304416	0.783341	55.8245	67.6907	1.95779	2.20729	190.677	126.871	190	126.5	14.2906	14.5044
981	740	1	(+)eQC-41	eQC		-0.0141567	0.318285	0.964523	59.747	57.8309	1.7726	2.16519	195.175	117.719	194	117	11.9046	13.5406
983	846	0	A_43_P11363	AA957960	unknown function	0.0213347	0.145823	0.88368	133.231	139.939	2.49665	2.78946	267.117	200.583	270	199	17.899	19.9451
984	847	0	A_43_P13183	NM_133417	Rattus norvegicus GCIP-interacting protein p29 (P29), mRNA.	-0.13897	0.10473	0.18453	244.061	177.226	3.63886	2.85659	373.226	242.581	371.5	241	27.1562	21.5935
985	848	0	A_43_P20819	CB546143	similar to Translation of nuc:AB083710_1 Mus musculus NEDL1 mRNA for HECT type E3 ubiquitin ligase, complete cds. score=1.556e-64	0.00666255	0.906876	0.994138	20.1997	20.512	1.7532	1.86861	152.074	83.463	150.5	83.5	11.6988	10.7224
986	849	0	A_42_P504077	199403_Rn	Rattus norvegicus reg I binding protein I (Rbp1) mRNA, partial cds.	0.236168	0.0603247	9.04275e-05	966.236	1664.37	5.33602	12.6488	1008.15	1895.35	1013.5	1893.5	35.9101	105.748
987	850	0	A_42_P643320	292171_Rn	unknown function	0.0142835	0.165773	0.931337	115.972	119.85	2.55505	2.58102	250.655	179.828	253.5	176.5	18.3643	17.7647
988	851	0	A_43_P16892	AW525918	similar to Translation of nuc:BC018786_1 Homo sapiens, Similar to thrombospondin 3, clone IMAGE:4875844, mRNA, partial cds. score=2.224e-100	0.0447403	0.352854	0.899102	50.1976	55.6446	1.54568	2.14421	185.068	115.373	185	115	9.76776	13.4983
989	852	0	A_42_P514167	221633_Rn	similar to Mouse DNA sequence from clone RP21-464E5 on chromosome 1, complete sequence.	0.0361168	0.128767	0.779108	151.985	165.165	2.76546	3.26652	284.645	226.903	282.5	224	20.318	24.3665
990	853	0	A_42_P570326	215852_Rn	Rattus norvegicus Krtdap mRNA for keratinocyte differentiation associated protein.	0.0881252	0.207143	0.670522	83.3047	102.046	2.16376	2.16661	218.224	160.914	216	160.5	15.2327	14.1982
991	854	0	A_42_P545466	221806_Rn	similar to Protein:NP_079612 RIKEN cDNA 0610041L09 [Mus musculus]. score=1.648e-29	-0.0967629	0.0944843	0.30578	269.694	215.828	2.95097	3.22346	395.738	283.738	396	285	20.9204	24.6981
992	855	0	A_43_P15914	AF081251.1	Rattus norvegicus putative eps protein (MGEPS) mRNA, partial cds.	0.0548757	0.337771	0.87094	51.8807	58.8683	1.72394	1.76045	186.763	118.441	190	118	11.6757	10.5361
993	856	0	A_43_P20497	CA512809	similar to Protein:NP_035847 widely-interspaced zinc finger motifs [Mus musculus]. score=1.09e-25	0.13826	0.060305	0.0218666	736.005	1011.91	5.33697	7.6397	808.222	1162.4	801	1172	37.9917	65.4364
994	740	1	(+)eQC-41	eQC		-0.0116228	0.333357	0.972187	56.8022	55.3022	1.54953	2.02833	192.138	115.259	191	116	9.65992	12.5608
995	857	0	A_42_P494294	379874_Rn	similar to Translation of nuc:AK058052_1 Homo sapiens cDNA FLJ25323 fis, clone TST00323; unnamed protein product. score=1.25e-14	0.0533342	0.113917	0.639652	174.025	196.764	2.55032	3.29583	304.915	260.305	302	262	17.6784	24.3234
996	858	0	A_42_P788962	298788_Rn	similar to Mouse DNA sequence from clone RP23-96I9 on chromosome 11, complete sequence.	0.088703	0.329755	0.787933	51.1	62.6793	1.99299	2.03658	185.81	121.983	184.5	121	14.2773	12.6345
997	859	0	A_43_P11843	NM_017163	Rattus norvegicus X transporter protein 2 (Xtrp2), mRNA.	0.032431	0.23705	0.89118	76.99	82.9594	1.9435	2.4686	212.371	142.177	211	142	13.7867	16.881
998	860	0	A_43_P10582	AA859351	unknown function	-0.102382	0.248016	0.679749	85.596	67.6194	2.15811	2.17883	221.964	127.709	224	129	15.0616	13.6865
999	861	0	A_42_P811970	324924_Rn	unknown function	0.0839523	0.123565	0.496874	151.429	183.722	1.96271	2.80539	283.434	245.83	284	246	11.893	19.1971
1000	862	0	A_43_P12587	NM_031559	Rattus norvegicus carnitine palmitoyltransferase 1 (Cpt1a), mRNA.	-0.00652376	0.24982	0.979167	76.1994	75.0634	1.84198	2.53276	211.845	134.569	213	137	12.4009	16.7365
1001	863	0	A_42_P743695	207944_Rn	similar to Mouse signal transducing adaptor molecule STAM mRNA, complete cds.	0.156676	0.304561	0.60695	51.1365	73.3512	1.89665	2.04633	185.552	132.017	188.5	132	13.219	12.7932
1002	864	0	A_43_P14532	AA925093	unknown function	0.0047701	0.644827	0.994098	28.5227	28.8378	1.47015	1.9056	161.741	90.6207	161	90	9.17961	11.2372
1003	865	0	A_43_P11304	CB547629	unknown function	0.0620472	0.0779859	0.426253	312.929	360.988	3.99503	4.7927	431.283	439.417	426.5	440.5	28.4951	37.9738
1004	866	0	A_42_P769969	286863_Rn	similar to Mouse nucleosome binding protein NBP-45 mRNA, complete cds.	-0.0192456	0.557917	0.972482	33.9299	32.4591	1.63814	1.68685	167.828	93.8448	168	93	11.0773	9.53259
1005	867	0	A_43_P11598	NM_012876	Rattus norvegicus Ribosomal protein S29 (Rps29), mRNA.	-0.646805	0.0773651	6.24952e-17	5091.81	1148.33	45.1618	12.0185	4660.31	1355.64	4627.5	1365.5	305.925	102.676
1006	868	0	A_43_P11632	NM_012956	Rattus norvegicus Gamma-aminobutyric acid receptor beta 1 (Gabrb1), mRNA.	0.0403827	0.0966359	0.676031	222.009	243.642	2.15209	3.55266	349.298	311.193	350	309	13.5633	26.3848
1007	740	1	(+)eQC-41	eQC		-0.00397715	0.313476	0.989877	59.9878	59.441	1.41014	2.12791	195.37	119.241	197	118	7.6585	12.922
1008	869	0	A_43_P20005	CB548373	similar to Protein:NP_663390 similar to bM282D4.5 (novel protein) [Mus musculus]. score=1.704e-46	-0.0765895	0.583989	0.895658	34.5722	28.9826	1.85911	1.87106	168.583	90.75	169	92	13.6596	11.1593
1009	870	0	A_43_P18752	CB548166	similar to Protein:NP_033058 RNA binding motif protein 4 [Mus musculus]. score=2.072e-60	0.102542	0.192677	0.594589	88.5962	112.191	2.02258	2.45779	223.3	171.067	222	170.5	14.0173	16.8391
1010	871	0	A_42_P620788	216242_Rn	similar to Mouse, growth arrest specific 2, clone MGC:18565 IMAGE:4237356, mRNA, complete cds.	0.045304	0.227778	0.842345	79.1228	87.8225	1.94716	2.0741	214.404	146.947	213	148	13.1961	13.2361
1011	872	0	A_43_P12379	NM_023979	Rattus norvegicus apoptotic protease activating factor 1 (Apaf1), mRNA.	0.0469043	0.0990956	0.635982	212.383	236.605	2.89274	3.62748	340.368	303.404	341	304	19.886	26.8892
1012	873	0	A_43_P14330	AA900435	unknown function	0.0896899	0.519782	0.863003	32.0994	39.4627	1.75723	1.80671	165.695	100.102	164	99	12.4295	10.5972
1013	874	0	A_42_P724331	203717_Rn	similar to Mouse coiled-coil like protein 1 (Cclp1) mRNA, complete cds.	-0.841595	0.0912536	2.90008e-20	2279.38	328.262	124.572	12.6912	2231.36	421.113	2253	420.5	904.455	108.18
1014	875	0	A_43_P22594	BE100684	unknown function	-0.0014553	0.0633757	0.98168	595.385	593.393	4.35656	4.78337	686.738	699.115	686	694	30.5635	39.4073
1015	876	0	A_43_P17194	CB545210	similar to GCGPROT:RW1_HUMAN RW1 protein (Fragment). score=6.118e-73	0.0535981	0.977817	0.956287	17.7332	20.0625	1.45562	1.73255	149.217	83.15	148	82	8.87597	10.2805
1016	877	0	A_43_P12817	NM_053477	Rattus norvegicus malonyl-CoA decarboxylase (Mlycd), mRNA.	-0.00173296	0.0803294	0.982788	316.753	315.491	3.07164	4.1453	436.246	390.885	435	385	21.4411	32.8213
1017	878	0	A_43_P10846	AA956038	unknown function	-0.015972	0.127422	0.900248	163.47	157.567	2.42534	2.90006	296.197	219.623	298	215	17.121	21.2824
1018	879	0	A_42_P550745	298504_Rn	Rattus norvegicus Alpha-fetoprotein (Afp), mRNA.	0.0193903	0.280893	0.944965	65.4232	68.4104	2.86297	4.42639	200.797	127.881	201	133	22.2995	30.5564
1019	880	0	A_43_P15336	NM_053474	Rattus norvegicus spinophilin (LOC84686), mRNA.	-0.457767	0.0674128	1.11739e-11	3866.03	1347.4	31.9048	8.48399	3575.7	1576.67	3522	1581	214.546	71.5929
1020	740	1	(+)eQC-41	eQC		0.0169381	0.348082	0.961189	52.5766	54.6677	1.65981	2.01703	187.648	114.537	187.5	115.5	10.5458	11.9917
1021	881	0	A_42_P478550	270942_Rn	similar to mouse E4tf1-60 transcription factor, clone MGC:7596 IMAGE:3493987, mRNA, complete cds.	0.0863034	0.311217	0.781543	54.3962	66.3547	1.61338	1.95933	189.203	125.559	190	123	10.377	12.2027
1022	882	0	A_43_P17365	CB606455	similar to Protein:NP_035768 transferrin receptor [Mus musculus]. score=2.215e-40	0.107276	0.373748	0.774092	43.9568	56.2732	1.65166	2.09454	178.339	115.75	176	114	10.7353	12.7211
1023	883	0	A_43_P21441	CB546791	similar to Protein:NP_077788 tripartite motif protein 39; ring finger protein 23; RING-B box-coiled coil-B30.2 [Mus musculus]. score=1.275e-22	0.098503	0.346798	0.776383	47.9592	60.1693	1.81318	2.20594	182.532	119.516	180	118	12.9636	14.3376
1024	884	0	A_43_P14293	AA900088	similar to gi|206274|gb|M15114|RATPOLAA Rat DNA polymerase alpha mRNA, 3 end, mRNA sequence.	-0.00442602	0.143117	0.975329	140.289	138.866	2.2919	2.575	274.161	199.774	273	203	16.2785	18.5891
1025	885	0	A_43_P22820	BF392585	unknown function	0.246185	0.256557	0.337271	54.8392	96.6665	1.82421	2.49378	188.912	154.316	190	152	12.1645	16.2516
1026	886	0	A_42_P669064	305721_Rn	unknown function	-0.0731904	0.0764562	0.338424	381.531	322.359	3.50983	4.17628	496.404	400.316	497	399	23.9709	32.2059
1027	887	0	A_43_P11894	NM_017277	Rattus norvegicus adaptor protein complex AP-1, beta 1 subunit (Ap1b1), mRNA.	-0.0935703	0.0713495	0.18971	460.744	371.44	3.71961	4.32248	568.25	455.167	566.5	455	25.9626	34.5902
1028	888	0	A_42_P795519	217732_Rn	unknown function	-0.138867	0.224315	0.535869	99.1632	72.025	1.60095	2.36257	235.807	132.298	235	133	9.65002	15.4619
1029	889	0	A_42_P527703	217264_Rn	Rattus norvegicus Steroidogenic acute regulatory protein (Star), mRNA.	-0.0737326	0.462903	0.873446	43.5945	36.7874	1.59008	1.56779	178.459	97.8688	177	96	10.706	8.85904
1030	890	0	A_42_P574967	297526_Rn	similar to Mouse, clone IMAGE:3156601, mRNA.	-0.0248594	0.26751	0.92596	72.4335	68.4038	1.64043	2.07853	208.167	128.093	207	126.5	10.0297	12.7283
1031	891	0	A_43_P20582	CB544268	similar to Translation of nuc:AB032952_1 Homo sapiens mRNA for KIAA1126 protein, partial cds; Start codon is not identified.. score=3.147e-36	-0.0626938	0.0711928	0.378524	443.977	384.296	3.47856	3.72666	552.317	468.633	552	466.5	24.0779	29.6488
1032	892	0	A_43_P21475	CB546813	similar to Protein:NP_003616 protein tyrosine phosphatase, receptor type, f polypeptide (PTPRF), interacting protein (liprin), alpha 2 [Homo sapiens]. score=4.678e-33	-0.142434	0.222799	0.522632	100.28	72.2405	1.61927	1.87019	236.948	132.535	237	133.5	9.92502	11.7611
1033	740	1	(+)eQC-41	eQC		-0.0291023	0.28229	0.917889	68.8178	64.3574	1.85421	2.25351	204.524	124.143	206	122	13.2237	15.0803
1034	893	0	A_42_P524851	310906_Rn	similar to Mouse, clone IMAGE:3588440, mRNA, partial cds.	0.0720752	0.270007	0.789517	64.1085	75.6817	2.11452	2.52297	199.172	134.741	199.5	136.5	15.1775	16.5546
1035	894	0	A_42_P646175	204278_Rn	similar to Mouse mRNA for junctional adhesion molecule-3, (JAM-3 gene).	-0.184345	0.283751	0.515905	81.3665	53.2232	1.95103	1.92731	218.276	113.897	216	114	13.6675	11.9409
1036	895	0	A_43_P21084	CB544396	similar to Protein:NP_083006 RIKEN cDNA 4632428M11 [Mus musculus]. score=1.837e-30	0.00253632	0.0881509	0.977046	267.553	269.12	2.95392	2.9042	391.492	339.934	392	341	20.745	22.2754
1037	896	0	A_43_P23345	BG380365	unknown function	0.260738	0.073124	0.000362886	314.191	572.707	3.30062	5.22657	428.283	667.317	429	664.5	22.6365	42.101
1038	897	0	A_43_P15429	NM_052805	Rattus norvegicus cholinergic receptor, nicotinic, alpha polypeptide 3 (Chrna3), mRNA.	-0.0585227	0.136127	0.667258	158.44	138.465	2.48197	2.20476	292.117	200.017	293	201	17.6261	15.4003
1039	898	0	A_42_P710382	217512_Rn	similar to Mouse, RIKEN cDNA 0610009M14 gene, clone MGC:19238 IMAGE:3666221, mRNA, complete cds.	-0.177116	0.181955	0.330351	129.89	86.3891	2.49241	2.03387	266.371	147.097	266.5	146	18.6119	13.7825
1040	899	0	A_43_P19570	CB548326	similar to Protein:NP_443180 sorting nexin 26 [Homo sapiens]. score=5.969e-28	-0.0913489	0.127613	0.474097	178.012	144.245	2.47189	2.74397	311.051	206.542	310	209	17.2511	19.698
1041	900	0	A_43_P23061	BF544435	unknown function	0.0686671	0.0791588	0.38569	301.651	353.324	3.15939	4.02219	420.983	430.746	423	427	21.7371	31.3548
1042	901	0	A_43_P12533	NM_031132	Rattus norvegicus transforming growth factor, beta receptor 2 (Tgfbr2), mRNA.	-0.162015	0.576487	0.778681	38.481	26.4991	1.66906	1.57088	173	88.5574	173	90	11.7175	8.79683
1043	902	0	A_43_P23399	BM387212	unknown function	-0.0121639	0.0906806	0.893292	259.951	252.771	3.07696	3.20564	384.902	322.377	387	323	21.8515	24.6774
1044	903	0	A_43_P15498	NM_019145	Rattus norvegicus cholinergic receptor, nicotinic, gamma polypeptide (Chrng), mRNA.	0.0249746	0.713979	0.972096	25.1475	26.6361	1.54248	1.92702	157.875	88.7143	158	87.5	9.81847	11.2278
1045	904	0	A_42_P456851	204252_Rn	unknown function	0.148607	0.0833566	0.0746219	252.556	355.602	3.45731	5.00113	374.952	430.984	374	432.5	24.8737	40.0059
1046	740	1	(+)eQC-41	eQC		-0.0508989	0.301103	0.865764	65.9773	58.6808	1.69104	2.14631	201.75	118.696	201	119	10.8916	13.3415
1047	905	0	A_43_P17253	BF406678	similar to Protein:NP_033094 receptor (TNFRSF)-interacting serine-threonine kinase 1 [Mus musculus]. score=1.971e-45	-0.0134753	0.0838291	0.872292	296.971	287.898	2.84054	3.77468	418.596	360.842	418	361	19.0018	28.6218
1048	906	0	A_43_P16163	AF390072.1	Rattus norvegicus homeodomain protein GBX2 (Gbx2) mRNA, partial cds.	0.0232624	0.12001	0.846303	168.41	177.677	2.07383	3.56098	300.193	240.404	301	246	13.3061	25.802
1049	907	0	A_42_P618470	297874_Rn	similar to Mouse DNA sequence from clone RP22-211A10 on chromosome 4, complete sequence.	-0.0474533	0.179875	0.791924	113.662	101.897	2.34076	2.60416	249.115	161.934	249	160	17.0354	18.2509
1050	908	0	A_42_P479553	298838_Rn	unknown function	-0.0552828	0.13337	0.678502	161.787	142.449	2.39705	3.06049	295.224	204.172	296	201.5	16.5413	21.893
1051	909	0	A_43_P18667	CB544779	similar to Protein:NP_083368 RIKEN cDNA 1300018J16 [Mus musculus]. score=1.169e-16	-0.0119296	0.0889587	0.893322	268.027	260.765	3.09306	3.41714	392.237	331.119	392	333	21.5641	26.0358
1052	910	0	A_42_P744033	234883_Rn	GTRC1-1-28 Rat Library of liver regeneration Rattus norvegicus cDNA 5, mRNA sequence.	-0.104145	0.149001	0.484581	150.054	118.06	2.12109	2.48694	284.803	179.18	284	177	14.6274	17.6583
1053	911	0	A_42_P455277	277321_Rn	similar to chromodomain helicase DNA binding protein 5	-0.138166	0.415079	0.739236	52.3111	38.0564	1.56629	1.81025	187.967	99.1639	188	99	10.344	10.9365
1054	912	0	A_43_P14756	AA956084	unknown function	-0.117052	0.13531	0.387001	170.715	130.383	2.53433	2.66758	304.617	192.217	303.5	191	18.0781	19.1321
1055	913	0	A_43_P17259	CB605695	similar to Translation of nuc:BC024430_1 Mus musculus, similar to RIKEN cDNA 2010309H15 gene (H. sapiens), clone MGC:37236 IMAGE:4972368, mRNA, complete cds. score=9.581e-75	0.0172027	0.106568	0.871759	198.277	206.288	2.88206	2.93144	327.935	271.226	325	272	20.8452	22.1555
1056	914	0	A_43_P21808	CB547101	similar to Translation of nuc:AK055905_1 Homo sapiens cDNA FLJ31343 fis, clone MESAN1000101, weakly similar to Rat trg gene product; unnamed protein product. score=4.769e-60	0.329576	0.442841	0.456738	28.0707	59.9556	1.67453	1.91369	160.984	118.541	162	119	11.6369	11.7055
1057	915	0	A_42_P831405	206029_Rn	unknown function	0.0478646	0.119606	0.689019	164.434	183.593	2.77481	3.86292	296.102	246.305	296	242	19.7228	28.6081
1058	916	0	A_43_P15925	AJ223083.1	Rattus norvegicus mRNA for retinoic acid X receptor gamma-1, partial.	0.059055	0.111515	0.596411	177.828	203.73	2.80305	2.87675	308.339	267.678	307	267	19.7864	21.0635
1059	740	1	(+)eQC-41	eQC		-0.0234272	0.316999	0.941088	60.6369	57.4527	1.75753	1.94299	196.136	117.39	194	118	11.9488	12.0559
1060	917	0	A_42_P603500	218862_Rn	similar to Mouse, clone IMAGE:4021233, mRNA, partial cds.	-0.0671754	0.0665919	0.313089	541.563	463.953	5.22699	4.40304	640.429	556.875	632	559	35.8942	34.3898
1061	918	0	A_43_P14405	AI169719	unknown function	0.00221007	0.229102	0.992303	82.6627	83.0844	1.91128	2.22704	218.241	142.5	218	143.5	12.9673	14.5316
1062	919	0	A_42_P551195	218307_Rn	similar to KIAA0712 protein	0.0528479	0.262082	0.840193	67.6449	76.3982	1.82116	2.15084	202.857	135.554	204.5	138	12.043	13.5337
1063	920	0	A_42_P778157	203695_Rn	similar to Mouse Almstrom syndrome 1 protein (Alms1) mRNA, complete cds.	-0.0273005	0.283081	0.92317	68.4771	64.305	2.06427	1.92011	204.167	124.083	203.5	122	15.0132	12.0961
1064	921	0	A_42_P583127	305192_Rn	Rattus norvegicus adenylate cyclase activating polypeptide 1 receptor 1 (Adcyap1r1), mRNA.	-0.102514	0.108509	0.344788	222.443	175.673	2.2608	2.91451	352.533	240.317	353	241	15.1517	21.6157
1065	922	0	A_43_P20556	CB545871	similar to Translation of nuc:BC025488_1 Mus musculus, Similar to KIAA1404 protein, clone IMAGE:5252426, mRNA, partial cds. score=4.342e-13	-0.0608255	0.264287	0.817976	76.4181	66.431	1.72667	2.0486	212.426	126.328	213	129	11.5837	13.3038
1066	923	0	A_43_P14398	BQ194816	unknown function	-0.127442	0.0864989	0.14066	323.595	241.302	3.25014	2.72026	445.483	312.224	444.5	312	22.5414	20.2918
1067	924	0	A_42_P733477	227242_Rn	similar to Protein:NP_033915 calcium channel, voltage dependent, alpha2/delta subunit 3; alpha 2 delta-3 [Mus musculus]. score=6.636e-15	0.230566	0.109744	0.0356462	150.343	255.652	2.60525	3.92196	280.333	319.905	280	322	18.6496	30.3452
1068	925	0	A_43_P12737	NM_033349	Rattus norvegicus Hydroxyacyl glutathione hydrolase (Hagh), mRNA.	0.0962266	0.099615	0.334052	199.527	249.017	3.08969	3.25491	327.69	315.793	326.5	317	21.6853	24.1732
1069	926	0	A_43_P14513	AA924972	unknown function	-0.0743808	0.121308	0.539773	185.962	156.691	2.85488	3.13768	318.19	219.535	315	219	20.2644	22.7197
1070	927	0	A_43_P13977	AA818495	unknown function	0	2.46015	1	10.333	5.22643	1.93571	1.19843	126.672	65.3443	126	66	9.10809	9.08457
1071	928	0	A_42_P488819	205630_Rn	similar to Mouse kynurenine formamidase mRNA, complete cds.	0.0523822	0.168166	0.755427	109.199	123.197	2.18233	2.26579	243.724	182.879	242	183.5	15.0401	15.288
1072	740	1	(+)eQC-41	eQC		0.00272124	0.281831	0.992296	66.4644	66.8822	1.64867	1.98495	201.948	126.466	201	125	10.5488	12.4057
1073	929	0	A_43_P13950	AA818166	unknown function	-0.147894	0.441838	0.737833	49.6136	35.2945	1.90361	1.69411	185.117	96.6	186	97	13.9528	9.86382
1074	930	0	A_43_P20950	CB546270	similar to Protein:NP_064329 syntrophin associated serine/threonine kinase; syntrophin-associated serine-threonine protein kinase [Mus musculus]. score=9.294e-40	-0.133441	0.189331	0.480935	118.401	87.0794	1.72244	2.2392	254.684	147.474	253	148	10.689	14.7625
1076	931	0	A_42_P463328	304613_Rn	similar to Mouse fork head transcription factor Fhx (Fhx) mRNA, complete cds.	0.0191524	0.0658429	0.771143	504.269	527.005	3.91079	5.55058	604.632	624.421	604	626	26.4417	44.0483
1077	932	0	A_43_P19120	AM:ARGI1-031029-CYA	similar to Protein:NP_004806 PTPL1-associated RhoGAP 1 [Homo sapiens]. score=9.069e-35	-0.00274429	0.506705	0.995679	36.6975	36.4664	1.71797	2.11352	170.847	97.4746	172	98	11.994	12.9766
1078	933	0	A_43_P13971	NM_031986	Rattus norvegicus syntenin (Sdcbp), mRNA.	-0.211144	0.0625584	0.00073774	986.339	606.572	11.2002	7.9054	1042.77	720.213	1029	729	80.5023	66.3785
1079	934	0	A_42_P656703	204578_Rn	similar to Mouse mRNA for alpha-tubulin 8 (Tuba8 gene).	0.28966	0.237777	0.223148	56.3361	109.761	2.06188	2.59891	190.203	166.949	188	166	14.6285	17.435
1080	935	0	A_43_P12265	NM_022619	Rattus norvegicus solute carrier family 7, member 3 (Slc7a2), mRNA.	0.377214	0.758782	0.619096	15.2986	36.4642	1.4199	1.98263	146.707	97.5	147	97	8.4977	11.8902
1081	936	0	A_42_P599231	294926_Rn	unknown function	-0.184235	0.221466	0.405473	105.69	69.1509	2.30784	2.08193	242.709	129.673	245	128	16.2488	13.0909
1082	937	0	A_42_P796378	216482_Rn	similar to mouse stem-loop binding protein, clone MGC:5912 IMAGE:3500676, mRNA, complete cds.	0.132746	0.336549	0.693261	47.477	64.451	1.80961	2.02424	181.897	123.5	182.5	123	12.4657	12.5156
1083	938	1	(+)eQC-42	eQC		0.266138	0.774508	0.73113	17.2916	31.9134	1.39824	1.9994	148.948	93.4655	150	90.5	8.22581	12.0208
1084	939	0	A_42_P650696	222481_Rn	unknown function	0.15527	0.47459	0.743542	32.5298	46.5106	1.95668	2.10447	166.068	106.475	164	105	14.4352	12.9433
1085	940	0	A_42_P552375	221183_Rn	Rattus norvegicus valosin-containing protein (Vcp), mRNA.	0.0440746	0.1045	0.673197	197.567	218.67	2.56783	3.15836	326.8	284.067	327.5	283	17.7724	23.6721
1086	941	0	A_42_P476890	222676_Rn	unknown function	0.248489	0.872209	0.775724	15.6907	27.8055	1.63019	1.84212	147.054	89.9454	148	89	10.5487	10.5995
1087	942	0	A_42_P790460	220744_Rn	similar to mouse RIKEN cDNA 2410017P07 gene, clone MGC:29222 IMAGE:5038957, mRNA, complete cds.	0.259193	0.923037	0.77886	14.6243	26.5625	1.412	1.79262	145.803	88.918	145	91	8.45738	10.814
1088	943	0	A_43_P14821	AA957174	unknown function	0	2.46015	1	10.333	5.22643	2.04844	1.21517	126.897	69.2931	126.5	69	9.87233	9.04183
1089	944	0	A_42_P519373	298049_Rn	unknown function	0.499369	0.417782	0.231975	23.83	75.2476	1.51584	2.83599	156.185	132.259	156.5	134.5	9.21867	17.607
1090	945	0	A_42_P566843	248981_Rn	unknown function	0.151241	0.292751	0.605422	53.629	75.9696	1.74393	2.03318	188.123	134.596	189	136	11.5094	12.6249
1091	946	0	A_42_P544530	206643_Rn	Rattus norvegicus tumor-associated calcium signal transducer 1 (Tacstd1), mRNA.	0.195268	0.482852	0.685914	30.4388	47.7196	1.54324	2.271	163.741	107.517	163	104.5	9.94469	14.0616
1092	947	0	A_43_P14045	AW914054	unknown function	0.0946792	0.212168	0.65542	80.5597	100.184	1.87298	2.46607	215.467	158.983	218	157	12.6899	16.7519
1093	948	0	A_42_P490038	286758_Rn	Rattus norvegicus carboxypeptidase N, polypeptide 1, 50kD (Cpn1), mRNA.	0.0343265	0.27539	0.900803	65.6371	71.0355	1.92141	2.5465	200.931	130.379	201	129	13.327	16.7047
1094	949	0	A_42_P840046	296026_Rn	unknown function	0.165983	0.217351	0.445068	72.1213	105.693	1.87725	2.66498	206.623	163.934	205	164	12.8791	18.3937
1095	950	0	A_43_P16807	BQ192072	similar to Protein:NP_112541 cystinosis, nephropathic [Mus musculus]. score=2.586e-82	0.0613237	0.0827285	0.458533	279.657	322.069	3.39197	3.51428	401.267	396.517	402	398.5	23.9426	27.2928
1096	938	1	(+)eQC-42	eQC		0.319483	0.959979	0.739284	13.0183	27.1667	1.45841	1.64287	143.964	89.5357	143.5	90.5	8.60436	9.22046
1097	951	0	A_43_P11880	NM_017252	Rattus norvegicus POU domain, class 3, transcription factor 4 (Pou3f4), mRNA.	-0.0410892	0.0793457	0.604562	339.845	309.166	2.92435	3.12647	458.052	384.897	457	381	19.6847	23.8369
1098	952	0	A_42_P751969	290633_Rn	similar to Translation of nuc:AK005714_1 Mus musculus adult male testis cDNA, RIKEN full-length enriched library, clone:1700007H20, full insert sequence; putative. score=1.584e-40	0.351615	0.198783	0.076921	63.3831	142.426	1.95117	3.18834	196.847	199.119	196	199	13.278	22.178
1099	953	0	A_43_P18955	CB544996	similar to Translation of nuc:BC019476_1 Mus musculus, clone MGC:28692 IMAGE:4240883, mRNA, complete cds. score=3.278e-58	0.0712906	0.280096	0.799093	61.7597	72.7773	1.81554	2.15883	196.793	131.897	196.5	132	12.2872	13.7556
1100	954	0	A_43_P12231	NM_022511	Rattus norvegicus profilin (Pfn1), mRNA.	0.0215584	0.0575941	0.708169	1117.96	1174.86	8.97213	8.72128	1149.9	1352.28	1144.5	1356	62.8104	73.7437
1101	955	0	A_43_P16327	U78123.1	Rattus norvegicus zinc finger protein 12 (AZF12) mRNA, partial cds.	0.0446757	0.436557	0.91849	40.3995	44.7766	1.71742	1.73124	174.75	105.083	173.5	105.5	11.9783	10.1769
1102	956	0	A_43_P20870	CB546191	similar to Protein:NP_055129 RNA helicase [Homo sapiens]. score=3.101e-42	0.182157	0.851319	0.83057	17.4605	26.5591	1.56284	1.67533	149.068	88.7966	150	89	10.1978	9.61999
1103	957	0	A_43_P18471	AI071911	similar to Protein:NP_034323 feminization 1 homolog b (C. elegans); feminization 1 b homolog (C. elegans) [Mus musculus]. score=9.559e-75	0.23083	0.481029	0.631322	29.2391	49.7501	1.67215	2.48218	162.39	109.322	160	110	11.4711	15.7441
1104	958	0	A_43_P20242	CB545585	similar to GCGPROT:RNF8_MOUSE RING finger protein 8. score=8.924e-29	0.186624	0.400278	0.641047	37.2321	57.2191	1.929	1.84839	171.034	116.39	170	117	14.0024	11.0828
1105	959	0	A_42_P666843	203000_Rn	similar to Mouse, RIKEN cDNA 1110030K05 gene, clone MGC:11706 IMAGE:3964951, mRNA, complete cds.	0.0332211	0.137025	0.808435	141.441	152.685	2.59044	3.2807	274.759	213.776	272.5	212.5	18.2884	23.5238
1106	960	0	A_43_P20765	BF401833	similar to Translation of nuc:AC002299_1 Homo sapiens Chromosome 16 BAC clone CIT987-SKA-113A6 ~complete genomic sequence, complete sequence. score=3.539e-39	0.0492874	0.146735	0.73695	128.067	143.458	2.39437	2.9898	261.857	203.911	263	203	16.4167	20.7726
1107	961	0	A_42_P765736	289379_Rn	similar to Translation of nuc:AX268073_1 Sequence 1 from Patent WO0173051; unnamed protein product. score=1.707e-48	0.0210211	0.709215	0.976354	25.4339	26.6953	1.50255	1.52679	158.203	88.7627	159	89	9.6164	8.29694
1108	962	0	A_43_P17581	CB544811	similar to Protein:NP_080929 replication protein A1 (70 kDa); replication protein A [Mus musculus]. score=2.589e-44	0.0511799	0.238959	0.830408	74.6911	84.0327	1.87026	2.36123	209.946	143.125	209	143.5	12.403	15.2316
1109	938	1	(+)eQC-42	eQC		0.281705	0.811365	0.728442	16.1791	30.9498	1.75499	1.633	147.661	92.6613	146	92	12.6451	9.48155
1110	963	0	A_42_P657933	316239_Rn	similar to Protein:NP_036069 heat shock transcription factor 4 [Mus musculus]. score=2.392e-36	0.147083	0.22398	0.511388	71.436	100.231	2.0114	2.45054	206.068	158.61	206	157	14.033	16.4086
1111	964	0	A_42_P590667	298106_Rn	unknown function	0.100073	0.18068	0.57967	95.3564	120.067	1.86184	2.5574	229.893	179.143	229.5	182	11.9052	17.1257
1112	965	0	A_43_P15998	AY028418.1	Rattus norvegicus netrin-3 mRNA, partial cds.	0.0622518	0.0871366	0.47497	255.142	294.465	3.32669	4.20385	378.965	366.263	380	366	22.9852	31.8723
1113	966	0	A_42_P683328	200747_Rn	Rattus norvegicus Ratsg2 (Ratsg2), mRNA.	-0.113448	0.385235	0.768383	54.9329	42.3042	1.73846	1.93879	190.65	103.117	191	102.5	12.087	11.9265
1114	967	0	A_42_P673172	219576_Rn	Rattus norvegicus oxidation resistance 1 (Oxr1), mRNA.	-0.0305886	0.361309	0.932531	53.4441	49.8094	2.03593	2.15953	188.754	110.035	188	110	14.6912	13.3577
1115	968	0	A_42_P656513	327113_Rn	Rat monoglyceride lipase (Mgl2) mRNA, complete cds.	-0.444939	0.0712032	4.13459e-10	1142.28	410.046	11.9548	4.07578	1192.23	505.86	1178	505	83.5261	32.5002
1116	969	0	A_43_P14327	AA900394	unknown function	-0.140865	0.175118	0.421167	130.157	94.1029	2.69659	2.44651	266.167	154.733	265.5	152.5	20.0602	16.9114
1117	970	0	A_42_P511478	222183_Rn	similar to mouse hypothetical protein FLJ23119, clone MGC:28646 IMAGE:4224922, mRNA, complete cds.	-0.234496	0.210126	0.264431	118.161	68.8618	2.68732	2.4735	255.566	129.66	258	130	19.1377	15.804
1118	971	0	A_43_P12784	NM_053362	Rattus norvegicus DNA fragmentation factor, 40 kD, beta polypeptide (caspase-activated DNase) (Dffb), mRNA.	-0.00448278	0.0624212	0.942749	638.737	632.178	3.62336	5.48296	725.559	742.542	732	741	24.4359	44.6953
1119	972	0	A_43_P21983	CB547256	similar to Protein:NP_084356 androgen-induced basic leucine zipper; RIKEN cDNA 5330432F22 gene [Mus musculus]. score=2.233e-14	0.0380013	0.724379	0.958162	24.4111	26.6434	1.60641	1.84219	157.034	88.7288	158	87	10.7975	10.8689
1120	973	0	A_43_P19708	CB548518	similar to Translation of nuc:AX127744_1 Sequence 19 from Patent WO0131003; unnamed protein product. score=7.098e-33	0.053843	0.15273	0.724435	121.617	137.67	2.35154	2.73453	255.639	197.836	255	196	16.8197	19.585
1121	974	0	A_42_P577533	219615_Rn	similar to KIAA0666 protein	0.121714	0.257974	0.637064	63.4038	83.9131	1.91697	2.92381	198.186	142.559	198	139	13.3099	19.7609
1122	938	1	(+)eQC-42	eQC		0.316234	0.958425	0.741437	13.0942	27.1214	1.57381	1.77468	144.051	89.4915	145	90	10.1801	10.5346
1123	975	0	A_43_P14433	AA924272	unknown function	0.135945	0.162021	0.401438	103.311	141.284	1.89612	2.9922	237.218	200.6	236	200	11.9516	20.4066
1124	976	0	A_43_P13277	NM_134458	Rattus norvegicus nuclear receptor coactivator GT198 (Gt198), mRNA.	0.0756642	0.227201	0.739113	76.5687	91.1414	2.14659	2.26171	211.649	150.053	211	151	15.0884	14.6804
1125	977	0	A_43_P20792	CA512606	similar to Translation of nuc:AK002758_1 Mus musculus adult male kidney cDNA, RIKEN full-length enriched library, clone:0610034P02, full insert sequence; putative. score=9.33e-74	0.0686282	0.281545	0.80742	61.6218	72.1709	1.92496	1.80906	196.667	131.317	195.5	131	13.6216	11.2046
1126	978	0	A_42_P558287	337820_Rn	unknown function	0.179101	0.139992	0.200767	116.511	175.981	2.59302	3.48437	249.397	236.103	249	234.5	18.357	25.0275
1127	979	0	A_43_P13817	AW434142	unknown function	0.172838	0.331626	0.602239	45.9219	68.3688	1.59677	2.18331	180.136	127.102	181	126	10.2763	13.861
1128	980	0	A_43_P13085	NM_080778	Rattus norvegicus nuclear receptor subfamily 2, group F, member 2 (Nr2f2), mRNA.	0.0519704	0.65117	0.936388	26.7339	30.1323	1.64807	1.78288	159.714	91.7679	159.5	92	11.0037	10.1067
1129	981	0	A_43_P21286	CB546623	similar to Translation of nuc:AK018159_1 Mus musculus adult male medulla oblongata cDNA, RIKEN full-length enriched library, clone:6330411F23, full insert sequence; putative. score=2.209e-25	0.17562	0.301173	0.559813	50.5588	75.756	1.69644	2.1907	184.879	134.259	185	132.5	11.1483	13.9102
1130	982	0	A_42_P795401	202729_Rn	similar to Mouse, clone MGC:18845 IMAGE:4218132, mRNA, complete cds.	0.138389	0.0670135	0.0389145	432.949	595.423	4.09442	6.12068	537.714	696.589	535	689.5	27.589	48.1931
1131	983	0	A_42_P521069	297923_Rn	similar to Mouse, clone MGC:27940 IMAGE:3587176, mRNA, complete cds.	0.109299	0.921048	0.905538	17.6258	22.6698	1.49311	1.86344	149.172	85.4138	149	84.5	9.23787	11.0882
1132	984	0	A_42_P798500	223080_Rn	similar to Mouse tripartite motif protein TRIM34 gamma (Trim34) mRNA, complete cds; alternatively spliced.	0.0987188	0.427674	0.817449	38.7036	48.5814	1.65688	1.77832	172.81	108.517	174	109.5	11.111	10.3927
1133	985	0	A_43_P11613	NM_012903	Rattus norvegicus Acid nuclear phosphoprotein 32 (leucine rich) (Anp32), mRNA.	-0.0415903	0.261763	0.873759	75.5241	68.627	2.09676	2.13958	211.397	128.397	210.5	129	14.9619	13.6882
1134	986	0	A_42_P617806	284469_Rn	similar to Mouse DNA sequence from clone RP23-143A14 on chromosome 11, complete sequence.	0.0483283	0.215932	0.822903	83.4665	93.2911	2.06159	2.16696	218.689	152.41	218	154	14.6998	14.5068
1135	938	1	(+)eQC-42	eQC		0.257915	0.786544	0.74298	17.2033	31.1549	1.70915	2.08303	148.839	92.8064	149	92.5	12.1685	13.0909
1137	987	0	A_43_P13179	NM_133412	Rattus norvegicus testis-specific transporter TST1 (Tst1), mRNA.	0.0131853	0.290168	0.963756	63.7077	65.6716	1.90392	2.44099	199.083	125.233	199	124.5	13.4483	16.1196
1138	988	0	A_42_P494659	217427_Rn	similar to Mouse NC8 mRNA, complete cds.	0.00834228	0.0859025	0.922636	277.548	282.93	2.29357	4.19584	400.463	354.907	401	357	14.1378	31.0096
1139	989	0	A_42_P801047	221764_Rn	similar to Mouse nephronectin (Neph1) mRNA, complete cds, alternatively spliced.	0.0922907	1.52682	0.9518	10.8383	13.4045	1.68311	1.43688	141.097	77.629	143	77.5	10.9809	8.38858
1140	990	0	A_43_P13232	NM_133610	Rattus norvegicus potassium voltage-gated channel, subfamily H (eag-related), member 5 (Kcnh5), mRNA.	0.198455	0.825299	0.809971	17.6551	27.8821	1.69316	1.57362	149.314	89.9412	149	90	10.8471	8.14472
1141	991	0	A_42_P695042	221782_Rn	Rat CSF-1 protein mRNA, complete cds.	-0.107998	0.233815	0.644157	91.6748	71.4912	1.88216	2.00712	228.089	131.589	225.5	131	12.4904	12.5695
1142	992	0	A_43_P14325	AA900381	unknown function	0	1.84577	1	10.333	9.649	2.14358	1.21977	121.5	76.5536	122	75.5	10.4898	8.93394
1143	993	0	A_43_P16362	X62329.1	R.rattus TcRValphaQ4a13 mRNA for T cell receptor V-alpha J-alpha.	0.0931235	0.0873877	0.286588	245.661	304.41	3.01437	3.27797	369.733	376.383	366.5	378.5	21.0398	25.1875
1144	994	0	A_42_P555780	220647_Rn	similar to Mouse complement component C5D (pro-C5D) mRNA, complete cds.	0.261122	0.237974	0.272524	58.3085	106.378	1.92844	2.53964	192.323	163.823	189	165	13.6547	17.4144
1145	995	0	A_42_P510382	294263_Rn	unknown function	0.0692819	0.200219	0.72932	88.3526	103.634	2.23322	2.80595	223.339	162.677	223	160	16.3576	19.788
1146	996	0	A_42_P477222	384162_Rn	Rattus norvegicus Crystallin, gamma polypeptide 4 (Crygd), mRNA.	0.102129	0.0749496	0.172996	327.436	414.244	3.22933	4.4347	443.4	497.2	441.5	500.5	22.2788	35.2722
1147	997	0	A_43_P19058	AM:ARGI1-027887-CYA	similar to Protein:NP_114389 trichorhinophalangeal syndrome I; DNA segment, Chr 15, ERATO Doi 586, expressed [Mus musculus]. score=7.963e-80	0.335105	0.234546	0.153079	54.018	116.854	1.78614	2.88985	187.661	173.61	187	171	11.8709	19.639
1148	938	1	(+)eQC-42	eQC		0.216181	0.859346	0.801378	16.5837	27.2811	1.81555	1.74361	148.073	89.4545	147	89	12.4824	9.82969
1149	998	0	A_43_P11467	NM_012566	Rattus norvegicus Growth factor independent-1 (Gfi1), mRNA.	0.420786	0.153496	0.00611876	78.5954	207.102	1.8067	3.95881	211.097	264.548	210	266	11.698	29.3256
1150	999	0	A_42_P628853	220641_Rn	similar to data source:SPTR, source key:Q99969, evidence:ISS~homolog to RETINOIC ACID RECEPTOR RESPONDER PROTEIN 2 PRECURSOR (TAZAROTENE- INDUCED GENE 2 PROTEIN) (RAR-RESPONSIVE PROTEIN TIG2)~putative	-0.258667	0.115705	0.0253794	246.037	135.623	2.99977	2.68007	377.774	199.516	378	199	22.0636	19.9078
1151	1000	0	A_42_P807866	220639_Rn	Rattus norvegicus Reversion induced LIM gene (Ril), mRNA.	-0.15812	0.13255	0.232907	183.541	127.53	2.58286	2.89913	317.393	189.689	317	187	18.6139	21.1853
1152	1001	0	A_43_P19580	CB548328	similar to Translation of nuc:U22015_1 Mus musculus retinoid X receptor interacting protein (RIP110) mRNA, partial cds. score=2.4e-60	0.125671	0.7169	0.860846	22.2307	29.6909	1.59055	2.03111	154.576	91.4237	155	91	10.6224	12.3263
1153	1002	0	A_43_P20378	CB545711	similar to Protein:NP_058598 nephronophthisis 1 (juvenile) homolog (human); nephrocystin [Mus musculus]. score=1.532e-11	-0.0156621	0.311929	0.959955	61.1089	58.9444	1.76831	2.06029	196.579	118.807	198	119	11.8351	12.7678
1154	1003	0	A_43_P12296	NM_022688	Rattus norvegicus preoptic regulatory factor-1 (Porf1), mRNA.	-0.0586702	0.506857	0.907848	39.0983	34.1577	1.64042	1.84289	173.556	95.4259	173.5	95	10.6677	10.4224
1155	1004	0	A_43_P16244	L28114.1	Rat mRNA sequence.	-0.0660698	0.22227	0.766275	92.2908	79.2663	1.83387	2.12547	228.35	139.117	228	138	12.3615	14.0195
1156	1005	0	A_43_P17127	CB605688	similar to Translation of nuc:BC026496_1 Mus musculus, clone IMAGE:4505946, mRNA, partial cds. score=1.884e-33	0.254609	0.820983	0.756465	16.5466	29.7384	1.49944	1.97065	148.068	91.5932	147	89	9.4884	11.9368
1157	1006	0	A_42_P623693	221234_Rn	similar to Protein:NP_082536 RIKEN cDNA 2610528O17 [Mus musculus]. score=8.149e-65	-0.0622424	0.114946	0.588167	196.493	170.257	2.76449	3.05782	327.754	233.852	326	234	19.8642	22.8005
1158	1007	0	A_43_P19884	BF411806	unknown function	0.0984222	0.1741	0.571855	99.5583	124.882	2.31297	2.4341	233.968	184.113	235	181	16.8513	17.1034
1159	1008	0	A_42_P685205	218838_Rn	unknown function	-0.330104	0.182293	0.0701648	153.332	71.7014	2.46213	2.18802	291.211	133.105	292	131	17.5954	14.4094
1160	1009	0	A_42_P637529	204369_Rn	similar to unnamed protein product	0.172374	0.0669494	0.0100331	428.716	637.592	3.78518	5.61776	533.175	742.228	531	739	25.4812	44.6214
1161	938	1	(+)eQC-42	eQC		0.28181	0.835001	0.735742	15.7166	30.0724	1.53764	1.93755	147.119	91.9153	146	92	9.91704	11.6948
1162	1010	0	A_43_P18853	CB606423	similar to Protein:NP_064668 phosphoinositide-3-kinase, catalytic, gamma polypeptide; PI3K<gamma>; PI(3)Kgamma [Mus musculus]. score=1.98e-47	0.0722954	0.143068	0.613332	128.463	151.73	2.42097	2.09225	261.962	212.25	260	213.5	15.9963	13.4045
1163	1011	0	A_43_P19156	AM:ARGI1-034151-CYA	similar to Protein:NP_067524 polynucleotide kinase 3 - phosphatase; polynucleotide kinase 3 -phosphatase [Mus musculus]. score=7.998e-44	-0.000786418	0.09567	0.993441	236.182	235.755	2.39741	3.34257	363.065	303.5	365	305.5	16.3445	25.8309
1164	1012	0	A_43_P19612	BF560244	similar to Protein:NP_663509 similar to BTB/POZ domain containing protein 3 [Mus musculus]. score=2.075e-73	0.0104749	0.0795208	0.895202	318.477	326.252	3.32316	4.04663	437.509	402.441	438	401	23.0662	31.5246
1165	1013	0	A_43_P15861	AY038024.1	Rattus norvegicus histone deacetylase 5 (Hdac5) mRNA, partial cds.	0.0345298	0.286257	0.903988	63.0317	68.2478	1.61489	2.04883	198.281	127.649	198	130	10.1132	12.7734
1166	1014	0	A_43_P10141	BF283299	similar to Protein:NP_080428 RIKEN cDNA 0610010D20 gene [Mus musculus]. score=4.096e-74	-0.12195	0.163166	0.454822	137.956	104.181	2.25444	2.13541	273.436	164.964	275	165	15.2373	13.9283
1167	1015	0	A_42_P826099	205315_Rn	unknown function	0.00919977	0.0957596	0.923464	233.161	238.153	2.54032	2.98663	360.102	305.898	360	305	17.1763	22.3373
1168	1016	0	A_43_P16511	BU671679	similar to Protein:NP_083008 RIKEN cDNA 4632428N05 gene [Mus musculus]. score=4.131e-109	0.058106	0.484406	0.90452	35.785	40.9079	2.71407	2.10071	169.755	101.472	167	101	20.6173	12.2311
1169	1017	0	A_43_P21364	CB544475	similar to Translation of nuc:BC030383_1 Mus musculus, clone MGC:40948 IMAGE:5376413, mRNA, complete cds. score=1.771e-94	0.205844	0.244131	0.399134	60.7224	97.5422	1.67816	2.33991	195.033	155.475	193	154	10.9605	15.6925
1170	1018	0	A_42_P635666	429753_Rn	unknown function	0.0740785	0.0573638	0.196572	1200.8	1424.12	11.2179	11.5301	1220.25	1632.9	1214	1634	79.0817	98.9328
1171	1019	0	A_43_P11130	AI233699	unknown function	0.37732	0.651144	0.56227	17.8476	42.55	1.53797	1.71574	149.655	102.759	150	103	9.9623	9.75905
1172	1020	0	A_43_P18497	CB545636	similar to Protein:NP_663401 similar to Microfibril-associated glycoprotein 3 precursor [Mus musculus]. score=5.564e-25	0.0476875	0.439014	0.913501	40.0284	44.6741	1.572	2.04165	174.345	104.982	174	105	9.92792	12.0884
1173	1021	0	A_43_P19793	BE097407	unknown function	-0.278246	0.241469	0.249195	106.67	56.2075	2.12264	1.93383	244.59	117.213	243	115	15.4913	12.4741
1174	938	1	(+)eQC-42	eQC		0.204742	0.756349	0.786623	19.1242	30.6426	1.61305	1.68196	151.033	92.3115	150	92	11.0272	9.77333
1175	1022	0	A_42_P777445	219623_Rn	unknown function	-0.00403487	0.0904403	0.964415	258.606	256.215	2.43046	3.40032	383.5	325.964	384	327	15.6728	25.1808
1176	1023	0	A_42_P799332	298440_Rn	similar to Mouse, clone MGC:7891 IMAGE:3582444, mRNA, complete cds.	0.144001	0.637154	0.821196	24.4852	34.1119	1.6783	1.98448	157.175	95.2807	158	94	11.4301	11.7363
1177	1024	0	A_43_P18625	BF522059	unknown function	0.114442	0.223367	0.608406	74.4833	96.9395	2.14648	3.19996	209.31	155.569	207.5	155.5	15.1937	21.8777
1178	1025	0	A_42_P581488	384278_Rn	similar to Mouse betaine homocysteine methyl transferase (BHMT) mRNA, complete cds.	0.00140756	0.0906707	0.987614	255.949	256.78	3.65617	3.35286	380.967	326.459	380	323	26.5926	25.8841
1179	1026	0	A_43_P17649	CB544972	similar to Translation of nuc:AB062954_1 Macaca fascicularis brain cDNA clone:QmoA-10010, full insert sequence. score=1.282e-43	0.0332223	0.275553	0.904035	65.681	70.9026	1.75539	2.13197	200.982	130.255	200	129	11.3423	13.2136
1180	1027	0	A_43_P17454	CB606256	similar to Translation of nuc:AB046819_1 Homo sapiens mRNA for KIAA1599 protein, partial cds; Start codon is not identified.. score=4.967e-91	0.0378463	0.102117	0.710924	205.513	224.225	2.70709	3.60434	334.224	290.19	336.5	290	18.5936	26.8482
1182	1028	0	A_43_P13175	NM_133405	Rattus norvegicus cryptochrome 2 (photolyase-like) (Cry2), mRNA.	0.0608828	0.33805	0.857074	51.4726	59.2187	1.76804	1.98909	186.316	118.754	187	120	11.9346	12.1365
1183	1029	0	A_42_P638191	201654_Rn	Rattus norvegicus mitogen-activated protein kinase kinase 1 (Map2k1), mRNA.	0.120876	0.0619681	0.0511019	610.198	806.023	6.48349	7.86102	696.638	932.31	700	935.5	45.057	64.1124
1184	1030	0	A_43_P21896	CB547184	similar to Translation of nuc:U68387_1 Xenopus laevis XMeis1-2 protein mRNA, complete cds; homeodomain protein. score=6.49e-08	-0.00272791	0.0743381	0.970727	371.864	369.535	2.91505	4.09164	485.853	450.721	484	444	19.8988	32.7359
1185	1031	0	A_42_P577412	218853_Rn	unknown function	0.176666	0.0694202	0.0109315	378.934	569.154	4.28798	6.87477	488.242	666.274	486	656.5	30.6667	56.8155
1186	1032	0	A_42_P837625	208246_Rn	similar to Mouse, clone MGC:29439 IMAGE:3964501, mRNA, complete cds.	0.0558326	0.174107	0.748453	104.623	118.977	2.04265	3.13534	239.279	178.492	242	177	14.1505	22.4526
1187	938	1	(+)eQC-42	eQC		0.141281	0.577489	0.806729	27.1275	37.557	1.92653	1.66975	160.158	98.3333	161	100	13.9933	9.30502
1188	1033	0	A_43_P15089	BF549985	unknown function	0.248782	0.719853	0.729643	19.025	33.737	1.61983	1.72401	150.949	95.0169	151	96	10.9441	9.93338
1189	1034	0	A_43_P14460	AA924512	unknown function	-0.0577829	0.332532	0.862049	60.0189	52.5418	1.7041	2.00053	195.678	112.763	196	109	11.4447	12.4545
1190	1035	0	A_43_P12223	NM_022398	Rattus norvegicus 2-oxoglutarate carrier (LOC64201), mRNA.	0.0586474	0.153256	0.70196	120.465	137.882	2.23252	2.71489	254.482	198	253.5	197	15.0671	18.6099
1191	1036	0	A_43_P20146	CB545499	similar to Translation of nuc:AB037801_1 Homo sapiens mRNA for KIAA1380 protein, partial cds; Start codon is not identified.. score=1.717e-24	-0.095192	0.731912	0.89652	28.1161	22.5821	1.80332	1.41976	161.207	85.1379	162.5	85	12.81	7.31365
1192	1037	0	A_43_P17998	CB548041	similar to Protein:NP_663384 similar to cutlet [Mus musculus]. score=1.492e-20	0.00304494	0.124677	0.980515	164.3	165.456	2.66037	2.37459	296.678	227.712	297	230	18.8409	16.8011
1193	1038	0	A_43_P11050	BF555763	unknown function	-0.0610466	0.671646	0.927579	29.5076	25.6382	1.38505	1.72574	162.839	87.8036	162	86	7.98812	9.66798
1194	1039	0	A_43_P13186	NM_133421	Rattus norvegicus limkain b1 (Lkap), mRNA.	-0.532692	0.0779239	8.14006e-12	975.805	286.201	8.13537	3.54555	1047.88	369.217	1042.5	366.5	58.6417	28.4933
1195	1040	0	A_43_P14438	BF287028	unknown function	0.0616529	0.079756	0.439511	299.435	345.109	2.84763	3.94511	419.145	421.871	421	420.5	19.725	31.4671
1196	1041	0	A_42_P681533	200080_Rn	Rattus norvegicus hsp86 gene for heat shock protein 86.	0.119451	0.0586353	0.0416319	946.208	1245.77	7.89234	10.5899	994.86	1427.25	984	1428	53.805	87.2034
1197	1042	0	A_43_P13818	AI511244	unknown function	0.103911	0.14745	0.480986	119.542	151.856	1.92183	2.68958	253.102	211.966	253	211	12.473	18.9764
1198	1043	0	A_43_P10286	AW527884	unknown function	-0.0774469	0.060136	0.197794	881.924	737.878	5.76451	5.35142	944.794	863.286	954	858	41.3093	45.4907
1199	1044	0	A_42_P637479	294738_Rn	unknown function	0.00700698	0.0785762	0.928943	327.302	332.625	3.84031	4.46587	445.542	409.576	442	411	27.0914	34.9695
1200	938	1	(+)eQC-42	eQC		0.0891289	0.54414	0.86989	30.6673	37.6535	1.52548	1.8319	164.123	98.4561	164	99	9.7194	10.5932
1201	1045	0	A_42_P710309	290920_Rn	similar to mouse CG13322 gene product, clone MGC:40975 IMAGE:5401034, mRNA, complete cds.	-0.00335768	0.0780816	0.9657	335.413	332.829	3.16236	3.63931	453.098	410.082	453	407	22.086	28.7676
1202	1046	0	A_43_P21744	CB547052	similar to Protein:NP_035987 odd Oz/ten-m homolog 3 (Drosophila); odd Oz/ten-m homolog 1 (Drosophila) [Mus musculus]. score=3.803e-57	0.155503	0.243792	0.52357	64.6283	92.4541	1.70742	2.69523	199.228	150.79	198	150	10.8956	17.8273
1203	1047	0	A_42_P647505	285831_Rn	similar to mouse RIKEN cDNA 6230412P20 gene, clone MGC:28695 IMAGE:4241487, mRNA, complete cds.	-0.0108847	0.135566	0.936006	150.729	146.999	2.42529	2.86656	284.14	208.386	284	207	16.6781	20.1793
1204	1048	0	A_42_P666259	222147_Rn	similar to Mouse, WW domain binding protein 11, clone MGC:30815 IMAGE:3994221, mRNA, complete cds.	-0.0565351	0.0883841	0.522398	285.586	250.728	3.24915	3.73951	409.207	321.103	407.5	321	22.6117	28.4091
1205	1049	0	A_43_P17063	CB545358	similar to Protein:NP_080105 RIKEN cDNA 1300018P11 gene [Mus musculus]. score=5.586e-24	0.371754	0.063698	5.34048e-09	1474.68	3470.97	7.81539	18.817	1444.38	3957.86	1446	3967	51.4384	157.807
1206	1050	0	A_43_P14224	BM390643	unknown function	-0.103121	0.0671242	0.124471	557.552	439.708	3.73342	4.07816	655.807	530.919	655.5	529.5	26.2428	33.4092
1207	1051	0	A_43_P19316	CB606093	similar to Protein:NP_003878 development- and differentiation-enhancing factor 2; PYK2 C terminus-associated protein [Homo sapiens]. score=8.481e-82	-0.0306866	0.651531	0.962434	29.3975	27.392	1.50341	1.70443	162.727	89.3454	162	89	9.31835	9.41083
1208	1052	0	A_42_P672582	298972_Rn	unknown function	-0.62286	0.235508	0.00817522	155.559	37.071	2.45403	1.5343	297.583	99.4333	300.5	99.5	18.5256	9.01856
1209	1053	0	A_42_P718182	216371_Rn	unknown function	0.294435	0.0677876	1.40238e-05	417.481	822.377	3.09563	7.61013	520.481	943.185	522	934.5	19.5706	59.4097
1210	1054	0	A_42_P731464	220894_Rn	similar to Mouse clone 42 growth hormone-inducible membrane protein mRNA, complete cds.	-0.0328857	0.0686732	0.63203	470.54	436.225	5.70703	4.505	575.491	525.339	574	530	40.6089	35.9687
1211	1055	0	A_43_P19762	AW521762	unknown function	0.00684782	0.143685	0.961989	137.836	140.027	2.54695	2.50393	271.683	200.85	267	199	18.3169	17.7141
1212	1056	0	A_43_P10967	AA955644	unknown function	-0.120493	0.0825637	0.144456	348.615	264.152	3.53044	3.29278	468.036	337.125	464.5	337	24.1819	24.6334
1213	938	1	(+)eQC-42	eQC		0.141595	0.590649	0.810542	26.5074	36.725	1.57763	1.76657	159.464	97.5893	159	99	10.2407	9.97775
1214	1057	0	A_42_P516727	222356_Rn	similar to Mouse nucleotide-binding protein long form (Nubp1) mRNA, complete cds.	0.1057	0.220878	0.632262	76.1639	97.1515	1.83921	2.1809	211.038	155.849	212	156	11.6618	13.595
1215	1058	0	A_43_P18174	AM:ARGI1-026577-CYA	similar to Translation of nuc:AF466292_1 Mus musculus Cys3His CCG1-required (Chcr) mRNA, complete cds; mCHCR; similar to MBNL/EXP and MBLL; comprise the mammalian Muscleblind family. score=1.508e-67	-0.0397976	0.837589	0.962103	23.0721	21.0519	1.53071	1.57931	155.393	83.8688	154	83	10.0138	8.96005
1216	1059	0	A_43_P23451	BQ195062	unknown function	-0.0217808	0.320442	0.945809	59.8526	56.9249	1.67989	1.95315	195.323	116.871	196	118	11.4172	12.4288
1217	1060	0	A_43_P17274	CA340399	unknown function	0.0402839	0.416575	0.922963	42.5894	46.7288	1.63015	2.06317	177.097	106.919	176	105	11.1616	13.0438
1218	1061	0	A_42_P629531	216357_Rn	similar to Translation of nuc:BC027549_1 Mus musculus, Similar to DC13 protein, clone MGC:41298 IMAGE:1548292, mRNA, complete cds. score=7.724e-32	-0.00700465	0.465692	0.987999	40.1699	39.5272	1.61799	1.77046	174.62	100.3	174	100	9.98344	9.54313
1219	1062	0	A_43_P16089	AF079843.1	Rattus norvegicus galanin receptor type 3 (GalR3) mRNA, 5 untranslated region.	0.00158334	0.0805875	0.984325	313.635	314.78	2.76358	3.81699	433.351	390.017	437	388	18.2703	29.1036
1220	1063	0	A_42_P775856	358368_Rn	similar to hypothetical protein	-0.00575861	0.228561	0.979899	83.6339	82.5323	1.86174	2.31241	219.268	142	220	142	12.2556	14.9265
1221	1064	0	A_42_P537971	231624_Rn	similar to mouse par-6 (partitioning defective 6) homolog beta (C. elegans), clone MGC:35871 IMAGE:2655658, mRNA, complete cds.	0.00836527	0.248232	0.973117	75.4083	76.8749	2.09947	2.23628	210.951	136.279	211	136	15.2899	14.8673
1222	1065	0	A_43_P22865	BF397909	unknown function	0.135027	0.359787	0.70744	44.2092	60.3308	1.77209	2.15186	178.508	119.524	176	119	12.6744	13.9837
1223	1066	0	A_43_P19041	CB548232	similar to Protein:NP_038609 low density lipoprotein B [Mus musculus]. score=5.582e-64	0.148323	0.161358	0.357983	102.3	143.946	1.96423	2.51047	236.127	203.2	235	204	12.5861	16.8109
1224	1067	0	A_43_P10734	BF291167	unknown function	-0.0344122	0.133424	0.796472	157.865	145.839	2.57213	3.1354	291.213	207.475	290	205	18.5339	23.0439
1225	1068	0	A_42_P580045	220185_Rn	similar to Protein:NP_598865 expressed sequence AI256693 [Mus musculus]. score=1.873e-41	-0.147372	0.0570725	0.00981738	2929.91	2086.81	23.4406	19.275	2734.81	2411.92	2720	2399.5	163.876	170.559
1226	938	1	(+)eQC-42	eQC		0.113822	0.553711	0.837134	29.2565	38.0227	1.70034	1.81279	162.541	98.7705	162	98	12.0493	10.8003
1227	1069	0	A_43_P11254	BQ199467	unknown function	-0.0511041	0.355922	0.885831	55.552	49.385	1.94224	2.02948	191.034	109.695	194	108	13.9938	12.6071
1228	1070	0	A_43_P15946	D26504.1	GCGNUC:D26504.1; Rat mRNA for dynein-like protein 12, partial cds.	-0.0409506	0.322739	0.899032	60.7257	55.2615	1.89066	1.88285	196.317	115.333	193	116	13.7885	11.9475
1229	1071	0	A_43_P20759	CB546080	similar to Translation of nuc:U12147_1 Mus musculus laminin-2 alpha2 chain mRNA, complete cds; laminin-2 m-chain; merosin alpha2 chain; merosin m-chain. score=1.481e-51	0.0184189	0.518509	0.971663	34.987	36.5027	1.5868	1.81645	168.948	97.4828	169	96	10.4754	10.5851
1230	1072	0	A_43_P10789	AA925570	unknown function	0.0613888	0.156112	0.694145	117.565	135.415	2.11837	2.92324	251.672	195.41	251	195	14.6841	21.0288
1231	1073	0	A_42_P660129	262637_Rn	Rattus norvegicus caspase 12 (Casp12), mRNA.	-0.022047	0.470482	0.962624	40.446	38.444	1.69694	1.73919	174.949	99.322	173	99	11.7171	10.1105
1232	1074	0	A_42_P628098	299032_Rn	unknown function	0.160073	0.0639201	0.0122703	520.497	752.475	8.03387	4.74221	615.532	870.919	604.5	870	58.38	39.4708
1233	1075	0	A_43_P11798	NM_017057	Rattus norvegicus Transition protein 2 (Tnp2), mRNA.	0.278464	0.0957125	0.00362146	175.98	334.139	5.86747	5.11637	303.145	403.71	314	409	44.6927	40.3173
1234	1076	0	A_43_P20883	CB546204	similar to Protein:NP_116575 helicase-like protein NHL, isoform a; tumor necrosis factor receptor superfamily, member 6b precursor; decoy receptor 3 [Homo sapiens]. score=7.83e-26	0.0398307	0.349615	0.909296	50.9658	55.8611	1.71382	2.04098	185.883	115.6	186	114	11.7084	12.8224
1235	1077	0	A_43_P21568	CB546902	similar to Protein:NP_663593 NMDA receptor-regulated gene 2 [Mus musculus]. score=1.216e-47	-0.0932609	0.227276	0.681556	92.9321	74.973	1.97829	2.18235	229.217	134.983	227	133	13.8455	14.4381
1236	1078	0	A_42_P728542	248808_Rn	similar to data source:SPTR, source key:Q9NW27, evidence:ISS~homolog to CDNA FLJ10352 FIS, CLONE NT2RM2001152~putative	0.0375103	0.433914	0.931112	40.9912	44.6891	1.76795	2.287	175.4	105.017	176	102	12.5147	14.5048
1237	1079	0	A_43_P20774	CB544316	similar to Protein:NP_055478 KIAA0677 gene product [Homo sapiens]. score=1.399e-66	-0.0151609	0.638281	0.98105	29.4851	28.4735	1.5871	1.85032	162.833	90.2963	163.5	90	10.1586	10.4297
1238	1080	0	A_42_P621063	206396_Rn	similar to mouse EH-domain containing 3, clone IMAGE:4192395, mRNA, partial cds.	0.166377	0.171024	0.33064	93.7644	137.535	2.22007	2.33165	227.741	196.362	228	196	15.4211	15.7733
1239	938	1	(+)eQC-42	eQC		0.00953014	0.461656	0.98353	39.7617	40.6438	1.75067	1.91148	174.145	101.306	174	102	12.5866	11.7705
1240	1081	0	A_42_P602996	226482_Rn	similar to Mouse Strain C57BL6/J chromosome 17 BAC, RP23-349B4, Complete Sequence, complete sequence.	0.0292066	0.188265	0.876715	98.9875	105.873	1.87698	2.05521	234.086	165.31	236	165.5	12.3307	13.4558
1241	1082	0	A_43_P19525	CB546108	similar to Translation of nuc:BC024633_1 Mus musculus, clone MGC:28436 IMAGE:4038635, mRNA, complete cds. score=1.835e-68	-0.094284	0.645322	0.883839	31.8834	25.6614	1.87429	1.78231	165.542	87.8136	167	87	13.7029	10.3682
1242	1083	0	A_42_P809596	295021_Rn	unknown function	0.0024823	0.252516	0.992157	74.5683	74.9957	2.07545	2.16813	210.145	134.452	212	133	15.2034	14.4253
1243	1084	0	A_43_P16422	BQ194635	similar to Translation of nuc:AJ420898_1 Homo sapiens mRNA for SPPL3 protein. score=6.042e-68	0.00356677	0.0856382	0.966778	280.543	282.857	2.53705	3.16973	403.29	354.935	402	356	17.2839	24.7584
1244	1085	0	A_43_P13026	NM_057101	Rattus norvegicus Cytochrome P450, subfamily XXI (steroid 21-hydroxylase) (Cyp21), mRNA.	0.075379	0.146223	0.606198	124.77	148.419	2.18405	2.39257	258.41	208.754	259	208	15.1859	16.9329
1245	1086	0	A_43_P16709	CB545352	similar to Translation of nuc:AK002441_1 Mus musculus adult male kidney cDNA, RIKEN full-length enriched library, clone:0610010A22, full insert sequence; putative. score=5.613e-43	-0.100462	0.628613	0.873026	32.9628	26.1554	1.69331	1.72508	166.77	88.2459	167	88	11.9922	10.0758
1246	1087	0	A_43_P19097	CB545103	similar to Translation of nuc:BC031366_1 Mus musculus, Similar to Vhlh-interacting deubiquitinating enzyme 1, clone IMAGE:5359218, mRNA, partial cds. score=6.273e-45	-0.0157472	0.481525	0.973912	39.2224	37.8257	1.8795	1.78682	173.613	98.7419	174	98.5	13.9981	10.7413
1247	1088	0	A_43_P15288	NM_022179	Rattus norvegicus Hexokinase 3 (Hk3), mRNA.	-0.381878	0.0642194	2.73997e-09	3159.1	1311.25	25.2812	10.9909	2955.61	1530.86	2925	1532	173.498	94.1626
1248	1089	0	A_43_P11566	NM_012790	Rattus norvegicus dentin sailophosphoprotein (Dspp), mRNA.	-9.40397e-05	0.306444	0.999755	61.1363	61.123	1.59811	2.33422	196.526	120.86	196	119	10.0127	14.851
1249	1090	0	A_42_P460351	220754_Rn	similar to Mouse H2.0-like homeo box gene (Hlx) gene, complete cds.	-0.103769	0.518054	0.841242	40.2201	31.6719	1.75195	1.88865	174.855	93.2	174	92	11.945	10.8532
1250	1091	0	A_42_P839795	215883_Rn	similar to Mouse DNA sequence from clone RP23-147D3 on chromosome 2, complete sequence.	0.134234	0.0737362	0.0686878	330.784	450.587	3.85425	4.69193	445.712	536.441	445	534	26.8996	37.1768
1251	1092	0	A_43_P17471	CB545266	similar to Protein:NP_081205 RIKEN cDNA 1810008K03 [Mus musculus]. score=1.245e-64	0.00887006	0.236778	0.970117	79.2152	80.8497	1.82812	2.28133	214.758	140.226	213.5	137.5	12.5994	15.4096
1252	938	1	(+)eQC-42	eQC		0.00590935	0.457235	0.989688	40.32	40.8723	1.75727	1.7997	174.754	101.525	173	101	12.5481	10.7883
1253	1093	0	A_43_P13843	CA503916	unknown function	-0.000247325	0.118768	0.998338	175.331	175.231	3.02285	3.51567	307.016	238.177	307	237	22.3493	26.5784
1254	1094	0	A_43_P10109	AI500744	unknown function	-0.00729083	0.089413	0.935012	264.393	259.991	2.76301	3.08173	388.83	330.17	389	329	18.8663	23.3099
1255	1095	0	A_43_P14076	AA819652	similar to gb|AF017085|AF017085 Mus musculus BAP-135 homolog (Diws1t) mRNA, complete cds, mRNA sequence.	-0.0471967	0.103038	0.646914	223.842	200.791	2.73859	3.0071	352.698	266.476	354	267	19.6761	23.0489
1256	1096	0	A_43_P22777	BF388408	unknown function	-0.134801	0.116486	0.247178	210.261	154.155	2.65715	2.9621	341.921	217.698	343	221	19.2708	22.3575
1257	1097	0	A_43_P15236	CB546326	similar to GCGPROT:Q9QVN3 R NR-CAM 12 PROTEIN. score=1.498e-41	0.0447164	0.195026	0.818648	93.5506	103.696	1.98291	2.53971	228.641	162.953	228.5	161	14.0965	18.0312
1258	1098	0	A_42_P687121	269509_Rn	similar to Translation of nuc:X63105_1 H.sapiens tpr mRNA. score=2.65e-32	0.0373398	0.290509	0.897728	61.8714	67.4263	1.93063	2.13437	197.083	126.833	196.5	127.5	13.7203	13.7584
1259	1099	0	A_42_P596742	222334_Rn	Rat Rieske iron-sulfur protein mRNA, complete cds.	-0.186533	0.0675736	0.0057723	634.649	413.048	4.84105	5.15996	727.673	503.346	731	503	32.7556	40.1494
1260	1100	0	A_42_P624717	223201_Rn	similar to mouse RIKEN cDNA 5830462I21 gene, clone IMAGE:5036868, mRNA, partial cds.	-0.126908	0.363641	0.727094	59.145	44.158	1.69198	1.79421	195.117	104.917	194	105.5	11.5231	10.8257
1261	1101	0	A_42_P660046	294597_Rn	similar to KIAA1590 protein	0.0147739	0.166041	0.9291	115.695	119.699	2.38506	2.74204	250.383	179.667	250	179.5	17.1455	19.3248
1262	1102	0	A_43_P23023	BF524842	unknown function	-0.0439448	0.233122	0.85048	85.555	77.3215	2.08843	1.93331	221.475	137.034	220	138	14.8351	12.319
1263	1103	0	A_43_P16152	AF350372.1	Rattus norvegicus guanosine monophosphate reductase isolog mRNA, partial cds.	0.118008	0.285276	0.679121	57.3306	75.2305	2.01499	2.07952	192.052	134.052	191.5	134	14.2969	13.1235
1264	1104	0	A_42_P816841	298982_Rn	similar to mouse molybdenum cofactor synthesis 2, clone MGC:35997 IMAGE:4983231, mRNA, complete cds.	-0.108797	0.0975169	0.26456	260.901	203.085	3.12564	3.12495	388.017	270.067	381.5	264.5	22.2897	23.6018
1265	938	1	(+)eQC-42	eQC		0.042722	0.50932	0.933151	34.632	38.2119	1.53654	2.04838	168.525	99.0169	168	100	9.98163	12.4796
1266	1105	0	A_42_P595731	204177_Rn	similar to Ras family small GTP binding protein RAP2A	-0.130741	0.168751	0.438486	134.135	99.2659	2.38031	2.3999	269.871	159.968	272	160	17.4191	16.8824
1267	1106	0	A_43_P21813	CB547105	similar to Translation of nuc:AK091682_1 Homo sapiens cDNA FLJ34363 fis, clone FEBRA2015042; unnamed protein product. score=1.585e-36	-0.059943	0.664761	0.92815	29.7783	25.9393	1.60706	1.60775	163.15	88.0667	162.5	87	10.9263	9.0364
1268	1107	0	A_43_P21544	CB546878	similar to Translation of nuc:AK092201_1 Homo sapiens cDNA FLJ34882 fis, clone NT2NE2016387, moderately similar to Homo sapiens ELKS mRNA; unnamed protein product. score=3.066e-20	-0.219371	0.645982	0.734163	36.4792	22.0127	1.80977	1.80419	170.738	84.5902	168	84	13.2488	10.7197
1269	1108	0	A_43_P21791	CB544592	similar to Protein:NP_055686 KIAA0710 gene product [Homo sapiens]. score=2.618e-14	0.194723	0.336643	0.562976	44.025	68.9322	1.89861	2.37541	178.098	127.541	177	127	13.7158	15.5527
1270	1109	0	A_43_P19848	BF393975	unknown function	0.274404	0.748927	0.714069	17.6996	33.2941	1.67474	1.93001	149.429	94.6607	147	94	11.2296	11.2755
1271	1110	0	A_43_P21809	CB547102	similar to Translation of nuc:AK093902_1 Homo sapiens cDNA FLJ36583 fis, clone TRACH2013123, moderately similar to Homo sapiens oxysterol binding protein-related protein 3 (ORP3) mRNA; unnamed protein product. score=3.392e-09	0.0206642	0.40785	0.959592	44.5222	46.6918	1.7443	2.01176	179.203	106.932	179	108	12.1027	12.3468
1272	1111	0	A_42_P646922	218577_Rn	similar to Mouse beta-sarcoglycan gene, complete cds.	-0.057399	0.184943	0.756287	111.492	97.6883	2.06624	2.58398	247.121	157.707	247	157.5	14.1261	17.5929
1273	1112	0	A_42_P558445	222195_Rn	Rattus norvegicus Surfeit 1 (Surf1), mRNA.	-0.0451444	0.0967956	0.640938	244.412	220.282	2.76995	3.65504	371.525	287.559	371	290	19.1441	27.6532
1274	1113	0	A_43_P11049	AI044121	unknown function	-0.0305106	0.196651	0.876702	101.112	94.252	2.29971	2.24164	236.729	153.983	236	151	16.5413	14.9845
1275	1114	0	A_42_P810301	292809_Rn	unknown function	0.166787	0.280135	0.551587	55.1011	80.8999	1.55098	2.59295	189.552	139.328	189	138.5	9.47049	17.0215
1276	1115	0	A_42_P773732	201479_Rn	similar to Mouse p120 gene.	0.0267632	0.322096	0.933779	56.2972	59.8756	1.6694	2.58546	191.433	119.533	192	119	11.1239	17.0736
1277	1116	0	A_43_P12286	NM_022675	Rattus norvegicus FK506 binding protein 1b (Fkbp1b), mRNA.	0.0923746	0.0666359	0.165668	453.884	561.461	3.96099	5.32522	557.567	660.417	555.5	662	27.5431	43.2789
1278	938	1	(+)eQC-42	eQC		0.0626713	0.526077	0.905173	32.7409	37.8235	1.67781	1.91969	166.431	98.6379	165	97.5	11.4832	11.3782
1279	1117	0	A_43_P13773	CA504571	unknown function	-0.0916499	0.153345	0.55006	143.086	115.864	1.93778	2.26628	277.968	176.774	276.5	176.5	13.0119	15.9604
1280	1118	0	A_43_P22735	BF287560	unknown function	0.0747193	0.27702	0.787371	62.2227	73.9041	1.77769	2.15229	197.246	132.982	196	134	11.7827	13.5995
1281	1119	0	A_42_P794837	219843_Rn	Rattus norvegicus microtubule-associated protein tau (Mapt), mRNA.	-0.132519	0.0769359	0.0849871	408.063	300.752	4.43749	4.12709	521.948	377.828	518	375.5	31.3102	32.0882
1282	1120	0	A_43_P15590	NM_080698	Rattus norvegicus fibromodulin (Fmod), mRNA.	-0.198545	0.339524	0.558698	68.6116	43.4363	1.83558	2.04098	205.3	104.433	205	103	12.9658	12.8464
1283	1121	0	A_43_P10447	BI295998	unknown function	-0.210474	0.185852	0.257432	131.655	81.0894	2.42869	2.38171	268.509	141.915	267	140	17.6248	16.1601
1284	1122	0	A_43_P19666	CB610449	similar to Translation of nuc:BC020088_1 Mus musculus, clone MGC:28266 IMAGE:4008479, mRNA, complete cds. score=2.975e-48	-0.112771	0.20576	0.583643	105.674	81.507	1.74141	2.2901	242	141.673	244.5	142.5	10.5124	14.3591
1285	1123	0	A_43_P21940	CB547216	similar to Translation of nuc:AK011517_1 Mus musculus 10 days embryo cDNA, RIKEN full-length enriched library, clone:2610022K04, full insert sequence; putative. score=1.342e-28	-0.057839	0.334927	0.862894	59.5814	52.1521	1.62787	1.89211	195.228	112.386	194	112	10.4455	11.3982
1286	1124	0	A_43_P18998	BG376495	similar to Translation of nuc:AB002361_1 Human mRNA for KIAA0363 gene, partial cds. score=3.718e-11	0.0389822	0.135184	0.773068	142.802	156.213	2.12243	2.76394	275.966	217.407	275	216	14.2199	19.7319
1287	1125	0	A_42_P535555	216216_Rn	similar to Mouse clone RP23-169M10, complete sequence.	-0.188827	0.168704	0.263021	143.227	92.7251	2.27314	2.13032	279.403	153.71	278.5	154	16.4202	14.6918
1288	1126	0	A_43_P13318	NM_138878	Rattus norvegicus Neural precursor cell expressed, developmentally down-regulated gene 8 (Nedd8), mRNA.	-0.0233372	0.0560718	0.677262	2054.33	1946.85	11.8997	13.4781	1968.3	2240.14	1948.5	2257	79.2455	112.517
1289	1127	0	A_43_P18046	CB544917	similar to Protein:NP_598887 expressed sequence AI661311 [Mus musculus]. score=3.676e-17	-0.0132816	0.231232	0.954196	83.326	80.8162	1.73888	1.8937	219.018	140.333	221	139.5	10.8462	11.4908
1290	1128	0	A_43_P19001	AM:ARGI1-025114-CYA	similar to Translation of nuc:X06340_1 Mouse mRNA for P-cadherin; pre P-cadherin (AA -27 to 795). score=4.044e-33	0.204713	0.0879618	0.0199496	217.475	348.436	2.58225	4.57694	342.07	421.561	342	426	16.9809	34.8118
1291	1129	0	A_43_P23010	BF524191	unknown function	-0.0253371	0.0779002	0.744992	345.816	326.218	2.56188	3.84003	463.017	403.351	464	408	16.5276	29.4258
1293	1130	0	A_43_P20634	CB545940	similar to Translation of nuc:BC025148_1 Mus musculus, Similar to expressed sequence AI413166, clone IMAGE:4481800, mRNA, partial cds. score=4.095e-70	-0.0356891	0.321997	0.911746	60.5069	55.7334	1.58681	2.06899	196.066	115.77	194	119	10.2922	13.2406
1294	1131	0	A_42_P688320	310137_Rn	similar to Similar to guanylate binding protein 5	-0.00387109	0.122029	0.974693	170.123	168.614	2.53384	2.45777	302.226	231.177	301	232.5	18.1392	17.9521
1295	1132	0	A_43_P16531	CB605902	similar to Translation of nuc:AB056815_1 Macaca fascicularis brain cDNA clone:QflA-15307, full insert sequence. score=8.506e-78	0.13724	0.412016	0.739064	38.3876	52.654	1.92494	1.76633	172.382	112.236	171	111	13.5051	10.0517
1296	1133	0	A_43_P16852	CB547891	similar to Translation of nuc:BC004630_1 Mus musculus, clone IMAGE:3586021, mRNA, partial cds. score=2.119e-127	0.0220431	0.104863	0.833505	201.609	212.106	2.82743	3.21264	330.918	277.41	326	278	20.1679	24.297
1297	1134	0	A_43_P14023	AA818938	unknown function	-0.049228	1.01279	0.961233	19.2722	17.207	1.9507	1.46881	150.875	80.625	147	80	13.7564	7.81039
1298	1135	0	A_43_P17885	CB546437	similar to Translation of nuc:AB002299_1 Human mRNA for KIAA0301 gene, partial cds. score=4.21e-56	0.077642	0.288352	0.787728	59.4757	71.1183	1.86588	2.48142	194.435	130.242	194	129.5	13.2697	16.7054
1299	1136	0	A_42_P806508	228354_Rn	unknown function	0	2.35275	1	10.333	5.77457	2.04302	1.23622	128.583	71.9667	128	70	9.99371	9.42943
1300	1137	0	A_43_P17696	AI111366	similar to Protein:NP_056580 heat shock protein, 70 kDa 4 [Mus musculus]. score=6.115e-54	0.14501	0.241061	0.547475	66.2314	92.4854	1.94442	2.25082	200.895	150.895	200	149	13.2567	14.5156
1301	1138	0	A_43_P19145	AM:ARGI1-032276-CYA	similar to Protein:NP_081740 RIKEN cDNA 5730469M10 [Mus musculus]. score=2.363e-63	-0.15111	0.317635	0.634263	69.8039	49.2913	1.59257	1.91704	206.246	109.947	207	109	10.0005	11.6426
1302	1139	0	A_43_P19102	AM:ARGI1-030043-CYA	similar to Translation of nuc:BC027749_1 Mus musculus, Similar to ectonucleotide pyrophosphatase/phosphodiesterase 4 (putative function), clone MGC:29265 IMAGE:5065563, mRNA, complete cds. score=8.267e-51	0.105561	0.146458	0.471057	120.259	153.349	2.38194	2.8758	253.768	213.5	255.5	213.5	16.305	19.9144
1303	1140	1	(+)eQC-39	eQC		0.202927	1.28721	0.874733	11.2409	17.9362	1.38369	1.50068	141.698	81.6226	140	81	7.0998	8.11984
1304	1141	0	A_43_P19294	AW535932	similar to Protein:NP_064661 mRNA for dickkopf-2 (dkk-2 gene) [Mus musculus]. score=6.41e-37	0.0945708	0.538321	0.860548	30.8023	38.2961	1.59793	1.88829	164.267	99.0333	163.5	97.5	10.8016	11.3166
1305	1142	0	A_43_P16282	S76214.1	DMD=Duchenne muscular dystrophy gene {5 region} [rats, C6 glioma, mRNA, 400 nt].	0.308671	0.581948	0.595827	21.8517	44.4791	1.54892	1.75589	154.197	104.443	156	103	10.3551	10.3272
1306	1143	0	A_43_P15398	NM_139040	Rattus norvegicus lin-10 protein homolog (Lin10), mRNA.	0.109603	0.193626	0.571356	87.393	112.481	2.34709	2.659	222.066	171.295	219	170	17.2365	18.5458
1307	1144	0	A_43_P10741	CB544415	unknown function	0.0135723	0.0706088	0.847571	413.017	426.128	3.52242	4.84217	522.5	512.931	526	512.5	23.9892	38.2553
1308	1145	0	A_42_P466797	285482_Rn	similar to Mouse clone vs69a08, 3UTR, partial sequence.	0.164776	1.79538	0.926875	8.44291	12.3387	1.53527	1.53943	138.4	76.8	139	76	8.90477	9.35876
1309	1146	0	A_43_P16204	AY045577.1	Rattus norvegicus ephrin A3 mRNA, partial cds.	0.0825091	0.208315	0.692047	83.348	100.787	1.93582	2.65238	218.31	159.69	217.5	159.5	13.0669	17.9133
1310	1147	0	A_43_P12995	NM_053954	Rattus norvegicus K+ voltage-gated channel, subfamily S, 1 (Kcns1), mRNA.	-0.0483464	0.282365	0.864051	70.3217	62.9134	1.88743	1.84432	206.167	122.817	203.5	121	13.245	11.4884
1311	1148	0	A_43_P21158	CB546497	similar to Protein:NP_660140 basilin [Mus musculus]. score=3.295e-51	0.199884	0.754557	0.791084	19.2856	30.5574	1.54085	1.76132	151.217	92.2333	150	92	10.1131	10.3357
1312	1149	0	A_43_P17618	CB547983	similar to Translation of nuc:BC018360_1 Mus musculus, clone MGC:18730 IMAGE:3980676, mRNA, complete cds. score=1.896e-35	-0.00308618	0.274367	0.991025	68.8064	68.3192	1.88439	2.04564	204.361	127.902	207	127	13.2841	13.2372
1313	1150	0	A_43_P23056	BF544098	unknown function	0.136374	0.059487	0.0218767	829.453	1135.44	5.46133	9.34158	891.207	1301.52	893	1315.5	37.186	77.2206
1314	1151	0	A_43_P20580	CB545894	similar to Translation of nuc:AK005660_1 Mus musculus adult male testis cDNA, RIKEN full-length enriched library, clone:1700006A11, full insert sequence; putative. score=5.628e-07	0.266961	0.417002	0.522048	32.3184	59.7601	1.6042	2.2199	165.638	118.534	165	117	10.5227	13.783
1315	1152	0	A_43_P20570	CB545883	similar to Protein:NP_082396 RIKEN cDNA 2610507L03 gene [Mus musculus]. score=3.958e-31	0.230408	0.212708	0.278714	68.2955	116.091	1.99636	2.92715	202.424	173.814	203	170	13.813	20.1027
1316	1140	1	(+)eQC-39	eQC		0.327305	1.50726	0.828089	8.19809	17.4188	1.65995	1.7577	136.949	81.4915	137	82	10.3331	11.0397
1317	1153	0	A_42_P574182	222538_Rn	Rattus norvegicus zinc finger protein 103 (Zfp103), mRNA.	0.0470763	0.146293	0.747608	128.847	143.599	2.6762	2.7065	262.627	204.085	260	202	19.3336	19.1242
1318	1154	0	A_42_P837811	286955_Rn	similar to Mouse DNA sequence from clone RP23-90D4 on chromosome 4, complete sequence.	0.305518	0.181726	0.092723	74.1388	149.818	1.94216	3.21769	207.644	207.22	209	208	13.0355	22.5947
1319	1155	0	A_43_P12147	NM_022181	Rattus norvegicus aquaporin 6 (Aqp6), mRNA.	0.00994134	0.0661119	0.880472	502.391	514.024	4.092	4.41858	603.175	610.286	597	608	29.2423	36.6322
1320	1156	0	A_42_P624520	219692_Rn	similar to Protein:NP_613050 expressed sequence C78576 [Mus musculus]. score=1.601e-51	0.0325392	0.298713	0.913257	60.4476	65.1506	1.68025	2.33745	195.655	124.636	196	125	10.6723	14.6418
1321	1157	0	A_43_P18427	CA513292	similar to Protein:NP_062668 leucine zipper-EF-hand containing transmembrane protein 1; leucine zipper-EF-hand containing transmembrane protein 1 [Mus musculus]. score=1.126e-59	0.183498	0.433879	0.67235	34.4269	52.5286	1.65892	1.70295	168.057	112	167	111	10.658	9.34797
1322	1158	0	A_43_P17576	CB547972	similar to Protein:NP_038928 antigen p97 (melanoma associated) identified by monoclonal antibodies 133.2 and 96.5 [Mus musculus]. score=1.412e-89	0.00117823	0.418005	0.997751	44.41	44.5307	1.77771	1.42413	179.14	104.947	180	105	12.2656	7.40275
1323	1159	0	A_43_P13097	NM_080903	Rattus norvegicus ring finger protein 28 (Rnf28), mRNA.	0.108117	0.461952	0.814951	35.3881	45.3914	1.80794	1.53714	169.236	105.527	167	106	12.4394	8.16237
1324	1160	0	A_43_P23125	BF550708	unknown function	0.155007	0.869596	0.858525	17.6694	25.2482	1.7646	2.02166	149.283	87.65	147	86	12.4915	12.4694
1325	1161	0	A_43_P22947	BF416462	unknown function	0.49768	0.270602	0.065892	37.6096	118.298	2.09223	2.64834	170.483	173.621	171	171.5	15.0231	17.4314
1326	1162	0	A_42_P564516	295200_Rn	Rattus norvegicus calcium/calmodulin-dependent protein kinase kinase 1, alpha (Camkk1), mRNA.	0.205659	0.23446	0.3804	63.4	101.8	2.10277	2.74532	197.712	159.712	200	159	14.9909	18.5714
1327	1163	0	A_42_P806097	204393_Rn	unknown function	0.124458	0.345479	0.718663	46.6779	62.1683	1.89344	2.0688	181.105	121.333	180	123	13.2351	12.7186
1328	1164	0	A_43_P21077	CB544394	similar to Translation of nuc:BC026136_1 Mus musculus, Similar to RIKEN cDNA 2010200I23 gene, clone IMAGE:3669745, mRNA, partial cds. score=1.126e-31	-0.0349609	0.491591	0.943304	39.26	36.2234	1.80144	1.7942	173.69	97.2931	173.5	98	12.7502	10.4361
1329	1140	1	(+)eQC-39	eQC		0.302794	1.52712	0.842828	8.35088	16.7697	1.69576	1.79443	134.456	81.1754	134	80	10.2069	11.4192
1330	1165	0	A_43_P19715	CB547566	similar to Translation of nuc:AK011417_1 Mus musculus 10 days embryo cDNA, RIKEN full-length enriched library, clone:2610016F07, full insert sequence; putative. score=3.123e-48	0.0282064	0.0751581	0.707442	350.567	374.091	3.66833	4.07457	465.929	454.911	463.5	454	24.9114	31.1829
1331	1166	0	A_43_P13988	AA818611	unknown function	0.216619	0.532502	0.684159	26.847	44.2094	1.70265	2.0157	159.797	104.271	160	105	11.8624	12.2049
1332	1167	0	A_42_P529621	218148_Rn	similar to Translation of nuc:AB073598_1 Gallus gallus NEF1 gene, complete cds. score=1.615e-18	0.0927075	0.109288	0.396277	175.896	217.753	2.9039	3.07937	306	282.105	306	281	20.2299	22.3389
1333	1168	0	A_42_P468912	218029_Rn	similar to mouse serine/threonine protein kinase, clone MGC:6588 IMAGE:3484764, mRNA, complete cds.	0.0384824	0.237168	0.871103	76.4101	83.4897	2.16883	2.63297	211.75	142.667	210.5	142	15.7616	17.8645
1334	1169	0	A_42_P797206	291278_Rn	similar to Mouse strain ILS copine 1 protein mRNA, partial cds.	0.245017	0.300925	0.415523	46.4702	81.6942	1.8403	2.68995	180.414	139.655	181	141.5	12.6436	17.6343
1335	1170	0	A_42_P701991	221737_Rn	similar to Mouse, clone MGC:11999 IMAGE:3602154, mRNA, complete cds.	-0.139908	0.184442	0.448126	122.745	88.9395	2.23415	2.44632	258.983	149.424	261	150	15.8228	16.6797
1336	1171	0	A_43_P20698	CB546003	similar to Protein:NP_291087 positive cofactor 2, glutamine/Q-rich-associated protein [Mus musculus]. score=1.774e-11	0.138585	0.118525	0.242307	150.077	206.489	2.59105	2.80814	281.39	269.119	281	269	18.1213	20.3742
1337	1172	0	A_43_P20371	CB545706	similar to Translation of nuc:AK009365_1 Mus musculus adult male tongue cDNA, RIKEN full-length enriched library, clone:2310015K15, full insert sequence; putative. score=2.633e-12	-0.396109	0.0908416	1.29802e-05	437.118	175.586	4.57636	3.56184	556.596	244.825	556	240	32.6332	26.8282
1338	1173	0	A_43_P11983	NM_019224	Rattus norvegicus regulator of G-protein signaling 9 (Rgs9), mRNA.	0.0756086	1.63341	0.96308	10.333	12.298	2.15278	1.23546	125.897	79.6897	126.5	80	10.7519	9.26265
1339	1174	0	A_43_P14082	AA819722	unknown function	0.0512559	0.134898	0.703974	141.158	158.84	2.58745	3.4219	274.25	220	274	222	18.5405	25.0653
1340	1175	0	A_43_P11634	NM_012959	Rattus norvegicus Glial cell line-derived neurotrophic factor receptor alpha (Gfra1), mRNA.	0.206886	0.284402	0.466955	51.6555	83.177	1.83814	2.35182	185.864	141.322	186	142	12.6525	15.3257
1341	1176	0	A_43_P22290	CB544738	similar to Protein:NP_032759 nebulin-related anchoring protein [Mus musculus]. score=1.219e-26	0.0566713	0.471512	0.904332	36.8392	41.9741	1.58831	1.80708	170.898	102.458	172	103	10.5221	10.6501
1342	1140	1	(+)eQC-39	eQC		0.16987	1.24463	0.89144	12.1098	17.9063	1.73265	1.62832	142.684	81.5439	143	81	11.3486	9.45302
1343	1177	0	A_43_P10867	CB547678	unknown function	0.058534	0.262388	0.823472	67.1141	76.7977	1.69074	2.64818	202.288	135.915	204	136	11.0016	17.6794
1344	1178	0	A_43_P20148	CB545500	similar to Translation of nuc:AF232933_1 Bos taurus Goodpasture antigen-binding protein D26 (COL4A3BP) mRNA, complete cds; kinase; GPBPD26. score=2.063e-12	0.178397	1.01906	0.861033	14.6439	22.0828	1.75278	1.46958	145.719	85.0351	144	85	11.8604	7.89884
1345	1179	0	A_43_P10379	CB605852	unknown function	0.359743	0.776653	0.643224	15.2896	35.0058	1.5943	1.87869	146.684	96.2281	146	96	10.4269	11.0065
1346	1180	0	A_43_P11192	AI599496	unknown function	0.0987446	0.0973974	0.310663	205.692	258.204	2.76876	4.31908	333.288	325.712	334	322	19.1465	32.8943
1347	1181	0	A_43_P19438	BQ208779	unknown function	0.176142	0.253217	0.486668	60.5667	90.8607	2.18653	2.44364	195.035	149.069	192	150	15.7713	16.0404
1348	1182	0	A_43_P19071	AM:ARGI1-028519-CYA	similar to Translation of nuc:AK056340_1 Homo sapiens cDNA FLJ31778 fis, clone NT2RI2008188, highly similar to Mus musculus Mporc-b mRNA for porcupine-B; unnamed protein product. score=3.468e-40	0.0979451	0.0616605	0.112183	629.108	788.261	4.82617	5.73728	714.119	913.339	713	912	33.3069	47.0079
1349	1183	0	A_43_P20162	CB545512	hromosome 17 open reading frame 27 (C17orf27), transcription factor SOX9 (SOX9), and somatostatin receptor 2 (SSTR2) genes, complete cds; and ubiquitin-specific-protease-3-like protein (USP3L) gene, partial cds; contains RING finger motif. score=6.166e-38	0.0917383	0.36733	0.802786	45.578	56.298	1.62118	2.43964	180.086	115.828	180	117	10.5735	15.5452
1350	1184	0	A_42_P707632	215737_Rn	similar to Protein:NP_035195 period homolog 1 (Drosophila); period homolog (Drosophila) [Mus musculus]. score=3.158e-211	0.0502388	0.120643	0.677098	162.199	182.09	2.15943	3.10446	293.984	244.661	295.5	246	14.6964	23.2365
1351	1185	0	A_43_P15984	AF091564.1	Rattus norvegicus isolate QFL-TN1 olfactory receptor mRNA, partial cds.	-0.118323	0.185311	0.523143	119.188	90.763	2.18807	1.92886	255.276	151.121	256	152.5	15.2704	12.4662
1352	1186	0	A_43_P11330	AW524881	R.norvegicus (Wistar) CaBP1 mRNA.	0.0953284	0.566042	0.866259	29.2522	36.4324	1.58664	1.78487	162.55	97.35	163	97	10.692	10.483
1353	1187	0	A_42_P541014	219849_Rn	similar to Mouse, 5-azacytidine induced gene 2, clone MGC:11406 IMAGE:3156857, mRNA, complete cds.	0.101608	0.407322	0.80301	40.5339	51.2184	1.6018	2.11486	174.75	110.983	175	109.5	10.6431	13.2467
1354	1188	0	A_43_P11795	NM_017054	Rattus norvegicus Thromboxane receptor (Tbxa2r), mRNA.	0.183556	0.5911	0.756155	25.1654	38.4026	1.49836	2.08397	157.946	99.0714	159	98	9.34864	12.3698
1355	1140	1	(+)eQC-39	eQC		0.23197	1.63752	0.887349	8.51874	14.5327	1.57703	1.62783	138.547	78.7736	139	79	8.94119	9.42305
1356	1189	0	A_42_P547659	201425_Rn	Rattus norvegicus cytochrome P450 3A9 (CYP3A9), mRNA.	0.267425	0.912147	0.769383	14.6463	27.1116	1.78728	1.78056	145.839	89.3929	146	88.5	12.2397	10.2579
1358	1190	0	A_42_P549513	218654_Rn	similar to mouse cyclin K, clone MGC:28173 IMAGE:3986609, mRNA, complete cds.	0.173554	0.126698	0.170743	132.515	197.615	2.18899	3.58153	264.536	259.018	266.5	259	14.3248	25.5837
1359	1191	0	A_43_P18185	AM:ARGI1-027121-CYA	similar to Translation of nuc:AB002373_1 Homo sapiens mRNA for KIAA0375 protein, partial cds; Start codon is not identified. hh00360 cDNA clone for KIAA0375 has a 108-bp insertion between 4366-4367 of the sequence of KIAA0375. score=2.476e-51	0.327056	0.494042	0.507972	25.1945	53.5008	1.75324	2.32423	157.875	112.589	158	113.5	12.05	14.1804
1360	1192	0	A_43_P11157	AI231566	unknown function	0.0790251	0.0800131	0.323323	292.255	350.58	2.77204	3.87982	412.281	427.421	411	431	18.3106	29.6425
1362	1193	0	A_42_P535681	293315_Rn	unknown function	0.181726	0.32319	0.57392	46.6511	70.8904	2.08646	2.4709	180.85	129.5	181	125.5	15.4271	16.1995
1363	1194	0	A_42_P467971	218571_Rn	unknown function	-0.0599909	0.126477	0.635271	173.578	151.183	3.03766	2.90623	306.373	213.475	304	212	22.0899	20.9962
1364	1195	0	A_42_P627241	298121_Rn	Rattus norvegicus early B-cell factor (olfactory neuronal transcription factor 1) (Ebf), mRNA.	0.20534	0.460114	0.655394	31.572	50.6573	1.67206	1.82459	164.952	110.21	166	111.5	11.7242	11.0693
1365	1196	0	A_43_P23436	BQ190550	unknown function	0.0960731	0.242137	0.691536	69.872	87.1719	2.04884	2.44444	204.836	145.951	204	148	14.7571	16.5241
1366	1197	0	A_43_P10281	AI555697	unknown function	0.2375	0.837231	0.776661	16.5766	28.6414	1.50417	1.69772	148.086	90.6379	149	92	9.44845	9.71109
1367	1198	0	A_43_P14135	NM_017169	Rattus norvegicus peroxiredoxin 2 (Prdx2), mRNA.	-0.145209	0.0676075	0.0317271	585.066	418.789	4.8291	4.37977	681.787	508.754	680	509	34.4616	35.6757
1368	1140	1	(+)eQC-39	eQC		0.359055	1.45501	0.805084	8.14954	18.6289	1.56685	1.56457	137.557	82.5246	138	82	9.57344	9.48263
1369	1199	0	A_43_P12869	NM_053610	Rattus norvegicus peroxiredoxin 6 (Prdx6), mRNA.	0.0872213	0.0709496	0.218944	379.003	463.302	5.06607	5.30472	490.155	551.966	486.5	553	35.6645	41.9983
1370	1200	0	A_43_P16016	L27061.1	Rattus norvegicus phosphodiesterase mRNA, 3 end.	0.0839393	0.167513	0.616306	105.725	128.267	2.33385	2.94216	240.054	187.764	242	188	15.9843	19.9722
1371	1201	0	A_43_P13454	CB545546	unknown function	0.187464	1.77373	0.915829	8.31119	12.7975	1.52689	1.47668	136.783	77.3167	135.5	77	8.68681	8.89008
1372	1202	0	A_43_P11296	CB545021	unknown function	0.13534	0.224458	0.546532	72.2793	98.7084	1.7862	2.87842	206.982	157.179	207	155.5	11.4852	19.1445
1373	1203	0	A_43_P18456	CB545330	similar to Protein:NP_080462 RIKEN cDNA 1300013D05 [Mus musculus]. score=6.753e-43	0.164234	0.26597	0.536913	58.3525	85.1713	1.80418	2.68565	192.862	143.535	193	146.5	12.1083	17.7825
1374	1204	0	A_43_P20876	CB546197	similar to Translation of nuc:BC030703_1 Homo sapiens, clone MGC:26960 IMAGE:4823200, mRNA, complete cds. score=5.769e-50	0	1.90454	1	10.333	9.05256	2.24405	1.04448	128.831	75.8475	128	76	11.5969	7.16027
1376	1205	0	A_43_P17531	H34048	similar to Protein:NP_620702 muted [Mus musculus]. score=2.886e-59	0.0427675	0.296671	0.885376	60.1576	66.3832	1.89451	2.22106	195.306	125.79	195.5	124.5	13.604	14.6446
1377	1206	0	A_43_P12741	NM_052798	Rattus norvegicus zinc finger protein 354A (Znf354a), mRNA.	0.207487	0.558472	0.710246	25.876	41.7237	1.47076	2.03175	158.729	102.034	159	100	9.25469	12.312
1378	1207	0	A_43_P13139	NM_130820	Rattus norvegicus paraneoplastic antigen MA1 (Pnma1), mRNA.	0.0510621	0.538819	0.9245	32.3972	36.4393	1.46198	1.98867	166.068	97.3898	166	98	9.13286	11.9971
1379	1208	0	A_43_P18877	CB544943	similar to Translation of nuc:AF348465_1 Mus musculus brain sodium channel 1 alpha subunit (Accn1) mRNA, complete cds; BNaC1 alpha. score=2.776e-43	0.0430551	0.307812	0.888759	57.8865	63.9193	1.87396	2.04398	192.983	123.39	193	124	13.1116	12.8774
1380	1209	0	A_43_P18030	CB606314	similar to Translation of nuc:AB011132_1 Homo sapiens mRNA for KIAA0560 protein, partial cds; Start codon is not identified. hh01648 cDNA clone for KIAA0560 has a 41-bp deletion at the region from 388 to 428 of the sequence of KIAA0560. score=1.997e-101	0.141894	1.00148	0.887329	15.581	21.6018	1.52338	1.69564	146.786	84.5714	145.5	84	9.32195	9.66692
1381	1140	1	(+)eQC-39	eQC		0.323731	1.52278	0.831644	8.15199	17.1789	1.58934	1.53945	138.175	81.1754	137	80	9.49647	8.95649
1382	1210	0	A_43_P13953	AA818186	similar to gb|M62419|MUSAP47A Mouse clathrin-associated protein (AP47) mRNA, complete cds, mRNA sequence.	0.00686751	0.0631115	0.913349	600.327	609.895	4.60715	4.53326	690.909	717.273	693	715	30.803	35.4398
1383	1211	0	A_42_P661598	217038_Rn	Rattus norvegicus Insulin-like growth factor II (somatomedin A) (Igf2), mRNA.	-0.344813	0.094876	0.000278675	372.446	168.364	3.19923	3.0485	496.1	236.167	497.5	236.5	22.7214	23.1481
1384	1212	0	A_43_P12388	NM_023992	Rattus norvegicus G protein-coupled receptor 54 (Gpr54), mRNA.	0.147375	0.219374	0.501712	73.0163	102.517	2.09276	2.28697	207.633	160.9	206.5	162	14.9099	15.3056
1385	1213	0	A_43_P17088	AA956595	similar to gi|2088706 (AF003136) similar to 1-acyl-glycerol-3-phosphate acyltransferases [Caenorhabditis elegans], mRNA sequence.	0.363824	1.43646	0.800054	8.20362	18.9596	1.8438	1.66267	136.23	82.9508	137	83	12.4344	10.4266
1386	1214	0	A_43_P18438	AI102843	similar to Translation of nuc:AK011015_1 Mus musculus 13 days embryo liver cDNA, RIKEN full-length enriched library, clone:2510028H01, full insert sequence; putative. score=1.025e-30	0.0835455	0.530941	0.874966	31.6472	38.3602	1.67359	2.21599	165.207	99.1034	164	97.5	11.4428	13.6056
1387	1215	0	A_42_P645183	336416_Rn	similar to Protein:NP_081113 RIKEN cDNA 1110038M16 [Mus musculus]. score=1.73e-130	0.0476181	0.112195	0.671258	178.709	199.418	2.80169	2.75134	309.345	263.259	309	263	19.6224	19.8773
1388	1216	0	A_43_P20729	CB546036	similar to Translation of nuc:BC006664_1 Mus musculus, Similar to RIKEN cDNA 3110039B05 gene, clone IMAGE:3499233, mRNA, partial cds. score=2.075e-51	-0.016282	0.230176	0.943607	84.0199	80.9282	1.74572	2.32322	219.732	140.464	219	141.5	11.1085	14.9981
1389	1217	0	A_42_P524539	207789_Rn	Rat prostaglandin transporter subtype 2 (Pgt2) mRNA, complete cds.	0.117107	0.201767	0.561641	82.8283	108.464	2.0869	2.59256	217.533	167.15	217	161.5	14.7159	17.8096
1390	1218	0	A_43_P22180	CB547424	similar to Translation of nuc:AF044312_1 Mus musculus protein 4.1G mRNA, partial cds; erythrocyte membrane cytoskeletal protein 4.1 homolog; generally expressed. score=2.952e-26	0.0625754	0.246538	0.799638	71.3136	82.3659	1.95636	1.90243	206.491	141.396	205	140	12.9223	11.3787
1391	1219	0	A_43_P22191	CB544707	similar to Protein:NP_034360 formin [Mus musculus]. score=4.785e-36	0.159914	0.208303	0.442666	76.0514	109.906	2.05111	2.25162	210.548	168.226	210	167	14.6631	15.351
1392	1220	0	A_42_P528877	222177_Rn	Rattus norvegicus Natriuretic peptide precursor A, (pronatriodilatin, also Anf, Pnd) (Nppa), mRNA.	0.128943	0.128424	0.315361	137.095	184.487	2.13755	3.11782	269.4	245.883	271.5	246.5	14.3801	22.8095
1393	1221	0	A_42_P574944	295207_Rn	unknown function	0.174598	0.115657	0.131142	148.839	222.493	2.55769	3.14384	279.729	285.525	280	286	17.7723	23.0923
1394	1140	1	(+)eQC-39	eQC		0.00231742	1.11097	0.998336	16.5615	16.6501	1.6866	1.55065	147.727	80.2364	148	79	10.855	8.51788
1395	1222	0	A_42_P640813	203187_Rn	Rat vascular protein tyrosine phosphatase-1 rDEP-1 mRNA, complete cds.	0.205739	0.110993	0.0637924	152.026	244.151	2.27524	3.70735	282.237	308.102	280	311	15.1957	27.6435
1396	1223	0	A_43_P21625	CB544549	similar to Protein:NP_084496 Sp2 transcription factor [Mus musculus]. score=9.51e-34	-0.0207267	0.257408	0.935823	75.0554	71.5575	2.10955	2.20425	210.787	131.18	210	130	15.4436	14.5688
1397	1224	0	A_42_P623688	297798_Rn	Rattus norvegicus glycine amidinotransferase (L-arginine:glycine amidinotransferase) (Gatm), mRNA.	-0.303227	0.349493	0.385603	74.379	37.0018	1.96251	1.687	211.889	98.5238	212	97	14.6685	10.2199
1399	1225	0	A_43_P17040	AW916787	similar to Translation of nuc:BC006284_1 Homo sapiens, clone IMAGE:3957135, mRNA, partial cds. score=7.259e-91	0.0768078	0.108428	0.478711	180.993	216.008	2.45321	2.44784	310.965	280.544	309	282	16.4338	17.3792
1400	1226	0	A_43_P16561	BQ209443	similar to Protein:NP_076036 RIKEN cDNA 2510009I23 gene [Mus musculus]. score=4.037e-42	0.00649558	0.8733	0.994065	20.9835	21.2997	1.51865	1.60085	153	84.1273	153	82	9.33928	8.70729
1401	1227	0	A_42_P681628	216163_Rn	Rattus norvegicus phosphofructokinase, muscle (Pfkm), mRNA.	-0.0433565	0.058115	0.455639	1101.1	996.486	8.68806	9.4313	1137.86	1153.24	1129.5	1157.5	61.996	80.8378
1402	1228	0	A_43_P12667	NM_031759	Rattus norvegicus N-acetylated alpha-linked acidic dipeptidase-like (ileal peptidase I100) (Naaladasel), mRNA.	-0.05966	0.0614197	0.331374	749.19	653.028	4.67227	5.94106	825.9	767.633	827.5	764	32.4501	49.1042
1403	1229	0	A_42_P632510	298243_Rn	similar to Mouse, RIKEN cDNA 1700048E23 gene, clone MGC:28279 IMAGE:4009719, mRNA, complete cds.	0.262628	0.24149	0.276801	57.2981	104.898	2.0586	2.98082	191.304	162.339	190.5	163	14.2407	19.757
1404	1230	0	A_43_P22366	AF059657	unknown function	0.0790076	2.00789	0.968613	8.37036	10.0404	1.62285	1.45766	137.352	74.7593	138	76	9.14899	8.35969
1405	1231	0	A_43_P20093	CB548396	similar to Translation of nuc:A95618_1 Sequence 20 from Patent WO9925815; unnamed protein product. score=3.36e-52	0.127565	0.245854	0.603855	66.2339	88.8476	1.88039	2.42084	201	147.403	202	145.5	13.1996	16.4511
1406	1232	0	A_43_P14515	AA924991	unknown function	-0.02184	0.805428	0.978367	23.5123	22.3591	1.61952	1.61365	155.931	85	154.5	84	10.7913	8.99902
1407	1140	1	(+)eQC-39	eQC		0.0157678	0.88853	0.985842	20.4025	21.1568	1.53015	1.73306	152.328	84.0172	152.5	83.5	9.70691	10.0271
1408	1233	0	A_42_P606003	291356_Rn	similar to Translation of nuc:BC027656_1 Mus musculus, clone IMAGE:1225310, mRNA, partial cds. score=1.251e-22	0.0981038	0.161429	0.543372	108.433	135.914	2.01717	2.72425	242.517	195.5	243	193	13.4285	18.9146
1409	1234	0	A_42_P704218	216234_Rn	unknown function	0.47655	0.135834	0.000450936	86.0851	257.916	2.60547	4.04482	217.8	316.5	215.5	316	18.7081	29.8803
1410	1235	0	A_42_P546857	217484_Rn	similar to Protein:NP_079832 RIKEN cDNA 2410022L05 gene [Mus musculus]. score=9.838e-46	-0.0447223	0.0652378	0.493011	562.824	507.75	4.32634	4.57304	658.905	604.905	654	608	30.9947	38.044
1411	1236	0	A_42_P587255	208271_Rn	similar to Mouse, ubiquitin-like 5, clone MGC:41053 IMAGE:1400865, mRNA, complete cds.	0.0489319	0.146626	0.738592	128.23	143.524	2.33052	2.98245	262.017	203.983	260	204	16.2751	21.2664
1412	1237	0	A_43_P11062	AI705757	unknown function	0.005104	0.123745	0.9671	165.451	167.407	2.32114	2.62377	297.721	229.754	298	231	16.1164	19.1265
1413	1238	0	A_42_P740989	219675_Rn	similar to Mouse, clone MGC:38500 IMAGE:5352625, mRNA, complete cds.	-0.0145207	0.178605	0.935203	110.317	106.689	2.46099	2.30191	245.518	166.554	245.5	168.5	17.3708	15.2052
1414	1239	0	A_43_P19670	CB548351	similar to Translation of nuc:AF461135_1 Mus musculus angiomotin mRNA, complete cds. score=5.493e-22	0.0557289	0.229773	0.808362	77.4456	88.0493	1.8641	2.30854	212.661	147.102	213	149	12.6117	15.2832
1415	1240	0	A_43_P13157	NM_133301	Rattus norvegicus vomeronasal 1 receptor, B6 (V1rb6), mRNA.	0.0826686	0.157276	0.599146	113.727	137.572	2.4163	3.16228	247.762	197.397	247	198	17.7534	23.2542
1416	1241	0	A_42_P817166	215948_Rn	similar to Similar to HTPAP protein	-0.0674097	0.189857	0.722548	109.572	93.8187	2.31774	2.85546	245.361	153.836	245	153	16.9244	20.109
1419	1242	0	A_42_P646574	232794_Rn	similar to Mouse DNA sequence from clone RP23-386E10 on chromosome 11, complete sequence.	-0.0528892	0.568457	0.925872	34.5919	30.6257	1.62744	1.90346	168.59	92.2131	172	93	11.2463	11.5139
1420	1140	1	(+)eQC-39	eQC		0.0194821	0.887289	0.982482	20.3434	21.2767	1.61462	1.77431	152.263	84.1228	153	84	10.5653	10.2645
1421	1243	0	A_43_P19701	CB606371	similar to Translation of nuc:AF406641_1 Mus musculus crumbs-like protein 1 precursor (Crb1) mRNA, complete cds; similar to CRB1 protein, GenBank Accession AF154671. score=3.018e-92	0.00801699	0.271764	0.976466	68.6103	69.8886	1.8091	2.42839	204.097	129.387	204	129	12.5942	16.3751
1422	1244	0	A_43_P22279	CB547513	similar to Translation of nuc:S67386_1 sdpr=serum deprivation response [mice, NIH3T3 cells, mRNA, 2909 nt]; activated c-raf oncogenic fusion protein homolog; This sequence comes from Fig. 8A. score=3.922e-30	0.0679305	0.25775	0.792125	67.631	79.0817	1.75774	2.43318	202.754	138.115	200	141	11.8809	16.3504
1423	1245	0	A_42_P837204	290639_Rn	unknown function	0.0306302	0.0942872	0.745286	232.942	249.964	2.34192	3.81142	359.45	318.317	361	316	15.5546	29.234
1424	1246	0	A_43_P13535	CB547812	unknown function	0.0115895	0.0812292	0.886545	305.494	313.756	2.69649	4.02427	425.759	388.638	426	384.5	17.9026	30.9888
1425	1247	0	A_43_P12881	NM_053641	Rattus norvegicus cysteinyl leukotriene receptor 1 (Cyslt1), mRNA.	0.162745	0.814275	0.841586	18.6982	27.1985	1.45832	1.66771	150.5	89.3167	150	87.5	9.08622	9.61018
1426	1248	0	A_43_P18668	CB544781	similar to Protein:NP_033901 beta-transducin repeat containing protein; SCF b-TRCP [Mus musculus]. score=2.141e-69	0.177615	0.444178	0.689251	33.858	50.9655	1.78134	2.21289	167.459	110.557	168	110	12.7875	14.0375
1427	1249	0	A_43_P13195	NM_133513	Rattus norvegicus mucin 10, submandibular gland salivary mucin (Muc10), mRNA.	0.124615	0.441036	0.77752	36.367	48.4533	1.48706	2.20325	170.254	108.339	172	107	9.30442	13.741
1428	1250	0	A_42_P655644	216415_Rn	Rattus norvegicus hydroxyacyl-Coenzyme A dehydrogenase/3-ketoacyl-Coenzyme A thiolase/enoyl-Coenzyme A hydratase (trifunctional protein), beta subunit (Hadhb), mRNA.	-0.0774401	0.402061	0.847266	50.5211	42.27	1.67582	1.96976	185.864	103	187	101	11.3555	12.033
1429	1251	0	A_42_P610171	236017_Rn	unknown function	-0.074784	0.46104	0.871143	43.8249	36.8924	1.62516	1.72388	178.71	97.9677	176	96.5	11.1919	10.2493
1430	1252	0	A_43_P14692	AA955325	similar to gi|3019080|gb|AA892201|AA892201 EST196004 Normalized rat kidney, Bento Soares Rattus sp. cDNA clone RKIAN58 3 end, mRNA sequence.	0.109682	0.310567	0.723964	53.0213	68.2546	1.77557	2.34313	187.689	127.295	187	129	12.3174	15.4125
1431	1253	0	A_43_P21804	CB547099	similar to Protein:NP_032003 coagulation factor VIII; Factor VIII [Mus musculus]. score=8.625e-24	-0.101959	0.230488	0.658229	92.4532	73.1078	1.83307	1.97396	228.814	133.169	227	135	12.3043	12.6561
1432	1254	0	A_43_P20946	CB544357	similar to Protein:NP_079984 RIKEN cDNA 4432406C05 gene [Mus musculus]. score=1.437e-22	0.0953017	0.212072	0.653155	80.54	100.303	1.89241	2.58416	215.443	159.098	212	157	12.9917	17.8117
1433	1140	1	(+)eQC-39	eQC		0.0312776	0.725931	0.965633	24.5504	26.3837	1.46625	1.84848	157.19	88.5	155	89	9.09686	10.826
1434	1255	0	A_42_P478254	292816_Rn	unknown function	0.104728	0.117079	0.37105	158.418	201.62	2.54409	3.77556	289.635	264.556	290	259	18.2768	28.9314
1435	1256	0	A_43_P12130	NM_021848	Rattus norvegicus glucagon-like peptide-2 receptor precursor (Glp2r), mRNA.	0.146939	0.20267	0.468443	79.5634	111.597	2.04269	2.61612	214.1	170.05	215	167	14.2979	17.9825
1436	1257	0	A_43_P13545	CB547816	unknown function	-0.0103943	0.437963	0.981065	42.9198	41.9047	1.62068	1.93797	177.581	102.516	177	102.5	11.098	12.0174
1437	1258	0	A_43_P19623	CB546671	similar to Protein:NP_080806 RIKEN cDNA E130307M08 [Mus musculus]. score=6.076e-10	-0.0696783	0.192429	0.717278	108.251	92.2053	2.02678	2.18828	244.097	152.21	243.5	153	14.2871	14.9624
1438	1259	0	A_43_P18740	CB544860	similar to Protein:NP_032176 glypican 4 [Mus musculus]. score=8.907e-58	0.325969	0.329034	0.32184	38.2613	81.0453	1.6298	2.68642	171.702	138.561	174	138	10.4676	17.3226
1439	1260	0	A_43_P21470	CB546809	similar to Protein:NP_035213 phosphatidylinositol 3-kinase, C2 domain containing, alpha polypeptide [Mus musculus]. score=1.655e-58	0.0244541	0.365835	0.946705	49.5305	52.3994	1.92094	1.76043	184.456	112.333	183	112	13.5766	10.2823
1440	1261	0	A_43_P22081	CB547336	similar to Protein:NP_067416 TATA box binding protein (Tbp)-associated factor, RNA polymerase I, C; transcription factor TAFI95 [Mus musculus]. score=6.718e-32	0.0149134	0.268501	0.955706	68.9295	71.3376	1.74246	2.20234	204.379	130.776	203.5	129.5	11.4797	14.1397
1441	1262	0	A_42_P813753	251088_Rn	similar to Mouse DNA sequence from clone RP23-36P22 on chromosome 2, complete sequence.	0.0495973	0.128073	0.698564	150.648	168.873	2.37555	3.09213	283.196	230.625	282	226	15.9846	21.8462
1442	1263	0	A_43_P17721	AM:ARGI1-031218-CYA	similar to Translation of nuc:AK056499_1 Homo sapiens cDNA FLJ31937 fis, clone NT2RP7006527, moderately similar to LIM-ONLY PROTEIN 6; unnamed protein product. score=1.57e-89	0.0890663	0.677684	0.895437	24.5796	30.1745	1.74852	1.82079	157.262	91.8197	157	90	12.5803	10.8605
1443	1264	0	A_42_P632463	276663_Rn	Rattus norvegicus cDNA sequence, complete 5 and 3 UTRs.	0.121966	0.135045	0.366446	129.956	172.092	2.47301	2.88527	262.774	232.903	260.5	230.5	17.8192	21.2045
1444	1265	0	A_43_P16878	AM:ARGI1-035294-CYA	similar to Translation of nuc:AY030094_1 Mus musculus von Willebrand factor A-related protein (Warp) mRNA, complete cds; WARP; extracellular matrix protein. score=2.511e-114	0.00149993	0.217204	0.99449	87.5673	87.8702	2.00895	2.14803	223.113	147.302	223	148	13.2283	13.3742
1445	1266	0	A_43_P10848	BG670702	unknown function	-0.090612	0.301213	0.763549	68.967	55.9795	1.74968	1.87686	205.032	116.226	205.5	115.5	12.0993	11.8756
1446	1140	1	(+)eQC-39	eQC		0.437469	0.99549	0.660335	10.7498	29.4352	1.52142	2.04075	141.389	91.6852	141	93	9.0916	12.1404
1447	1267	0	A_43_P11995	NM_019256	Rattus norvegicus purinergic receptor P2X, ligand-gated ion channel, 7 (P2rx7), mRNA.	0.0230813	0.292161	0.937031	62.5363	65.9498	1.82987	2.03161	197.836	125.459	198	125	12.8052	13.0545
1448	1268	0	A_43_P11122	AI717530	unknown function	-0.0322717	0.101336	0.750135	225.214	209.085	2.46577	3.14533	353.667	275.167	352	275	16.8137	23.6515
1449	1269	0	A_43_P23153	BF553171	unknown function	0.0618694	0.267325	0.816974	65.5616	75.5995	1.75847	2.487	200.7	134.717	202	133	11.8398	16.5776
1450	1270	0	A_43_P18525	CB548131	similar to Protein:NP_444385 calmin [Mus musculus]. score=9.559e-50	0.0022427	0.0776053	0.976945	337.394	339.141	3.1491	4.09658	454.738	416.918	453	416	21.9567	32.5762
1451	1271	0	A_43_P23453	BQ195368	unknown function	0.00849208	0.0615197	0.89021	675.927	689.274	5.17869	6.61122	758.41	805.902	759	803	36.5551	55.1292
1452	1272	0	A_42_P694726	258744_Rn	unknown function	0.0321222	0.11375	0.777642	178.632	192.345	2.21983	3.00275	309.534	255.948	310	257.5	14.6362	21.8266
1453	1273	0	A_42_P482542	217338_Rn	similar to Translation of nuc:AK008170_1 Mus musculus adult male small intestine cDNA, RIKEN full-length enriched library, clone:2010009P05, full insert sequence; putative. score=1.666e-33	-0.125533	0.0669931	0.0609545	582.623	436.37	5.47947	3.57542	679.02	527.765	676	528	35.9908	26.4413
1454	1274	0	A_42_P716492	292986_Rn	similar to Mouse Sos2 gene, exons 10b, 11 and 12, partial cds.	0.0549172	0.115651	0.634891	170.322	193.28	2.10055	3.4553	301.458	256.542	301	261	13.7092	25.5325
1455	1275	0	A_42_P494900	220847_Rn	Rattus norvegicus C4 complement protein mRNA, partial cds.	-0.165088	0.2512	0.511053	90.5272	61.9001	1.89924	1.9277	227.404	122.351	229	122	12.8742	11.9739
1456	1276	0	A_43_P21489	CB544511	similar to Protein:NP_444483 Blu protein [Mus musculus]. score=3.052e-49	-0.0748707	0.241773	0.75681	85.2543	71.7539	1.88573	2.06431	221.413	131.667	221	131	13.334	13.7571
1457	1277	0	A_42_P828528	217237_Rn	Rattus norvegicus vitamin A-deficient testicular protein 2-like mRNA, partial sequence.	0.172733	0.131336	0.188443	126.84	188.795	2.2128	2.92193	259.22	249.695	261	252	14.9932	21.0347
1458	1278	0	A_43_P12023	NM_019328	Rattus norvegicus nuclear receptor subfamily 4, group A, member 2 (Nr4a2), mRNA.	0.0482169	0.108028	0.655353	187.876	209.936	3.17691	3.11638	317.8	274.564	317	271	22.0348	22.2551
1459	1140	1	(+)eQC-39	eQC		-0.0623215	0.62529	0.920608	31.7574	27.5121	1.48162	1.9558	165.407	89.4444	166	88	8.99165	11.211
1460	1279	0	A_43_P16966	CB544925	similar to Protein:NP_034467 phosphatidylinositol glycan, class Q; glycosylphosphatidylinositol homolog (S. cerevisiae); glycosylphosphatidylinositol 1 homolog (human) [Mus musculus]. score=1.18e-101	0.0014201	0.226526	0.994998	83.7381	84.0123	1.81069	2.24792	219.317	143.433	221	145.5	12.1509	14.9591
1461	1280	0	A_43_P15804	U17013.1	Rattus norvegicus transcription factor Oct1 (Oct1) mRNA, partial cds.	0.157282	0.680354	0.817178	22.5523	32.3946	1.57289	1.7717	154.967	93.7869	153	94	10.6175	10.4676
1462	1281	0	A_43_P23423	BM390551	unknown function	-0.00419124	0.370165	0.990966	50.5844	50.0986	2.01961	1.98475	185.667	110.228	186	110	14.5618	12.0134
1463	1282	0	A_43_P20794	CB546116	similar to Translation of nuc:AJ276505_1 Mus musculus genomic fragment, 281000 bp, chromosome 7. score=4.485e-57	0.041744	0.476327	0.930165	37.1049	40.8484	1.58744	1.88519	171.213	101.443	171	101	10.696	11.4477
1464	1283	0	A_42_P829558	205177_Rn	similar to Mouse cell adhesion molecule nectin-3 alpha mRNA, complete cds.	-0.0405527	0.302411	0.893325	64.9153	59.1282	1.9334	2.20486	200.607	119.089	201	120	13.3344	13.7752
1465	1284	0	A_42_P605227	204775_Rn	similar to data source:SPTR, source key:Q9VQ40, evidence:ISS~putative~related to CG17652 PROTEIN	-0.0672197	0.200386	0.737285	103.298	88.4859	2.20448	2.61103	239.224	148.414	239	149	15.5564	17.6636
1466	1285	0	A_42_P616240	322814_Rn	unknown function	-0.00194646	0.155155	0.989991	127.38	126.81	2.17708	2.81948	261.8	187.2	262	186	15.1028	20.0591
1467	1286	0	A_42_P469631	292599_Rn	similar to Translation of nuc:AK004564_1 Mus musculus adult male lung cDNA, RIKEN full-length enriched library, clone:1200003G01, full insert sequence; putative. score=1.916e-32	0.0248395	0.111345	0.823469	185.273	196.179	2.14401	2.9192	315.804	260.196	314.5	264	13.668	20.8531
1468	1287	0	A_42_P736628	262975_Rn	Rattus norvegicus G-protein coupled receptor 12 (Gpcr12), mRNA.	-0.0154368	0.0864906	0.858346	281.99	272.142	2.73101	2.98914	405.016	343.639	404	343	18.8224	23.0341
1470	1288	0	A_43_P12964	NM_053866	Rattus norvegicus phospholipase A2, activating protein (Plaa), mRNA.	-0.0046638	0.252307	0.985252	75.2494	74.4457	2.17828	2.39013	210.877	133.947	208	133	15.545	15.512
1471	1289	0	A_43_P15607	NM_145082	Rattus norvegicus glycine-, glutamate-, thienylcyclohexylpiperidine-binding protein (LOC246295), mRNA.	-0.32128	0.136836	0.0188784	213.118	101.704	3.44712	2.9858	348.351	164.158	343	166	25.2894	21.0745
1472	1140	1	(+)eQC-39	eQC		0.00295142	0.639812	0.996319	28.8084	29.0048	1.55232	1.99686	162.067	90.7667	162	88.5	10.3086	12.1367
1473	1290	0	A_43_P16084	AF058787.1	Rattus norvegicus heme oxygenase-3 (HO-3) mRNA, complete cds.	-0.0624718	0.263682	0.812718	76.7444	66.4622	1.78296	2.17822	212.767	126.367	212.5	126.5	12.0779	14.215
1475	1291	0	A_42_P781500	217127_Rn	similar to Protein:NP_035551 sphingomyelin phosphodiesterase 1, acid lysosomal [Mus musculus]. score=1.219e-84	-0.0276488	0.0774952	0.721256	350.462	328.846	3.22869	4.70142	467.254	406.322	468	406	22.2227	36.9447
1476	1292	0	A_43_P15311	NM_031007	Rattus norvegicus adenylyl cyclase 2 (Adcy2), mRNA.	-0.138986	0.061955	0.0248754	842.961	612.1	7.4977	6.44864	912.246	724.295	901	728	53.636	53.8657
1477	1293	0	A_43_P21440	CB546790	cds; nuclear protein; similar to Drosophila melanogaster dachshund protein; encodes proline serine threonine (PST) rich domain in NH2 terminal domain; encodes domain similar to core domain of vertebrate ski and ski related proteins (sno). score=4.824e-27	-0.00447644	0.196497	0.981825	98.2208	97.2136	2.08983	2.79995	233.655	156.782	233	155	14.0715	18.6266
1478	1294	0	A_42_P675285	285568_Rn	Rattus norvegicus selectin, endothelial cell, ligand (Selel), mRNA.	0.0580018	0.269509	0.829602	65.302	74.6325	2.06522	2.24712	200.459	133.787	199	133	15.0771	14.846
1479	1295	0	A_43_P21787	CB544591	similar to GCGPROT:Q9ULM0 KIAA1200 PROTEIN (FRAGMENT). score=8.189e-20	-0.0130315	0.342591	0.969657	55.319	53.6837	1.80638	2.03563	190.617	113.7	192	113	12.664	12.8027
1480	1296	0	A_43_P12301	NM_022695	Rattus norvegicus neurotensin receptor 2 (Ntsr2), mRNA.	-0.481846	0.0761834	2.53538e-10	894.407	294.91	8.40223	3.80582	972.393	378.054	961	377	58.6331	29.6018
1481	1297	0	A_43_P12742	NM_052802	Rattus norvegicus Kidney androgen-regulated protein (Kap), mRNA.	-0.0149789	0.174661	0.931657	113.141	109.306	2.20406	2.52396	248.25	169.25	249.5	165	15.5701	17.5273
1482	1298	0	A_42_P752208	294831_Rn	similar to Protein:NP_079857 RIKEN cDNA 2810433K01 gene [Mus musculus]. score=3.064e-54	0.088348	0.564722	0.875682	29.5658	36.2358	1.77563	1.7886	162.903	97.1774	162.5	98	12.9801	10.6871
1483	1299	0	A_43_P22939	BF415060	unknown function	-0.0560302	0.198087	0.777287	103.278	90.7776	1.9359	1.62899	239.096	150.654	240	151.5	12.299	9.38895
1484	1300	0	A_43_P21901	CB544620	similar to Protein:NP_598828 expressed sequence AW209491 [Mus musculus]. score=8.009e-53	-0.049844	0.253617	0.844193	78.805	70.2603	1.7729	2.33282	214.759	130.052	213	127.5	11.7194	15.2055
1485	1140	1	(+)eQC-39	eQC		-0.018535	0.657509	0.977511	28.7273	27.527	1.65848	1.90807	161.967	89.4667	160.5	88.5	11.5038	11.4514
1486	1301	0	A_43_P11166	AI171367	unknown function	-0.115394	0.103722	0.265907	240.475	184.363	2.98331	3.14447	369.413	249.905	369	252	21.8053	24.1686
1487	1302	0	A_43_P23239	BF562573	unknown function	0.117406	0.0886688	0.185472	233.734	306.287	2.53423	4.5396	358.419	377.823	358.5	376	17.338	35.9273
1488	1303	0	A_43_P13586	CB546232	unknown function	0.00770947	0.247914	0.975192	75.5673	76.9207	2.17488	2.15022	211.115	136.328	213	137	16.0209	14.19
1489	1304	0	A_42_P611636	298678_Rn	similar to Mouse Cast (Cast) and peroxisomal membrane anchor protein (Pex14) genes, partial sequence.	-0.0474031	0.225321	0.833371	89.0539	79.8454	1.82819	2.36357	224.982	139.579	227	137	12.0111	15.4665
1490	1305	0	A_43_P12942	NM_053817	Rattus norvegicus neurexin 3 (Nrxn3), mRNA.	0.15645	0.103192	0.129494	177.591	254.608	2.45487	3.09251	306.534	320.5	308	321.5	16.4703	22.7976
1491	1306	0	A_43_P10105	AW528885	unknown function	0.0316002	0.301034	0.916398	60.0307	64.5615	1.94899	1.83639	195.233	124.067	196	124.5	13.9532	11.3584
1492	1307	0	A_43_P17929	BF288273	unknown function	0.0692827	0.225268	0.758419	77.849	91.3136	2.06584	2.36434	212.966	150.271	210	150	14.5649	15.7413
1493	1308	0	A_42_P530082	228514_Rn	unknown function	-0.128084	0.141556	0.365558	163.798	121.962	2.35862	2.66834	298.241	183.5	297.5	184	16.3206	18.7273
1494	1309	0	A_42_P556329	409724_Rn	Rattus norvegicus ATPase, Na+/K+ transporting, alpha 4 polypeptide (Atp1a4), mRNA.	0.0921388	0.168377	0.584229	104.114	128.721	2.3891	2.9865	238.421	188.14	238	187	16.7747	20.6557
1495	1310	0	A_43_P21422	CB546773	similar to Translation of nuc:AL831959_1 Homo sapiens mRNA; cDNA DKFZp313O1417 (from clone DKFZp313O1417); splice variant of huntingtin interacting protein 1. score=5.761e-30	-0.0089787	0.698389	0.989742	26.7405	26.1933	1.44272	1.74109	159.69	88.3103	161	87	8.83019	9.97049
1496	1311	0	A_43_P12961	NM_053857	Rattus norvegicus eukaryotic translation initiation factor 4E binding protein 1 (Eif4ebp1), mRNA.	-0.182205	0.106296	0.0865041	251.935	165.609	2.79214	2.93183	381.446	230.714	382	232	19.0568	21.0771
1497	1312	0	A_43_P15412	NM_052799	Rattus norvegicus nitric oxide synthase 1 (Nos1), mRNA.	0.0646795	0.327674	0.843522	52.9134	61.4109	1.61731	1.985	187.781	120.859	187.5	121	10.9189	12.8617
1498	1140	1	(+)eQC-39	eQC		0.0240139	0.688627	0.972182	26.1084	27.5927	1.57098	1.73202	158.983	89.5424	159	88	10.418	9.97984
1499	1313	0	A_42_P629699	295992_Rn	unknown function	-0.0669751	0.0910295	0.461882	275.71	236.307	3.54378	3.22118	400.474	305.544	396	307	24.8338	23.9695
1500	1314	0	A_42_P802468	294226_Rn	unknown function	-0.0902139	0.282946	0.749849	73.5611	59.7633	1.9718	2.16259	209.717	119.917	210.5	118	14.099	14.0076
1501	1315	0	A_42_P809673	220974_Rn	similar to Translation of nuc:BC006898_1 Mus musculus, Similar to putative heme-binding protein, clone MGC:11934 IMAGE:3599858, mRNA, complete cds. score=7.518e-11	0.0540738	0.464941	0.907413	37.4815	42.4513	1.77218	2.00371	171.597	102.903	172	101.5	12.826	12.4962
1502	1316	0	A_42_P700879	219046_Rn	similar to Protein:NP_062351 polyglutamine binding protein 1; scurfy candidate 2 [Mus musculus]. score=6.201e-33	0.0152577	0.0739334	0.836502	368.846	382.034	2.9682	3.86511	482.69	464.069	485	463	19.8098	30.1091
1503	1317	0	A_43_P20096	CB545456	similar to Protein:NP_067425 transient receptor potential M7; transient receptor potential-related protein, ChaK [Mus musculus]. score=6.355e-42	0.0222723	0.410221	0.956701	44.1776	46.5023	1.84478	2.23951	178.833	106.75	178	106.5	13.2705	14.1931
1504	1318	0	A_43_P13083	NM_080768	Rattus norvegicus Tachykinin 2 (substance K) receptor (Tacr2), mRNA.	0.0970288	0.143029	0.497528	124.882	156.145	2.36204	2.91927	258.267	216.533	259.5	217	16.6508	21.0032
1505	1319	0	A_43_P16718	BQ780891	similar to Protein:NP_004652 cell division cycle protein 23; anaphase-promoting complex subunit 8 [Homo sapiens]. score=5.609e-82	0.109096	0.305402	0.720926	53.9865	69.4035	1.84189	1.97587	188.679	128.415	188	129	12.1097	11.7071
1506	1320	0	A_43_P21126	CB546468	similar to Protein:NP_035278 protein phosphatase, EF hand calcium-binding domain 2 [Mus musculus]. score=2.601e-81	0.0173754	0.827234	0.983242	21.88	22.7732	1.78511	1.84977	154.068	85.3898	153	84	12.6517	10.9922
1507	1321	0	A_42_P468519	230277_Rn	similar to Mouse iroquois-class homeobox protein Irx6 (Irx6) mRNA, partial cds.	0.110396	0.224696	0.623205	74.3688	95.8931	1.97731	2.40504	209.224	154.552	208	155	13.5867	15.9199
1508	1322	1	(+)eQC-37	eQC		0.184544	0.899586	0.83746	16.4713	25.1925	1.58575	1.63494	147.903	87.6452	148.5	86.5	10.6659	9.56273
1509	1323	0	A_43_P18140	AW915540	similar to Protein:NP_109647 pumilio 1 (Drosophila) [Mus musculus]. score=2.453e-75	0.0518052	0.740939	0.944259	23.48	26.4547	1.71089	1.70755	155.966	88.5763	154	89	11.9322	9.80711
1510	1324	0	A_43_P11465	NM_012561	Rattus norvegicus follistatin (Fst), mRNA.	0.165792	0.253751	0.513521	61.1925	89.6376	1.86011	2.68704	195.719	147.93	195	149	12.5011	17.7068
1511	1325	0	A_42_P766963	295783_Rn	Rat UDP-glucose glycoprotein:glucosyltransferase precursor (Uggt) mRNA, complete cds.	0.0300529	0.366534	0.934653	49.1133	52.6323	1.7493	2.06223	184	112.537	184.5	113.5	11.5219	12.2747
1512	1326	0	A_42_P731280	217757_Rn	similar to mouse hypothetical protein FLJ20249, clone IMAGE:3495364, mRNA.	-0.127737	0.179363	0.476359	124.878	93.0571	2.32772	2.08324	260.903	153.548	259.5	150.5	17.0493	14.2123
1513	1327	0	A_42_P805040	435434_Rn	similar to Mouse, RIKEN cDNA 2410024K20 gene, clone MGC:11991 IMAGE:3601764, mRNA, complete cds.	0.0219728	0.354323	0.950552	51.3269	53.9905	1.84115	2.0124	186.333	113.867	188.5	112	13.0691	12.5853
1514	1328	0	A_43_P23281	BF565400	unknown function	0.152081	0.0688571	0.027199	393.452	558.436	3.31539	5.26324	501.828	655.207	501.5	661.5	22.2444	41.9004
1515	1322	1	(+)eQC-37	eQC		0.180007	1.01831	0.859689	14.6258	22.1374	1.3703	1.747	145.7	85.0833	145	85.5	7.73787	10.4481
1516	1329	0	A_42_P588036	219922_Rn	similar to Mouse, eukaryotic translation initiation factor 5A, clone MGC:25474 IMAGE:4482804, mRNA, complete cds.	0.0976741	0.0705154	0.166008	381.761	478.042	4.03965	5.29172	492.41	567.967	489	568	28.6283	43.0077
1517	1330	0	A_43_P10900	BQ783029	unknown function	0.0477933	0.53647	0.929012	32.6654	36.4655	1.83379	1.75293	166.367	97.4167	166.5	97.5	13.3632	10.2433
1518	1331	0	A_43_P12696	NM_031823	Rattus norvegicus Wolfram syndrome 1 (Wfs1), mRNA.	0.134038	0.0590174	0.0231373	898.893	1223.9	6.08005	8.76269	952.633	1401.63	957.5	1403.5	42.2045	73.8526
1519	1332	0	A_43_P12157	NM_022196	Rattus norvegicus leukemia inhibitory factor (Lif), mRNA.	0.0652749	0.239367	0.785085	73.3375	85.2317	2.15353	2.27041	208.5	144.226	207.5	145	15.8887	15.3072
1520	1333	0	A_43_P18264	AM:ARGI1-034265-CYA	similar to Translation of nuc:AB024499_1 Mus musculus zfh-4 mRNA for zinc-finger homeodomain protein 4, complete cds. score=2.915e-11	0.211396	0.443978	0.633974	32.4947	52.87	1.60014	1.96905	165.933	112.25	166.5	111.5	10.7054	12.0488
1521	1334	0	A_43_P15803	S75437.1	Rattus norvegicus T-cell receptor gamma chain (TCRg; C4L) mRNA, complete cds.	0.21369	0.455958	0.639311	31.537	51.5836	1.57213	2.01353	164.9	111.05	165.5	112.5	10.4081	12.3761
1522	1322	1	(+)eQC-37	eQC		0.357257	1.15839	0.757772	10.2659	23.3697	1.63523	1.61271	140.721	86.459	140	86	10.7566	9.58571
1523	1335	0	A_43_P17412	BF552053	similar to Translation of nuc:AF203898_1 Mus musculus nebulin mRNA, partial cds. score=7.203e-44	0.177492	1.79589	0.921272	8.30991	12.5051	1.63102	1.2972	136.982	77.0364	137	77	9.44279	6.89864
1524	1336	0	A_43_P20850	CB548509	similar to Protein:NP_083854 RIKEN cDNA 2610025M23 [Mus musculus]. score=9.476e-48	0.0997163	0.155197	0.520538	113.208	142.428	2.17207	3.61392	247.086	202.224	248	202.5	14.8043	25.7594
1525	1337	0	A_43_P16387	X97477.1	R.norvegicus mRNA for NKR-P1B protein.	0.178401	0.456742	0.696097	32.88	49.583	1.79801	1.8294	166.407	109.271	164	111	12.7741	10.8419
1526	1338	0	A_42_P558411	219794_Rn	similar to Mouse DNA sequence from clone RP23-139J21 on chromosome 4, complete sequence.	-0.0752918	0.105496	0.475416	223.88	188.245	3.48454	2.88099	353.298	253.421	352	252	24.8373	20.8737
1527	1339	0	A_43_P18778	CB606197	similar to Translation of nuc:BC022153_1 Mus musculus, Similar to trinucleotide repeat containing 12, clone IMAGE:5116582, mRNA, partial cds. score=3.129e-70	0.169016	1.45976	0.907824	10.333	15.249	2.31657	1.34844	128.417	83.1833	128	82.5	12.2852	10.6445
1528	1340	0	A_42_P499282	296523_Rn	similar to Protein:NP_083895 RIKEN cDNA 2310050L06 [Mus musculus]. score=1.856e-64	-0.234463	0.155717	0.132143	165.253	96.3134	2.43827	3.07235	301.242	157.79	304.5	158	17.7991	22.3776
1529	1322	1	(+)eQC-37	eQC		0.212215	1.18688	0.858094	12.0535	19.6485	1.6937	1.69365	142.673	83.0727	141	81	10.815	9.75981
1530	1341	0	A_42_P576925	281587_Rn	R.rattus mRNA for guanine nucleotide releasing factor for RAS P21.	0.116846	0.209186	0.576452	79.6832	104.283	1.95073	2.1592	214.439	162.93	215	165	13.1054	14.0037
1531	1342	0	A_43_P11032	BE113300	unknown function	-0.0371034	0.578857	0.948892	33.3629	30.631	1.46707	1.66188	167.21	92.2105	166	93	9.06078	9.24225
1532	1343	0	A_42_P480273	206663_Rn	Rat partial mRNA for C3G protein (c3g gene).	0.0191782	0.102597	0.851717	208.541	217.957	2.73341	3.11777	337.35	283.783	337.5	283	19.1478	23.3957
1533	1344	0	A_43_P19315	BE097888	similar to Protein:NP_543131 BDG29 protein [Mus musculus]. score=2.728e-36	0.0298142	0.129707	0.818202	151.733	162.516	2.34775	2.82481	284.5	224.194	286	224.5	16.5923	20.8089
1535	1345	0	A_42_P790405	220395_Rn	Rattus norvegicus guanine nucleotide binding protein gamma subunit 11 (Gng11), mRNA.	-0.0861527	0.136582	0.528186	162.905	133.593	2.4121	2.46253	296.754	195.228	296	194	16.578	17.0346
1536	1322	1	(+)eQC-37	eQC		0.277102	1.3742	0.840193	9.59159	18.1548	1.59802	1.7753	139.839	81.9286	139.5	81	9.66865	10.6836
1537	1346	0	A_43_P17653	BU759398	similar to Protein:NP_001263 chromodomain helicase DNA binding protein 3; Mi-2a; zinc-finger helicase (Snf2-like) [Homo sapiens]. score=4.342e-49	0.207969	0.454839	0.6475	31.8405	51.3983	1.69278	2.24695	165.236	110.891	165	112	11.2513	13.5574
1538	1347	0	A_42_P658245	294183_Rn	unknown function	0.00854007	0.286311	0.976204	64.9465	66.2363	2.05398	2.29638	200.371	125.806	201	122.5	15.1746	15.2787
1539	1348	0	A_42_P670631	207673_Rn	similar to Mouse, clone MGC:7583 IMAGE:3493553, mRNA, complete cds.	-0.0218927	0.48395	0.963918	39.2984	37.3665	1.77242	1.96436	173.707	98.3276	173.5	97.5	12.4365	11.7628
1540	1349	0	A_43_P10163	CA511966	unknown function	0.243578	0.25051	0.330887	56.4201	98.8581	2.04764	2.43528	190.517	156.5	188	156	14.4395	15.986
1541	1350	0	A_43_P11738	NM_013151	Rattus norvegicus Plasminogen activator, tissue (Plat), mRNA.	0.17103	0.270621	0.527392	56.8339	84.2632	2.37371	2.10594	191.291	142.6	190	144	17.1579	13.0336
1542	1351	0	A_43_P22354	AA858970	similar to emb|X57432|RRRPS2 R.rattus mRNA for ribosomal protein S2, mRNA sequence.	0.336103	1.25144	0.788259	9.7657	21.1742	1.73413	1.72646	140.105	84.579	141	83	11.3274	10.2817
1543	1322	1	(+)eQC-37	eQC		0.319451	0.840893	0.704024	14.8717	31.0322	1.68026	2.12447	146.161	92.7857	148	92.5	11.2035	12.7973
1544	1352	0	A_43_P19716	CB548360	unknown function	0.193458	0.25511	0.448253	58.8451	91.8687	2.11389	2.70851	193.21	149.947	195	149	14.9651	17.855
1545	1353	0	A_43_P12356	NM_023020	Rattus norvegicus transmembrane protein with EGF-like and two follistatin-like domains 1 (Tmeff1), mRNA.	0.218014	0.52886	0.680168	26.9873	44.5835	1.82969	1.93477	159.949	104.61	159	103	13.2058	11.5863
1546	1354	0	A_43_P18129	CB606176	similar to Translation of nuc:AK074287_1 Homo sapiens cDNA FLJ23707 fis, clone HEP11670; unnamed protein product. score=5.267e-53	0.493402	0.95289	0.604601	10.4159	32.4414	1.70502	1.9434	141.048	94.3226	140	95.5	11.8811	12.1935
1547	1355	0	A_43_P17676	AM:ARGI1-025593-CYA	similar to Translation of nuc:Z73496_1 Human DNA sequence from cosmid cU120E2, on chromosome X contains Lowe oculocerebrorenal syndrome (OCRL) ESTs and STS. score=1.973e-70	-0.0206846	0.421288	0.960841	45.1769	43.0757	1.66476	1.93341	180.018	103.632	181	103	11.0849	11.515
1548	1356	0	A_42_P759056	291629_Rn	similar to Mouse mRNA for ubiquitously transcribed TPR gene on the X chromosome (Utx).	0.155308	0.262685	0.554366	59.7573	85.4474	1.6785	2.22243	194.328	143.862	194	144	10.784	14.3153
1549	1357	0	A_43_P10388	CB606228	unknown function	0.0918969	0.124278	0.459635	148.983	184.092	2.30538	3.18994	281.036	246.089	279	245.5	15.3125	22.6638
1550	1322	1	(+)eQC-37	eQC		0.354514	1.45855	0.80796	8.17804	18.4996	1.74987	1.75755	136.946	82.4643	135.5	84	11.0345	10.7195
1551	1358	0	A_42_P552510	226003_Rn	unknown function	0.126634	0.133238	0.341892	131.39	175.871	2.35893	3.69416	264.068	236.814	262	237	16.341	26.9875
1552	1359	0	A_43_P21075	CB546392	similar to Translation of nuc:AB007922_1 Homo sapiens mRNA for KIAA0453 protein, partial cds; Start codon is not identified. hg00489 cDNA clone for KIAA0453 has a 1-bp deletion at the position 3149 of the sequence of KIAA0453. score=6.208e-99	0.10892	0.376903	0.77259	43.4951	55.8934	1.78346	2.04275	177.85	115.383	178	114	12.5412	12.7586
1553	1360	0	A_42_P504852	230337_Rn	similar to Mouse receptor-type protein tyrosine phosphatase mRNA, partial cds.	0.120477	0.580794	0.835671	27.6572	36.4993	1.69632	2.19941	160.759	97.3966	161	96.5	11.7209	13.4529
1554	1361	0	A_43_P13525	BQ780741	unknown function	0.302209	0.556239	0.586918	23.0633	46.252	1.37834	2.12629	155.552	106.034	156	107	8.04412	12.9153
1555	1362	0	A_43_P21518	CB546851	similar to Translation of nuc:AF288693_1 Mus musculus Ube1l (Ube1l) gene, partial cds; similar to ubiquitin activating enzymes. score=2.201e-48	0.200017	0.295637	0.498683	50.0319	79.2983	1.82498	2.43618	184.237	137.576	187	136	12.5675	15.916
1556	1363	0	A_42_P626869	217162_Rn	similar to Mouse DNA sequence from clone RP23-268K22 on chromosome 11, complete sequence.	0.120354	0.1947	0.536476	85.7724	113.162	1.82596	3.11668	220.393	171.885	221	171	12.1823	22.0697
1557	1322	1	(+)eQC-37	eQC		0.169404	1.23438	0.890842	12.2176	18.0463	1.44891	1.83769	142.811	81.6604	142	80	7.93739	10.7327
1558	1364	0	A_42_P791872	216767_Rn	similar to data source:SPTR, source key:Q9P0U1, evidence:ISS~homolog to PROBABLE MITOCHONDRIAL IMPORT RECEPTOR SUBUNIT TOM7 HOMOLOG (TRANSLOCASE OF OUTER MEMBRANE 7 KDA SUBUNIT HOMOLOG) (PROTEIN AD- 014)~putative	0.0653408	0.0874941	0.455183	252.546	293.549	3.25098	3.96692	376.542	365.186	381	370	22.7886	30.5143
1559	1365	0	A_43_P23156	BF553426	unknown function	0.118737	0.324526	0.714457	50.1241	65.8845	1.80721	1.96632	184.677	124.952	183	122.5	12.8136	12.5181
1560	1366	0	A_42_P818087	217397_Rn	similar to mouse microspherule protein 1, clone MGC:5852 IMAGE:3486681, mRNA, complete cds.	0.198677	0.0957923	0.0380761	189.927	300.099	2.69677	4.38096	317.143	368.839	316	361	18.0024	32.6167
1561	1367	0	A_42_P490994	285751_Rn	similar to Mouse clone IMAGE:3965908 mRNA sequence.	0.0844227	0.297576	0.776639	57.1051	69.3582	1.79118	2.08539	191.983	128.492	191	129	12.22	13.2358
1562	1368	0	A_42_P689696	297554_Rn	unknown function	0.122922	0.110217	0.264734	168.122	223.124	2.51043	3.97293	298.339	287.271	299	285	17.2523	29.7344
1563	1369	0	A_43_P14322	BQ194792	similar to Protein:NP_079663 RIKEN cDNA 1110021D01 gene [Mus musculus]. score=8.434e-37	-0.125503	0.0684438	0.0667034	543.707	407.25	6.85299	4.98763	643.931	495.534	644	494	48.6058	39.6645
1564	1322	1	(+)eQC-37	eQC		0.109383	1.18868	0.926682	13.6458	17.5543	1.57603	1.57775	144.424	81.1525	144	80	9.92073	9.13276
1565	1370	0	A_43_P12617	NM_031623	Rattus norvegicus growth factor receptor bound protein 14 (Grb14), mRNA.	0.197508	0.421197	0.639126	34.8776	54.9611	1.50532	2.2805	168.508	114.237	170	114	9.48569	14.3531
1566	1371	0	A_43_P16774	AI412322	similar to Translation of nuc:AF356876_1 Mus musculus acetyl CoA transferase-like protein mRNA, complete cds; ACTL. score=3.611e-132	-0.0624129	0.104369	0.549837	223.82	193.859	2.84172	3.32853	352.983	259.259	351	260.5	19.771	24.6189
1567	1372	0	A_42_P738153	293840_Rn	similar to Mouse clone RP24-137J17, complete sequence.	0.0886338	0.125263	0.479205	148.071	181.596	2.25743	2.3802	280.229	243.492	280	244	15.56	17.1208
1568	1373	0	A_43_P12367	NM_023956	Rattus norvegicus soluble guanylyl cyclase alpha2 subunit (Gucy1a2), mRNA.	0.124533	0.63353	0.844164	25.2126	33.5853	1.56987	1.79345	158	94.8136	156	94	10.4238	10.4543
1569	1374	0	A_42_P488600	216199_Rn	similar to Mouse DNA sequence from clone RP23-333M1 on chromosome 11, complete sequence.	0.027849	0.355727	0.937599	50.7718	54.1341	1.78961	2.16759	185.733	113.983	187	111	12.5359	13.7834
1570	1375	0	A_43_P13868	AW672640	unknown function	0.061033	0.27321	0.82323	64.1509	73.8305	1.96071	2.00626	199.276	132.983	200	132.5	13.7047	12.6053
1571	1322	1	(+)eQC-37	eQC		0.411868	1.26009	0.743777	8.78021	22.6659	1.49476	1.71642	139.017	85.9833	138.5	86	8.92054	10.4889
1572	1376	0	A_42_P735428	409541_Rn	similar to Mouse, clone IMAGE:2647796, mRNA.	-0.437082	0.0893595	1.00184e-06	485.265	177.377	4.97145	2.61522	601.81	247.362	601.5	248.5	35.8043	19.5041
1573	1377	0	A_43_P12094	NM_021669	Rattus norvegicus ghrelin precursor (LOC59301), mRNA.	0.0374681	0.0584482	0.521491	941.4	1026.22	6.46758	9.21949	993.614	1183.11	998	1185	43.9788	75.5803
1574	1378	0	A_43_P13247	NM_134370	Rattus norvegicus exchange factor for ARF6 (EFA6), mRNA.	0.0818676	0.321757	0.799156	52.8346	63.795	1.8187	2.24584	187.623	123.094	188	124	11.9474	13.6273
1575	1379	0	A_43_P17030	CB606268	similar to Translation of nuc:AJ314858_2 Mus musculus P4ha2 gene for Prolyl 4-hydroxylase alpha IIa subunit and Prolyl 4-hydroxylase alpha IIb subunit; transcript a. score=2.439e-48	0.095397	0.247129	0.699481	68.4385	85.2506	1.89105	2.25888	203.403	144.048	203.5	145	13.3152	15.1716
1576	1380	0	A_42_P724510	297609_Rn	similar to Mouse mammalian ependymin related protein-2 (MERP2) gene, complete cds.	-0.0799023	0.0830035	0.335729	327.631	272.573	4.50834	3.77856	447.984	345.508	442	351	33.0401	29.6859
1577	1381	0	A_43_P19012	CB545028	similar to Translation of nuc:BC004612_1 Mus musculus, clone MGC:7980 IMAGE:3585402, mRNA, complete cds. score=1.33e-88	0.280209	0.279417	0.315941	48.0586	91.6178	1.74825	3.01154	181.895	149.123	182	149	11.5073	19.9213
1578	1322	1	(+)eQC-37	eQC		0.264297	1.27895	0.836282	10.4762	19.2532	1.74437	1.75126	140.867	82.8333	141.5	82	11.7104	10.769
1579	1382	0	A_43_P13879	AA964690	unknown function	0.399704	1.28921	0.756532	8.72101	21.8912	1.52181	1.7713	138.935	85.3064	139	84.5	9.35961	11.1496
1580	1383	0	A_42_P809575	262154_Rn	similar to Kelch motif containing protein~data source:Pfam, source key:PF01344, evidence:ISS~putative	0.0468824	0.0798406	0.557069	303.555	338.158	2.67162	3.80649	423.197	414.607	423	413	18.0977	30.0623
1581	1384	0	A_42_P749154	287254_Rn	similar to Mouse, RIKEN cDNA 4930435G24 gene, clone MGC:25937 IMAGE:4236212, mRNA, complete cds.	0.222148	0.159659	0.164106	94.9319	158.329	2.2247	2.69582	228.367	217.117	227.5	215.5	15.6031	19.0317
1582	1385	0	A_43_P17406	CB606365	similar to Translation of nuc:BC025626_1 Mus musculus, vacuolar protein sorting 16 (yeast homolog), clone MGC:38119 IMAGE:5320572, mRNA, complete cds. score=9.368e-116	0.023947	0.127205	0.850676	156.458	165.327	2.42734	3.59866	289.017	227.259	287.5	230.5	16.7085	26.1544
1583	1386	0	A_43_P17661	CA513479	similar to Translation of nuc:BC006664_1 Mus musculus, Similar to RIKEN cDNA 3110039B05 gene, clone IMAGE:3499233, mRNA, partial cds. score=8.089e-41	0.222469	0.0776004	0.00414572	275.015	459.014	3.23248	6.23881	393.741	542.81	392.5	538	21.9869	49.0569
1584	1387	0	A_43_P19890	BF522086	unknown function	0.228405	0.236042	0.33322	61.2272	103.598	1.81221	2.40237	195.415	161.321	197	163	11.5016	15.1236
1585	1322	1	(+)eQC-37	eQC		0.149854	1.21499	0.90184	12.7128	17.9513	1.64465	1.55887	143.373	81.549	142	80	9.89537	8.36735
1586	1388	0	A_42_P699162	205377_Rn	Rattus norvegicus ruvB-like protein 1 (Ruvbl1), mRNA.	0.232507	0.0925319	0.0119803	194.304	331.885	3.37087	3.97544	320.533	402.65	318	400.5	24.0913	30.6776
1587	1389	0	A_43_P14836	AA957417	unknown function	0.0499156	0.248349	0.840707	71.8219	80.5698	2.03771	2.46162	207.081	139.694	207.5	140.5	14.804	16.7583
1588	1390	0	A_43_P23208	BF559864	unknown function	0.183082	0.456434	0.688336	32.7144	49.8679	1.55339	1.99548	166.22	109.525	167	113	10.1065	12.1348
1589	1391	0	A_42_P755915	377835_Rn	similar to Mouse DNA sequence from clone RP23-113G7 on chromosome 4, complete sequence.	0.0608755	0.0906292	0.501775	239.572	275.621	3.14834	3.83926	364.833	345.683	363.5	343.5	22.2529	29.6096
1590	1392	0	A_42_P644877	228493_Rn	similar to Translation of nuc:AK003630_1 Mus musculus 18 days embryo cDNA, RIKEN full-length enriched library, clone:1110012F10, full insert sequence; putative. score=4.704e-42	0.0270447	0.05905	0.646955	864.755	920.318	5.32804	8.91785	926.017	1064.26	923.5	1061	36.3432	73.4722
1591	1393	0	A_43_P20360	CB545696	similar to Translation of nuc:BC018179_1 Mus musculus, Similar to ubiquitin specific protease 1, clone MGC:25528 IMAGE:3585191, mRNA, complete cds. score=2.595e-38	0.201101	0.868988	0.816989	16.7087	26.5487	1.45903	1.74201	148.203	88.8136	150	89	8.9631	10.1752
1592	1322	1	(+)eQC-37	eQC		0.18922	1.10535	0.864077	13.3189	20.5916	1.69398	1.58434	144.15	83.8167	143.5	84.5	11.4134	9.18822
1593	1394	0	A_43_P17199	CB606302	similar to Translation of nuc:AK014794_1 Mus musculus 0 day neonate head cDNA, RIKEN full-length enriched library, clone:4833444M15, full insert sequence; putative. score=2.324e-41	0.199661	0.449548	0.656944	32.5536	51.5536	1.41013	2.15993	166.018	111.054	166	111	8.17199	13.0515
1594	1395	0	A_43_P11541	NM_012740	Rattus norvegicus Tyrosine hydroxylase (Th), mRNA.	0.21404	0.0869024	0.0137783	220.337	360.684	2.55944	5.08211	344.516	434.693	342.5	430	17.4767	40.4996
1595	1396	0	A_43_P17820	CB548018	similar to Translation of nuc:BC028996_1 Mus musculus, clone IMAGE:5356037, mRNA, partial cds. score=6.812e-61	0.0565605	0.125324	0.651762	153.515	174.868	2.87848	3.30165	285.782	236.873	285	235	20.0053	23.2809
1596	1397	0	A_42_P530354	292790_Rn	similar to Mouse regulator of G-protein signaling Z2 (Rgsz2) mRNA, complete cds.	0.0233698	0.262813	0.929144	69.8028	73.6619	1.79411	1.84976	205.212	133.019	204.5	132.5	11.3472	10.8076
1597	1398	0	A_42_P534782	217795_Rn	UI-R-A0-bf-b-08-0-UI.s1 UI-R-A0 Rattus norvegicus cDNA clone UI-R-A0-bf-b-08-0-UI 3 similar to gb|AA245720|AA245720 mx30b03.r1 Soares mouse NML Mus musculus cDNA clone 681677 5, mRNA sequence.	-0.106042	0.0649373	0.102471	630.331	493.773	6.45882	5.45965	721.2	591.117	720.5	582	46.1191	44.6076
1598	1399	0	A_43_P17834	CB606301	similar to Protein:NP_001083 active breakpoint cluster region-related protein, isoform b [Homo sapiens]. score=2.362e-115	0.137161	0.572289	0.810585	27.5132	37.7314	1.63205	2.13423	160.59	98.4918	162	95	11.301	13.3024
1599	1322	1	(+)eQC-37	eQC		0.167434	1.0137	0.86881	14.9208	21.9395	1.43011	1.80198	146.035	84.8966	145	85.5	8.36443	10.7045
1600	1400	0	A_42_P836609	340833_Rn	similar to Mouse clone RP23-3L20, complete sequence.	0.125359	0.172071	0.466289	97.7348	130.439	2.06615	2.69713	231.95	189.533	232.5	191	14.2406	18.9052
1601	1401	0	A_43_P12930	NM_053778	Rattus norvegicus importin 13 (Imp13), mRNA.	0.0250495	0.0919898	0.785386	243.525	257.984	2.76214	3.56751	369.175	327.228	372	324	18.6137	26.6673
1602	1402	0	A_43_P17814	CB606312	similar to Protein:NP_064652 Kaiso protein; zinc finger transcription factor Kaiso [Mus musculus]. score=3.389e-71	0.0888117	0.11483	0.439274	165.421	202.956	2.57046	3.07122	296.375	266.286	295.5	266.5	17.4101	21.9526
1603	1403	0	A_42_P819842	326346_Rn	similar to Protein:NP_081527 RIKEN cDNA 2010107G23 [Mus musculus]. score=1.235e-14	0.0397398	0.156216	0.799195	120.456	131.998	2.13472	2.51207	254.683	192.117	256	191	14.7182	17.63
1604	1404	0	A_42_P713996	204292_Rn	unknown function	0.179394	0.214858	0.40375	71.8552	108.606	1.97866	2.64677	206.271	166.746	207	164	13.6519	17.9689
1605	1405	0	A_43_P11054	AA924839	unknown function	0.055737	0.413759	0.892842	42.1157	47.883	1.63805	1.94513	176.552	107.966	176.5	108	10.876	11.7189
1606	1322	1	(+)eQC-37	eQC		0.120551	0.92868	0.896718	17.2457	22.7631	1.50687	1.73165	148.737	85.5088	149	86	9.30731	9.96803
1607	1406	0	A_43_P22211	CB544714	similar to Protein:NP_067365 sal-like 1 (Drosophila) [Mus musculus]. score=3.763e-29	-0.0226246	0.764991	0.976406	24.7837	23.5256	1.55296	1.46203	157.411	86	156	86	9.90276	7.56547
1608	1407	0	A_42_P811170	291645_Rn	similar to Protein:NP_080161 RIKEN cDNA 2410018M14 [Mus musculus]. score=6.971e-52	0.346335	0.331465	0.296087	36.996	82.1278	1.67523	2.48191	170.333	139.491	169	136	10.9664	15.8183
1609	1408	0	A_43_P13464	CB547780	unknown function	-0.0243081	0.520043	0.962718	36.6394	34.645	1.7972	1.55388	170.817	95.8333	172	95	12.9595	8.6125
1611	1409	0	A_42_P804387	297441_Rn	Rattus norvegicus GPI-anchored metastasis-associated protein homolog (C4.4a), mRNA.	0.00185336	0.0680645	0.978277	462.962	464.942	3.89834	5.31757	567.818	556.182	563	555	26.0207	41.2127
1612	1410	0	A_42_P738808	287787_Rn	similar to Mouse DNA sequence from clone RP23-374N19 on chromosome 4, complete sequence.	0.0862431	0.299103	0.773087	56.6809	69.1321	1.79319	2.0926	191.541	128.262	190	128	12.4533	13.5091
1613	1322	1	(+)eQC-37	eQC		0.0707303	0.710554	0.920707	23.9503	28.1865	1.59503	1.74521	156.525	90.0847	155	88	10.6776	10.0949
1614	1411	0	A_43_P17741	CB545166	similar to Translation of nuc:BC025647_1 Mus musculus, Similar to spindle pole body protein, clone IMAGE:5324982, mRNA, partial cds. score=3.791e-85	-0.0574075	0.333683	0.863404	59.7808	52.3786	1.52131	2.05942	195.431	112.603	195	114	9.33981	12.7979
1615	1412	0	A_43_P16931	AI011311	similar to Protein:NP_076085 equilibrative nucleoside transporter 3 [Mus musculus]. score=6.088e-110	0.112978	0.0945367	0.232061	211.916	274.879	2.65954	3.89029	338.688	343.557	339	344	18.4504	30.1151
1616	1413	0	A_43_P22229	CB547467	similar to Translation of nuc:AL834264_1 Homo sapiens mRNA; cDNA DKFZp761O027 (from clone DKFZp761O027); unknown protein. score=3.101e-52	0.183563	0.903706	0.83904	16.4157	25.0508	1.53389	1.84283	147.836	87.5246	147	86	9.9736	11.1932
1617	1414	0	A_43_P19714	CB547545	similar to Protein:NP_005914 MAP/ERK kinase kinase 5; apoptosis signal regulating kinase [Homo sapiens]. score=4.669e-14	-0.0423825	0.336518	0.899776	58.2633	52.846	1.63341	2.15606	193.793	113	194.5	111	10.6025	13.5258
1618	1415	0	A_43_P20367	CB548470	similar to Translation of nuc:AL133109_1 Homo sapiens mRNA; cDNA DKFZp566N1047 (from clone DKFZp566N1047); partial cds; similarity to KIAA0029. score=2.38e-16	0.0809096	0.0730775	0.268218	354.124	426.643	3.4679	5.28262	467.893	511.571	468	513.5	23.2705	40.9167
1619	1416	0	A_42_P533192	204625_Rn	unknown function	0.0603449	0.203803	0.767158	87.583	100.639	1.9435	2.46686	222.656	159.721	221	159	13.4423	16.9609
1620	1322	1	(+)eQC-37	eQC		0.0173033	0.675629	0.979568	26.822	27.9122	1.79804	1.91396	159.8	89.8167	158.5	90	13.0069	11.5031
1621	1417	0	A_42_P820878	219301_Rn	similar to Protein:NP_080269 RIKEN cDNA 2510025F08 [Mus musculus]. score=9.287e-27	-0.00682441	0.549867	0.990098	33.9451	33.4158	1.67052	2.06787	167.833	94.7	168.5	94.5	11.6199	12.7003
1622	1418	0	A_43_P23373	BM384504	unknown function	-0.0900576	0.44872	0.840934	45.8222	37.2408	1.59775	1.87651	180.895	98.3158	180	98	10.4107	11.0343
1623	1419	0	A_43_P21415	CB546767	similar to Protein:NP_663433 similar to CG8726 gene product [Mus musculus]. score=2.131e-59	0.126943	0.182294	0.486202	91.4874	122.547	2.09819	2.4524	225.9	181.4	224	183	14.6504	16.8887
1624	1420	0	A_43_P21766	CB544586	similar to Translation of nuc:BC026621_1 Mus musculus, clone IMAGE:4981388, mRNA, partial cds. score=4.965e-47	0.0949739	0.118491	0.422825	157.719	196.272	3.14531	3.57361	289.133	259.017	292	259	23.0103	26.6105
1625	1421	0	A_42_P764413	297320_Rn	similar to Mouse Magoh mRNA, complete cds.	-0.0688099	0.119637	0.565186	188.048	160.494	2.41307	2.49232	320.033	223.508	321	222	16.8711	18.1307
1626	1422	0	A_42_P453334	203991_Rn	similar to Mouse, clone MGC:38189 IMAGE:5322451, mRNA, complete cds.	0.184106	0.138442	0.183568	117.402	179.383	2.26033	2.62883	250.186	239.593	249	239	15.5303	18.6206
1627	1322	1	(+)eQC-37	eQC		0.0275249	0.752764	0.970832	23.774	25.3296	1.6748	2.03629	156.286	87.5893	155.5	89	11.2358	12.0662
1629	1423	0	A_43_P18260	CB548103	similar to GCGPROT:Q9WVC9 HUNTINGTON YEAST PARTNER C. score=6.362e-33	-0.0221214	0.543653	0.967543	34.9439	33.2086	1.79237	1.77838	168.952	94.5238	169	94	13.2512	10.701
1630	1424	0	A_42_P648055	297920_Rn	Rat gene for TIS11, complete cds.	-0.204172	0.223703	0.361404	106.864	66.7819	2.14067	1.96385	244.068	127.407	242	127	15.2777	12.6069
1631	1425	0	A_43_P11316	BQ211844	unknown function	-0.0885552	0.0587649	0.131826	1096.81	894.488	7.0231	5.30421	1135.98	1039.86	1131	1037	48.7154	43.9567
1632	1426	0	A_42_P610549	296282_Rn	similar to mouse hypothetical protein FLJ20731, clone MGC:18737 IMAGE:3985764, mRNA, complete cds.	-0.156404	0.458619	0.73308	48.2144	33.6336	2.01992	1.60429	183.638	95.069	182.5	95.5	14.9158	8.944
1633	1427	0	A_43_P14232	NM_053371	Rattus norvegicus fractured callus expressed transcript 1 (Fxc1), mRNA.	-0.0578509	0.163694	0.723782	127.788	111.851	2.4013	2.41769	262.855	172.29	264	173	17.5516	17.0797
1634	1322	1	(+)eQC-37	eQC		0.0535508	0.737238	0.942095	23.5502	26.6407	1.67814	2.04181	156.049	88.7377	154	91	11.7749	12.6266
1635	1428	0	A_43_P18561	AI029751	similar to Translation of nuc:BC018214_1 Homo sapiens, clone IMAGE:3862699, mRNA, partial cds. score=7.357e-52	0.119339	0.920661	0.896864	17.4219	22.9316	1.79447	1.86501	148.944	85.6482	148.5	85	12.0946	10.7109
1636	1429	0	A_42_P759184	220359_Rn	similar to Translation of nuc:X86455_1 C.longicaudatus mRNA for DNA topoisomerase II beta (DC-3F cell line). score=1.249e-39	-0.15979	0.124047	0.197699	199.714	138.235	3.08361	3.01697	332.59	201.049	332	201	22.8001	22.2826
1637	1430	0	A_43_P16779	BQ211646	unknown function	0.248539	0.27289	0.362417	51.2421	90.8168	1.65832	2.43324	185.263	148.544	186	150	10.5332	15.7186
1638	1431	0	A_42_P549562	205014_Rn	Rattus norvegicus Insulin-like growth factor binding protein 1 (Igfbp1), mRNA.	0.0312023	0.096049	0.745288	226.37	243.232	2.41231	2.97268	353.459	310.951	352	309	16.3529	22.5901
1639	1432	0	A_42_P514244	298596_Rn	Rattus norvegicus dual-specificity tyrosine-(Y)-phosphorylation regulated kinase 1a (Dyrk1a), mRNA.	0.0332758	0.3195	0.917051	56.3405	60.827	1.62388	2.1379	191.446	120.429	193	120.5	10.253	13.2127
1640	1433	0	A_43_P16711	CB545353	similar to Translation of nuc:AF015191_1 Mus musculus clone ET8 ET putative translation product (ET) mRNA, partial cds; similar to the Homo sapiens clone ET16 putative translation product, encoded by GenBank Accession Number AF015184. score=3.706e-126	0.06719	0.0931457	0.470699	227.867	265.994	2.83368	3.48262	354.081	334.984	352	334	20.0567	27.0746
1641	1322	1	(+)eQC-37	eQC		0.119693	0.83496	0.886012	19.2096	25.3053	1.5095	1.87119	151.054	87.6546	151	88	9.27046	10.7827
1642	1434	0	A_43_P21841	CB547134	similar to Protein:NP_058087 syndecan binding protein; syntenin; syndecan interacting protein [Mus musculus]. score=3.629e-14	-0.139063	0.108202	0.198718	233.26	169.347	2.653	2.39583	363.279	234.082	362	232	18.7413	17.5569
1643	1435	0	A_42_P567871	294450_Rn	similar to Mouse DNA sequence from clone RP23-137E3 on chromosome X, complete sequence.	-0.0345781	0.108587	0.750153	205.187	189.483	2.89044	3.32861	335.271	254.051	335	252	20.4542	24.7159
1644	1436	0	A_43_P10770	AA923988	unknown function	-0.0394751	0.10037	0.694102	230.254	210.248	2.58645	3.11499	358.443	276.557	354	273	17.9838	23.628
1645	1437	0	A_43_P18401	AM:ARGI1-051504-CYA	cds; Start codon is not identified. hh04104 cDNA clone for KIAA1529 has 166-bp, 127-bp and 224-bp deletions at the positions between 855 and 1022, between 3142 and 3270, and between 3758 and 3983 of the sequence of KIAA1529, respectively.. score=1.68e-48	0.114615	0.0650233	0.0779543	489.081	636.79	3.56551	5.83614	588.593	743.475	592	740	24.1555	47.3441
1646	1438	0	A_43_P15314	NM_031075	Rattus norvegicus purinergic receptor P2X ligand-gated ion channel, 3 (P2rx3), mRNA.	-0.0348432	0.286938	0.90335	68.104	62.8535	1.61993	2.04793	203.83	122.698	203	124	9.80725	12.3079
1647	1439	0	A_43_P13056	NM_057193	Rattus norvegicus interleukin 10 receptor, alpha (Il10ra), mRNA.	-0.0763837	0.169988	0.653181	125.093	104.918	2.45803	2.72407	260.483	165.31	257.5	164.5	17.5552	18.8179
1648	1322	1	(+)eQC-37	eQC		0.0106566	0.644574	0.986809	28.3408	29.0448	1.72596	1.61131	161.536	90.8036	161	90.5	11.8306	8.75405
1649	1440	0	A_43_P20758	CB546077	similar to Translation of nuc:BC026446_1 Mus musculus, clone IMAGE:4459572, mRNA, partial cds. score=5.897e-10	-0.0150594	0.114241	0.895126	187.524	181.133	2.43088	3.0838	318.586	244.741	316.5	248.5	16.5042	22.4512
1650	1441	0	A_43_P21405	CB546757	similar to Translation of nuc:AE003725_23 Drosophila melanogaster genomic scaffold 142000013386035 section 50 of 105, complete sequence; CG5237 gene product. score=1.042e-07	0.0433479	0.136354	0.750555	140.625	155.386	2.39094	2.71666	273.853	216.475	275	221	16.9547	19.6678
1651	1442	0	A_42_P710472	220081_Rn	similar to Mouse, clone IMAGE:4924122, mRNA.	-0.188808	0.410802	0.645797	55.8549	36.1621	1.67823	2.01807	191.907	97.4815	192	98	10.9135	11.8477
1652	1443	0	A_43_P20341	CB545676	similar to GCGPROT:P81128 GAP-ASSOCIATED PROTEIN P190. score=6.573e-58	0.050355	2.03253	0.980235	8.5531	9.60458	1.83168	1.33666	134.492	74.5424	134	74	11.3417	7.89221
1653	1444	0	A_43_P17635	AW140661	similar to Protein:NP_084086 RIKEN cDNA 2010002I23 [Mus musculus]. score=7.785e-84	-0.0536541	0.437438	0.90238	45.1411	39.895	1.86654	1.76412	180.069	100.724	181.5	101	13.3296	10.2663
1654	1445	0	A_43_P22507	AW528587	unknown function	0.0751595	0.208498	0.718488	83.9901	99.8591	2.20749	2.10896	219	158.814	218	158	15.7852	13.857
1655	1322	1	(+)eQC-37	eQC		0.0310789	0.633025	0.960843	28.186	30.2769	1.54604	1.78036	161.365	91.8889	161	91	10.4901	10.6954
1656	1446	0	A_43_P12148	NM_022183	Rattus norvegicus topoisomerase (DNA) 2 alpha (Top2a), mRNA.	0.249499	0.527263	0.636073	26.0268	46.2296	1.59511	2.34583	158.864	106.068	158	102	10.6746	14.685
1657	1447	0	A_43_P19094	CB548242	similar to Protein:NP_083277 RIKEN cDNA 9130013K24 [Mus musculus]. score=4.535e-58	0.000560025	0.0909521	0.995087	254.941	255.27	2.35151	4.78984	380.07	324.825	381	317	15.155	36.2743
1658	1448	0	A_43_P11852	NM_017183	Rattus norvegicus interleukin 8 receptor, beta (Il8rb), mRNA.	0.056413	0.0933059	0.545443	229.982	261.882	2.78608	3.86835	356.222	330.746	356	332	19.8148	30.4668
1659	1449	0	A_43_P20562	CB545876	similar to Protein:NP_076304 Nori-2 protein [Mus musculus]. score=5.049e-47	0.213384	0.101483	0.0354955	171.332	280.042	2.79027	4.29211	299.907	346.648	299	346.5	18.577	31.1395
1660	1450	0	A_43_P19121	AM:ARGI1-031042-CYA	similar to Translation of nuc:AX468121_1 Sequence 11 from Patent WO0246410; unnamed protein product. score=4.561e-38	-0.0137705	0.681523	0.983879	27.5576	26.6975	1.64886	1.59363	160.627	88.7458	160	89	11.2922	8.84852
1661	1451	0	A_42_P670452	203786_Rn	unknown function	0.0752258	0.196533	0.701895	89.5278	106.459	1.92962	2.80203	224.441	165.492	225	161	13.0269	19.3064
1662	1322	1	(+)eQC-37	eQC		-0.0620681	0.688619	0.928181	28.8086	24.972	1.54044	1.78401	162.035	87.2241	162	87	9.98238	10.3059
1663	1452	0	A_43_P11147	AA925374	unknown function	0.0343335	0.20357	0.866067	90.3865	97.8221	2.07301	2.02451	225.627	157.085	225	156	14.4722	13.2187
1664	1453	0	A_43_P11383	BF566686	unknown function	0.111816	0.593047	0.85045	27.3635	35.3987	1.57602	1.65534	160.433	96.4167	160	96.5	10.582	9.42462
1666	1454	0	A_43_P19068	CB545073	21.1 Contains the 3 part of the ATRX (alpha thalassemia/mental retardation syndrome X-linked (RAD54 (S. cerevisiae) homolog)) gene, ESTs, STSs and GSSs, complete sequence; match: proteins: Sw:Q61687 Sw:P46100 Tr:Q92698 Tr:P70270 Sw:P41410. score=1.931e-71	0.169656	0.321338	0.597522	47.623	70.3838	1.95348	2.37831	181.897	129.069	180	126	13.8573	15.2463
1667	1455	0	A_42_P532103	216407_Rn	Rattus norvegicus calpactin I heavy chain (Anxa2), mRNA.	0.0285906	0.303412	0.924926	59.7527	63.8188	1.91729	2.30871	194.964	123.357	194	123.5	13.1812	14.5433
1668	1456	0	A_43_P12645	NM_031714	Rattus norvegicus heat-responsive protein 12 (Hrsp12), mRNA.	-0.188918	0.312792	0.545862	73.9006	47.8333	2.11541	1.96044	210.677	108.661	210.5	108.5	15.9238	12.507
1669	1322	1	(+)eQC-37	eQC		0.0356212	0.616924	0.953956	28.7748	31.2344	1.42572	1.88814	162.033	92.7333	161.5	94	8.79516	11.2895
1670	1457	0	A_42_P616545	204148_Rn	similar to Mouse DNA sequence from clone RP23-92G13 on chromosome 13, complete sequence.	-0.0174396	0.074167	0.8141	380.306	365.337	3.83588	4.4675	493.823	446.468	495	447	27.4934	36.1562
1671	1458	0	A_43_P17185	CB605679	similar to Translation of nuc:AF273673_1 Mus musculus RANBP9 isoform 2 (Ranbp9) mRNA, complete cds. score=4.79e-59	0.00880626	0.329252	0.978662	56.1941	57.3452	1.74494	2.29036	191.414	117.155	191	118	11.7638	14.5648
1672	1459	0	A_43_P22090	CB547344	similar to Translation of nuc:BC031135_1 Mus musculus, Similar to FYVE-finger-containing Rab5 effector protein rabenosyn-5, clone MGC:37205 IMAGE:4971294, mRNA, complete cds. score=1.209e-35	0.0594864	0.10812	0.58219	185.278	212.476	2.78301	2.73046	315.21	277.081	311.5	275	20.0288	20.4701
1673	1460	0	A_43_P19726	BF290558	similar to Translation of nuc:AB052292_1 Mus musculus mRNA for testis serine protease2, complete cds. score=7.256e-36	0.232928	0.064563	0.000308841	509.93	871.845	3.91317	6.30324	604.403	1001.23	607.5	999	27.2418	52.904
1674	1461	0	A_43_P15769	X90475.1	R.norvegicus mRNA for muscle C-protein.	-0.000547684	0.13284	0.99671	152.634	152.442	2.56897	3.42175	285.787	213.984	285	213	18.4961	25.3124
1675	1462	0	A_42_P843644	296701_Rn	unknown function	-0.14291	0.546427	0.79368	39.7851	28.6293	1.59192	1.68934	174.431	90.4655	175	89.5	10.56	9.55724
1676	1322	1	(+)eQC-37	eQC		-0.108375	0.542041	0.841529	38.617	30.0887	1.86313	1.99098	173.102	91.7627	174	92	13.5617	12.012
1677	1463	0	A_42_P692798	216622_Rn	Rattus norvegicus Tspan-2 protein (Tspan-2), mRNA.	-0.388335	0.107379	0.000298637	322.973	132.078	3.03355	2.52909	452.214	197.304	452.5	196.5	21.001	17.9372
1678	1464	0	A_43_P21049	CB546358	similar to Protein:NP_032909 plexin A3; plexin 3 [Mus musculus]. score=3.874e-52	-0.0705247	0.15837	0.656091	134.609	114.433	2.19976	2.28426	269.567	175.083	270.5	176.5	15.3517	15.7935
1679	1465	0	A_43_P18288	CB545184	novel gene similar to ARC21 encoding the Arp2/3 protein complex subunit p21-Arc, a CpG island, ESTs, STSs and GSSs, complete sequence; continues in clone dJ155G6 (Em:AL121903) as dJ155G6.2.1 match: proteins: Sw:P55060 Tr:Q9PTU3 Tr:Q9XZU1. score=2.494e-52	-0.0541311	0.294894	0.854358	67.6639	59.7346	1.72004	2.37908	203.491	119.737	202	119	11.2665	15.231
1680	1466	0	A_42_P672086	293869_Rn	Rattus norvegicus protease activated receptor 3 mRNA, complete cds.	-0.0346297	0.159166	0.827764	128.457	118.612	2.509	2.67688	263.22	179.051	263	180	18.0316	18.7363
1681	1467	0	A_43_P17616	CB605918	similar to Translation of nuc:BC032289_1 Mus musculus, clone IMAGE:5368380, mRNA, partial cds. score=3.514e-80	0.0942824	0.363091	0.795121	45.9838	57.133	1.84015	2.28216	180.5	116.617	181	114	13.0909	14.6346
1682	1468	0	A_42_P463784	204333_Rn	similar to mouse BCL2-associated athanogene 5, clone IMAGE:5251123, mRNA, partial cds.	-0.116117	0.0753836	0.123474	416.969	319.143	3.13683	3.87392	529.476	397.81	530	400	22.0848	31.397
1683	1322	1	(+)eQC-37	eQC		-0.0701326	0.528095	0.894349	37.9946	32.3288	1.709	1.8953	172.367	93.7667	172.5	91.5	12.0225	11.38
1684	1469	0	A_43_P18212	CB548088	similar to Protein:NP_005500 Dmx-like 1 [Homo sapiens]. score=1.678e-49	0.0852074	0.421689	0.839868	39.8981	48.5467	1.71695	2.43988	174.117	108.517	174.5	106.5	11.9435	15.6741
1685	1470	0	A_43_P23282	BF565443	unknown function	-0.0187794	0.188673	0.920714	104.368	99.9516	1.91554	2.26237	239.793	159.69	239.5	160.5	12.7124	15.0801
1686	1471	0	A_42_P797303	217835_Rn	similar to Similar to Human C219-reactive peptide (L34688)	0.0245126	0.123819	0.843067	161.68	171.069	2.74043	3.0523	293.897	233.345	298	236	19.347	22.0044
1687	1472	0	A_43_P14771	NM_019156	Rattus norvegicus vitronectin (Vtn), mRNA.	-0.20477	0.225473	0.363784	106.035	66.1726	2.05216	2.0157	243.25	126.8	243	127.5	14.5644	13.1198
1688	1473	0	A_43_P15041	BE113476	unknown function	-0.0832247	0.125635	0.507694	179.795	148.441	2.75052	2.80058	312.583	210.883	308.5	212	19.7992	20.3496
1689	1474	0	A_43_P15077	BF418994	unknown function	-0.0203232	0.184259	0.912174	107.303	102.397	2.19956	2.40731	242.661	162.203	240	159	15.496	16.381
1690	1322	1	(+)eQC-37	eQC		-0.00361187	0.543486	0.994697	34.2212	33.9378	1.64513	1.91397	168.136	95.1695	167	94	11.2395	11.4186
1691	1475	0	A_43_P10996	AA817814	unknown function	-0.292218	0.0638765	4.76819e-06	1199.02	611.797	9.90175	4.27578	1235.52	728.355	1234	726.5	71.3525	35.9326
1692	1476	0	A_43_P18936	CB606324	similar to Protein:NP_064367 Rab5 exchange factor; Ras negative regulator Rabex-5/Rin2 [Mus musculus]. score=5.148e-50	0.249369	0.408843	0.541902	33.7127	59.8637	1.51562	2.29383	167.158	118.684	166	117	9.42032	14.2267
1693	1477	0	A_43_P22207	CB547450	similar to Translation of nuc:AK023759_1 Homo sapiens cDNA FLJ13697 fis, clone PLACE2000172; unnamed protein product. score=3.622e-65	0.0900597	0.575363	0.875618	28.9548	35.6271	1.50078	1.82871	162.222	96.6296	162	97	9.20145	10.2723
1694	1478	0	A_42_P727136	296501_Rn	similar to Mouse, Rac GTPase-activating protein 1, clone MGC:11396 IMAGE:3602242, mRNA, complete cds.	-0.0302492	0.440624	0.945267	43.6356	40.6998	1.58877	1.69663	178.397	101.431	179	102	10.3855	9.72267
1695	1479	0	A_42_P588944	221392_Rn	Rattus norvegicus Matrix Gla protein (Mgp), mRNA.	-0.218091	0.152826	0.153563	165.819	100.356	2.80857	2.60873	301.534	161.845	301	161	20.4066	18.1193
1696	1480	0	A_43_P21200	CB546535	otein:NP_056092 ubiquitin-protein ligase NEDD4-like; neural precursor cell expressed, developmentally down-regulated gene 4-like; potential epithelial sodium channel regulator; homolog of yeast ubiquitin-protein ligase Rsp5 [Homo sapiens]. score=2.341e-42	0.0402353	0.133889	0.763786	144.258	158.262	2.47225	2.97178	277.323	219.548	275	217	17.7937	21.9169
1697	1322	1	(+)eQC-37	eQC		0.0393594	0.611026	0.94864	28.9283	31.6725	1.7841	1.80587	162.207	93.1207	161.5	95	12.6571	10.4614
1698	1481	0	A_43_P10370	BF418961	unknown function	-0.00591357	0.0557353	0.915502	2605.82	2570.58	12.7972	15.5546	2443.37	2960.02	2436	2951	86.8399	134.405
1699	1482	0	A_43_P14185	NM_017192	Rattus norvegicus endothelial differentiation, sphingolipid G-protein-coupled receptor, 5 (Edg5), mRNA.	-0.0452669	0.107015	0.672299	211.914	190.938	3.51684	3.17615	341.677	255.806	337	255.5	26.2202	24.1415
1700	1483	0	A_43_P14597	AA850867	similar to Protein:NP_036022 sarcoglycan, gamma (35kD dystrophin-associated glycoprotein) [Mus musculus]. score=3.114e-43	-0.0412932	0.266092	0.876677	74.2142	67.4829	2.0181	2.25152	210.071	127.268	210.5	127	13.9803	14.2733
1701	1484	0	A_43_P21922	CB547202	similar to Translation of nuc:BC010843_1 Mus musculus, Similar to mosaic serine protease, clone IMAGE:3490022, mRNA, partial cds. score=2.721e-17	-0.0164583	0.0899416	0.854807	264.695	254.852	2.65916	2.27102	389.308	324.75	387	323.5	16.9122	15.6203
1702	1485	0	A_42_P734649	202855_Rn	Rattus norvegicus similar to RIKEN cDNA 1110002C08 [Mus musculus] (LOC303333), mRNA.	-0.0443382	0.09947	0.655782	234.603	211.834	2.5156	2.74877	362.533	278.367	364.5	279	17.2021	20.4881
1703	1486	0	A_42_P559750	199687_Rn	insulin-like growth factor I {exon 6} [rats, Genomic/mRNA, 7224 nt].	-0.0661415	0.585924	0.910122	34.0558	29.2448	1.69568	1.57121	168	90.9811	166	92	11.1992	8.20059
1704	1322	1	(+)eQC-37	eQC		0.00277196	0.579168	0.996181	31.8578	32.0618	1.58582	1.7604	165.508	93.4754	164	91	10.7775	10.3676
1705	1487	0	A_43_P14175	NM_012839	Rattus norvegicus cytochrome c, somatic (Cycs), mRNA.	-0.156213	0.0904301	0.084087	311.582	217.449	4.48876	3.22334	435.283	286.683	434.5	292.5	32.951	24.6484
1706	1488	0	A_42_P576996	379016_Rn	similar to Mouse DNA sequence from clone RP23-390D17 on chromosome 11, complete sequence.	0.0372916	0.0749351	0.618729	349.414	380.743	3.14139	4.98761	464.673	462.018	463	459	20.6703	38.084
1707	1489	0	A_43_P20848	CB546175	similar to Protein:NP_062390 beta-site APP-cleaving enzyme 2 [Mus musculus]. score=4.698e-50	-0.148373	0.29363	0.613344	75.4955	53.6473	1.83395	1.99455	212.053	114.175	213	114	12.4304	12.3247
1708	1490	0	A_42_P691199	217400_Rn	similar to Cricetulus griseus mRNA for Pex7, complete cds.	-0.175588	0.452108	0.697738	49.9475	33.337	1.86471	1.80878	185.554	94.8214	185	94.5	13.112	10.41
1709	1491	0	A_43_P13480	CB545669	unknown function	-0.0120224	0.0895444	0.893195	265.218	257.976	2.5521	2.81617	389.684	328.07	390	327	16.8079	20.7845
1710	1492	0	A_43_P19858	BF400921	unknown function	-0.0250589	0.0836056	0.764384	302.472	285.514	3.2626	2.90311	423.854	358.491	423	357	21.9616	21.2854
1711	1322	1	(+)eQC-37	eQC		0.0519679	0.645525	0.935836	26.9695	30.3977	1.6269	2.08483	159.984	92	159	92	11.2479	12.919
1712	1493	0	A_43_P16545	BI395823	similar to Protein:NP_083030 RIKEN cDNA 0610037L13 [Mus musculus]. score=1.191e-74	0.00949996	0.278968	0.972834	66.6511	68.1251	1.96689	2.05106	202.1	127.65	202	127	14.0287	13.1521
1713	1494	0	A_43_P13070	NM_080410	Rattus norvegicus synaptotagmin-like 4 (granuphilin-a) (Sytl4), mRNA.	-0.0420931	0.463264	0.927602	42.0334	38.1506	1.65474	1.92258	176.705	99.082	175	101	11.4358	11.7605
1714	1495	0	A_42_P548763	207079_Rn	similar to Mouse clone mgs1-182e11 strain 129/SvJ, complete sequence.	-0.0823047	0.357514	0.817926	57.2748	47.387	1.89811	2.04955	192.965	107.877	193	108	13.3229	12.5386
1715	1496	0	A_43_P10892	CB547621	unknown function	0.0244028	0.101182	0.809418	211.422	223.642	2.48243	3.10925	339.905	289.825	341	291	17.3742	23.9418
1716	1497	0	A_42_P714746	216592_Rn	similar to Mouse mRNA for Trf-proximal protein (Trfp gene).	-0.0556099	0.29687	0.851409	67.3098	59.22	1.90772	2.07278	203.138	119.241	203.5	118	13.2909	13.0294
1717	1498	0	A_43_P11551	NM_012762	Rattus norvegicus caspase 1 (Casp1), mRNA.	-0.241412	0.175368	0.168635	145.357	83.373	2.28973	1.66288	282.196	144.482	282	144	15.8291	10.1641
1718	1322	1	(+)eQC-37	eQC		0.030359	0.540409	0.9552	33.0917	35.4877	1.44611	2.07965	166.855	96.5455	168	95	8.63331	12.2517
1719	1499	0	A_43_P13479	CB547719	unknown function	0.0372277	0.0802351	0.64266	303.863	331.059	2.81072	4.17657	423.696	407.036	422.5	413	18.4725	31.7008
1720	1500	0	A_43_P23085	BF546285	unknown function	0.0694274	0.0769816	0.367126	318.955	374.246	2.70061	3.75497	436.525	453.885	434	455	18.226	29.796
1721	1501	0	A_42_P734789	217844_Rn	Rattus norvegicus collybistin I (Arhgef9), mRNA.	0.412912	0.118414	0.000488451	111.428	288.34	2.56027	3.82182	242.1	350.4	242	352.5	17.9724	28.6044
1722	1502	0	A_43_P12822	NM_053486	Rattus norvegicus kinesin family member 3C (Kif3c), mRNA.	0.0397088	0.0822668	0.629321	289.212	316.902	3.1424	3.86852	410.39	391.39	409	393	21.7295	29.9488
1723	1503	0	A_43_P19880	BF409078	unknown function	0.0906406	0.386395	0.814534	43.3365	53.3942	1.6999	1.93963	177.741	113.069	177	115	11.4778	11.7307
1724	1504	0	A_42_P510465	294740_Rn	similar to Mouse chromosome 11, clone RP23-196F5, complete sequence.	0.118303	0.318141	0.709999	51.1886	67.2166	1.80276	2.20839	185.772	126.246	184	123	12.2154	13.8632
1725	1505	0	A_43_P14634	AI234016	similar to GCGPROT:MCM4_MOUSE DNA REPLICATION LICENSING FACTOR MCM4 (CDC21 HOMOLOG) (P1-CDC21). score=4.351e-44	0.0633803	0.305861	0.835839	56.898	65.8381	1.89967	1.79676	191.873	125.164	193	127	12.9029	10.5511
1726	1506	0	A_42_P620791	325157_Rn	unknown function	0.138635	0.114242	0.224933	157.468	216.684	2.23569	3.17232	288.246	280.033	286	285	15.161	23.7395
1727	1507	0	A_43_P19465	CB545737	similar to Protein:NP_084460 RIKEN cDNA 4930438O05 [Mus musculus]. score=7.182e-35	0.162027	0.153746	0.291944	106.421	154.544	2.04857	2.44251	239.95	214	241.5	212.5	13.8765	17.1039
1728	1508	0	A_43_P12451	NM_030834	Rattus norvegicus monocarboxylate transporter (Mct3), mRNA.	0.101491	0.128218	0.428623	141.749	179.065	2.73406	3.17896	274.129	240.597	276	241.5	20.0307	23.6792
1729	1509	0	A_42_P508509	290585_Rn	similar to Mouse mRNA for testican-2 protein.	0.0830607	0.145265	0.567465	124.622	150.888	2.75172	3.50294	258.18	211.23	257	216	20.3113	25.7192
1730	1510	0	A_43_P19718	CB547576	similar to Translation of nuc:A95604_1 Sequence 6 from Patent WO9925815; unnamed protein product. score=1.424e-09	0.0255199	0.185394	0.890515	101.1	107.219	2.33698	2.91265	236.175	166.719	235	169	16.4893	19.9121
1731	1511	0	A_43_P23459	BQ195797	unknown function	0.316386	0.0612273	2.3736e-07	3337.05	6914.31	22.3424	36.7294	3036.17	8003.12	2996	8100.5	147.955	321.077
1732	1512	0	A_43_P17356	CB547952	similar to GCGPROT:O88466 ZINC FINGER PROTEIN 106. score=3.789e-46	0.152573	0.450219	0.734696	34.4309	48.9239	1.39489	2.23889	168.122	108.714	169	106	7.46836	12.7508
1733	1513	0	A_42_P696350	217235_Rn	similar to Protein:NP_084210 RIKEN cDNA 5730589L02 [Mus musculus]. score=3.16e-34	0.100936	0.0667966	0.130764	447.541	564.637	4.99199	5.66577	551.667	663.667	549	662.5	35.3811	46.0941
1734	1514	0	A_42_P599131	294332_Rn	similar to Mouse DNA sequence from clone RP23-113P22 on chromosome 4, complete sequence.	0.0728708	0.500998	0.884355	33.9884	40.1977	1.54089	1.90245	167.78	100.797	167	101	10.0225	11.3651
1735	1515	0	A_43_P11779	NM_017021	Rattus norvegicus Interleukin 9 receptor (Il9r), mRNA.	0.00630083	0.101461	0.950482	215.002	218.144	2.75389	2.94787	343.533	284.233	344.5	284.5	19.2939	22.0541
1736	1516	0	A_43_P17482	BQ782565	similar to Translation of nuc:M23159_1 Chinese hamster DHFR-coamplified protein mRNA, partial cds, clone 2BE2121; DHFR-coamplified protein. score=9.538e-45	0.103039	0.798211	0.897288	20.5038	25.994	1.72564	1.76318	152.552	88.2241	151	87	11.9431	10.1998
1737	1517	0	A_43_P10088	BQ210837	unknown function	0.143062	0.32801	0.662727	48.1487	66.9339	1.70764	2.20742	182.546	125.855	182	125	11.0735	13.5748
1738	1518	0	A_42_P544648	223247_Rn	Rat mRNA for ribosomal protein S16.	-0.342191	0.0625937	4.58082e-08	3246.17	1476.32	30.7094	15.7312	3026.89	1719.15	2978	1715	213.893	137.507
1739	1519	0	A_42_P649386	290468_Rn	similar to Translation of nuc:BC013538_1 Mus musculus, Similar to CGI-36 protein, clone MGC:19222 IMAGE:4241476, mRNA, complete cds. score=1.571e-99	0.06458	0.0670253	0.335288	455.322	528.322	4.10483	4.87163	559.483	624.55	563.5	619.5	28.6862	39.4579
1740	1520	0	A_43_P20813	CB546138	similar to Protein:NP_080679 RIKEN cDNA 2610027L16 gene [Mus musculus]. score=8.76e-32	-0.00900738	0.0637706	0.887675	585.625	573.604	4.94815	4.47491	678.242	677.258	671.5	673	35.377	37.0538
1741	1521	0	A_42_P480108	219023_Rn	similar to Protein:NP_080867 RIKEN cDNA 2010005E08 [Mus musculus]. score=1.988e-43	0.205907	0.229705	0.370039	64.7809	104.077	2.08793	2.90251	199.086	161.983	198.5	162.5	14.6901	19.6178
1742	1522	0	A_43_P10693	BG671006	unknown function	-0.00521498	0.140792	0.970453	143.154	141.445	2.20137	2.98816	276.893	202.482	276	200	14.637	20.8457
1743	1523	0	A_43_P21035	CB546344	similar to Translation of nuc:AK004676_1 Mus musculus adult male lung cDNA, RIKEN full-length enriched library, clone:1200009I24, full insert sequence; putative. score=2.684e-56	0.0355676	1.23525	0.977029	14.3284	15.5512	1.47126	1.67468	145.123	79.3684	146	79	8.50435	9.81732
1744	1524	0	A_42_P832832	200849_Rn	Rattus norvegicus Creatine kinase, muscle form (Ckm), mRNA.	0.0238643	0.596472	0.968086	30.18	31.8848	1.67213	1.69904	163.621	93.3103	163.5	93	11.4644	9.61761
1745	1525	0	A_42_P648996	297279_Rn	similar to Mouse chromosome 9 clone RP24-233B16, complete sequence.	0.0720777	0.137152	0.599212	135.101	159.491	2.1694	2.70458	268.258	220.387	270	223	15.0496	19.7188
1746	1526	0	A_43_P11720	NM_013112	Rattus norvegicus Apolipoprotein A-II (Apoa2), mRNA.	0.194129	0.369513	0.599331	40.0356	62.6001	1.47209	2.26545	173.963	121.463	174	120.5	8.57808	13.7398
1747	1527	0	A_43_P21195	CB546530	similar to Protein:NP_062327 delta-like 4 (Drosophila); delta-like 4 homolog (Drosophila) [Mus musculus]. score=1.947e-35	0.331405	0.204185	0.104577	63.0909	135.323	2.02331	2.69591	196.678	192.169	195	191	14.0202	18.4112
1748	1528	0	A_42_P673861	203506_Rn	Rat proline-rich protein mRNA, 3 end.	0.427314	1.21638	0.725363	8.91145	23.8376	1.76238	1.71065	139.186	87	138	86	11.8416	10.314
1749	1529	0	A_42_P649851	347777_Rn	similar to Mouse, RIKEN cDNA 1500031N16 gene, clone MGC:11632 IMAGE:3582724, mRNA, complete cds.	-0.00449895	0.0834403	0.957	296.324	293.27	3.58654	4.36361	417.81	366.524	417	373	26.1638	35.0055
1750	1530	0	A_42_P523302	324702_Rn	similar to Mouse Cux-2 (Cutl2) mRNA, complete cds.	0.0290252	0.737266	0.968596	24.2342	25.9092	1.63126	1.78404	156.821	88.0893	157.5	86	10.7806	10.1485
1751	1531	0	A_43_P20000	CB545375	similar to Protein:NP_031910 dermatan sulphate proteoglycan 3 [Mus musculus]. score=1.393e-54	0.0141458	0.555189	0.979673	32.8135	33.8999	1.69678	1.95904	166.561	95.1228	164	94	11.6098	11.559
1752	1532	0	A_43_P20285	CB548449	similar to Protein:NP_080643 RIKEN cDNA 5830436K05 gene [Mus musculus]. score=6.439e-41	0.202226	0.312654	0.517758	47.0824	75.004	2.05606	2.43243	181.21	133.386	182	133	14.7003	15.5457
1753	1533	0	A_42_P831913	384793_Rn	fibroblast growth factor receptor 1 beta-isoform [Rattus norvegicus=Norway rat, Sprague-Dawley, kidneys, mRNA, 2520 nt].	0.0239276	0.0746137	0.748449	357.892	378.164	4.21612	4.51123	472.623	459.541	475	463	30.2771	36.1956
1754	1534	0	A_42_P587156	297604_Rn	unknown function	0	2.20989	1	11.0186	6.13647	2.23615	1.05507	129.509	72.8772	128	73	10.1965	7.96885
1755	1535	0	A_43_P12085	NM_021596	Rattus norvegicus diazepam binding inhibitor-like 5 (Dbil5), mRNA.	0.194671	1.12555	0.862685	12.9915	20.3391	1.77589	1.52362	143.767	83.6167	145.5	82	12.2576	8.68681
1756	1536	0	A_42_P730229	292091_Rn	similar to Mouse, clone IMAGE:4218313, mRNA, partial cds.	-0.221992	0.16893	0.188812	148.403	89.0126	2.73807	2.55052	284.855	150.145	286	146.5	20.6912	18.0826
1757	1537	0	A_43_P21468	CB544507	similar to Translation of nuc:BC009120_1 Mus musculus, clone IMAGE:3710932, mRNA, partial cds. score=8.22e-16	0.173175	0.0809555	0.0324248	261.214	389.199	3.10317	4.49843	382.31	467.224	384	467.5	21.1446	34.8491
1758	1538	0	A_43_P13620	CB546431	unknown function	-0.0225632	0.474701	0.96209	40.1052	38.0748	1.73499	1.73775	174.582	98.9818	174	97	11.7137	9.74583
1759	1539	0	A_43_P16280	S70804.1	clone p6.1 transcript [rats, osteosarcoma ROS17/2.8, mRNA Partial, 692 nt].	0.273903	0.275354	0.319867	49.1879	92.419	1.71643	2.48484	183.069	149.948	183	146.5	11.256	16.228
1760	1540	0	A_42_P751612	223196_Rn	similar to Mouse DNA sequence from clone RP23-212H4 on chromosome 3, complete sequence.	0.0300184	0.0833649	0.718784	285.401	305.825	3.02062	3.18696	407.14	379.474	406	379	20.4306	23.9584
1761	1541	0	A_43_P20100	CB545461	similar to Translation of nuc:AK097032_1 Homo sapiens cDNA FLJ39713 fis, clone SMINT2013170, weakly similar to TRANSCRIPTION FACTOR S-II-RELATED PROTEIN 4; unnamed protein product. score=5.021e-29	0.0476006	0.192312	0.804508	94.6715	105.638	2.40419	2.22925	229.71	164.903	227.5	168	17.8971	15.2946
1762	1542	0	A_42_P573352	208342_Rn	similar to mouse chondroitin beta1,4 N-acetylgalactosaminyltransferase, clone IMAGE:4975657, mRNA, partial cds.	0.0497166	1.31765	0.969902	13.2103	14.8125	1.68591	1.58453	143.821	78.7679	144	78.5	10.6875	9.06741
1764	1543	0	A_42_P590722	221847_Rn	similar to Mouse, RAB14, member RAS oncogene family, clone MGC:36272 IMAGE:3980228, mRNA, complete cds.	0.283491	0.238299	0.234187	56.636	108.789	1.65743	2.79031	190.535	166.035	191	166.5	10.4415	18.7139
1765	1544	0	A_43_P11628	NM_012947	Rattus norvegicus Eukaryotic elongation factor 2 kinase (Eef2k), mRNA.	0.462707	0.919548	0.614831	11.254	32.6597	1.71459	1.6706	142.017	94.431	141.5	95.5	11.6476	9.59187
1766	1545	0	A_43_P21732	CB547039	similar to Protein:NP_031948 ELK1, member of ETS oncogene family [Mus musculus]. score=3.611e-59	0.0694723	1.21383	0.954359	14.0126	16.4434	1.65986	1.51794	144.8	80.1636	144	81	10.4428	8.34391
1767	1546	0	A_43_P14555	AA925266	unknown function	0.157719	1.75521	0.9284	8.71115	12.5255	1.68523	1.47632	132.035	77.6316	132	77	9.36171	9.28061
1768	1547	0	A_42_P753326	223036_Rn	similar to Mouse, eukaryotic translation initiation factor 3, subunit 2 (beta, 36kD), clone MGC:25806 IMAGE:4037852, mRNA, complete cds.	0.125787	0.0777274	0.105595	296.059	395.517	3.07835	4.83889	414.667	475.717	415.5	475.5	21.185	38.3976
1769	1548	0	A_43_P19706	BF524886	similar to Translation of nuc:AY036877_1 Mus musculus actinin alpha 2 (Actn2) mRNA, complete cds. score=1.361e-44	0.136611	0.274789	0.619084	58.3007	79.8519	1.86648	2.36479	192.947	138.474	194	139	12.6694	15.2082
1770	1549	0	A_42_P735417	200006_Rn	R.norvegicus mRNA for Fc gamma receptor.	-0.0510419	0.480687	0.915435	40.9013	36.3659	1.58571	1.80508	175.5	97.4464	175	98.5	10.2354	10.3501
1771	1550	0	A_43_P11390	CB547714	unknown function	0.163059	0.262886	0.535084	59.1543	86.1083	1.83302	2.45186	193.679	144.464	193	143.5	12.1702	15.7734
1772	1551	0	A_43_P11353	BE109711	unknown function	-0.0593657	0.0923095	0.520149	267.237	233.094	3.32663	3.411	392.603	301.862	388.5	299.5	23.3688	25.647
1773	1552	0	A_42_P679342	207990_Rn	similar to envelope protein	0.202428	0.606392	0.738513	23.9611	38.1886	1.57468	1.95796	156.586	98.8793	156.5	97.5	10.3907	11.6349
1774	1553	0	A_43_P13067	NM_080394	Rattus norvegicus Reelin (Reln), mRNA.	-0.0131908	0.088159	0.88106	272.423	264.273	2.87376	3.30644	396.262	334.984	394	335	20.0756	25.5946
1775	1554	0	A_42_P697534	206334_Rn	similar to Mouse interferon alpha/beta receptor (IFNAR) mRNA, complete cds.	0.0900901	0.201045	0.654074	85.8406	105.629	1.9891	2.53981	220.704	164.518	219.5	164.5	13.0538	16.515
1776	1555	0	A_43_P18472	AI146049	similar to Translation of nuc:BC019326_1 Homo sapiens, clone IMAGE:2823630, mRNA, partial cds. score=2.048e-36	0.0207862	0.0643292	0.746603	547.408	574.245	3.819	5.74017	643.233	676.983	641	673.5	26.3061	46.9553
1777	1556	0	A_43_P19287	AW433737	similar to Protein:NP_067441 TATA box binding protein (Tbp)-associated factor, RNA polymerase I, A [Mus musculus]. score=3.863e-42	0.0356962	0.10207	0.726546	206.15	223.81	2.47987	2.89511	334.85	289.783	336	290.5	16.9534	21.6122
1778	1557	0	A_43_P22325	CB547562	similar to Translation of nuc:BC027054_1 Mus musculus, Similar to mitogen-activated protein kinase kinase kinase 7 interacting protein 1, clone IMAGE:5042323, mRNA, partial cds. score=2.701e-52	0.137085	0.0708523	0.0530149	365.558	501.234	2.77819	5.30562	476.968	592.419	477	592.5	18.7345	43.48
1779	1558	0	A_43_P17236	CB545271	similar to Protein:NP_056341 CLIP-170-related protein [Homo sapiens]. score=9.276e-91	0.109824	0.0597066	0.0658583	782.847	1008.09	4.54044	8.10011	850.677	1159.39	855.5	1165	31.676	68.9356
1780	1559	0	A_43_P16646	AW252660	similar to Translation of nuc:BC006608_1 Mus musculus, clone MGC:7091 IMAGE:3157453, mRNA, complete cds. score=2.157e-42	-0.177559	0.0671554	0.00819333	637.179	423.353	4.94551	4.68923	729.661	514.576	727	511	34.6821	37.726
1781	1560	0	A_43_P21667	CB546983	similar to Translation of nuc:BC033925_1 Homo sapiens, clone MGC:39145 IMAGE:4896385, mRNA, complete cds. score=7.99e-44	0.212718	0.325803	0.513818	44.5412	72.6909	1.6295	2.53329	178.561	131.088	179	132	10.4386	16.2341
1782	1561	0	A_43_P20353	CB548467	similar to Translation of nuc:AF161437_1 Homo sapiens HSPC319 mRNA, partial cds. score=3.197e-13	0.761873	0.13419	1.36613e-08	64.7031	373.937	1.97988	7.44567	195.632	430.842	194	427	12.5991	54.6338
1783	1562	0	A_43_P14706	BE119802	unknown function	0.0905349	0.197068	0.64594	87.6762	107.998	2.2938	3.05134	222.5	166.917	221.5	161.5	16.6311	21.3687
1784	1563	0	A_43_P17655	CB585645	similar to Translation of nuc:AB051531_1 Homo sapiens mRNA for KIAA1744 protein, partial cds; Start codon is not identified.. score=1.632e-46	0.242691	0.354439	0.493521	39.3506	68.8086	1.86775	2.51672	173.098	127.197	172	127	13.4694	16.5558
1785	1564	0	A_43_P13230	NM_133606	Rattus norvegicus enoyl-Coenzyme A, hydratase/3-hydroxyacyl Coenzyme A dehydrogenase (Ehhadh), mRNA.	0.154584	0.231553	0.504389	68.3321	97.5459	1.79343	3.14984	202.933	155.867	202.5	155.5	12.0097	21.8054
1786	1565	0	A_43_P22842	BF395335	unknown function	0.0224526	0.2608	0.931394	70.4418	74.1794	1.81767	2.43675	205.862	133.535	205.5	134.5	12.2137	15.9552
1787	1566	0	A_43_P12537	NM_031138	Rattus norvegicus ubiquitin conjugating enzyme (LOC81816), mRNA.	0.0794166	0.190139	0.676183	92.3615	110.894	2.22021	2.62455	227.172	169.965	225	169	15.6117	17.8542
1788	1567	0	A_42_P730667	222449_Rn	similar to mouse M5-14 protein, clone MGC:7537 IMAGE:3492342, mRNA, complete cds.	-0.0751683	0.103587	0.46805	229.622	193.128	3.06047	2.89505	358.582	258.691	356	257	20.9909	20.6576
1789	1568	0	A_42_P468386	223302_Rn	unknown function	-0.0342907	0.133529	0.79733	157.694	145.722	2.56126	2.79654	291.05	207.35	291.5	210.5	18.2872	20.1829
1790	1569	0	A_42_P578563	298342_Rn	similar to Mouse, clone MGC:28665 IMAGE:4236661, mRNA, complete cds.	-0.128115	0.732645	0.861185	29.127	21.6861	1.75333	1.50491	162.345	84.3454	163	85	11.9632	7.84153
1791	1570	0	A_43_P11389	CB545183	unknown function	0.167836	0.23814	0.48095	65.2783	96.0737	2.1268	2.50159	199.807	154.298	199	152	14.9815	16.4208
1792	1571	0	A_43_P15595	NM_133285	Rattus norvegicus H1 histone family, member 4 (H1f4), mRNA.	0.30009	0.558497	0.591049	23.0312	45.9628	1.79166	2.14762	155.517	105.776	153.5	105.5	12.7241	13.0734
1793	1572	0	A_43_P18433	BF563931	similar to Translation of nuc:AF237917_1 Mus musculus MS4A7 protein mRNA, complete cds. score=2.964e-48	0.080657	0.233449	0.729717	73.9589	89.0528	1.96172	2.49406	209.018	147.93	210	145	13.3744	16.3978
1794	1573	0	A_43_P11196	AI229321	unknown function	0.114453	0.060426	0.058212	714.989	930.576	6.06541	7.47068	790.193	1072.14	792	1073	41.4231	60.7261
1796	1574	0	A_43_P18130	CB548072	similar to Protein:NP_573511 similar to FKBP-associated protein [Mus musculus]. score=7.854e-54	0.102244	0.320574	0.749771	51.7696	65.5118	1.80618	2.26743	186.439	124.667	188	123	12.2591	14.297
1797	1575	0	A_43_P11459	NM_012550	Rattus norvegicus Endothelin receptor type A (Ednra), mRNA.	-0.019844	0.0812326	0.807009	316.788	302.639	3.0919	4.20664	436.71	377.177	435	384.5	21.8192	33.5484
1798	1576	0	A_42_P547246	279494_Rn	Rattus norvegicus myocilin (Myoc), mRNA.	0.212155	0.352062	0.54677	41.1512	67.0714	1.91579	1.98982	175.067	125.667	172.5	126.5	13.8391	12.4065
1799	1577	0	A_42_P675125	223293_Rn	Rattus norvegicus histidine ammonia lyase (Hal), mRNA.	0.256722	0.431045	0.551455	31.6493	57.1592	1.8613	1.71893	164.943	116.132	165	115	12.6892	9.47068
1800	1578	0	A_43_P13217	NM_133573	Rattus norvegicus G protein-coupled receptor 30 (Gpr30), mRNA.	-0.00953157	0.444352	0.982886	42.2511	41.3339	1.67318	1.84247	176.862	101.983	180	101.5	11.3175	10.8733
1801	1579	0	A_43_P20966	CB546284	similar to Translation of nuc:AL389975_1 Homo sapiens mRNA full length insert cDNA clone EUROIMAGE 2004632. score=1.373e-24	0.113974	0.336372	0.734735	48.5833	63.1627	1.88721	2.41056	183.113	122.339	183	117.5	13.7019	15.9568
1802	1580	0	A_42_P827204	298403_Rn	similar to mouse cytoskeleton-associated protein 4, clone IMAGE:5322388, mRNA, partial cds.	0.10254	0.224913	0.648454	74.9863	94.9559	1.70982	2.65365	209.891	153.673	211	154	10.6156	17.3334
1803	1581	0	A_42_P690495	255358_Rn	Rattus norvegicus synaptonemal complex protein 2 (Sycp2), mRNA.	0.0856422	1.936	0.964716	8.61333	10.4909	1.72292	1.47056	133.4	75.4833	133.5	75	10.2017	9.31464
1804	1582	0	A_42_P704363	205132_Rn	similar to Mouse clone RP23-37O6, complete sequence.	0.118751	0.477749	0.803699	33.7685	44.3876	1.79035	2.01199	167.468	104.581	165.5	104.5	13.0443	12.5431
1805	1583	0	A_42_P620103	295109_Rn	similar to Mouse heterochromatin protein 1 alpha mRNA, complete cds.	-0.0290538	0.0844022	0.730673	298.861	279.521	3.48788	3.08306	420.661	352.017	419	352	24.574	23.4906
1806	1584	0	A_43_P12841	NM_053535	Rattus norvegicus ectonucleotide pyrophosphatase/phosphodiesterase 1 (Pc1), mRNA.	0.172693	1.0295	0.866785	14.5968	21.7245	1.39996	1.74787	145.655	84.7273	147	83	7.76082	10.0212
1807	1585	0	A_43_P12855	NM_053573	Rattus norvegicus olfactomedin related ER localized protein (Olfm1), mRNA.	0.113636	0.0672059	0.0908639	434.899	564.967	4.58277	5.58994	540	663.638	538	668	31.7684	44.6726
1808	1586	0	A_43_P13609	CB546365	unknown function	0.206717	0.761271	0.785974	18.9534	30.5074	1.63735	1.93272	150.836	92.1967	149	91	11.2978	11.7938
1809	1587	0	A_43_P19606	CB548337	similar to Protein:NP_035520 solute carrier family 12, member 7 [Mus musculus]. score=4.356e-65	0.0295446	0.585174	0.959733	30.5654	32.7171	1.53221	1.88804	164.051	94.0508	164	91	9.98865	11.1979
1810	1588	0	A_43_P23238	BF562568	unknown function	0.199687	0.511085	0.696009	28.579	45.2621	1.72361	2.31195	161.712	105.254	161	107	12.0646	14.4528
1811	1589	0	A_42_P563382	216183_Rn	similar to Mouse, clone MGC:37148 IMAGE:4953174, mRNA, complete cds.	0.00385821	0.301388	0.989786	61.9147	62.4672	1.76918	2.56667	197.302	122.151	197	122	11.3791	15.9981
1812	1590	0	A_43_P20504	CB545828	similar to Translation of nuc:BC031444_1 Mus musculus, RIKEN cDNA 9530027K23 gene, clone MGC:25913 IMAGE:4222237, mRNA, complete cds. score=4.503e-27	-0.0144696	0.0658453	0.826064	523.907	506.739	4.0007	5.31792	623.148	602.902	622	603	28.0499	43.6187
1813	1591	0	A_42_P518393	205976_Rn	similar to Mouse mRNA for 53BP1 protein.	0.291678	0.216888	0.17868	62.0389	121.434	1.75139	2.93983	195.867	178.6	196	180	11.4883	20.3263
1814	1592	0	A_43_P17519	BQ202012	unknown function	0.224711	1.69602	0.894594	8.2996	13.9241	1.8735	1.51727	136.419	78.371	135	79.5	12.6187	9.38823
1815	1593	0	A_43_P15512	NM_053534	Rattus norvegicus transmembrane domain protein regulated in adipocytes 40 kDa (Tpra40-pending), mRNA.	0.25741	0.471947	0.585464	28.8355	52.16	1.75683	2.11906	161.915	111.492	162	108	12.3697	13.0521
1816	1594	0	A_43_P10975	AA955678	unknown function	0.214191	0.295436	0.468453	49.2049	80.5748	2.10474	1.98434	183.333	138.741	184.5	139	14.6867	11.9087
1817	1595	0	A_43_P11810	NM_017085	Rattus norvegicus Cytochrome P450, 19, aromatase (Cyp19), mRNA.	0.11897	0.160424	0.45833	106.579	140.166	1.84261	2.72368	240.526	199.649	239	197	11.6299	18.7574
1818	1596	0	A_43_P12040	NM_019361	Rattus norvegicus activity regulated cytoskeletal-associated protein (Arc), mRNA.	0.121135	0.328671	0.712456	49.3312	65.2013	1.86823	2.25486	183.852	124.279	183	123	13.3639	14.6619
1819	1597	0	A_43_P21174	CB546513	similar to Translation of nuc:AK010747_1 Mus musculus ES cells cDNA, RIKEN full-length enriched library, clone:2410089E03, full insert sequence; putative. score=2.041e-35	0.0292342	1.01441	0.977009	17.5855	18.81	1.62592	1.80437	149	82.0702	149	80	10.5323	10.6249
1820	1598	0	A_42_P508415	231733_Rn	similar to Mouse, clone IMAGE:3668238, mRNA.	0.00359092	0.339904	0.991571	54.7127	55.1669	2.1571	1.81354	189.914	115.069	187	114	15.9113	10.8642
1821	1599	0	A_42_P515847	207849_Rn	similar to Mouse, RIKEN cDNA 2810435N07 gene, clone MGC:6364 IMAGE:3496252, mRNA, complete cds.	0.0391522	0.190777	0.837396	96.445	105.544	1.97657	2.61832	231.517	164.883	229.5	165.5	13.5503	18.1062
1822	1600	0	A_43_P17605	AW914783	similar to Protein:NP_598899 expressed sequence AW545363 [Mus musculus]. score=1.592e-52	0.0348026	0.151313	0.818089	125.667	136.152	2.18882	2.79703	259.732	196.482	258	193.5	14.6529	19.2562
1823	1601	0	A_43_P13903	BF521863	unknown function	-0.0406805	0.427618	0.924209	45.5217	41.4513	1.42616	1.84779	180.441	102.153	182	100	8.54051	11.0341
1824	1602	0	A_42_P699031	218589_Rn	similar to Mouse X chromosome: L1cam locus, complete sequence.	0.0462332	0.27633	0.867125	64.5032	71.7487	1.61945	2.4046	199.714	131.018	201	131	10.0303	15.3652
1825	1603	0	A_43_P21790	CB547085	similar to Translation of nuc:AX244646_1 Sequence 2 from Patent WO0167097; unnamed protein product. score=3.372e-15	-0.0378733	0.0626748	0.545655	654.984	600.285	4.22813	5.24422	741.07	708	745	705	28.5237	41.9558
1826	1604	0	A_43_P23269	BF564495	unknown function	0.0346839	0.100491	0.729987	211.025	228.569	2.87591	3.69695	339.35	294.95	337	295	20.2993	28.0969
1827	1605	0	A_42_P498868	236113_Rn	similar to Protein:NP_077309 fibronectin type 3 and SPRY domain-containing protein [Homo sapiens]. score=1.279e-87	-0.0553209	0.0791704	0.484704	347.353	305.809	3.46958	4.34192	465.186	381.542	467	378	24.2064	33.9382
1828	1606	0	A_43_P15321	NM_031596	Rattus norvegicus squamous cell carcinoma antigen recognized by T-cells 1 (Sart1), mRNA.	0.101987	0.0636294	0.108973	538.074	680.501	3.51737	5.95495	632.688	792.77	628	788	24.0822	49.3249
1829	1607	0	A_42_P744506	296481_Rn	Rattus norvegicus cadherin 2, type 1, N-cadherin (neuronal) (Cdh2), mRNA.	-0.0862408	0.207097	0.677098	101.854	83.5094	2.16074	2.1236	237.983	143.517	236	142	15.464	14.0995
1830	1608	0	A_42_P651497	295484_Rn	similar to Mouse DNA sequence from clone RP23-91L2 on chromosome X, complete sequence.	0.115975	0.172934	0.502455	98.266	128.345	2.05179	2.0536	232.552	187.483	232.5	184.5	13.8743	13.565
1831	1609	0	A_42_P736436	203233_Rn	similar to Translation of nuc:BC028659_1 Mus musculus, Similar to RIKEN cDNA 1110011E12 gene, clone MGC:41584 IMAGE:1247653, mRNA, complete cds. score=3.653e-35	-0.0947935	0.192563	0.622526	111.287	89.4645	2.24222	2.5307	247.323	149.613	248.5	151.5	16.3745	17.6963
1832	1610	0	A_42_P541864	207334_Rn	similar to Mouse, UDP-Gal:betaGlcNAc beta 1,3-galactosyltransferase, polypeptide 3, clone MGC:6335 IMAGE:3486016, mRNA, complete cds.	0.0772447	0.109806	0.481766	177.842	212.461	2.54333	2.96738	308.05	276.717	307.5	275.5	17.6783	22.0085
1834	1611	0	A_43_P10773	AA925971	unknown function	0.0140771	0.186013	0.939675	102.072	105.434	1.92384	2.84115	237.232	165	234	169	12.5481	19.1994
1835	1612	0	A_43_P15709	BQ199427	Rattus norvegicus steroid receptor RNA activator mRNA sequence.	-0.00828321	0.255631	0.974151	74.532	73.124	1.88085	2.11295	210.179	132.661	212	132.5	12.5989	13.2765
1836	1613	0	A_43_P11527	NM_012715	Rattus norvegicus adrenomedullin (Adm), mRNA.	0.126568	0.222604	0.569642	73.6875	98.6193	1.93058	2.64233	208.439	157.158	209	158	13.0041	17.5761
1837	1614	0	A_43_P12906	NM_053705	Rattus norvegicus transient receptor potential-related protein, ChaK (Chak), mRNA.	0.193665	0.0576306	0.000778138	4201.22	6562.06	20.5888	36.9285	3778.71	7619.76	3751	7639	140.527	334.696
1838	1615	0	A_42_P567793	217447_Rn	similar to Mouse RP42 mRNA, complete cds.	0.00814819	0.130497	0.950213	154.414	157.338	2.49844	2.95551	287.333	219.033	289	215.5	17.6814	21.491
1839	1616	0	A_43_P11650	NM_013001	Rattus norvegicus Paired box homeotic gene 6 (Pax6), mRNA.	-0.00429117	0.117093	0.970766	179.385	177.621	2.66923	2.68055	310.85	240.8	310.5	238	18.927	19.5472
1840	1617	0	A_42_P814865	220933_Rn	similar to Mouse, clone MGC:32411 IMAGE:5039277, mRNA, complete cds.	0.0160761	0.657921	0.980506	27.5882	28.6285	1.60852	1.76022	160.678	90.4407	160	89	10.8539	10.1951
1841	1618	0	A_43_P16425	BF287873	similar to Translation of nuc:BC008578_1 Homo sapiens, Similar to RIKEN cDNA C030006K11 gene, clone MGC:18180 IMAGE:4155335, mRNA, complete cds. score=1.11e-64	-0.0353566	0.0967577	0.714802	241.754	222.853	2.85048	2.58882	368.887	290.161	366.5	291	20.3132	19.5643
1842	1619	0	A_43_P14098	AI599945	unknown function	0.15769	0.176933	0.372799	91.1972	131.121	1.85242	2.95883	225.344	189.859	224.5	192	12.5953	21.5582
1843	1620	0	A_43_P11802	NM_017063	Rattus norvegicus Importin beta (Impnb), mRNA.	-0.0367181	0.620502	0.952813	31.0916	28.5709	1.72535	1.83204	164.655	90.3793	164	91.5	12.0373	10.6653
1844	1621	0	A_43_P16751	BM386178	similar to Protein:NP_081551 RIKEN cDNA 2810422B04 [Mus musculus]. score=6.387e-11	0.0900663	0.173854	0.604419	100.694	123.9	2.15354	2.71933	235.145	183.194	232.5	183.5	15.3376	19.3745
1845	1622	0	A_43_P18894	CB606352	similar to Protein:NP_034842 LIM homeo box protein 4 [Mus musculus]. score=3.637e-44	0.0273817	0.302199	0.927804	60.0851	63.9954	1.67005	2.13902	195.31	123.534	194.5	123	10.8647	13.5183
1846	1623	0	A_42_P789204	199402_Rn	similar to Mouse, hypothetical protein MGC10500, clone MGC:6566 IMAGE:2812329, mRNA, complete cds.	0.0783161	0.141141	0.578978	129.632	155.249	2.48509	3.03427	263	215.85	264.5	218	17.7296	21.9327
1847	1624	0	A_42_P644775	281894_Rn	unknown function	-0.124958	0.0911192	0.170262	295.698	221.764	2.9798	3.49547	420.049	290.803	418	292	21.0455	27.0474
1848	1625	0	A_42_P683140	287411_Rn	similar to Mouse slp2-a mRNA for synaptotagmin-like protein 2-a delta 2S-II, complete cds.	0.0450577	0.122366	0.712709	160.267	177.788	3.09618	2.83214	292.262	240.164	293	239	22.8735	20.832
1849	1626	0	A_43_P10672	AI175421	unknown function	-0.0883143	0.0837064	0.291403	326.119	266.111	3.07261	3.80644	446.817	338.6	447	336.5	21.391	29.6392
1850	1627	0	A_42_P674289	298901_Rn	similar to Mouse axotrophin mRNA, complete cds.	0.0473164	0.0972044	0.62642	218.375	243.512	2.35614	3.61748	345.845	310.897	347.5	313	15.4894	27.1078
1851	1628	0	A_43_P12374	NM_023969	Rattus norvegicus putative G protein-coupled receptor snGPCR32 (Edg7), mRNA.	-0.00725777	0.779704	0.992573	23.8896	23.4937	1.63513	1.83004	156.387	85.9839	155	85	11.3562	11.0757
1852	1629	0	A_43_P11289	AW143917	unknown function	-0.171106	0.106788	0.109091	246.935	166.524	2.62402	2.77528	376.586	231.535	374	233	17.9932	20.194
1853	1630	0	A_42_P645911	216894_Rn	similar to Mouse mRNA for Dres9 protein.	-0.0149309	0.39406	0.969776	48.0419	46.4183	1.46454	1.79642	183.036	106.764	182	107	8.62589	10.3189
1854	1631	0	A_43_P12207	NM_022297	Rattus norvegicus dimethylarginine dimethylaminohydrolase 1 (Ddah1), mRNA.	-0.347283	0.0843921	3.86985e-05	469.664	211.108	5.01731	3.25817	584.46	283.048	581	283	37.4914	25.9046
1855	1632	0	A_43_P17213	AW916573	similar to Protein:NP_067279 abhydrolase domain containing 1; alpha/beta hydrolase-1; lung alpha/beta hydrolase 1 [Mus musculus]. score=3.79e-55	-0.0534573	0.190659	0.779185	107.352	94.9186	2.12984	2.24926	243.052	154.845	242.5	154.5	14.776	14.9617
1856	1633	0	A_42_P468371	283500_Rn	similar to Translation of nuc:AK005862_1 Mus musculus adult male testis cDNA, RIKEN full-length enriched library, clone:1700011F03, full insert sequence; putative. score=7.916e-29	0.24859	0.418614	0.552618	32.9418	58.3899	1.61278	2.15657	166.339	117.305	168	118	10.7103	13.4219
1857	1634	0	A_43_P10536	CB544254	unknown function	0.106279	0.526462	0.840015	31.0669	39.6805	1.83228	1.80432	164.544	100.281	162	98	13.0001	10.3919
1858	1635	0	A_42_P785980	202457_Rn	similar to mouse hypothetical protein FLJ10199, clone MGC:7879 IMAGE:3582174, mRNA, complete cds.	-0.288942	0.15724	0.0661229	173.677	89.2893	2.37776	2.12837	310.179	150.946	313.5	150.5	16.4074	14.0485
1859	1636	0	A_42_P486332	298070_Rn	Rattus norvegicus jagged 1 (Jag1), mRNA.	-0.00207593	0.230198	0.992805	82.6521	82.2579	2.17083	2.33007	218.263	141.702	218	142	15.3338	15.1834
1860	1637	0	A_43_P21413	CB546764	similar to Protein:NP_004220 cofactor required for Sp1 transcriptional activation, subunit 2 (150kD); chromosome X open reading frame 4; human homolog of yeast RGR1 [Homo sapiens]. score=2.084e-30	-0.00828347	0.132678	0.950218	154.228	151.314	2.54215	2.60009	287.4	212.9	287.5	214.5	18.1044	18.6345
1861	1638	0	A_43_P15247	NM_012666	Rattus norvegicus Tachykinin (substance P, neurokinin A, neuropeptide K, neuropeptide gamma) (Tac1), mRNA.	0.261954	0.567834	0.644568	23.7707	43.4507	1.57809	1.74048	156.358	103.547	156	104	9.96165	9.51429
1862	1639	0	A_43_P10409	CB605856	unknown function	-0.127919	0.0671408	0.0567496	580.715	432.558	4.09814	4.89918	677.371	523.597	673	520	29.0772	40.3832
1863	1640	0	A_42_P495226	232462_Rn	similar to Mouse clone RP23-433F5, complete sequence.	-0.267176	0.1751	0.127048	149.806	80.9756	2.53957	2.18926	286.864	142.203	285	145	18.5077	14.7388
1864	1641	0	A_43_P18269	AM:ARGI1-035034-CYA	similar to Translation of nuc:BC027746_1 Mus musculus, phospholipase C-like 2, clone MGC:29392 IMAGE:5065782, mRNA, complete cds. score=9.019e-08	0.121417	0.163538	0.457823	103.977	137.516	2.04328	2.82146	238	196.881	236	196	13.8153	19.8034
1865	1642	0	A_42_P778958	216263_Rn	unknown function	-0.00292028	0.369604	0.993696	50.589	50.2499	1.55971	2.01752	185.667	110.368	185	110	9.8095	12.2644
1866	1643	0	A_42_P570671	206339_Rn	similar to Mouse DNA sequence from clone RP23-130L11 on chromosome 2, complete sequence.	-0.150299	0.113927	0.187085	220.511	156.002	2.84394	2.42824	351.738	219.902	351	217	20.5215	17.7132
1867	1644	0	A_43_P13508	CB547800	unknown function	0.0380776	0.200792	0.849593	91.3414	99.7115	1.85041	2.57269	226.533	158.967	226	158	12.3761	17.6664
1868	1645	0	A_43_P12077	NM_021262	Rattus norvegicus Acid phosphatase 1, soluble (Acp1), mRNA.	-0.010702	0.691733	0.987656	27.0529	26.3944	1.60741	1.82043	160.048	88.4839	160.5	89	11.0993	10.9511
1869	1646	0	A_43_P14264	NM_053653	Rattus norvegicus vascular endothelial growth factor C (Vegfc), mRNA.	-0.0850733	0.248149	0.731726	83.904	68.9778	1.93392	2.13703	220.136	128.966	220	127	13.4221	13.8501
1870	1647	0	A_43_P15300	NM_024144	Rattus norvegicus phosphatidylinositol glycan, class M (Pigm), mRNA.	-0.13662	0.182544	0.454206	123.698	90.3117	1.89611	2.13558	259.869	150.803	261	151	12.7899	14.4946
1871	1648	0	A_42_P775658	295841_Rn	similar to Mouse, clone MGC:7035 IMAGE:3156060, mRNA, complete cds.	-0.0275234	0.281749	0.92218	68.8312	64.6044	1.78311	2.17824	204.528	124.377	205	125	11.4348	13.2857
1872	1649	0	A_43_P13256	NM_134387	Rattus norvegicus diacetyl/L-xylulose reductase (glb), mRNA.	0.0293643	0.0804034	0.714953	305.282	326.637	3.01653	3.52522	425.158	402.368	424	405	20.2906	26.7853
1873	1650	0	A_42_P699959	217890_Rn	similar to Mouse Lpin1 (Kiaa0188) mRNA, complete cds.	-0.0790804	0.33005	0.810639	61.9506	51.6375	1.86087	1.83984	197.776	111.966	197.5	113.5	12.9602	11.1008
1874	1651	0	A_42_P532700	285263_Rn	similar to Mouse DNA sequence from clone RP23-9O16 on chromosome 13, complete sequence.	-0.10624	0.18505	0.565889	117.76	92.2053	1.97947	2.4439	253.75	152.5	254	154.5	13.5292	16.7974
1875	1652	0	A_43_P20824	CB544327	similar to Translation of nuc:X06307_1 Mouse germ line TCR V-alpha F 3.5 gene. score=1.447e-29	0.042442	0.101854	0.676902	205.197	226.262	2.75297	3.279	333.85	292.3	333	293	19.2951	24.7121
1876	1653	0	A_43_P14695	AA955357	similar to gi|3019918|gb|AA893039|AA893039 EST196842 Normalized rat kidney, Bento Soares Rattus sp. cDNA clone RKIBB40 3 end, mRNA sequence.	0.00406169	0.22013	0.985279	86.07	86.8787	2.31537	1.98608	221.61	146.288	217	146	16.8809	12.8117
1877	1654	0	A_43_P11433	NM_012490	Rattus norvegicus Acrosin (Acr), mRNA.	0.153454	0.187036	0.41196	86.1872	122.715	1.73262	2.67117	220.525	181.288	219	179	10.9629	18.3914
1878	1655	0	A_43_P22568	AW921231	unknown function	0.0217479	0.121851	0.858347	165.486	173.984	2.70765	3.15203	297.492	236.492	296	235	19.5163	23.402
1879	1656	0	A_43_P19366	AM:ARGI1-051485-CYA	vel genes, the gene for beta-soluble NSF attachment protein (SNAP-beta), a novel gene for a protein similar to cystatin, another novel gene for a protein similar to cystatin 8 (CST8), ESTs, STSs, GSSs and six CpG islands, complete sequence; score=7.49e-51	-0.0587439	0.163345	0.719123	128.227	112.005	1.93172	2.31898	263.288	172.458	264	172	12.7388	15.8868
1880	1657	0	A_43_P19220	CB605780	similar to Translation of nuc:AB006360_1 Mus musculus DNA for MUSPUR, partial cds; MYC associated zinc-finger protein. score=1.134e-29	0.0575488	0.343906	0.867103	50.7709	57.9647	1.92469	2.33518	185.607	117.557	185	115	14.0039	15.2266
1881	1658	0	A_43_P14686	CA506326	unknown function	-0.0472173	0.0701258	0.500742	452.453	405.841	3.35119	4.47832	559.545	492.091	560	494	22.0419	34.417
1883	1659	0	A_43_P13643	CB546543	unknown function	0.010203	0.0606899	0.866492	727.209	744.496	4.23398	6.56552	804.125	867.625	804	864	28.1154	52.6092
1884	1660	0	A_42_P585886	291940_Rn	similar to Mouse DNA sequence from clone RP23-317H19 on chromosome X, complete sequence.	-0.135426	0.293918	0.64497	74.3518	54.4334	1.78727	1.90693	210.804	114.893	211	116	11.8528	11.5423
1885	1661	0	A_43_P17670	CB547997	similar to Translation of nuc:AB020716_1 Homo sapiens mRNA for KIAA0909 protein, partial cds. score=1.178e-96	0.144305	1.02568	0.888113	15.1677	21.1459	1.69276	1.64066	146.295	84.1967	147	83	11.6137	9.65543
1886	1662	0	A_42_P795577	220179_Rn	similar to Mouse, clone IMAGE:4009364, mRNA, partial cds.	0.0663961	0.192931	0.730738	92.2966	107.543	2.00169	2.38214	227.224	166.672	229.5	165	13.5828	15.973
1887	1663	0	A_42_P476277	287495_Rn	similar to Mouse, clone MGC:29033 IMAGE:3594583, mRNA, complete cds.	-0.0890051	0.0745276	0.232378	412.09	335.727	3.7429	4.04263	524.323	415.516	522	416	26.758	32.5998
1888	1664	0	A_43_P19513	CB546060	similar to Translation of nuc:AK020881_1 Mus musculus adult retina cDNA, RIKEN full-length enriched library, clone:A930021A21, full insert sequence; putative. score=1.009e-45	-0.00735489	0.205447	0.971442	93.9102	92.3332	1.85353	2.60828	229.448	151.862	231	151.5	12.2334	17.6033
1889	1665	0	A_43_P12189	NM_022262	Rattus norvegicus translin-associated factor X (Tsnax), mRNA.	-0.0449667	0.516698	0.93065	37.7558	34.0421	1.65824	1.80846	172.068	95.3051	172	93	11.3576	10.6143
1890	1666	0	A_43_P12787	NM_053370	Rattus norvegicus translocase of inner mitochondrial membrane 8 (yeast) homolog A (Timm8a), mRNA.	-0.171113	0.101359	0.0913758	266.071	179.426	2.86812	2.70829	394.2	245.467	395	246	20.2433	20.1237
1891	1667	0	A_43_P13387	NM_139335	Rattus norvegicus taste receptor rT2R12 (LOC246219), mRNA.	0.00207019	0.175463	0.990586	110.381	110.909	2.22773	2.4225	245.4	170.733	242.5	168	15.7998	16.7219
1892	1668	0	A_42_P778184	430014_Rn	Rat troponin-c mRNA.	-0.0709404	0.440495	0.872057	45.7037	38.8161	1.69978	1.70228	180.717	99.75	181	100	11.795	9.93474
1893	1669	0	A_43_P22511	AW529083	unknown function	0.454215	0.0915952	7.08813e-07	166.597	474.113	2.89257	6.61162	292.102	550.814	287	555	19.8222	51.6485
1894	1670	0	A_43_P11340	BQ196038	unknown function	0.131344	0.228472	0.565374	71.2648	96.4315	1.58292	2.77163	206	154.931	205	155	9.56052	18.6575
1895	1671	0	A_43_P15578	NM_053295	Rattus norvegicus Calpastatin (Cast), mRNA.	0.155433	0.567848	0.784297	27.1228	38.7943	1.69167	1.80167	160.145	99.4355	159.5	100	12.0611	10.791
1896	1672	0	A_43_P20011	CB545386	similar to Translation of nuc:AK014958_1 Mus musculus adult male testis cDNA, RIKEN full-length enriched library, clone:4921524J06, full insert sequence; putative. score=1.306e-26	-0.0774684	0.460858	0.866508	43.9745	36.7903	1.67803	1.77582	178.877	97.8772	180	98	11.3012	10.2366
1897	1673	0	A_42_P542185	286900_Rn	similar to similar to a C.elegans protein encoded in cosmid K12D12(Z49069)	0.0358963	0.135116	0.790493	143.396	155.752	2.05579	2.83594	276.569	216.965	275.5	215.5	13.4818	20.125
1898	1674	0	A_43_P22379	AI058968	unknown function	-0.0118589	0.207921	0.954517	93.1878	90.6777	1.90755	1.97536	228.776	150.224	226.5	150.5	12.7857	12.6893
1899	1675	0	A_43_P18563	BF546743	similar to Translation of nuc:AF052841_1 Mesocricetus auratus clone e8 retroviral-like pol protein (pol) mRNA, partial cds; uncertain if product is translated. score=6.026e-09	0.029894	0.128331	0.815804	153.715	164.669	2.19342	2.37458	286.358	226.472	284	226	14.0001	15.8716
1900	1676	0	A_42_P700701	292517_Rn	Rattus norvegicus myosin IXA (Myo9a), mRNA.	0.0360642	0.248574	0.884644	72.9212	79.2352	1.90316	2.18745	208.273	138.454	207	138	12.6644	13.7502
1901	1677	0	A_43_P23273	BF564724	unknown function	0.0096287	0.115523	0.933574	179.639	183.666	2.23454	3.04564	310.849	247.038	311	242	14.1481	21.1487
1902	1678	0	A_43_P15623	AF222733.1	GCGNUC:AF222733.1; Rattus norvegicus DEAD box protein 1 (Ddx1) mRNA, partial cds.	-0.204214	0.186245	0.272868	130.442	81.5089	2.1315	1.89271	267.25	142.3	271	144.5	15.0103	12.3718
1903	1679	0	A_43_P22621	BE106475	unknown function	-0.0843704	0.444696	0.849524	45.951	37.8377	1.57685	1.83707	181.017	98.8621	182.5	100	10.2606	10.8295
1904	1680	0	A_42_P484319	294135_Rn	similar to Mouse DNA sequence from clone RP23-14F5 on chromosome 11, complete sequence.	-0.0763125	0.228287	0.738166	90.7466	76.1233	2.02574	2.03273	226.902	136.033	224	133	14.4369	13.3566
1905	1681	0	A_43_P19579	CB546447	similar to Translation of nuc:AK018593_1 Mus musculus adult male cecum cDNA, RIKEN full-length enriched library, clone:9130006A14, full insert sequence; putative. score=1.978e-69	0.0588207	0.211283	0.780708	84.3978	96.6389	2.07488	2.64467	219.528	155.698	220	155	13.7905	17.047
1906	1682	0	A_42_P733175	207129_Rn	similar to dJ84N20.1.1 (novel protein, isoform 1)	0.0150521	0.18036	0.933489	105.478	109.198	2.21004	2.50906	240.525	168.847	240	169	15.5545	17.2085
1907	1683	0	A_42_P586425	300705_Rn	similar to Translation of nuc:AK023876_1 Homo sapiens cDNA FLJ13814 fis, clone THYRO1000368; unnamed protein product. score=1.623e-38	0.117574	0.541329	0.828056	29.7983	39.0631	1.6345	1.88404	163.138	99.7069	162.5	96.5	11.027	11.0913
1908	1684	0	A_43_P23112	BF548947	unknown function	-0.0845797	0.5545	0.878766	36.7558	30.2514	1.47893	1.66185	171.018	91.8947	171	91	9.18751	9.2518
1909	1685	0	A_43_P22214	CB544717	similar to Protein:NP_064563 Carbonic anhydrase-related protein 10 [Homo sapiens]. score=3.416e-26	0.136079	0.216711	0.530052	74.9813	102.573	1.99936	2.58221	209.656	161.049	208	160	14.0971	17.7599
1910	1686	0	A_43_P21785	CB547081	similar to Translation of nuc:AB007915_1 Homo sapiens mRNA for KIAA0446 protein, partial cds; Start codon is not identified. hg00104 cDNA clone for KIAA0446 has a 5-bp deletion at the region from 4268 to 4272 of the sequence of KIAA0446. score=3.864e-15	-0.064664	0.321955	0.840817	62.5338	53.8829	1.76376	1.76507	198.298	114.088	197	112	11.8291	10.4391
1911	1687	0	A_43_P20470	CB545793	similar to Translation of nuc:BC031416_1 Mus musculus, clone MGC:28303 IMAGE:4012768, mRNA, complete cds. score=4.912e-26	0.075224	0.451263	0.867609	37.6843	44.811	1.57108	1.6426	171.772	105.053	172	105	10.119	9.18932
1912	1688	0	A_42_P843583	205963_Rn	Rat mRNA for connexin 46.	-0.00446849	0.404856	0.991194	46.1784	45.7057	1.73514	1.80806	181.033	106.066	180	107	12.1997	10.9405
1913	1689	0	A_42_P611841	287893_Rn	Rattus norvegicus partial mRNA for integrin alpha 6 subchain (inta6 gene), 3 end.	0.0900426	0.224203	0.687969	76.3573	93.9492	1.90721	2.52878	211.339	152.758	210	155	13.3342	17.4353
1914	1690	0	A_43_P22405	AI502511	unknown function	-0.205667	0.116204	0.076747	229.467	142.907	2.66876	2.42382	361.217	206.633	361.5	208.5	18.8959	17.4928
1915	1691	0	A_43_P11712	NM_013101	Rattus norvegicus Phosphodiesterase 4A (Pde4a), mRNA.	-0.00220136	0.0885838	0.980174	266.859	265.51	2.39731	3.53261	390.963	336.093	389.5	333	15.0684	25.8108
1916	1692	0	A_43_P16758	CB545363	similar to Protein:NP_081817 RIKEN cDNA 3632413F13 [Mus musculus]. score=3.011e-85	-0.0534972	0.0796859	0.501997	342.206	302.545	3.37381	3.39375	460.5	377.893	459.5	379.5	22.8672	25.5405
1917	1693	0	A_43_P11279	BQ201994	unknown function	0.0166085	0.0708951	0.814776	407.376	423.257	3.61046	4.28031	517.349	509.667	522	511	25.7244	35.0943
1919	1694	0	A_43_P23428	BM390947	unknown function	0.0810332	0.184656	0.660782	95.1937	114.721	2.28817	2.77273	229.912	173.86	229	173	16.0427	18.8684
1920	1695	0	A_42_P771466	266229_Rn	similar to Mouse DNA sequence from clone RP23-298L23 on chromosome 11, complete sequence.	0.0115695	0.169808	0.94568	113.239	116.296	2.15767	2.68535	248.052	176.19	247	173.5	14.8293	18.524
1921	1696	0	A_43_P10428	AW915841	unknown function	-0.0693452	0.12769	0.58708	173.407	147.816	2.44054	2.89965	306.367	210.033	308	209	17.1197	21.0994
1922	1697	0	A_43_P22365	AF059655	unknown function	0.00415926	0.157729	0.978962	124.132	125.326	2.33408	2.69371	258.613	185.597	259	183	16.8565	19.3581
1923	1698	0	A_43_P18538	CB546696	similar to Protein:NP_579924 ankyrin repeat and SOCS box-containing protein 6 [Mus musculus]. score=6.489e-80	0.0291632	0.219843	0.894467	83.7245	89.5397	1.86937	2.06724	219.091	148.782	218	150	12.1644	12.9939
1924	1699	0	A_43_P10160	AA945948	unknown function	0.0124959	0.352257	0.971702	52.2052	53.7291	1.81688	2.07756	187.283	113.65	188	112.5	12.809	13.0991
1925	1700	0	A_43_P10446	BF562592	similar to Translation of nuc:AB041663_1 Mus musculus brain cDNA, clone MNCb-4327; unnamed protein product. score=1.85e-24	0.0416074	0.123003	0.735166	159.856	175.929	2.64145	2.79561	291.931	238.241	290.5	239.5	18.4874	20.0152
1926	1701	0	A_42_P787501	291952_Rn	unknown function	-0.0590474	0.173065	0.732964	120.214	104.932	1.89802	2.20445	255.574	165.164	256	167	12.7154	15.1373
1927	1702	0	A_42_P766913	218856_Rn	similar to Mouse DNA sequence from clone RP23-151A15 on chromosome 4, complete sequence.	-0.268301	0.0860813	0.00182807	397.203	214.147	3.47545	3.01705	516.246	285.053	514	286	24.0404	22.574
1928	1703	0	A_42_P728081	208077_Rn	similar to mouse microtubule-actin crosslinking factor 1, clone MGC:37978 IMAGE:5137228, mRNA, complete cds.	-0.1191	0.272119	0.66162	79.1217	60.1444	1.98813	2.01955	215.552	120.414	215	121.5	13.9701	12.7114
1929	1704	0	A_43_P18976	AM:ARGI1-024085-CYA	similar to Protein:NP_035498 src homology 2 domain-containing transforming protein C [Mus musculus]. score=5.646e-29	0.0379742	0.116929	0.745361	171.197	186.84	2.84822	2.38809	302.544	249.947	298	249	19.9428	16.7464
1930	1705	0	A_43_P22176	CB547421	similar to Protein:NP_612189 pantothenate kinase [Homo sapiens]. score=1.646e-16	-0.0665923	0.0924163	0.471175	269.08	230.828	2.97239	3.23339	394.448	299.534	393	297.5	20.512	24.2286
1931	1706	0	A_42_P783242	293723_Rn	unknown function	0.0323462	0.215289	0.880571	85.3038	91.8998	2.05112	1.96174	220.63	151.13	220	151	13.7296	12.0972
1932	1707	0	A_43_P20726	CB546033	similar to Translation of nuc:BC025872_1 Mus musculus, Similar to neurofilament, heavy polypeptide (200kD), clone MGC:32399 IMAGE:5037953, mRNA, complete cds. score=4.757e-29	0.0891699	0.158259	0.573132	112.07	137.613	2.14483	3.07213	246.103	197.362	246	193.5	14.5875	21.6136
1933	1708	0	A_43_P15617	BU759048	{clone E593, estrogen induced gene} [rats, Sprague-Dawley, hypothalamus, mRNA Partial, 126 nt].	-0.279783	0.104722	0.00754737	290.925	152.756	2.83659	2.74073	419.724	218.241	421.5	218	19.7064	19.9854
1934	1709	0	A_43_P18210	CB545076	similar to Translation of nuc:AB002366_1 Human mRNA for KIAA0368 gene, partial cds. score=9.147e-89	0.0112972	0.339983	0.973492	54.2153	55.6441	1.65597	1.94745	189.365	115.5	189.5	114.5	10.2823	11.2816
1935	1710	0	A_42_P703268	216907_Rn	similar to mouse RIKEN cDNA 2810407E23 gene, clone IMAGE:4489006, mRNA, partial cds.	0.103482	0.193704	0.593184	87.9865	111.66	1.97005	2.72884	222.696	170.518	222	171	13.055	18.2896
1936	1711	0	A_42_P481741	218736_Rn	similar to Mouse DNA sequence from clone RP23-183L1 on chromosome 4, complete sequence.	-0.0186065	0.0822613	0.821055	309.07	296.109	3.81719	3.82268	429.693	369.968	427	370.5	27.7663	30.3196
1937	1712	0	A_43_P18773	CB581434	similar to Protein:NP_038933 hairy/enhancer-of-split related with YRPW motif-like; hairy-related transcription factor 3 [Mus musculus]. score=5.792e-62	0.0419169	0.253393	0.868611	70.9789	78.1711	1.88523	2.2955	206.283	137.367	205	135.5	13.0736	15.178
1938	1713	0	A_43_P19723	AI072038	similar to Translation of nuc:BC025183_1 Mus musculus, Similar to DnaJ protein SB73, clone MGC:32264 IMAGE:5011464, mRNA, complete cds. score=5.466e-30	0.0454671	0.0660031	0.490909	487.203	540.974	4.31852	5.58393	588.638	639.138	594.5	641	29.742	44.6964
1939	1714	0	A_43_P10397	CA504956	unknown function	-0.188694	0.0676656	0.00529328	634.389	410.83	8.0574	5.89775	727.508	500.934	723	507	58.6449	48.4492
1940	1715	0	A_43_P20491	CB545816	similar to Translation of nuc:BC027138_1 Mus musculus, clone IMAGE:5361486, mRNA, partial cds. score=2.153e-29	0.237446	0.48083	0.62143	29.011	50.1197	1.77028	2.0453	162.133	109.65	163	109	12.6296	12.5871
1941	1716	0	A_43_P16506	CB605713	similar to Protein:NP_080818 RIKEN cDNA 3010027G13 gene [Mus musculus]. score=9.471e-68	0.0251853	0.142802	0.860007	135.936	144.052	2.01355	2.98785	269.644	204.831	269	203	13.2986	21.364
1942	1717	0	A_43_P18207	H34304	similar to Protein:NP_009196 suppressor of S. cerevisiae gcr2 [Homo sapiens]. score=6.692e-40	0.330605	0.504822	0.512536	24.536	52.5302	1.48194	2.18482	157.153	111.695	159	112	9.34919	13.5038
1943	1718	0	A_43_P13368	NM_139108	Rattus norvegicus hypertension-related, calcium regulated gene (Hcarg), mRNA.	0.258371	0.23123	0.263833	60.331	109.373	1.75527	2.77739	194.356	166.831	193	163	11.5217	18.8297
1944	1719	0	A_43_P17950	BF559149	unknown function	0.0801575	0.148582	0.589555	121.787	146.474	2.20854	3.51384	255.509	206.667	255	206	14.9297	24.89
1945	1720	0	A_43_P10721	AW918560	unknown function	-0.00991597	0.150958	0.947627	132.673	129.678	2.52292	2.45052	266.965	190.263	266	190	17.7422	16.7658
1946	1721	0	A_42_P544586	297237_Rn	similar to Mouse DNA sequence from clone RP23-195K1 on chromosome X, complete sequence.	0.188591	0.10767	0.0798475	161.535	249.377	2.58191	3.63345	291.259	314.121	288	317	17.6541	26.9269
1947	1722	0	A_43_P18703	CB544815	similar to Protein:NP_059505 coatomer protein complex, subunit gamma 1; DNA segment, Chr 6, ERATO Doi 71, expressed; expressed sequence AU019265 [Mus musculus]. score=1.126e-53	0.0842114	0.34005	0.80441	49.7736	60.4242	1.62546	1.95837	184.464	119.821	185.5	120	10.3467	11.7892
1948	1723	0	A_43_P13453	CB545535	unknown function	0.212016	0.452505	0.639399	31.8477	51.8912	1.70229	1.69303	165.237	111.339	166	110	11.7522	9.75495
1949	1724	0	A_43_P10514	BQ779944	unknown function	0.100704	0.244568	0.680512	68.7615	86.7061	1.91667	2.62665	203.695	145.458	203	145	13.2304	17.6189
1950	1725	0	A_42_P808401	199999_Rn	Rat mRNA for ribosomal protein L39.	0.0341636	0.492246	0.944669	36.2082	39.1715	1.60001	1.62325	170.255	99.9091	169	98	10.314	8.82814
1951	1726	0	A_43_P19369	AI145957	similar to Protein:NP_035290 protein kinase, cGMP-dependent, type I [Mus musculus]. score=1.149e-22	0.140776	0.31807	0.65806	49.8386	68.9194	2.0616	2.36494	184.29	127.79	186.5	127	15.4064	15.6751
1952	1727	0	A_42_P537501	296034_Rn	Rattus norvegicus Dipeptidyl peptidase 4 (Dpp4), mRNA.	0.133213	0.265586	0.615961	60.6612	82.4373	1.99318	2.31092	195.356	141.034	196	141	14.1065	15.1053
1953	1728	0	A_43_P11265	BQ205032	unknown function	-0.156784	0.118411	0.18548	211.23	147.222	3.50027	2.74962	343.262	210.59	340	213	26.1814	20.2471
1954	1729	0	A_43_P12101	NM_021681	Rattus norvegicus hypothetical protein LOC59317 (LOC59317), mRNA.	0.268086	0.614821	0.662808	21.7671	40.3539	1.60686	1.65588	154.103	100.793	153	102.5	10.7503	9.26938
1955	1730	0	A_43_P12743	NM_052803	Rattus norvegicus ATPase, Cu++ transporting, alpha polypeptide (Menkes syndrome) (Atp7a), mRNA.	0.0719099	0.385253	0.85193	44.4419	52.4448	1.48807	2.15866	178.962	112.226	179	113	8.7133	12.8132
1956	1731	0	A_42_P815757	222138_Rn	similar to Mouse DNA sequence from clone RP23-401L17 on chromosome 2, complete sequence.	0.323894	0.104175	0.00187637	147.328	310.585	2.51567	4.14071	276.295	376.787	276	375	17.4149	31.8251
1957	1732	0	A_42_P833922	294725_Rn	similar to Mouse, clone IMAGE:4024509, mRNA.	0.0756926	0.531802	0.886818	31.8907	37.9626	1.79187	1.92908	165.483	98.75	165	97.5	12.9163	11.641
1958	1733	0	A_43_P20240	CB548434	similar to Protein:NP_598741 expressed sequence AI648912 [Mus musculus]. score=1.639e-15	0.159185	0.0627373	0.0111702	572.819	826.424	5.30418	9.05181	662.3	953.583	661	952.5	37.1722	75.1144
1959	1734	0	A_43_P13472	BU758349	unknown function	-0.271736	0.10236	0.00793768	297.934	159.362	3.43007	2.43208	425.964	225.268	421.5	223	24.0613	17.2484
1960	1735	0	A_43_P12465	NM_030869	Rattus norvegicus neuropilin-2 (Nrp2), mRNA.	0.0158905	1.57666	0.991959	11.481	11.9089	1.81959	1.40236	141.754	76.2632	140	75	11.8778	7.7679
1961	1736	0	A_42_P554610	324595_Rn	similar to Translation of nuc:BC030137_1 Homo sapiens, LOC163126, clone MGC:20452 IMAGE:3945641, mRNA, complete cds. score=4.882e-41	0.185296	0.0749743	0.0134563	305.832	468.575	4.2847	5.59298	422.2	554.683	419	556.5	30.5013	44.823
1962	1737	0	A_42_P823489	294883_Rn	similar to Mouse DNA sequence from clone RP23-375G11 on chromosome X, complete sequence.	0.0744135	0.233477	0.749939	74.4943	88.4171	1.84022	2.12082	209.593	147.339	210	145	12.3946	13.8011
1963	1738	0	A_43_P11448	NM_012532	Rattus norvegicus Ceruloplasmin (ferroxidase) (Cp), mRNA.	0.0377016	1.7078	0.982387	10.333	11.27	1.986	1.34461	126.618	78.4727	128	77	9.08497	10.1523
1964	1739	0	A_43_P14890	NM_013016	Rattus norvegicus Protein tyrosine phosphatase, non-receptor type substrate 1 (SHP substrate 1) (Ptpns1), mRNA.	-0.173183	0.0632331	0.00616637	821.26	551.186	7.29114	5.73966	894.085	657.153	897	658	51.3928	46.9405
1965	1740	0	A_42_P680338	274885_Rn	Rattus norvegicus Alpha1,2-fucosyltransferase a (Fut1), mRNA.	0.278371	1.00037	0.780807	13.1657	24.9928	1.4872	2.0896	144.089	87.6429	144	85.5	8.89387	12.7057
1966	1741	0	A_43_P18238	CA340848	similar to Protein:NP_084078 RIKEN cDNA 2310002N04 [Mus musculus]. score=1.291e-41	0.166129	0.494068	0.736684	30.8197	45.1812	1.58857	1.92132	164.196	105.232	164.5	105	10.2875	11.2201
1967	1742	0	A_43_P14554	AA925264	unknown function	0.0403868	0.0757592	0.593969	340.076	373.218	2.9927	4.16857	456.203	453.593	456	454	20.2551	32.7378
1968	1743	0	A_43_P22360	AA962982	unknown function	0.0243763	0.441185	0.955938	40.9256	43.2884	1.82106	1.97082	175.361	103.738	172	104	13.1985	12.1736
1969	1744	0	A_42_P837086	289426_Rn	unknown function	0.186697	0.16031	0.244182	98.5216	151.435	2.18745	3.42139	232.136	210.458	231	207	15.1344	24.4359
1970	1745	0	A_43_P21223	CB546560	similar to Protein:NP_079586 ectoplacental cone, invasive trophoblast giant cells, extraembryonic ectoderm and chorion sequence 3; DNA segment, Chr 11, ERATO Doi 400, expressed [Mus musculus]. score=1.826e-40	0.0993617	1.70771	0.953602	9.6075	12.0774	1.78246	1.34596	139.679	76.5	139	76.5	11.2785	7.27636
1971	1746	0	A_43_P21444	CB546793	r:Q9UT02 Tr:P97696 Tr:O43739 Sw:Q42510 Sw:Q15438 Tr:P97694 Tr:Q92538 Tr:Q9V9Q6 Sw:P34512 Tr:O60275 Tr:Q9Y2F1 Tr:Q9YDA0 Tr:Q61428 Tr:Q9UGT6 Sw:Q99418 Tr:Q9R1D7 Tr:P78429 Tr:Q9VP80 Tr:O93392 Tr:O94863 Tr:O41935 Tr:Q9V696 Sw:P39993 Tr:O93485. score=2.664e-56	0.175497	0.258514	0.497223	59.3075	88.8395	1.65569	3.17304	193.769	147.077	191.5	146	9.96192	20.2764
1972	1747	0	A_42_P526370	348536_Rn	Rat prepro-uroguanylin mRNA, complete cds.	-0.239375	0.0659172	0.000281828	798.199	459.977	7.53006	5.92942	875.917	557	872.5	557.5	53.8184	48.7088
1973	1748	0	A_43_P22187	CB544706	similar to Translation of nuc:BC019981_1 Mus musculus, clone MGC:28409 IMAGE:4035854, mRNA, complete cds. score=7.987e-56	0.129026	0.183157	0.481148	90.7879	122.195	2.23221	2.81262	225.203	181.017	228	179	15.7915	19.5152
1975	1749	0	A_42_P771201	294218_Rn	similar to Mouse chromosome 1 clone rp23-137i20 strain C57BL/6J, complete sequence.	0.0522811	0.0591157	0.376488	845.331	953.471	5.4192	7.58053	907.95	1100.48	910	1101	37.6241	63.4498
1976	1750	0	A_43_P11293	BQ203081	unknown function	0.282182	1.56947	0.857314	8.34222	15.9758	1.56411	1.56897	134.833	80.4	136	79.5	9.04821	9.76365
1977	1751	0	A_43_P16298	U10455.1	Rattus norvegicus Sprague-Dawley polyadenylate-binding protein-related protein mRNA, 5 end, partial cds.	0.136159	0.224493	0.54417	72.1967	98.7818	2.14732	2.67215	206.895	157.246	209	155	15.0792	17.7847
1978	1752	0	A_42_P579007	292423_Rn	unknown function	0.0274659	0.418894	0.947722	42.9864	45.7928	1.65993	2.09241	177.554	106.071	178	106.5	10.9311	12.61
1979	1753	0	A_43_P20104	CB545463	similar to Translation of nuc:AF416923_1 Mus musculus brown fat inducible thioesterase 2 mRNA, complete cds; BFIT2; acyl-CoA thioesterase; acyl-CoA hydrolase; similar to Homo sapiens BFIT2. score=9.004e-47	-0.0285129	0.360704	0.936994	53.4095	50.0156	1.96799	1.79944	188.71	110.226	187	111	14.6269	11.0579
1980	1754	0	A_42_P839722	291996_Rn	unknown function	0.345796	0.116608	0.00302249	122.196	270.927	2.21982	4.41994	252.833	333.5	253	337.5	14.9169	33.3246
1981	1755	0	A_43_P15130	BF558932	unknown function	-0.0611736	0.322342	0.849483	62.211	54.0373	2.01937	1.96964	197.948	114.224	198	114.5	14.504	12.1425
1982	1756	0	A_42_P645330	267272_Rn	similar to Translation of nuc:BC028797_1 Mus musculus, Similar to non-selective cation channel 1, clone MGC:41657 IMAGE:1329526, mRNA, complete cds. score=1.36e-18	0.19201	0.377061	0.610593	39.3169	61.1772	1.83565	2.26218	173.217	120.117	173	121	13.0943	14.4376
1983	1757	0	A_42_P591944	216629_Rn	Rattus norvegicus hemoglobin Y, beta-like embryonic chain (Hbb-y), mRNA.	-0.00775361	0.0845705	0.926951	290.468	285.328	3.02056	4.65647	412.559	357.898	415	354	20.8279	36.1652
1984	1758	0	A_43_P23319	BF567505	unknown function	0.178822	1.00625	0.85895	14.8232	22.375	1.47941	1.66183	145.934	85.2787	146	85	9.19396	9.81518
1985	1759	0	A_42_P699292	222271_Rn	unknown function	0.107274	0.195358	0.582928	86.7861	111.103	2.07069	2.40099	221.492	169.915	222	169	14.3843	16.2356
1986	1760	0	A_43_P11447	NM_012531	Rattus norvegicus Catecholamine-O-methyltransferase (Comt), mRNA.	0.377005	1.40933	0.78908	8.21849	19.5793	1.80705	1.52811	135.733	83.5667	136.5	81.5	11.9233	9.19905
1987	1761	0	A_42_P604691	298601_Rn	similar to Mouse DNA sequence from clone RP23-333M1 on chromosome 11, complete sequence.	0.126563	0.147443	0.390677	116.448	155.846	3.34101	3.4008	249.903	215.823	246	219.5	25.6667	25.0897
1988	1762	0	A_43_P18151	AM:ARGI1-024728-CYA	similar to Translation of nuc:AB040894_1 Homo sapiens mRNA for KIAA1461 protein, partial cds; Start codon is not identified.. score=2.268e-36	0.0790841	0.11265	0.482657	171.522	205.78	2.63878	2.55947	302.179	269.5	305	267.5	17.9384	18.0242
1989	1763	0	A_43_P16379	X89705.1	R.norvegicus mRNA for TPCR38 protein.	0.133019	0.178953	0.457288	92.7148	125.941	2.20557	2.92267	227.033	184.817	226	183.5	15.6324	20.5736
1990	1764	0	A_43_P13935	AA817995	unknown function	0.102294	0.332925	0.758647	49.7893	63.0129	1.77798	1.90806	184.404	122.246	183	122	12.0191	11.5268
1991	1765	0	A_43_P10654	AI010270	unknown function	0.0940733	0.154568	0.542775	114.487	142.177	2.34233	3.06001	248.371	202.032	247.5	201	16.8953	22.3012
1992	1766	0	A_43_P11631	NM_012954	Rattus norvegicus Fos like antigen 2 (Fosl2), mRNA.	0.0361067	0.0899387	0.688083	249.281	270.892	2.46763	3.41928	374.167	341.1	373.5	343	16.5296	26.238
1993	1767	0	A_42_P529904	298639_Rn	similar to C.longicaudatus rrs1 gene for arginyl-tRNA synthetase.	0.0282069	0.237587	0.905496	77.1833	82.3626	2.03844	2.14665	212.593	141.61	212	141	14.3816	13.9815
1994	1768	0	A_43_P14043	AA819091	unknown function	0.0454336	0.173589	0.793529	106.246	117.963	2.0771	2.44849	240.951	177.557	239	178	14.4781	17.0856
1995	1769	0	A_42_P627101	207126_Rn	unknown function	-0.0592796	0.204196	0.771581	100.308	87.5095	2.10084	2.55996	236.21	147.368	235	147	14.491	17.096
1996	1770	0	A_43_P19900	BF543208	unknown function	0.0646045	0.0696739	0.353801	406.105	471.241	3.41452	4.62531	515.083	561.417	517	559	23.4927	37.2032
1997	1771	0	A_43_P22035	CB547301	similar to Translation of nuc:AK017869_1 Mus musculus 8 days embryo cDNA, RIKEN full-length enriched library, clone:5730576P14, full insert sequence; putative. score=4.206e-17	0.178576	0.714512	0.802644	20.9153	31.5529	1.76782	1.68946	153.091	93.0727	154	93	12.1217	9.31716
1998	1772	0	A_42_P469213	298538_Rn	similar to Mouse DNA sequence from clone RP23-168M5 on chromosome 4, complete sequence.	0.27489	0.344692	0.425163	38.8991	73.2537	1.85056	1.91975	172.526	131.316	173	131	12.8162	11.5699
1999	1773	0	A_43_P10869	CB605869	unknown function	0.0163024	0.174935	0.925752	108.949	113.116	2.13349	2.35802	243.864	172.864	241	175	14.784	16.0822
2000	1774	0	A_42_P547945	221978_Rn	similar to Mouse (Mus musculus domesticus) mitochondrial carrier homolog 1 isoform a mRNA, complete cds; nuclear gene for mitochondrial product.	-0.0186518	0.0554384	0.736538	4772.4	4571.77	37.3948	36.072	4290.07	5309.17	4264	5343	250.258	317.756
2001	1775	0	A_42_P466926	290071_Rn	Rattus norvegicus bcl-2 associated death agonist (Bad), mRNA.	0.205573	0.300174	0.49344	48.9125	78.5223	1.80566	2.4977	183.07	136.79	185	133	12.1771	16.0787
2002	1776	0	A_42_P691317	220146_Rn	similar to Mouse acetyl-CoA synthetase mRNA, complete cds.	-0.0501294	0.156582	0.748856	133.222	118.699	2.55359	3.12735	267.983	179.298	265	181	18.0807	21.8656
2004	1777	0	A_43_P19187	AM:ARGI1-036695-CYA	similar to Translation of nuc:AB065000_1 Cricetulus griseus PEX5 mRNA for short form of PTS1-receptor, complete cds. score=1.7e-29	0.140497	0.373205	0.706574	42.302	58.46	1.72832	2.24564	176.5	117.717	176.5	119	11.9455	14.3256
2005	1778	0	A_43_P14301	NM_053795	Rattus norvegicus kinase D-interacting substance of 220 kDa (Kidins220), mRNA.	0.109011	0.222633	0.624387	75.2276	96.6914	2.0663	2.1974	210.086	155.362	208.5	155	14.4286	14.3389
2006	1779	0	A_42_P775366	291982_Rn	similar to Mouse DNA sequence from clone RP23-292E3 on chromosome 11, complete sequence.	0.140316	0.143211	0.327192	118.602	163.835	2.14359	3.47581	251.806	223.968	254	226.5	14.8885	25.751
2007	1780	0	A_43_P19251	BG377207	similar to Translation of nuc:AJ304860_1 Mus musculus partial Bfsp2 gene for phakinin (CP49), exons 5-7. score=6.564e-31	0.18001	0.171904	0.295027	91.7338	138.848	2.32663	3.05394	225.661	197.548	223.5	199.5	16.958	22.0228
2008	1781	0	A_42_P506027	218542_Rn	Rattus norvegicus epididymal retinoic acid-binding protein (Erabp), mRNA.	0.0513317	0.245895	0.83464	72.4571	81.5478	1.82368	2.40895	207.709	140.655	207	138	11.8754	15.4095
2009	1782	0	A_43_P23160	BF553733	unknown function	0.423383	1.0125	0.675832	10.7691	28.5471	1.47055	1.65186	141.397	90.9138	141	90.5	8.80777	9.5298
2010	1783	0	A_43_P21528	CB546863	similar to Protein:NP_032765 nuclear receptor-binding SET-domain protein 1 [Mus musculus]. score=3.404e-30	0.194985	0.354178	0.581956	41.7712	65.4428	1.74131	2.09479	175.768	124.179	175.5	122.5	11.6197	12.7709
2011	1784	0	A_43_P12683	NM_031790	Rattus norvegicus citron (Cit), mRNA.	0.0123877	0.146898	0.932795	133.464	137.325	2.28056	3.03173	267.448	197.965	268	196.5	15.6913	21.4598
2012	1785	0	A_43_P19045	AM:ARGI1-027202-CYA	similar to Protein:NP_058092 BANP homolog; putative transcription factor; Btg3 associated nulcear protein [Mus musculus]. score=7.669e-54	0.364279	0.995454	0.714408	11.8433	27.4	1.40703	1.82414	142.614	89.8246	143	89	8.00391	10.7904
2013	1786	0	A_43_P15451	NM_019180	Rattus norvegicus mast cell protease 6 (Mcpt6), mRNA.	0.00368291	0.0657564	0.955335	515.188	519.575	4.12403	4.55704	614.839	616.629	616.5	615.5	29.2318	37.5457
2014	1787	0	A_42_P589201	287312_Rn	Rattus norvegicus peptide/histidine transporter (LOC246280), mRNA.	0.248152	0.318531	0.43595	43.6378	77.2706	1.72625	2.50167	177.5	135.339	176	134.5	11.3394	15.8863
2015	1788	0	A_43_P13000	NM_053965	Rattus norvegicus solute carrier family 25 (carnitine/acylcarnitine translocase), member 20 (Slc25a20), mRNA.	0.215617	0.380886	0.57133	37.7981	62.0993	1.73478	2.04095	171.556	120.907	171.5	120.5	11.4244	12.0757
2016	1789	0	A_43_P12152	NM_022188	Rattus norvegicus roundabout homolog 1 (Drosophila) (Robo1), mRNA.	-0.044377	0.312725	0.887155	62.9769	56.8597	1.73088	2.02452	198.644	116.898	197	118	11.6512	12.7085
2017	1790	0	A_43_P10960	CA338747	unknown function	0.0686688	0.166043	0.679196	108.693	127.313	2.09852	2.07984	243.069	186.948	241	187	14.2409	13.8354
2018	1791	0	A_42_P566868	292436_Rn	Rattus norvegicus ADP-ribosylation factor 5 (Arf5), mRNA.	0.000871357	0.0557277	0.987525	2601.64	2606.87	20.193	17.9836	2439.22	3001.44	2407	3009	137.422	155.466
2019	1792	0	A_42_P762629	204094_Rn	Rattus norvegicus Msx-interacting-zinc finger (Miz1), mRNA.	0.257139	0.852717	0.762993	15.877	28.7018	1.67003	1.86879	147.283	90.7167	149	89	11.4789	11.2658
2020	1793	0	A_43_P11589	NM_012863	Rattus norvegicus Basic helix-loop-helix transcription factor (bHlH) (Mist1), mRNA.	0.0905363	1.9498	0.962965	8.50266	10.4735	1.62809	1.36417	134.733	75.3333	135.5	75	9.42206	8.14626
2021	1794	0	A_43_P16276	S58644.1	integrin beta 5 subunit [rats, NRK cells, mRNA Partial, 603 nt].	-0.0215905	0.0558345	0.698987	2462.47	2343.05	12.2201	11.5015	2321.1	2697.73	2321	2706.5	83.7765	99.9018
2022	1795	0	A_42_P620907	202589_Rn	similar to Mouse DNA sequence from clone RP23-198N14 on chromosome 11, complete sequence.	0.023161	0.0583569	0.691452	963.837	1016.63	7.2983	8.51487	1013.98	1172.94	1004	1167	48.0402	67.2894
2023	1796	0	A_43_P20666	CB545972	similar to Translation of nuc:BC005482_1 Mus musculus, clone IMAGE:3485061, mRNA, partial cds. score=2.914e-24	0.0750246	0.247789	0.762061	69.9056	83.0877	1.91525	2.0509	205	142.034	205	139	13.234	13.1778
2024	1797	0	A_43_P14367	AA901025	unknown function	-0.00102067	0.0941168	0.991347	242.173	241.604	3.02968	3.40578	368.517	309.897	367.5	314	21.0365	25.5382
2025	1798	0	A_42_P769723	221364_Rn	similar to mouse mitochondrial ribosomal protein S22, clone IMAGE:3588473, mRNA, partial cds.	0.0529858	0.115852	0.647415	170.312	192.411	3.58697	3.74838	301.479	255.646	301	252.5	23.8095	25.09
2026	1799	0	A_43_P17321	CA334259	similar to Translation of nuc:BC005641_1 Mus musculus, clone IMAGE:3708675, mRNA, partial cds. score=1.924e-40	0.108173	0.241536	0.65426	69.0592	88.5919	2.14269	2.47805	203.947	147.281	203	146	15.1486	16.228
2027	1800	0	A_43_P17940	BF408816	unknown function	0.143292	0.243595	0.556372	65.6378	91.2948	1.69836	2.60187	200.31	149.724	201	151	10.8938	17.2868
2028	1801	0	A_42_P624659	297212_Rn	similar to mouse Unknown (protein for MGC:14993), clone MGC:28202 IMAGE:3989666, mRNA, complete cds.	0.106212	0.127043	0.403137	142.601	182.11	2.74067	3.05572	274.864	243.746	268	246	19.5752	22.159
2029	1802	0	A_43_P11552	NM_012763	Rattus norvegicus Protein tyrosine phosphatase, receptor type, A (Ptpra), mRNA.	0.117406	0.265525	0.658371	61.8316	81.0245	2.09309	2.52683	196.623	139.738	199	138	15.3321	17.0283
2030	1803	0	A_42_P664274	216409_Rn	similar to KIAA1598 protein	0.198832	0.258293	0.441424	57.7031	91.2076	1.91836	2.35916	192.032	149.258	190.5	147.5	13.6658	15.8951
2031	1804	0	A_42_P721810	266559_Rn	similar to unnamed protein product	0.0586969	0.411032	0.886445	42.2532	48.3679	1.73636	2.02089	176.69	108.414	175.5	106	11.924	12.3047
2032	1805	0	A_42_P756334	200736_Rn	Rattus norvegicus myosin heavy chain, polypeptide 6, cardiac muscle, alpha (Myh6), mRNA.	0.519323	0.494844	0.293963	19.5033	64.4807	1.47572	2.27316	151.483	122.267	150	120.5	9.36002	14.2768
2033	1806	0	A_43_P16705	BM390303	similar to Translation of nuc:BC004683_1 Mus musculus, clone MGC:7847 IMAGE:3500962, mRNA, complete cds. score=8.821e-15	-0.0914659	0.147556	0.535341	149.585	121.177	2.18331	2.94474	284.18	182.295	280	181	15.1959	21.313
2034	1807	0	A_43_P13313	NM_138867	Rattus norvegicus oxygen regulated protein (150kD) (Orp150), mRNA.	0.245195	0.695779	0.724536	19.7769	34.7819	1.5025	1.91392	151.817	95.9167	152	96.5	9.69971	11.5146
2035	1808	0	A_43_P14883	NM_017281	Rattus norvegicus proteasome (prosome, macropain) subunit, alpha type 4 (Psma4), mRNA.	0.015427	0.063533	0.808146	578.389	599.304	5.68446	6.82689	671.067	705.15	664	711	40.2635	56.1218
2036	1809	0	A_42_P658758	286956_Rn	similar to Mouse DNA sequence from clone RP23-352L3 on chromosome 11, complete sequence.	0.0348085	0.191659	0.855883	96.4456	104.494	2.0557	2.47624	231.557	163.852	232	164	14.4459	17.1346
2037	1810	0	A_43_P14351	AA900803	unknown function	-0.117679	0.233598	0.614424	92.7622	70.7444	1.83481	1.98065	229.254	130.898	229	129	12.3422	12.6922
2038	1811	0	A_43_P13766	AA801281	unknown function	0.0659981	0.767117	0.931439	22.2989	25.9586	1.51529	1.70222	154.607	88.1607	153	89	9.47663	9.52657
2040	1812	0	A_43_P22145	CB547392	similar to Translation of nuc:AK020039_1 Mus musculus 13 days embryo forelimb cDNA, RIKEN full-length enriched library, clone:5930429A01, full insert sequence; putative. score=5.054e-41	-0.0929822	0.243915	0.70305	86.2019	69.588	1.89415	1.85024	222.5	129.613	221.5	129	13.3278	11.8879
2041	1813	0	A_43_P19309	CB605742	similar to Translation of nuc:AK094193_1 Homo sapiens cDNA FLJ36874 fis, clone ASTRO2018169, weakly similar to Oocyte-specific protein P100; unnamed protein product. score=3.759e-60	-0.00781444	0.563087	0.988927	33.178	32.5863	1.66138	1.82156	166.984	93.9524	167	93	11.8124	11.0431
2042	1814	0	A_43_P18986	AM:ARGI1-024628-CYA	similar to Translation of nuc:AB046043_1 Macaca fascicularis brain cDNA, clone:QccE-10858. score=1.259e-37	0.21622	0.0588832	0.000240641	1455.81	2395.11	7.20867	12.5177	1435.45	2735.03	1427	2728	50.1132	109.686
2043	1815	0	A_43_P14641	AA926094	similar to gi|469121|emb|Z31711|CLLYTRSY C.longicaudatus mRNA for lysyl tRNA synthetase, mRNA sequence.	0.069223	0.15321	0.651401	119.039	139.609	2.57499	2.86053	253	199.667	254	198.5	18.6974	20.4041
2044	1816	0	A_42_P693460	308023_Rn	Rattus norvegicus G protein-coupled receptor 83 (Gpr83), mRNA.	-0.0583165	0.125623	0.642491	174.705	152.753	2.29147	2.87392	307.4	215.117	308.5	214.5	15.7471	20.9326
2045	1817	0	A_43_P17326	CB547947	similar to Protein:NP_032645 Moloney leukemia virus 10 [Mus musculus]. score=5.477e-104	0.189171	0.0769204	0.0139202	287.29	444.111	2.6291	5.6278	405.443	527.459	403	522	17.577	45.3154
2046	1818	0	A_42_P584734	228888_Rn	Rattus norvegicus prepro bone inducing protein (Gdf10), mRNA.	-0.0763629	0.652462	0.90683	30.908	25.9244	1.7585	1.81951	164.435	88.0484	165	88.5	12.8019	10.9311
2047	1819	0	A_43_P17094	BE118454	unknown function	0.0803333	0.190556	0.673337	92.0416	110.743	2.15789	2.62924	226.852	169.803	227	169	15.4217	18.3429
2048	1820	0	A_42_P638214	218430_Rn	similar to Protein:NP_077170 RIKEN cDNA 2310005D12 gene [Mus musculus]. score=1.581e-18	-0.00562959	0.270892	0.98342	69.9314	69.0307	1.99681	2.25948	205.516	128.613	205.5	129.5	14.5216	15.0587
2049	1821	0	A_43_P14236	AA899244	unknown function	0.0124151	0.482508	0.979472	37.8934	38.9923	1.5764	1.64029	172.121	99.7759	171	100	10.3145	9.21487
2050	1822	0	A_42_P471335	200741_Rn	similar to Similar to zinc finger protein 76 (expressed in testis)	-0.0519629	0.147247	0.724165	143.316	127.155	2.2161	3.16686	277.667	188.1	280	190	15.3707	22.873
2051	1823	0	A_42_P547305	298903_Rn	Rat MAL protein gene and mRNA.	-0.0760217	0.0890575	0.393313	288.803	242.427	3.45979	3.54328	412.587	312.429	408	315	25.3368	27.9549
2052	1824	0	A_43_P15331	NM_052801	Rattus norvegicus von Hippel-Lindau syndrome (Vhl), mRNA.	0.0413095	0.106536	0.6982	192.98	212.237	2.81566	3.49542	322.623	277.18	323	277	20.1082	26.5277
2053	1825	0	A_43_P13793	CB547086	unknown function	0.141202	0.194492	0.467837	83.7798	115.969	2.00476	2.41697	218.278	174.537	218	174.5	13.15	15.6563
2054	1826	0	A_43_P20404	CB545728	similar to Protein:NP_032642 Kruppel zinc finger protein 2 [Mus musculus]. score=8.376e-10	0.110991	0.149731	0.458528	116.462	150.375	2.2224	2.92876	250.083	210.333	250.5	212	15.4605	20.9824
[truncated: 19,620 more rows]
