# Supplementary material for: Dendritic mRNAs encode diversified functionalities in hippocampal pyramidal neurons
Source: BMC Neurosci. 2006 Feb 17;7:17. doi: 10.1186/1471-2202-7-17 (PMC1386695; doi:10.1186/1471-2202-7-17)
Supplement: Additional File 3 — Original results from three microarrays, including gene ID, log ratio, log ratio error, P value, and signal intensities, signal error, mean signal, median signal, and pixel S Dev for both red and green signals. [file 1471-2202-7-17-S3.xls]

## Sheet: Sheet1
FeatureNum	ProbeUID	ControlType	ProbeName	GeneName	Description	LogRatio	LogRatioError	PValueLogRatio	gProcessedSignal	rProcessedSignal	gProcessedSigError	rProcessedSigError	gMeanSignal	rMeanSignal	gMedianSignal	rMedianSignal	gPixSDev	rPixSDev
1	0	1	(+)Pro25G-03	Pro25G		-1.00184	0.112203	4.30384e-19	951.252	94.7222	12.0312	2.23644	1069.46	158.397	1053	158	94.7805	15.8608
2	1	-1	(-)3xSLv1	NegativeControl		-0.20431	0.600058	0.733492	38.673	24.16	1.9217	2.27196	167.797	83.7458	165	83	15.7105	12.5115
3	2	0	A_43_P21252	CB546590	similar to GCGPROT:UBPO_HUMAN UBIQUITIN CARBOXYL-TERMINAL HYDROLASE 24 (EC 3.1.2.15) (UBIQUITIN THIOLESTERASE 24) (UBIQUITIN-SPECIFIC PROCESSING PROTEASE 24) (DEUBIQUITINATING ENZYME 24) (FRAGMENT). score=3.627e-88	0.102645	0.241265	0.670511	69.5957	88.1511	1.77013	2.61862	199.55	142.533	197.5	143.5	13.2197	16.4177
4	3	0	A_42_P534203	272585_Rn	unknown function	-0.52478	0.0770414	9.64816e-12	1006.29	300.567	10.0152	3.53603	1087.48	376.597	1082.5	378	75.2551	27.8794
5	4	0	A_43_P22195	CB547437	similar to Protein:NP_035048 natural killer tumor recognition [Mus musculus]. score=1.396e-17	0.056183	0.242627	0.816879	73.071	83.1625	1.9106	2.73471	203.45	138.017	202	139.5	14.6072	17.3024
6	5	0	A_43_P16421	AA964066	similar to Translation of nuc:AK013017_1 Mus musculus 10, 11 days embryo cDNA, RIKEN full-length enriched library, clone:2810406P09, full insert sequence; putative. score=4.569e-21	-0.15946	0.169254	0.346124	138.079	95.6465	2.14561	2.43351	270.327	152.404	269.5	150.5	15.0199	14.5861
7	6	1	(+)Pro25G-02	Pro25G		-1.08788	0.119726	1.02406e-19	934.719	76.3492	12.8947	2.18559	1061.75	139.233	1028	139	100.116	14.8534
8	7	0	A_43_P13118	NM_130424	Rattus norvegicus transmembrane protease, serine 2 (Tmprss2), mRNA.	0.148448	0.14936	0.320274	111.821	157.388	5.15186	4.47519	240.611	211.833	236.5	213	39.4559	30.1122
9	8	0	A_43_P19445	CB605581	similar to Translation of nuc:AB046834_1 Homo sapiens mRNA for KIAA1614 protein, partial cds; Start codon is not identified.. score=2.475e-27	0.0555382	0.433973	0.898168	40.13	45.6044	1.56159	2.09779	168.852	102.459	167	104	11.9483	11.5781
10	9	0	A_43_P11302	BQ206007	unknown function	-0.0123176	0.221748	0.955702	87.0242	84.5907	1.87054	2.63714	218.136	139.966	218	142	13.9401	16.5904
11	10	0	A_43_P22361	AA964019	unknown function	-0.382899	0.121619	0.00164196	267.56	110.796	19.0811	7.20069	400.259	169.87	414	179	145.572	50.3449
12	11	0	A_43_P10152	BF420136	unknown function	-0.240792	0.066366	0.000285348	776.166	445.823	60.9333	25.6552	864.35	529.5	894	549.5	451.275	207.664
13	12	0	A_42_P573643	234509_Rn	Rattus norvegicus sex hormone binding globulin (Shbg), mRNA.	-0.22579	0.0593001	0.000140333	2194.32	1304.7	214.308	98.791	2138.64	1483.03	1840.5	1525.5	1499.84	818.68
14	6	1	(+)Pro25G-02	Pro25G		-0.859639	0.0963166	4.45161e-19	1297.01	179.186	56.278	14.8567	1374.41	248.869	1135	200	424.315	119.913
15	13	0	A_43_P13367	NM_139105	Rattus norvegicus ribonuclease/angiogenin inhibitor (Rnh1), mRNA.	-0.270889	0.0654776	3.51682e-05	913.746	489.707	34.1332	14.2415	990.931	578.328	931.5	556	247.049	113.805
16	14	0	A_43_P20241	CB545584	similar to Protein:NP_061301 DNA cross-link repair 1A, PSO2 homolog (S. cerevisiae); SNM1 protein; DNA cross-link repair protein (S. cerevisiae) [Mus musculus]. score=9.316e-28	0.045967	0.174052	0.791703	105.866	117.686	2.03785	2.34902	236.069	172.638	235.5	172	14.9348	14.6775
17	15	0	A_43_P21201	CB544431	similar to Translation of nuc:AB063290_1 Mus musculus dyslike mRNA for dystrophin-like protein, partial cds. score=2.341e-19	0.0823755	0.158359	0.602937	112.877	136.452	1.9941	2.83635	242.421	191.333	241	193	14.2277	18.5466
18	16	0	A_43_P11033	BF562144	unknown function	-0.0933853	0.257547	0.716908	81.4446	65.6867	1.8939	2.4227	213.276	121.983	214.5	123	14.3035	14.5246
19	17	0	A_43_P13501	CB545791	unknown function	-0.0447239	0.0872109	0.608074	287.885	259.714	3.33221	3.78687	411	322.119	411	319	24.5497	27.9001
20	18	0	A_43_P22765	BF386335	unknown function	-0.136509	0.430178	0.750992	50.3508	36.7703	1.3089	2.2129	180.729	94.8814	180	94	8.94394	12.3051
21	6	1	(+)Pro25G-02	Pro25G		-1.13394	0.121746	1.23059e-20	1013.58	74.4584	14.3088	2.39265	1138.77	137.516	1136	134.5	112.743	16.9616
22	19	0	A_42_P694253	223332_Rn	Rat GABAB1 receptor (GABABR1) gene, exons 1 through 9.	0.206565	0.0746697	0.00566807	304.624	490.151	3.56338	6.79809	419.855	564.807	422	563	26.3095	54.1727
23	20	0	A_43_P20815	CB546140	similar to Protein:NP_034231 endothelial differentiation, sphingolipid G-protein-coupled receptor, 3 [Mus musculus]. score=1.219e-19	-0.127996	0.300235	0.669876	72.1358	53.7224	1.65292	2.27378	203.932	110.661	203	111	12.2627	13.24
24	21	0	A_43_P19256	AW534366	similar to Translation of nuc:AK014865_1 Mus musculus adult male testis cDNA, RIKEN full-length enriched library, clone:4921511D23, full insert sequence; putative. score=2.968e-24	0.049116	0.443494	0.911816	39.5514	44.2871	1.62843	2.15189	168.241	101.276	169	101.5	12.3719	11.6946
25	22	0	A_43_P11341	CA509273	unknown function	0.144183	0.0963593	0.134575	199.094	277.486	3.21235	3.76416	324.298	336.561	325	334	23.484	26.8973
26	23	0	A_43_P23211	BF560076	unknown function	-0.112587	0.257106	0.661458	83.36	64.3237	1.74915	1.97628	215.41	120.77	215	122	13.2229	11.2359
27	24	0	A_43_P10868	CB544682	unknown function	0.0316118	0.104489	0.762243	200.412	215.544	2.69534	3.09791	327.597	273.532	329.5	275.5	20.3377	22.3839
28	6	1	(+)Pro25G-02	Pro25G		-1.12551	0.120249	7.98367e-21	1053.03	78.8736	11.5416	2.05661	1174.31	142.22	1162	138	88.2579	13.7114
29	25	0	A_42_P512232	343933_Rn	similar to Mouse zinedin (Zin) mRNA, complete cds.	0.0693047	0.0677914	0.306628	437.668	513.392	3.68307	4.88412	545.067	594.567	543	593	26.4984	38.3376
30	26	0	A_43_P20500	CB545823	similar to Translation of nuc:AF186605_1 Homo sapiens MLL2 protein mRNA, partial cds. score=2.426e-25	-0.0172336	0.217728	0.936912	89.2424	85.7704	1.75211	2.50873	220.403	141.177	222	142.5	13.0767	16.0231
31	27	0	A_43_P19092	CA512454	similar to Protein:NP_113569 WD repeat domain 6 [Mus musculus]. score=3.823e-73	0.0618757	0.164966	0.7076	110.361	127.259	1.99429	2.91563	240.237	182.203	238	180	14.5547	19.3914
32	28	0	A_43_P22018	CB547284	similar to Protein:NP_000100 dystrophin Dp427c isoform [Homo sapiens]. score=1.366e-41	-0.0625536	0.515979	0.903507	38.5672	33.3937	1.64153	1.97385	167.464	91.6964	167	91.5	12.4272	9.95795
33	29	0	A_43_P10509	AA956113	unknown function	-0.221831	0.365351	0.543738	65.2376	39.1442	1.81123	1.91371	197.238	97.2857	196	95	14.5997	10.3899
34	30	0	A_42_P765851	384950_Rn	similar to Mouse DNA sequence from clone RP23-381C21 on chromosome 11, complete sequence.	0.0133899	0.104581	0.898123	204.377	210.776	2.40766	3.47469	331.684	268.86	331	271	17.0997	24.3885
35	6	1	(+)Pro25G-02	Pro25G		-1.10951	0.118853	1.00813e-20	1056.73	82.1206	12.5138	2.7365	1176.12	145.617	1144.5	146	96.379	19.7141
36	31	0	A_42_P641151	208123_Rn	similar to Mouse chromosome 6 clone RP24-79O16, complete sequence.	-0.105805	0.415437	0.798967	50.4337	39.529	2.38545	1.97921	180.685	97.3333	180.5	96	19.0271	10.0132
37	32	0	A_43_P18314	BE100778	similar to Protein:NP_598620 RIKEN cDNA 2810002E22 [Mus musculus]. score=3.527e-79	0.0451416	0.122321	0.712096	160.327	177.888	2.40141	3.50956	289.017	234.186	286	233	17.6562	24.6741
38	33	0	A_43_P18741	CB544862	similar to Protein:NP_033487 ubiquitin protein ligase E3 component n-recognin 1; ubiquitin-protein ligase e3 componen n-recognin [Mus musculus]. score=2.091e-77	-0.0273152	0.0849606	0.747828	294.834	276.861	3.23057	3.83548	416.935	340.177	418	343.5	24.231	29.1067
39	34	0	A_43_P18661	CA511855	similar to Protein:NP_082509 leucine rich protein LRP130 [Mus musculus]. score=6.574e-56	0.167438	0.433912	0.699586	35.1066	51.621	1.386	2.25125	163.018	107.614	163	107	9.67045	12.3776
40	35	0	A_42_P765427	206698_Rn	similar to Mouse, clone MGC:37676 IMAGE:5043252, mRNA, complete cds.	-0.214189	0.0888297	0.0158985	346.995	211.902	4.22478	3.46954	470.541	274.328	464	274	32.2307	25.7745
41	36	0	A_43_P17894	CB547572	similar to Translation of nuc:M15650_1 Rat insulin-like growth factor I gene, exon 4; preproinsulin-like growth factor I. score=9.521e-09	0.487159	0.120891	5.584e-05	100.151	307.479	2.21649	3.80246	226.103	359.483	226	358	15.8476	26.7826
42	6	1	(+)Pro25G-02	Pro25G		-1.11903	0.119598	8.23694e-21	1059.02	80.515	11.528	2.19465	1179.15	143.949	1163	142	88.0585	14.9429
43	37	0	A_42_P557653	348004_Rn	similar to Mouse heterogenous nuclear ribonucleoprotein A2/B1 (hnRNP A2/B1) mRNA, complete cds.	-0.104298	0.0700328	0.136415	491.873	386.861	5.88136	6.00125	599.483	461.917	606	458	43.5522	47.2381
44	38	0	A_43_P22983	BF522304	unknown function	0.037455	0.156813	0.811221	120.249	131.081	2.03439	3.06769	250.145	186.419	249	184.5	15.1991	21.2082
45	39	0	A_43_P22064	CB544674	similar to Protein:NP_032761 nuclear receptor interacting protein 1 [Mus musculus]. score=3.578e-20	0.0511593	0.142048	0.71873	132.751	149.347	2.24778	3.00588	262.121	204.914	262	209	16.4296	20.2582
46	40	0	A_43_P23348	BG665613	unknown function	-0.147448	0.212611	0.487988	106.03	75.5061	1.73408	2.0367	238.643	132	238.5	131	12.2198	11.5586
47	41	0	A_42_P588606	202937_Rn	similar to zinc finger protein ZNF135	-0.00669397	0.107927	0.950545	200.31	197.246	2.3869	2.58892	328.185	255.037	330	252.5	16.5371	16.8925
48	42	0	A_43_P16080	AF053096.1	Rattus norvegicus Sertoli cell methoxy acetic acid induced gene, partial sequence.	0.0692441	0.180213	0.700804	99.1398	116.276	2.07359	2.55027	229.224	170.931	228	172.5	15.3315	16.1993
49	6	1	(+)Pro25G-02	Pro25G		-1.17152	0.123521	2.43768e-21	1083.74	73.0135	14.108	2.35506	1207.1	136.213	1192	138	110.044	16.5379
51	43	0	A_43_P22417	AI549500	unknown function	0.0354452	0.0676477	0.600301	454.747	493.418	3.68878	4.94394	561.586	573.879	564.5	571.5	26.0977	38.1732
52	44	0	A_43_P18452	AI138018	similar to Translation of nuc:AK012765_1 Mus musculus 10, 11 days embryo cDNA, RIKEN full-length enriched library, clone:2810019K23, full insert sequence; putative. score=1.837e-23	0.0870081	0.0799165	0.27627	290.571	355.026	2.99433	3.8081	409.933	421.733	412	422.5	21.677	28.7047
53	45	0	A_42_P745224	294549_Rn	similar to Genomic sequence for Mouse (Mus musculus), clone RP23-206M19, complete sequence.	-0.032421	0.411037	0.937131	46.9485	43.5714	1.44157	2.23033	176.593	100.847	177	97	10.3958	12.498
54	46	0	A_42_P754647	325029_Rn	similar to Mouse Ulip gene, partial sequence.	0.071823	0.11353	0.526974	171.17	201.953	2.5385	3.77757	299.091	258.636	296	262	18.0486	26.0124
55	47	0	A_43_P15699	BQ209242	Rat mRNA for ribosomal protein L37a.	-0.0227895	0.0932731	0.806974	251.822	238.948	2.26707	3.36802	376.983	299.397	377	302	15.7919	24.1145
56	6	1	(+)Pro25G-02	Pro25G		-1.13295	0.119943	3.528e-21	1104.94	81.3558	14.6083	2.16706	1222.62	144.967	1198	144	113.375	14.9911
57	48	0	A_43_P15834	AW919734	Rat thymidine kinase mRNA, 5 end.	-0.099054	0.314814	0.753033	66.5123	52.9478	1.6754	2.07882	197.828	109.81	200	110	12.4466	11.5173
58	49	0	A_43_P18280	CA334076	similar to Protein:NP_082731 RIKEN cDNA 3110043J09 [Mus musculus]. score=1.941e-77	0.00443235	0.3322	0.989355	55.9628	56.5369	1.71978	2.24925	186.07	112.772	183	111	12.8478	12.6928
59	50	0	A_43_P18731	CB544844	similar to Translation of nuc:AB011132_1 Homo sapiens mRNA for KIAA0560 protein, partial cds; Start codon is not identified. hh01648 cDNA clone for KIAA0560 has a 41-bp deletion at the region from 388 to 428 of the sequence of KIAA0560. score=6.105e-87	-0.0157577	0.106341	0.882201	206.545	199.185	2.43317	3.17642	334.279	257.213	335	259	17.9491	22.7897
60	51	0	A_43_P12519	NM_031114	Rattus norvegicus S-100 related protein, clone 42C (S100A10), mRNA.	0.0992032	0.0753485	0.187976	324.447	407.706	3.401	4.67538	440.508	478.771	435	476	24.9116	36.3421
61	52	0	A_43_P14645	AA926120	unknown function	0.268353	1.19049	0.821656	11.1989	20.7744	1.38996	1.67674	134.965	81.421	135	82	9.46038	7.89427
63	6	1	(+)Pro25G-02	Pro25G		-1.16727	0.122888	2.12628e-21	1099.42	74.7995	13.0808	2.12794	1221.1	138.113	1200	138	102.664	14.6926
64	53	0	A_42_P683372	201509_Rn	similar to Mouse, nuclear transport factor 2 (placental protein 15), clone MGC:7387 IMAGE:3487899, mRNA, complete cds.	0.0534824	0.319681	0.867134	54.9949	62.202	1.69554	2.40163	184.787	117.885	182	117	12.9912	14.3899
65	54	0	A_43_P13383	NM_139330	Rattus norvegicus SPA-1 like protein p1294 (Spa-1), mRNA.	0.0351782	0.0857856	0.681754	269.908	292.68	3.76247	3.99753	392.368	355.614	393	355	27.4569	29.135
66	55	0	A_43_P19165	AM:ARGI1-035712-CYA	similar to Protein:NP_036582 solute carrier family 13 (sodium/sulfate symporters), member 4; sulphate transporter 1; solute carrier family 13 (sodium/sulphate symporters), member 4 [Homo sapiens]. score=7.219e-70	-0.0616353	0.391791	0.874995	50.9592	44.2168	1.48901	1.99467	181.054	101.527	182	102	10.4871	10.2936
67	56	0	A_43_P19190	CB548267	similar to Protein:NP_038820 alpha-N-acetylglucosaminidase (Sanfilippo disease IIIB); alpha-N-acetylglucosaminidase, lysosomal [Mus musculus]. score=7.039e-30	-0.0124584	0.165317	0.939928	119.97	116.577	2.04684	2.6469	250.546	172.2	251	172	14.5243	16.6915
68	57	0	A_43_P14780	AA956395	unknown function	0.0595867	0.243782	0.8069	72.4168	83.0665	1.6164	2.32176	202.759	137.897	202	140	11.485	13.8332
69	58	0	A_42_P841762	295799_Rn	Rattus norvegicus calcium channel, voltage-dependent, alpha2/delta subunit 1 (Cacna2), mRNA.	0.394907	0.0718978	3.96023e-08	348.303	864.697	4.25898	8.79276	456.305	964.559	455	963	30.4666	69.9542
70	6	1	(+)Pro25G-02	Pro25G		-1.15386	0.121769	2.6475e-21	1099.47	77.148	12.5889	2.12635	1219.76	140.559	1219	140	96.2399	14.3422
71	59	0	A_42_P777817	304916_Rn	similar to Mouse homeobox protein Nkx3.1 mRNA, complete cds.	0.0192615	0.184533	0.916868	102.356	106.997	1.99356	2.70741	232.967	162.1	232	160	14.8905	17.6671
72	60	0	A_42_P467199	204056_Rn	unknown function	0.0784942	0.345714	0.820385	49.2683	59.0284	1.43769	2.36172	178.593	114.797	180	112	10.161	13.7362
73	61	0	A_42_P781919	221721_Rn	Rattus norvegicus complement component 1, q subcomponent, beta polypeptide (C1qb), mRNA.	-0.39007	0.0797752	1.01034e-06	585.608	238.527	6.39504	3.46124	695.712	306.814	682	310	47.517	25.9778
74	62	0	A_43_P20630	CB545937	similar to Protein:NP_598727 RIKEN cDNA 1110005N04 [Mus musculus]. score=9.575e-55	0.0975068	0.12876	0.448886	141.658	177.316	2.221	3.38295	270.232	232.893	271	234	15.7457	22.9693
75	63	0	A_43_P13578	CB546187	unknown function	0.041748	0.141946	0.768673	134.312	147.865	2.13727	3.4428	263.759	203.517	264	202	15.4481	23.6103
76	64	0	A_43_P14014	NM_022514	Rattus norvegicus ribosomal protein L27 (Rpl27), mRNA.	-0.138048	0.067846	0.0418785	571.026	415.535	5.30409	5.45577	673.19	493.879	668.5	498.5	38.2579	42.3428
77	6	1	(+)Pro25G-02	Pro25G		-1.14015	0.12095	4.23702e-21	1081.05	78.2888	13.1486	2.53072	1201.47	141.695	1189	142	100.553	17.8076
78	65	0	A_43_P17421	AA819689	similar to Translation of nuc:BC031462_1 Mus musculus, Similar to centaurin, beta 1, clone MGC:25782 IMAGE:4017986, mRNA, complete cds. score=2.393e-76	0.152288	0.247397	0.538185	63.8801	90.7096	1.82163	2.28058	193.373	144.627	192	144	12.6995	12.6396
79	66	0	A_43_P18934	CB548210	similar to Protein:NP_038748 MAX-interacting protein [Mus musculus]. score=1.576e-78	0.0165354	0.338961	0.961092	54.0547	56.1525	1.86996	2.45361	183.983	112.362	183	112	14.4762	14.3474
80	67	0	A_43_P16215	D28966.1	Rattus sp. mRNA for prostacyclin receptor, complete cds.	0.151457	0.060433	0.0122035	732.779	1038.56	4.59192	9.09431	811.857	1166.68	812	1161.5	31.498	71.8967
81	68	0	A_43_P12117	NM_021757	Rattus norvegicus pleiotropic regulator 1 (Plrg1), mRNA.	0.307457	0.300498	0.306233	43.0423	87.368	1.56596	2.60681	171	140.246	170	140	11.1883	15.5153
82	69	0	A_43_P11222	AA858919	unknown function	0.115634	0.125168	0.355572	143.714	187.557	2.7963	3.27571	272.018	243.125	272.5	245	20.5493	22.2188
83	70	0	A_43_P22372	AI044201	unknown function	0.0592653	0.161872	0.714272	113.09	129.626	2.01897	2.75568	242.918	184.656	244	185	14.9937	18.4949
84	6	1	(+)Pro25G-02	Pro25G		-1.16329	0.122951	3.03861e-21	1077.15	73.9589	12.4673	2.44253	1200.21	137.177	1192	136.5	97.9467	17.4398
85	71	0	A_42_P533532	227752_Rn	similar to Translation of nuc:AF353993_1 Mus musculus beta-amyloid binding protein (Bbp) mRNA, complete cds; integral membrane glycoprotein. score=1.249e-80	0.0768619	0.0767382	0.316531	318.684	380.384	4.34793	6.20782	435.833	449.717	435.5	441	32.2675	48.2012
86	72	0	A_42_P825912	216085_Rn	similar to unnamed protein product	0.0344749	0.135494	0.799156	143.151	154.978	2.63749	3.03956	272.448	210.879	271	211	19.721	20.6186
87	73	0	A_42_P626023	292753_Rn	similar to centrosomal P4.1-associated protein	0.172148	0.541372	0.750496	27.8892	41.4558	1.51625	2.19524	154.983	98.4833	154.5	98	11.5531	12.0613
88	74	0	A_43_P14678	AI231047	unknown function	0.00506187	0.109463	0.963117	193.886	196.159	2.93637	3.38448	321.862	253.707	319	252	21.7888	23.7738
89	75	0	A_43_P22960	BF418352	unknown function	0.131875	0.430991	0.759619	36.9053	49.9993	1.51692	2.14069	165.088	106.246	163	107	11.0765	11.533
91	6	1	(+)Pro25G-02	Pro25G		-1.18697	0.124741	1.81005e-21	1087.95	70.7363	14.4589	1.7145	1212.53	133.86	1192	133	109.155	10.3414
92	76	0	A_42_P670901	227615_Rn	JM4 protein, JM5 protein, T54 protein, JM10 protein, A4 differentiation-dependent protein, triple LIM domain protein 6, and synaptophysin genes, complete cds; and L-type calcium channel alpha-1 subunit gene, partial cds, complete sequence. score=5.681e-19	0.0315946	0.144554	0.826988	133.017	143.055	2.08664	2.78309	262.627	198.729	263	199	15.1554	18.6472
93	77	0	A_42_P671171	201347_Rn	Rattus norvegicus Cystatin beta (Cstb), mRNA.	-0.0236574	0.0922635	0.797634	256.37	242.778	3.07207	3.89766	381.241	303.5	382.5	305.5	22.4322	28.3148
94	78	0	A_43_P16326	U78121.1	Rattus norvegicus zinc finger protein 10 (AZF10) mRNA, partial cds.	0.17772	0.701072	0.799884	21.3413	32.1322	1.42546	2.13527	147.333	90.5	146.5	90	10.0433	10.9523
95	79	0	A_43_P11280	BQ204903	unknown function	0.147636	0.0678984	0.0296779	412.388	579.351	4.37356	5.95397	520.033	663.738	516	658	32.0536	47.5268
96	80	0	A_43_P12660	NM_031745	Rattus norvegicus restin (Rsn), mRNA.	0.257417	1.22909	0.834107	10.9975	19.8935	1.4954	1.7558	134.707	80.6897	134	81	10.6524	8.71821
97	81	0	A_43_P20808	CB544325	similar to Protein:NP_071324 gigaxonin [Homo sapiens]. score=4.204e-53	0.272823	0.788365	0.729296	16.8427	31.5671	1.28373	2.11346	141.947	90.1228	142	91	8.65906	11.1453
98	6	1	(+)Pro25G-02	Pro25G		-1.17857	0.124151	2.24454e-21	1081.59	71.6961	14.1193	1.90498	1205.82	134.839	1196.5	134	105.608	11.9845
99	82	0	A_42_P464205	228229_Rn	similar to Mouse MEK kinase mRNA, complete cds.	-0.0112331	0.132024	0.932194	155.682	151.707	2.25863	3.03664	285.241	208.086	283.5	203.5	16.3967	20.6485
100	83	0	A_42_P697962	289881_Rn	similar to centromere autoantigen B	0.102965	0.143211	0.472157	123.842	156.976	2.07626	3.49553	252.828	212.035	251.5	210.5	14.9175	23.989
101	84	0	A_43_P12542	NM_031147	Rattus norvegicus cold inducible RNA-binding protein (Cirbp), mRNA.	0.266687	0.661481	0.686826	20.2544	37.4289	1.37018	2.23402	146.065	94.9677	146.5	96	10.1317	12.5162
102	85	0	A_43_P20753	CB546070	similar to Translation of nuc:AB060190_1 Macaca fascicularis brain cDNA clone:QccE-21404, full insert sequence. score=2.633e-86	0.0995473	0.149979	0.506857	117.792	148.137	1.64798	3.33851	246.983	203.052	247.5	199.5	11.0016	22.6843
103	86	0	A_42_P796826	283910_Rn	Rattus norvegicus melanoma antigen, family D, 1 (Maged1), mRNA.	0.304105	0.319046	0.340504	40.6144	81.806	1.81651	2.62039	168.454	135.018	167	134	13.5275	15.2528
104	87	0	A_43_P15025	AW918961	unknown function	0.0451684	0.443127	0.918811	39.7679	44.1267	1.3864	2.00623	168.491	101.14	169	99	9.69006	10.4411
105	6	1	(+)Pro25G-02	Pro25G		-1.01114	0.108045	8.09367e-21	1265.57	123.353	24.5921	5.22958	1357.29	189.673	1388	190	177.848	39.0052
106	88	0	A_43_P12777	NM_053343	Rattus norvegicus double cortin and calcium/calmodulin-dependent protein kinase-like 1 (Dcamkl1), mRNA.	0.398386	0.607123	0.511703	18.6329	46.63	1.64407	2.14393	144.145	102.764	143	104	12.4237	11.1122
107	89	0	A_43_P20893	CB546214	similar to Protein:NP_032761 nuclear receptor interacting protein 1 [Mus musculus]. score=8.003e-48	0.103283	0.808708	0.898376	20.2305	25.6619	1.3496	1.82374	145.919	85.1129	146	84	9.81183	9.17249
108	90	0	A_42_P731318	203872_Rn	similar to Mouse DNA sequence from clone RP23-17N7 on chromosome 11, complete sequence.	0.296292	0.312696	0.343364	41.8819	82.8548	1.49296	2.73249	169.825	136.053	171	135	10.4764	16.3843
109	91	0	A_42_P813165	207839_Rn	unknown function	0.0682146	0.166128	0.681354	108.688	127.174	2.39242	2.74416	238.535	182.035	240	178	18.0226	17.8865
110	92	0	A_42_P526293	297955_Rn	similar to Mouse C184L-22 mRNA, complete cds.	0.0837886	0.0713826	0.240477	374.237	453.874	3.17146	4.74333	486.474	529.491	488	527	22.1005	35.9618
111	93	0	A_43_P17532	CB546382	similar to Translation of nuc:AJ277959_1 Cloning vector pHS4, luciferase reporter vector containing HS4 insulator sequence. score=1.003e-88	0.0629721	0.243827	0.796202	72.1163	83.3692	1.84584	2.32619	202.426	138.167	201	137	13.2659	13.3809
112	6	1	(+)Pro25G-02	Pro25G		-1.17832	0.125078	4.48216e-21	1032.95	68.5115	13.1306	1.86729	1160.85	131.414	1157	132	100.278	11.7936
113	94	0	A_42_P696386	217404_Rn	similar to Mouse unknown WZ3-85 mRNA, complete cds.	0.284594	0.159993	0.0752746	87.9501	169.367	1.86718	2.81149	216	221.983	216.5	222.5	13.4316	18.7991
114	95	0	A_42_P577431	295616_Rn	similar to Mouse BCL3 (Bcl3) mRNA, complete cds.	0.0190051	0.315892	0.952026	57.9567	60.5492	1.45503	2.30596	188.1	116.483	186	117.5	10.3297	13.539
115	96	0	A_43_P22132	CB547380	similar to Translation of nuc:AK096727_1 Homo sapiens cDNA FLJ39408 fis, clone PLACE6013672; unnamed protein product. score=1.075e-45	0.131748	0.154213	0.392925	109.864	148.8	1.7794	2.78206	238.904	203.288	240.5	203	11.6556	17.3695
116	97	0	A_42_P576497	217666_Rn	Rattus norvegicus mercaptopyruvate sulfurtransferase (Mpst), mRNA.	0.0282218	0.174149	0.871262	107.998	115.249	1.98272	3.03991	238.368	170.368	238	172	14.3036	19.8725
117	98	0	A_43_P12171	NM_022222	Rattus norvegicus preproprolactin-releasing peptide (LOC63850), mRNA.	0.181159	0.165526	0.273761	95.608	145.095	1.87514	3.22349	224.509	198.792	226	195	12.75	20.6084
118	99	0	A_42_P825064	293890_Rn	similar to mouse pallidin, clone MGC:27805 IMAGE:3256910, mRNA, complete cds.	0.146347	0.196031	0.455334	82.5564	115.637	1.75873	3.26211	212.107	169.393	214.5	167	12.318	21.0469
119	6	1	(+)Pro25G-02	Pro25G		-1.20804	0.12752	2.70928e-21	1036.94	64.2258	13.4239	2.16559	1167.33	127	1150	127	101.886	14.2566
120	100	0	A_43_P19355	CB605877	similar to Translation of nuc:AK095667_1 Homo sapiens cDNA FLJ38348 fis, clone FCBBF4000548; unnamed protein product. score=5.472e-33	0.0482179	0.55524	0.930797	31.5342	35.2371	1.40519	2.05723	159.3	93.1833	159	90.5	10.329	10.9475
121	101	0	A_42_P769597	204370_Rn	similar to data source:SPTR, source key:Q9NXS2, evidence:ISS~homolog to CDNA FLJ20084 FIS, CLONE COL03526~putative	0.163026	0.256956	0.525787	60.5916	88.1937	1.89744	2.28072	189.944	142.093	188	141	13.8352	12.9459
122	102	0	A_42_P841714	253447_Rn	similar to mouse E3 ubiquitin ligase SMURF1, clone MGC:28022 IMAGE:3660965, mRNA, complete cds.	0.141783	0.135812	0.296502	126.158	174.863	2.29149	3.71375	254.633	229.783	255	229	17.0194	26.2156
123	103	0	A_43_P10935	BF419621	unknown function	-0.174509	0.0955857	0.0678979	291.907	195.315	3.59683	3.30082	418.175	255.873	415	253	27.8843	24.5202
124	104	0	A_43_P18633	BF557909	unknown function	0.272751	0.734275	0.710298	18.093	33.9048	1.22014	2.07259	143.472	92.0377	144	92	7.65507	10.3978
125	105	0	A_43_P15493	NM_145095	Rattus norvegicus ether-a-go-go-like potassium channel 1 (ELK1) (LOC246325), mRNA.	0.0714493	0.35854	0.842045	47.8577	56.4159	1.52019	1.98887	177.123	112.386	178	111	10.9055	10.5335
126	6	1	(+)Pro25G-02	Pro25G		-1.18288	0.124847	2.67655e-21	1063.81	69.8199	11.305	2.28578	1189.83	132.847	1176	133	86.8255	15.6225
127	106	0	A_43_P18721	CB548158	similar to Translation of nuc:U13262_1 Mus musculus myelin gene expression factor (MEF-2) mRNA, partial cds. score=1.632e-48	0.213454	0.339162	0.529115	42.6941	69.7947	1.38694	2.34452	171.018	124.246	172	125	9.42165	13.3861
128	107	0	A_42_P528083	208317_Rn	similar to Mouse, RIKEN cDNA 2610027O18 gene, clone MGC:6806 IMAGE:2648293, mRNA, complete cds.	0.153321	0.238969	0.521137	66.1831	94.2036	2.09564	2.54981	195.702	148.035	198	150	15.9474	15.4954
129	108	0	A_42_P453853	287719_Rn	Rattus norvegicus caspase-8 (Casp8), mRNA.	0.054685	0.104702	0.601467	194.689	220.814	2.22883	3.1468	321.767	278.633	319.5	276	15.9855	22.4076
130	109	0	A_42_P580274	298228_Rn	similar to Mouse, RIKEN cDNA 1700057K18 gene, clone MGC:6802 IMAGE:2648192, mRNA, complete cds.	0.157757	0.30183	0.601206	51.5487	74.1266	1.43846	2.72941	180.621	128.621	181.5	130.5	9.92751	16.5771
131	110	0	A_42_P639174	203920_Rn	similar to Mouse, clone MGC:36603 IMAGE:5325029, mRNA, complete cds.	0.00642146	0.0649501	0.921243	536.374	544.363	4.16632	4.88321	637.131	630.246	632	630	30.2872	38.9079
132	111	0	A_42_P606262	207474_Rn	similar to Mouse, clone IMAGE:5322051, mRNA.	-0.040965	0.171971	0.811719	118.594	107.918	2.41798	2.70694	249.603	163.69	250.5	161.5	18.3255	17.5211
133	6	1	(+)Pro25G-02	Pro25G		-1.21617	0.127135	1.11162e-21	1091.86	66.3741	14.2296	2.19033	1219.05	129.35	1213	129.5	110.471	14.9063
134	112	0	A_42_P500847	204961_Rn	similar to unnamed protein product	-0.00371342	0.350844	0.991555	53.4097	52.955	1.6655	2.25052	183.4	109.45	184	109.5	12.6935	12.9607
135	113	0	A_43_P17250	BF558344	unknown function	0.098673	0.133331	0.459263	135.564	170.144	2.11018	2.94461	264.283	225.55	262	227.5	15.3591	20.253
136	114	0	A_43_P19649	CB546766	similar to Translation of nuc:BC028256_1 Mus musculus, Similar to erbb2 interacting protein, clone IMAGE:4988135, mRNA, partial cds. score=1.27e-19	0.121348	0.409638	0.767053	39.3601	52.048	1.73829	2.50512	167.79	108.158	168	109	13.2944	14.3549
137	115	0	A_42_P708032	222345_Rn	similar to unnamed protein product	0.135102	0.095236	0.156015	204.655	279.335	2.44271	3.5843	329.667	338.75	329.5	344	17.6152	26.2036
138	116	0	A_43_P19565	CB546411	similar to Translation of nuc:BC014712_1 Mus musculus, clone MGC:25259 IMAGE:4507398, mRNA, complete cds. score=3.977e-23	0.0426596	0.378096	0.910167	46.8841	51.7231	1.28213	2.37068	176.208	108.132	175	107	8.04879	12.9734
139	117	0	A_43_P16096	AF091577.1	Rattus norvegicus isolate HAF-TP1 olfactory receptor mRNA, partial cds.	0.0559822	0.157686	0.722572	116.955	133.046	2.6704	2.51768	246.71	188.194	243.5	189.5	21.0194	16.7722
140	6	1	(+)Pro25G-02	Pro25G		-1.17064	0.123239	2.11902e-21	1095.48	73.9538	13.3792	1.74471	1217.82	137.222	1207.5	137.5	98.0689	10.3735
141	118	0	A_42_P781800	295364_Rn	unknown function	0.162866	0.0960615	0.0899922	196.166	285.423	2.12883	4.70077	321.22	344.525	321	340	14.7824	34.6969
142	119	0	A_42_P792728	291925_Rn	Rattus norvegicus zinc finger protein HIT-39 (Hit39), mRNA.	0.0258516	0.18911	0.891267	98.887	104.952	1.63023	2.89671	229.483	159.965	230	160.5	11.2128	18.7644
143	120	0	A_43_P19929	BF565620	unknown function	0.0590925	0.190919	0.756929	94.1576	107.882	2.1245	2.70255	224.452	162.565	223.5	161.5	16.4513	17.8441
144	121	0	A_42_P763572	268309_Rn	similar to Mouse DNA sequence from clone RP23-9O13 on chromosome 13, complete sequence.	0.238597	0.493582	0.628813	28.21	48.8653	1.39592	2.43189	155.241	104.926	155	104	9.63472	13.2378
146	122	0	A_42_P704102	199945_Rn	similar to Protein:NP_079683 RIKEN cDNA 1110032G10 gene [Mus musculus]. score=8.898e-98	0.0686866	0.0792345	0.386009	301.078	352.668	3.55851	4.45684	420	419.758	421	418	26.6206	34.5423
147	6	1	(+)Pro25G-02	Pro25G		-1.1683	0.123324	2.70758e-21	1079.73	73.2846	11.8483	2.05832	1203.08	136.484	1194.5	137	93.0782	14.0348
148	123	0	A_43_P15285	NM_019344	Rattus norvegicus regulator of G-protein signaling 8 (Rgs8), mRNA.	0.225599	0.592614	0.703437	23.8281	40.058	1.47268	1.92127	150.267	97.2167	147.5	98.5	11.1125	9.79466
149	124	0	A_43_P13990	AA818626	unknown function	0.326779	1.69315	0.846958	7.30174	15.4955	1.84438	2.34454	130.28	77.18	130	78	12.776	12.9846
150	125	0	A_43_P10218	BG666460	unknown function	-0.0664108	0.10951	0.544223	210.541	180.686	2.60908	2.72201	339.016	238.689	336	234	19.5401	19.0233
151	126	0	A_42_P583782	298320_Rn	similar to data source:SPTR, source key:Q16103, evidence:ISS~homolog to GENERAL TRANSCRIPTION FACTOR IIE 56 KDA SUBUNIT~putative	-0.0497168	0.22922	0.828289	87.6744	78.1909	1.92328	2.36917	219.172	133.931	219	135	14.3834	14.3134
152	127	0	A_43_P16650	AW921393	similar to Translation of nuc:BC018152_1 Homo sapiens, clone IMAGE:3876517, mRNA, partial cds. score=4.335e-80	0.0438181	0.067671	0.517298	450.516	498.343	2.97579	5.13333	557.491	578.983	557	578	20.7609	40.0368
153	128	0	A_43_P21974	CB547248	similar to Translation of nuc:BC028939_1 Mus musculus, Similar to PMS1 postmeiotic segregation increased 1 (S. cerevisiae), clone MGC:36491 IMAGE:5364251, mRNA, complete cds. score=2.133e-36	0.0939874	0.490337	0.847993	33.8779	42.0634	1.65824	2.36081	161.86	99.1579	161	100	12.6695	13.086
154	6	1	(+)Pro25G-02	Pro25G		-1.156	0.122364	3.47816e-21	1075.94	75.1247	14.7321	1.9881	1198.37	138.386	1172	140	111.008	12.8574
155	129	0	A_43_P20905	CB544347	similar to Protein:NP_061284 cDNA sequence AF096286; pecanex 1 [Mus musculus]. score=6.736e-40	0.0487354	0.317621	0.878052	55.6711	62.2824	1.63403	2.06144	185.526	117.983	187	118	11.9315	11.2686
156	130	0	A_42_P482995	378183_Rn	unknown function	0.0982115	0.219984	0.655273	77.1744	96.7575	1.825	2.6432	207.214	151.054	205.5	149.5	13.1408	16.2217
157	131	0	A_42_P655706	205016_Rn	similar to data source:SPTR, source key:O95168, evidence:ISS~homolog to NADH-UBIQUINONE OXIDOREDUCTASE B15 SUBUNIT (EC 1.6.5.3) (EC 1.6.99.3) (COMPLEX I-B15) (CI-B15)~putative	-0.31266	0.061446	3.61166e-07	3426.49	1667.98	25.0139	13.4831	3233.03	1900.47	3231	1894	174.275	113.8
158	132	0	A_42_P489889	221861_Rn	Rat CNS myelin protein MOBP-169 (MOBP) mRNA, complete cds.	0.0149456	0.277437	0.957038	66.6136	68.9459	1.58741	2.22393	197.161	124.5	195	122	11.7643	13.2909
159	133	0	A_43_P18074	BF563915	similar to Translation of nuc:AX138671_1 Sequence 1 from Patent EP1097991. score=3.881e-88	-0.00944355	0.228206	0.966992	84.1276	82.318	1.61173	2.3379	215.203	137.695	213	138	11.4316	14.1972
160	134	0	A_43_P17769	BF551266	similar to Translation of nuc:AK002760_1 Mus musculus adult male kidney cDNA, RIKEN full-length enriched library, clone:0610035N01, full insert sequence; putative. score=3.368e-102	-0.0879552	0.197143	0.655489	107.64	87.9059	2.28994	2.84081	239.491	143.912	239	142	17.3299	18.0874
161	6	1	(+)Pro25G-02	Pro25G		-1.16859	0.123419	2.83874e-21	1075.86	72.9732	13.8349	2.32062	1199.55	136.15	1183.5	136	107.049	16.0991
162	135	0	A_42_P705309	294991_Rn	similar to Mouse, eukaryotic translation initiation factor 3, subunit 6 (48kD), clone MGC:36795 IMAGE:3988386, mRNA, complete cds.	0.0571531	0.0879366	0.515734	252.672	288.211	2.84175	4.07731	375.932	350.22	374	352	20.587	30.1702
163	136	0	A_42_P715011	296867_Rn	similar to KIAA1797 protein	0.10571	0.129464	0.414204	139.395	177.81	2.12956	3.41779	267.932	233.288	266	231	15.3565	23.8342
164	137	0	A_43_P17119	CB605954	similar to Translation of nuc:AK010815_1 Mus musculus ES cells cDNA, RIKEN full-length enriched library, clone:2410153K17, full insert sequence; putative. score=2.777e-86	0.102864	0.466255	0.82539	35.2774	44.7055	1.53471	1.88497	163.387	101.516	164	101	11.8271	9.7992
165	138	0	A_43_P18500	BQ782413	similar to Translation of nuc:AX392089_1 Sequence 4 from Patent WO0215977; unnamed protein product. score=6.491e-30	0.0545836	0.0610836	0.371542	675.353	765.798	6.0341	6.87493	762.403	871.048	761	880	44.3756	56.5269
166	139	0	A_43_P16583	BQ781880	similar to Protein:NP_080662 sorting nexin 2; RIKEN cDNA 0610030A03 gene [Mus musculus]. score=3.412e-20	-0.033362	0.309749	0.914229	62.8102	58.1658	1.75267	2.55123	193.517	114.466	195.5	111	13.1979	15.2122
167	140	0	A_43_P16095	AF091576.1	Rattus norvegicus isolate HFL-VN1 olfactory receptor mRNA, partial cds.	0.0480684	0.123592	0.69733	157.73	176.191	2.46486	3.2676	286.462	232.404	286.5	230	17.1103	21.3764
168	6	1	(+)Pro25G-02	Pro25G		-1.16982	0.123862	3.57137e-21	1057.81	71.5464	11.7586	2.62992	1183.02	134.621	1164	133	89.4995	18.3827
169	141	0	A_43_P20560	CB544262	similar to Translation of nuc:BC016505_1 Mus musculus, clone MGC:11526 IMAGE:3709926, mRNA, complete cds. score=5.027e-27	0.0338954	0.257968	0.895464	70.3121	76.0196	1.68333	2.23953	200.821	131.214	201	133	12.0304	12.8639
170	142	0	A_43_P17596	CB547979	similar to Protein:NP_065983 KIAA1587 protein [Homo sapiens]. score=5.766e-84	0.0400992	0.283293	0.887438	63.3053	69.4288	1.69503	1.9552	193.564	124.818	193	125	12.1713	10.3639
171	143	0	A_43_P13023	NM_054010	Rattus norvegicus neuraminidase 3 (Neu3), mRNA.	0.0632622	0.217663	0.771325	81.3261	94.0789	1.75199	2.48252	211.689	148.721	212	149	12.9699	15.6845
172	144	0	A_43_P13341	NM_138920	Rattus norvegicus nuclear protein UKp68 (Loc192359), mRNA.	0.0027936	0.212321	0.989502	89.5925	90.1707	2.04656	2.48371	220.54	145.381	223	147	16.0491	16.0004
173	145	0	A_42_P815318	199426_Rn	Rattus norvegicus Pancreatitis-associated protein 1 (Pap1), mRNA.	0.0279937	0.730324	0.969424	24.4953	26.1262	1.5383	1.67752	151.036	85.4286	151	85	11.4208	7.37775
174	146	0	A_43_P19953	BQ195012	unknown function	0.151312	0.701832	0.829303	22.017	31.1938	1.24535	2.20844	148.131	89.7049	148	91	8.54688	12.2234
175	6	1	(+)Pro25G-02	Pro25G		-1.15446	0.123071	6.5727e-21	1032.63	72.3581	13.3766	1.87474	1158.3	135.393	1127	134	104.55	12.2015
176	147	0	A_43_P21211	CB544433	similar to Protein:NP_109647 pumilio 1 (Drosophila) [Mus musculus]. score=2.612e-30	0.317077	0.610048	0.603233	20.6114	42.7743	1.4059	2.25424	146.482	99.5	147	99	9.83974	11.8334
177	148	0	A_43_P11849	NM_017179	Rattus norvegicus Unc4.1 homeobox (C. elegans) (Chx4), mRNA.	0.0416746	0.552908	0.939918	31.912	35.126	1.19129	1.7379	159.741	93.0926	159	93.5	7.37202	7.79518
178	149	0	A_43_P18636	BF562816	unknown function	0.0227094	0.478707	0.962163	37.7455	39.7717	1.32498	2.16152	166.333	97.25	166.5	96.5	9.30403	11.8945
179	150	0	A_43_P17659	AI058209	similar to Protein:NP_081957 glucosamine-6-phosphate isomerase; oscillin; glucosamine-6-phosphate deaminase [Mus musculus]. score=7.726e-83	0.0773967	0.455514	0.86508	37.2315	44.4946	1.18462	1.96047	165.61	101.39	165	100	7.48335	10.2166
180	151	0	A_42_P650498	293400_Rn	unknown function	0.0956126	0.255237	0.707955	66.1366	82.4242	1.87689	2.59279	196.086	137	195.5	136.5	14.1251	15.8424
181	152	0	A_43_P10687	BE117469	unknown function	-0.0988565	0.0822655	0.229489	341.19	271.732	3.19388	3.39278	461.525	336.458	459	337	23.2085	24.9885
182	6	1	(+)Pro25G-02	Pro25G		-1.16302	0.1242	7.67056e-21	1013.36	69.6212	11.6854	2.32816	1141.26	132.509	1125	136	88.4151	15.672
183	153	0	A_43_P22194	CB544708	similar to Protein:NP_009084 zinc finger protein 208 [Homo sapiens]. score=7.782e-16	0.0543061	0.798742	0.945794	21.7084	24.5999	1.38621	1.93825	147.672	84.1967	147	83	10.1665	10.0794
184	154	0	A_42_P761125	221686_Rn	Rattus norvegicus calponin 3, acidic (Cnn3), mRNA.	-0.642296	0.0805476	1.53479e-15	1450.85	330.617	11.622	4.25251	1499.65	411.5	1494.5	409.5	85.134	33.7732
185	155	0	A_42_P602768	295329_Rn	unknown function	0.0791852	0.269915	0.769239	63.5968	76.3168	1.48275	2.23004	193.6	131.2	193	131	10.4268	13.1649
186	156	0	A_43_P18192	CB545057	similar to Translation of nuc:BC032227_1 Homo sapiens, Similar to endosome-associated FYVE-domain protein, clone MGC:34354 IMAGE:5204515, mRNA, complete cds. score=4.618e-44	0.0549901	0.166202	0.740748	110.315	125.206	2.10464	2.40855	240.281	180.193	240	182	15.3178	15.1144
187	157	0	A_43_P17313	CA333857	similar to Protein:NP_058046 microspherule protein 1; nucleolar protein [Mus musculus]. score=6.63e-49	0.0394576	0.082346	0.631819	288.784	316.25	2.22699	4.45372	409.571	381.018	409	377	14.8714	32.5953
188	158	0	A_42_P533962	219128_Rn	Rattus norvegicus general transcription factor III C 1 (Gtf3c1), mRNA.	0.116845	0.143388	0.415134	121.692	159.26	2.00609	2.63458	250.574	214.18	248	212	14.6509	17.7778
189	6	1	(+)Pro25G-02	Pro25G		-1.16533	0.125333	1.43254e-20	972.697	66.4732	11.2853	2.25567	1103.73	129.153	1080	130	87.1506	15.2585
190	159	0	A_42_P640792	293856_Rn	Rattus norvegicus gap junction protein, beta 6 (connexin 30) (Gjb6), mRNA.	-0.437807	0.11325	0.000110706	317.914	116.012	3.42074	2.63705	450	175.774	455	174	26.6803	18.4466
191	160	0	A_43_P16178	AF493157.1	Rattus norvegicus nitrate-tolerant vascular factor-1 (Ntvf1) mRNA, partial sequence.	-0.0399292	0.0827879	0.629588	313.366	285.84	2.96152	3.27512	434.286	350.238	433	349	22.0801	24.7971
192	161	0	A_43_P18881	BI296016	similar to Translation of nuc:BC025846_1 Mus musculus, clone MGC:32383 IMAGE:5036822, mRNA, complete cds. score=8.169e-38	0.00737375	0.424149	0.98613	43.4441	44.188	1.61482	1.92457	172.633	101.3	175	103	12.3905	10.0748
193	162	0	A_42_P467791	199875_Rn	Rattus norvegicus Apolipoprotein A-I (Apoa1), mRNA.	0.0823182	0.248738	0.740687	69.0297	83.4361	2.06242	2.87156	199.136	138.085	200	136	15.98	18.1405
194	163	0	A_42_P667899	293599_Rn	similar to Mouse BAC 171m12 MESDC1 (Mesdc1) and MESDC2 (Mesdc2) genes, complete cds.	0.0537012	0.0735426	0.465265	358.332	405.496	3.02545	4.40358	472.651	477.825	472	477	22.1594	34.7941
195	164	0	A_42_P542824	299039_Rn	similar to Mouse (BALB/c) MRFX1 mRNA.	0.0419225	0.227585	0.853852	79.5065	87.5639	1.67198	2.81886	210.07	142.456	211	141	11.8304	17.6191
196	6	1	(+)Pro25G-02	Pro25G		-1.15733	0.125689	3.32729e-20	932.4	64.9047	10.5488	2.36675	1065.52	127.431	1062.5	126	80.9388	16.0144
197	165	0	A_42_P721500	324272_Rn	unknown function	0.20891	0.573422	0.715618	25.1499	40.6861	1.46796	1.90291	151.807	97.7719	150	98	10.7694	9.40558
198	166	0	A_43_P11616	NM_012912	Rattus norvegicus Activating transcription factor 3 (Atf3), mRNA.	0.0637515	0.444945	0.88607	38.7487	44.8754	1.53123	2.40355	167.316	101.772	166	100	11.257	13.5053
199	167	0	A_43_P21185	CB546519	similar to Translation of nuc:BC031532_1 Mus musculus, clone MGC:29057 IMAGE:3673874, mRNA, complete cds. score=2.552e-50	0.0769726	0.586009	0.895498	28.8687	34.4668	1.38095	2.11329	156.203	92.4915	156	90	9.98927	11.2822
200	168	0	A_42_P656383	412898_Rn	similar to Mouse Strain C57BL6/J Chromosome X BAC, RP23-64A09, Complete Sequence, complete sequence.	0.0535249	0.257303	0.835211	68.9074	77.9455	1.60333	2.46244	199.233	132.95	200	132.5	11.629	15.0878
201	169	0	A_42_P670964	233772_Rn	unknown function	-0.0926234	0.142107	0.51454	156.55	126.482	1.84105	2.87549	287.224	183.224	289	186	12.7555	19.2445
202	170	0	A_42_P509950	223982_Rn	similar to Mouse transcription factor SOX3 (Sox3) gene, complete cds.	-0.124172	0.118034	0.292801	204.114	153.356	2.29003	3.52855	333.902	211.098	333	211	16.8974	25.329
203	6	1	(+)Pro25G-02	Pro25G		-1.11435	0.123191	1.48714e-19	891.033	68.4765	11.0063	1.98204	1023.37	130.983	1014	132	85.1761	12.8298
204	171	0	A_42_P678062	288741_Rn	similar to Mouse hsp40 mRNA for heat shock protein 40, complete cds.	0.334661	0.209667	0.110454	61.0358	131.9	1.72559	2.80515	189.186	183.356	186	182	12.4547	17.9662
205	172	0	A_43_P22453	AI712638	unknown function	-0.13187	0.89479	0.882836	23.9238	17.6587	1.47363	1.7085	150.102	78.3898	150	79	10.8702	8.0065
206	173	0	A_42_P564205	323462_Rn	similar to Protein:NP_033015 purine rich element binding protein A [Mus musculus]. score=2.973e-67	0.163971	0.208507	0.431629	75.6032	110.284	1.83716	2.37688	205.053	163.842	204	163	13.2832	14.4182
207	174	0	A_43_P22684	BE118858	unknown function	0.0274088	0.797882	0.972596	22.426	23.887	1.39954	1.74827	148.518	83.5893	147.5	83.5	9.88845	8.05611
208	175	0	A_42_P489710	220678_Rn	similar to Mouse DNA sequence from clone RP23-385C16 on chromosome 11, complete sequence.	0.266404	0.0604478	1.04733e-05	1230.9	2273.13	6.42467	10.8363	1253.75	2535.86	1249.5	2542	43.5849	87.8721
209	176	0	A_43_P23117	BF549794	unknown function	0.0505202	0.126461	0.689531	152.858	171.715	2.28439	3.22184	281.7	227.783	281	232.5	16.8325	22.5517
210	6	1	(+)Pro25G-02	Pro25G		-1.05284	0.121005	3.29544e-18	800.327	70.8638	9.26327	2.13447	933.952	133.143	920	132	74.1719	14.5877
211	177	0	A_43_P13254	NM_134382	Rattus norvegicus fatty acid elongase 1 (rELO1), mRNA.	0.0815077	0.498699	0.870171	33.7999	40.7777	1.56001	2.0287	161.8	98.0333	162	96.5	11.9672	10.786
212	178	0	A_42_P654166	296932_Rn	similar to Mouse, clone MGC:8070 IMAGE:3587770, mRNA, complete cds.	0.034632	0.11817	0.769469	169.538	183.611	2.5585	2.83796	298.065	240.226	298	240.5	19.4227	19.9659
213	1	-1	(-)3xSLv1	NegativeControl		-0.158829	0.682237	0.815911	32.3588	22.4473	1.32201	1.68066	160.356	82.2881	160	82	9.32509	7.58413
214	0	1	(+)Pro25G-03	Pro25G		-0.990688	0.113839	3.24509e-18	855.524	87.4065	4.79245	2.31306	980.557	150.393	984	151	36.7657	16.1279
215	0	1	(+)Pro25G-03	Pro25G		-0.985624	0.11323	3.1873e-18	861.741	89.0743	5.1552	2.01924	985.902	152.148	979	155	39.6227	13.546
216	1	-1	(-)3xSLv1	NegativeControl		-0.111611	0.621601	0.857503	33.7514	26.1024	1.34245	1.92242	162	85.3833	161	85	9.64277	9.79639
217	1	-1	(-)3xSLv1	NegativeControl		-0.134276	0.578172	0.81635	37.2261	27.3257	1.65921	1.59062	166.056	86.4444	165	87	12.4437	6.43888
219	179	0	A_42_P453781	309753_Rn	similar to Mouse Pig-n mRNA for phosphatidylinositolglycan class N, complete cds.	-0.0440212	0.103246	0.669838	222.376	200.94	2.4721	2.91643	349.82	259.541	348	262	18.2204	20.7578
220	180	0	A_43_P13322	NM_138886	Rattus norvegicus intestinal cell kinase (Ick), mRNA.	-0.0315064	0.329073	0.923725	58.8864	54.7657	1.67855	2.09344	189.364	111.254	188	111	12.2041	11.278
221	181	0	A_43_P12917	NM_053736	Rattus norvegicus caspase 11 (Casp11), mRNA.	0.0655784	0.150811	0.663679	121.74	141.584	2.43939	2.78541	251.233	196.8	250	198.5	18.5375	18.7344
222	182	0	A_43_P15232	L26267.1	Rattus norvegicus nuclear factor kappa B p105 subunit mRNA, 3 end.	-0.0113472	0.102759	0.912072	215.508	209.95	3.65309	4.03532	342.68	268.44	341	269	25.5067	26.9248
223	183	0	A_43_P14593	AA925571	unknown function	-0.174922	0.675362	0.795631	33.2638	22.2357	4.38146	2.48342	161.429	82.1071	145.5	80.5	38.0239	13.7387
224	184	0	A_43_P12470	NM_030998	Rattus norvegicus anti-Mullerian hormone type 2 receptor (Amhr2), mRNA.	-0.176098	0.364393	0.628908	62.2781	41.5181	3.22709	2.36831	193.8	99.3636	190	98	26.5584	13.2377
225	185	0	A_43_P20896	CB546217	similar to Translation of nuc:AB033065_1 Homo sapiens mRNA for KIAA1239 protein, partial cds; Start codon is not identified.. score=1.713e-49	-0.384118	0.0785546	1.00927e-06	604.069	249.442	34.4627	10.8442	712.34	318.585	673	300	245.028	80.457
227	186	0	A_43_P11562	NM_012783	Rattus norvegicus basigin (Bsg), mRNA.	0.18774	0.059423	0.00158104	956.298	1473.44	7.76363	11.0913	1012.4	1646.02	999	1633	53.1039	88.0289
228	187	0	A_43_P10496	BF543067	similar to Protein:NP_080821 proteasome (prosome, macropain) 26S subunit, non-ATPase, 8 [Mus musculus]. score=7.067e-60	-0.152051	0.082773	0.0662159	361.995	255.065	18.8186	9.93005	482.28	319.66	493.5	319	132.204	70.2045
229	188	0	A_43_P15994	AJ001290.1	Rattus norvegicus mRNA for sodium myo-inositol transporter (SMIT).	-0.131846	0.571568	0.817567	37.5603	27.7257	1.57717	1.90387	166.439	86.7895	164	87	11.9284	9.41643
230	189	0	A_43_P14443	AI406759	similar to Protein:NP_004047 carbonic anhydrase VIII; CA-related protein; carbonic anhydrase-related protein; carbonic anhydrase-like sequence; carbonate dehydratase [Homo sapiens]. score=5.123e-72	-0.255194	0.0740386	0.000567337	546.883	303.879	24.1365	10.8031	654.889	375.222	606	374.5	172.632	81.1436
231	190	0	A_42_P491748	227378_Rn	similar to unnamed protein product	0.0540169	0.0852704	0.526422	267.13	302.51	2.66787	3.57597	389.345	365.707	390	364	18.8982	26.0835
232	191	0	A_43_P15825	S67316.1	alpha 2-adrenergic receptor [rats, Sprague-Dawley, islets of Langerhans, mRNA Partial, 828 nt].	0.0630662	0.190708	0.740874	93.8357	108.501	1.87467	2.35485	224.091	163.145	223	163	13.2347	14.1636
233	192	0	A_43_P20743	CB546053	similar to Translation of nuc:BC031782_1 Mus musculus, Similar to engulfment and cell motility 1, ced-12 homolog (C. elegans), clone MGC:30786 IMAGE:3990906, mRNA, complete cds. score=2.078e-47	0.00878072	0.488937	0.985672	37.546	38.3129	1.46911	2.08158	166.15	95.9667	166	94	10.9588	11.234
234	193	0	A_42_P669653	293698_Rn	unknown function	0.0646549	0.195542	0.740913	91.1405	105.771	1.69016	2.74995	221.417	160.383	221	161	12.0638	17.8716
236	194	0	A_43_P23127	BF551102	unknown function	-0.0615809	0.102813	0.549199	228.363	198.173	2.32226	2.57153	355.833	256.933	355	257	16.7637	17.7724
237	195	0	A_42_P610180	291834_Rn	similar to Mouse DNA sequence from clone RP22-211A10 on chromosome 4, complete sequence.	0.194751	0.12386	0.11587	133.135	208.47	2.37061	2.89254	260.845	263.379	261.5	265.5	17.2594	19.6512
238	196	0	A_43_P19997	CB545373	similar to Protein:NP_038719 thrombospondin 3 [Mus musculus]. score=2.659e-76	0.10004	0.621523	0.872125	26.4695	33.3262	1.4273	2.37438	153.4	91.5	155	89.5	10.6137	13.3981
239	197	0	A_42_P736059	376961_Rn	similar to Mouse Chromosome 2 RP23-58L18, complete sequence.	-0.34429	0.0862504	6.55867e-05	446.062	201.885	4.4063	3.17327	566.368	266	559	266	32.2903	22.7784
240	198	0	A_43_P18386	AW921126	similar to Protein:NP_277068 ataxin-1 ubiquitin-like interacting protein [Mus musculus]. score=4.397e-22	0.089015	0.117119	0.447231	161.191	197.858	2.29135	2.70331	289.259	254.121	290.5	254	16.4749	18.2594
241	199	0	A_43_P16446	AI105088	similar to Protein:NP_067304 RAN guanine nucleotide release factor [Mus musculus]. score=3.517e-61	0.061441	0.0586185	0.294569	910.208	1048.53	7.81092	10.3861	975.424	1181.76	977	1185	55.7368	84.7343
242	200	0	A_43_P21609	CB546937	similar to Translation of nuc:AK016543_1 Mus musculus adult male testis cDNA, RIKEN full-length enriched library, clone:4932433F15, full insert sequence; putative. score=1.225e-35	-0.115244	0.337982	0.73312	62.9416	48.2718	1.75292	1.90094	194.148	105.475	192	105	13.6575	10.2154
243	201	0	A_43_P23169	BF554565	unknown function	-0.0109909	0.272672	0.967847	69.8841	68.1377	1.62613	2.32057	200.727	123.873	200	122	11.4414	13.2833
245	202	0	A_42_P508755	204272_Rn	similar to Mouse, S-adenosylhomocysteine hydrolase-like 1, clone MGC:18748 IMAGE:4007102, mRNA, complete cds.	-0.0331529	0.278924	0.905386	70.0047	64.8596	3.24283	3.01578	201.017	120.845	195.5	117.5	26.8037	18.8305
246	203	0	A_42_P823129	289621_Rn	similar to evidence:NAS~hypothetical protein~putative	0.325071	0.185692	0.080016	70.6582	149.36	1.63244	2.48439	198.78	200.983	198	198	11.3184	15.7343
247	204	0	A_43_P23059	BF544382	unknown function	0.0829307	0.120534	0.491436	156.436	189.351	2.75723	2.65838	284.754	245.439	283	243	20.3297	17.6898
248	205	0	A_43_P12014	NM_019305	Rattus norvegicus Fibroblast growth factor 2 (Fgf2), mRNA.	-0.0128688	0.371589	0.972373	50.8905	49.4047	1.85819	1.64239	180.754	106.175	180	105	14.358	7.48599
249	206	0	A_43_P16187	AJ007488.1	Rattus norvegicus mitochondrion 16S ribosomal RNA, partial.	0.099931	0.133356	0.453643	135.337	170.353	1.98257	3.15958	264.048	225.746	265	222	14.5441	22.4916
250	207	0	A_43_P23072	BF545324	unknown function	0.0473098	0.109214	0.664881	185.313	206.641	3.32465	2.58567	312.983	263.933	315	262	25.4075	17.7543
251	208	0	A_43_P21955	CB547231	similar to Protein:NP_078779 human immunodeficiency virus type I enhancer-binding protein 3 [Homo sapiens]. score=7.446e-33	0.119055	0.392057	0.761381	41.2746	54.2922	1.40374	2.37666	169.867	110.233	169	110.5	10.0127	13.8005
252	209	0	A_43_P19804	BE106401	unknown function	-0.0326064	0.3133	0.917111	62.0219	57.5358	1.71979	2.16083	192.683	113.867	192	113	13.1052	12.3912
254	210	0	A_42_P460758	385668_Rn	unknown function	0.0540525	0.166224	0.745046	110.419	125.053	2.05852	2.80908	240.393	180.049	241	180	15.4167	18.8577
255	211	0	A_43_P10482	BF556670	unknown function	-0.0658277	0.783417	0.933035	25.4109	21.837	1.40434	2.02064	152.05	81.8333	151	80	10.3013	10.6678
256	212	0	A_43_P12118	NM_021760	Rattus norvegicus collagen, type V, alpha 3 (Col5a3), mRNA.	0.343731	1.04993	0.743377	11.5313	25.4455	1.44808	1.86688	135.453	85.3208	135	84	9.85191	9.10573
257	213	0	A_43_P11867	NM_017223	Rattus norvegicus solute carrier family 20, member 2 (Slc20a2), mRNA.	-0.0169048	0.151487	0.911147	133.204	128.119	2.09034	2.84101	263.448	184.052	263.5	183.5	15.1428	18.8432
258	214	0	A_42_P682589	203606_Rn	Rattus norvegicus immediate early gene transcription factor NGFI-B (Nr4a1), mRNA.	0.242052	0.0957307	0.0114563	182.133	318.009	2.53457	4.65632	306.733	377.05	307	374.5	18.3874	34.6901
259	215	0	A_42_P808875	297039_Rn	similar to Mouse DNA sequence from clone RP23-37J4 on chromosome 1, complete sequence.	-0.0646053	0.20102	0.747916	102.641	88.4537	2.50111	2.56438	234.258	144.258	236	145	20.0752	16.6309
260	216	0	A_42_P841448	199686_Rn	similar to Mouse ret-11 mRNA, complete cds.	0.00814881	0.264722	0.975443	70.5071	71.8425	1.59542	2.42566	201.222	127.333	202	127	11.875	15.1157
262	217	0	A_43_P15732	AF102149.1	Rattus norvegicus clone ZG52 mRNA sequence.	0.0729911	1.03215	0.943623	16.4173	19.4219	1.32139	2.10823	141.148	80.0556	140.5	82	8.62293	11.0597
263	218	0	A_42_P491486	221019_Rn	Rattus norvegicus plasmolipin (Z49858), mRNA.	-0.198548	0.133326	0.136438	190.954	120.887	3.18813	2.63097	322.356	178.576	320	180	24.5439	17.5933
265	219	0	A_43_P19874	BF405879	unknown function	0.0428238	0.581372	0.941281	30.2942	33.4336	1.38423	2.00531	157.879	91.6207	156.5	92.5	9.93854	10.3277
266	220	0	A_43_P20238	CB548432	similar to Protein:NP_031999 coagulation factor XIII, beta subunit [Mus musculus]. score=2.281e-35	0.215936	0.0761558	0.00457618	288.604	474.503	2.73471	5.01182	405	547.419	403	544	19.6377	39.4476
267	221	0	A_43_P13209	NM_133550	Rattus norvegicus Fc receptor, IgE, low affinity II, alpha polypeptide (Fcer2a), mRNA.	0.00824675	0.0593942	0.889571	840.341	856.45	5.06314	5.72101	913.902	972.279	912	972	36.4608	46.7437
268	222	0	A_42_P827171	208333_Rn	similar to Mouse, clone MGC:27690 IMAGE:4921222, mRNA, complete cds.	0.00950058	0.115346	0.934355	180.025	184.006	3.52623	3.60291	308.533	241	308	241	27.2387	25.759
269	223	0	A_43_P12306	NM_022706	Rattus norvegicus GABA(A) receptor-associated protein like 2 (Gabarapl2), mRNA.	-0.112965	0.0587268	0.0544085	1194.03	920.558	10.3578	9.10762	1238.71	1047.71	1234.5	1049.5	73.3851	73.7621
271	224	0	A_42_P770133	291784_Rn	similar to Mouse, karyopherin (importin) alpha 3, clone MGC:30454 IMAGE:3979788, mRNA, complete cds.	0.0510329	0.0745607	0.493692	348.246	391.669	3.87284	5.1169	463.5	462.85	460	460.5	28.4054	39.648
272	225	0	A_42_P513099	295787_Rn	similar to Mouse Strain C57BL6/J chromosome 8 BAC, RP23-248L18, Complete Sequence, complete sequence.	0.210894	0.186599	0.258395	80.6892	131.132	1.82829	2.30488	209.649	184.193	211	184	13.0062	14.0566
273	226	0	A_43_P22410	AI547524	unknown function	0.0854047	0.0863396	0.322579	252.805	307.745	2.47251	3.83303	375.4	370.473	373	373	16.865	27.3387
274	227	0	A_43_P18042	CB548052	similar to Protein:NP_038958 lysine oxoglutarate reductase, saccharopine dehydrogenase [Mus musculus]. score=5.504e-86	0.293595	0.0884335	0.00090032	199.42	392.07	2.43895	5.14058	321.879	454.724	320.5	458.5	17.0357	38.2997
275	228	0	A_42_P476457	292297_Rn	unknown function	-0.0130795	0.662749	0.984255	28.3212	27.4809	1.49019	1.96487	155.596	86.5439	157	87	11.0322	9.8906
276	229	0	A_43_P21481	CB546817	similar to Translation of nuc:AB020640_1 Homo sapiens mRNA for KIAA0833 protein, partial cds. score=6.889e-43	-0.0223192	0.124343	0.857548	169.739	161.236	1.93712	2.81371	299.066	217.967	298	216	13.7803	19.5047
277	230	0	A_43_P19918	BF562401	unknown function	0.0849523	0.141071	0.547044	128.718	156.528	2.33525	3.11829	257.783	211.817	256	212	17.4794	21.5025
278	231	0	A_43_P22285	BU759051	similar to Protein:NP_065591 heat shock 40kD protein 2; multiple endocrine neoplasia type 1 candidate protein 18 [Mus musculus]. score=1.206e-39	0.105025	0.310013	0.734779	53.4146	68.0275	1.60597	2.3167	182.852	123.131	182	124	12.0192	13.7604
280	232	0	A_43_P15664	D88461.1	Rat mRNA for N-WASP, complete cds.	-0.0912379	0.222234	0.681403	94.9649	76.9707	1.77739	2.32478	226.93	133.035	225	133	12.8186	13.8975
282	233	0	A_42_P658264	217766_Rn	similar to Mouse nuclear factor kappa B subunit p100 (Nfkb2) gene, alternative splice products, complete cds.	0.0797739	0.0763266	0.295947	321.41	386.218	3.35194	4.88516	438.242	455.984	438	459.5	24.7795	38.2702
283	234	0	A_43_P13207	NM_133546	Rattus norvegicus myeloid differentiation primary response gene 116 (Myd116), mRNA.	-0.00269789	0.180528	0.988076	107.548	106.882	1.6484	2.56791	238.322	162.22	239	164	11.4115	16.4747
284	235	0	A_43_P17919	AW529619	unknown function	0.0187477	0.165967	0.910062	115.224	120.307	1.78174	2.61377	245.517	175.638	246.5	174	12.458	16.8728
285	236	0	A_43_P19109	AM:ARGI1-030337-CYA	similar to Protein:NP_059492 neural precursor cell expressed, developmentally down-regulated gene 9 [Mus musculus]. score=5.579e-21	0.0116079	0.421358	0.978022	43.5234	44.7024	1.58332	2.16309	172.704	101.759	171.5	102	11.4309	11.4231
286	237	0	A_42_P700230	208336_Rn	similar to Mouse RW1 protein mRNA, complete cds.	0.391983	0.476083	0.410308	24.0474	59.2996	1.54395	2.2484	150.333	113.86	150	112	11.4819	12.2379
287	238	0	A_42_P656389	325753_Rn	Rat mRNA for prostaglandin E receptor EP3-beta subtype, complete cds.	0.261792	0.137532	0.0569761	108.212	197.727	2.22969	3.50218	235.915	251.339	238	249	16.352	24.3442
289	239	0	A_43_P19413	CB548291	similar to Protein:NP_032595 meiotic check point regulator [Mus musculus]. score=7.212e-71	0.124029	0.0836754	0.13827	256.829	341.723	2.38232	4.07531	378.182	406.055	378	401	16.0383	29.3481
290	240	0	A_43_P15229	D78610.1	Rat mRNA for protein tyrosine phosphatase epsilon C, partial cds.	0.10822	0.0996693	0.277573	196.768	252.449	2.31739	4.00434	322.771	310.869	323	311	16.7863	29.61
291	241	0	A_43_P20056	CB545426	similar to Protein:NP_082295 RIKEN cDNA 2410006N06 [Mus musculus]. score=1.623e-35	0.178823	0.173917	0.303851	90.6695	136.863	2.18908	2.69975	219.733	190.433	217.5	193	16.5917	17.7328
292	242	0	A_43_P14435	BQ194175	similar to Translation of nuc:BC024690_1 Mus musculus, clone IMAGE:4010394, mRNA, partial cds. score=2.691e-58	0.0974277	0.284304	0.731833	58.9605	73.7885	1.66762	2.71249	188.689	128.656	187	127	12.5427	16.9773
293	243	0	A_42_P508185	283730_Rn	Rattus norvegicus immune associated nucleotide 4 like 1 (mouse) (Ian4l1), mRNA.	0.0653515	0.200118	0.743997	88.8079	103.229	2.11742	2.44941	219.103	157.828	219	157.5	15.9403	15.1983
294	244	0	A_42_P599210	220370_Rn	similar to Mouse, RIKEN cDNA 1810038D15 gene, clone MGC:6864 IMAGE:2651110, mRNA, complete cds.	0.0795761	0.17684	0.652718	100.023	120.137	2.27077	3.14954	229.965	174.724	231	173	17.0777	20.8367
296	245	0	A_43_P16555	BE098979	similar to Protein:NP_005985 T-box 2 [Homo sapiens]. score=1.414e-71	0.404109	0.270933	0.135818	42.4266	107.584	1.50727	3.31862	169.933	158.783	170	159	10.7307	21.3939
298	246	0	A_43_P14197	NM_057197	Rattus norvegicus 2,4-dienoyl CoA reductase 1, mitochondrial (Decr1), mRNA.	-0.338796	0.105539	0.00132667	310.523	142.33	4.21041	2.95736	440.203	202.237	439	203	32.2564	20.7334
299	247	0	A_43_P20271	CB545607	similar to Translation of nuc:BC019106_1 Homo sapiens, clone IMAGE:5020670, mRNA, partial cds. score=8.769e-25	0.254204	0.0869969	0.00347802	212.352	381.295	2.42188	5.25367	334.534	444.5	335.5	437	16.865	39.234
300	248	0	A_43_P11524	NM_012707	Rattus norvegicus glucagon (Gcg), mRNA.	0.0828577	0.409906	0.839809	41.1808	49.8371	1.54468	1.99428	169.898	106.254	170	107	11.5097	10.6067
301	249	0	A_43_P22487	AW523329	unknown function	-0.014089	0.704269	0.984039	26.6717	25.8203	1.45149	1.9543	153.627	85.1525	156	85	10.7878	9.98588
302	250	0	A_42_P680021	202560_Rn	similar to mouse cutaneous T-cell lymphoma tumor antigen se70-2, clone MGC:25520 IMAGE:3490473, mRNA, complete cds.	0.0225773	0.0911908	0.804457	247.584	260.795	3.0514	3.809	372	321.7	371	320.5	22.6087	28.1373
303	251	0	A_43_P14372	AM:ARGI1-051455-CYA	similar to Translation of nuc:BC030366_1 Mus musculus, clone MGC:40881 IMAGE:5370748, mRNA, complete cds. score=2.984e-39	0.102772	0.158655	0.517131	109.995	139.362	2.26613	3.70643	239.375	194.036	239.5	197	16.514	24.8676
304	252	0	A_42_P597535	204569_Rn	similar to Translation of nuc:AK027262_1 Mus musculus adult male testis cDNA, RIKEN full-length enriched library, clone:4930471K13, full insert sequence; putative. score=0	0.566722	0.134602	2.54972e-05	78.8963	290.923	1.99304	3.46768	204.879	340.69	206	342.5	14.0526	23.9423
305	253	0	A_43_P11496	NM_012635	Rattus norvegicus Pancreatic trypsin 1 (Prss1), mRNA.	0.101599	0.110017	0.355751	172.596	218.087	2.09676	3.13886	300	274.914	299	277.5	14.6587	21.845
307	254	0	A_43_P17263	CB606007	unknown function	0.112474	0.322806	0.727521	50.7779	65.7883	1.64564	2.33161	180.033	120.983	180	118.5	12.385	13.7082
308	255	0	A_42_P454907	290959_Rn	Rattus norvegicus cadherin related 23 (Cdh23), mRNA.	0.112777	0.14745	0.444359	118.319	153.403	2.3856	3.05366	247.339	208.254	248	205	17.8631	20.722
309	256	0	A_43_P19402	CB545304	similar to Protein:NP_112151 VPS10 domain receptor protein SORCS 2 [Mus musculus]. score=1.412e-21	0.221093	0.381605	0.562335	37.4705	62.3423	1.56791	2.48413	165.407	117.271	166	115	11.6842	14.5292
310	257	0	A_43_P18946	CB606095	similar to Protein:NP_081589 RIKEN cDNA 2310007G05 [Mus musculus]. score=7.368e-17	0.254534	0.142394	0.073851	104.602	187.963	1.88691	2.58712	232.475	241.475	231	241	13.5223	17.4036
311	258	0	A_43_P13607	CB546354	unknown function	0.203597	0.840544	0.80861	17.2234	27.5243	1.37925	1.95693	142.339	86.75	141.5	84.5	9.62058	9.85393
312	259	0	A_42_P504462	205701_Rn	similar to Mouse DNA sequence from clone RP23-384C18 on chromosome 11, complete sequence.	0.124415	0.147688	0.399552	116.512	155.162	2.17455	3.34757	245.446	209.893	244	212.5	15.5761	22.3937
314	260	0	A_43_P14036	BF398773	unknown function	0.0642421	0.326811	0.844162	53.0845	61.5474	1.61122	2.3472	182.712	117.22	183	117	11.9396	13.7001
316	261	0	A_43_P15264	NM_017024	Rattus norvegicus Lecithin-cholesterol acyltransferase (Lcat), mRNA.	0.0770415	0.501111	0.877814	33.8135	40.3768	1.40917	2.13779	161.825	97.6842	161	96	10.0483	11.3691
317	262	0	A_43_P13726	CB546998	unknown function	-0.169035	0.0825057	0.0404847	372.877	252.657	4.21528	3.78386	492.804	317.446	490	316	30.4842	27.4332
318	263	0	A_43_P12746	NM_052808	Rattus norvegicus Parotid Secretory Protein (Psp), mRNA.	0.237543	0.712847	0.73896	19.4862	33.672	1.28641	2.21034	145.133	91.8167	144.5	90.5	8.96786	12.1453
319	264	0	A_43_P10155	AI231030	unknown function	0.269672	1.77054	0.878942	7.51224	13.9779	1.43628	1.66778	130.491	75.8546	130	75	9.33903	8.12499
320	265	0	A_43_P23011	BF524452	unknown function	0.09119	0.512722	0.858837	32.4886	40.0794	1.61725	2.08379	160.311	97.3934	159	96	12.7064	11.3053
321	266	0	A_43_P18350	BE113914	similar to Protein:NP_476513 DNA segment, Chr 3, ERATO Doi 330, expressed; far upstream element (FUSE) binding protein 1 [Mus musculus]. score=3.559e-52	0.140494	0.288502	0.626275	55.1589	76.2271	1.74981	2.47147	184.483	130.724	185	132.5	13.075	14.711
322	267	0	A_43_P19892	BF522132	unknown function	0.0500068	0.0870086	0.565471	259.216	290.85	2.78442	4.64112	382.147	353.246	379	348	20.4213	35.2404
323	268	0	A_43_P22768	BF386946	unknown function	0.178707	0.183964	0.331337	85.1825	128.546	1.84307	3.06354	214.373	182	215	183	13.3454	20.257
325	269	0	A_43_P13837	AA956967	unknown function	0.0746145	0.341124	0.82686	50.1784	59.5842	1.63101	2.12586	179.579	115.333	179	115	11.9895	11.693
326	270	0	A_42_P590598	295396_Rn	unknown function	0.180588	0.365254	0.621011	41.1914	62.4301	1.6482	2.30008	169.546	117.527	170	118	12.0367	12.7248
327	271	0	A_43_P18800	CB606021	similar to Translation of nuc:AB058739_1 Homo sapiens mRNA for KIAA1836 protein, partial cds; Start codon is not identified. fh12206 cDNA clone for KIAA1836 has a 399-bp insertion after the position 1352 of the sequence of KIAA1836.. score=7.89e-39	0.0613684	0.065165	0.346327	502.47	578.733	3.50401	4.65975	604.627	665.983	607	666	24.7197	36.4339
328	272	0	A_43_P14107	BM386963	Rattus norvegicus mRNA for signal peptidase 21kDa subunit, complete cds.	-0.247292	0.0674009	0.000243523	737.671	417.417	8.37587	4.3963	829.492	498.59	826	497	62.2585	34.9019
329	273	0	A_42_P720155	206225_Rn	unknown function	0.154642	0.859139	0.857155	17.8934	25.5467	1.45354	1.86092	143.103	85.0862	143.5	85	10.5974	9.24194
330	274	0	A_43_P22311	CB544744	similar to Protein:NP_055573 KIAA0254 gene product [Homo sapiens]. score=1.494e-21	0.0983397	0.142928	0.491431	124.797	156.51	2.21901	2.75075	253.81	211.621	252	212.5	16.1869	18.2572
331	275	0	A_43_P15280	NM_019194	Rattus norvegicus thyrotroph embryonic factor (Tef), mRNA.	0.329944	0.589833	0.575898	20.9752	44.8384	1.2482	2.41528	146.902	101.262	146	102	8.58236	13.8298
333	276	0	A_43_P16784	AA892531	unknown function	-0.0828592	0.0849247	0.329224	315.685	260.852	4.15301	4.09712	437.672	324.259	437	327	30.7162	30.2264
334	277	0	A_43_P13283	NM_138515	Rattus norvegicus cytochrome P450 2D18 (Cyp2d18), mRNA.	0.109433	0.0568086	0.0540603	1700.04	2187.22	8.39643	13.1409	1677.23	2454.38	1674	2439	59.4947	111.914
335	278	0	A_43_P10530	AA851092	unknown function	0.0754265	0.10463	0.470981	190.382	226.492	2.1944	3.29515	317.328	284.197	320	281	15.81	23.792
336	279	0	A_42_P820597	200200_Rn	similar to Protein:NP_006734 RNA binding motif protein 3 [Homo sapiens]. score=2.622e-16	0.0666926	0.318732	0.834258	54.3149	63.3303	1.89328	2.33394	184	118.887	185	118	13.9766	12.9194
337	280	0	A_43_P13203	NM_133537	Rattus norvegicus extracellular proteinase inhibitor (Expi), mRNA.	0.13502	0.222684	0.544295	72.9221	99.5129	1.89566	2.41114	202.633	153.433	204	152	14.3136	14.9421
338	281	0	A_43_P20124	CB545482	similar to Protein:NP_059091 regulatory factor X, 5 (influences HLA class II expression); regulatory factor (trans-acting) 5 [Mus musculus]. score=3.942e-10	-0.173548	0.151484	0.251941	159.295	106.821	2.60042	2.07088	291.148	163.963	291	163	18.9472	12.2073
339	282	0	A_42_P729848	298349_Rn	unknown function	-0.204612	0.180102	0.25592	135.452	84.5617	2.19194	2.41475	268.491	141.546	268	140	15.9836	14.7294
340	283	0	A_42_P625147	291379_Rn	Rattus norvegicus peptidoglycan recognition protein (Pglyrp), mRNA.	0.115163	0.139883	0.410348	125.561	163.688	2.13896	3.40608	254.356	218.729	255	218	15.5705	23.5656
342	284	0	A_42_P835838	297869_Rn	similar to Mouse (Mus musculus domesticus) glioblastoma-expressed RING finger protein GERP mRNA, complete cds.	0.216794	0.0658358	0.00099143	458.357	755.089	5.86833	6.06068	560.443	852.918	554	846	43.1519	48.8499
343	285	0	A_42_P477311	217055_Rn	similar to Mouse (clone W13) WRS mRNA for tryptophan--tRNA ligase.	0.135509	0.0792398	0.0872451	282.013	385.282	2.66119	4.82114	400.889	453.074	401	454	17.9324	35.0427
344	286	0	A_42_P600122	205625_Rn	Rattus norvegicus aspartyl-tRNA synthetase (Dars), mRNA.	-0.0895254	0.392923	0.819767	52.4234	42.6579	1.58518	2.07108	182.763	100.169	181	98	11.8908	11.2819
345	287	0	A_43_P10406	CB548433	unknown function	0.0544397	0.942966	0.953962	18.3727	20.8263	1.33167	1.96684	143.544	81.1579	144	79	9.06932	10.1291
346	288	0	A_43_P12740	NM_033539	Rattus norvegicus eukaryotic translation elongation factor 1 alpha 2 (Eef1a2), mRNA.	-0.616988	0.0867545	1.14463e-12	801.707	193.655	8.23224	2.9535	904.707	261.672	903.5	264	60.7396	21.6814
347	289	0	A_43_P11136	BM388714	unknown function	0.173355	0.752088	0.817705	19.9917	29.7992	1.52448	1.83993	145.7	88.5667	144	88.5	11.6551	9.1232
348	290	0	A_43_P13694	CB547730	unknown function	0.0323814	0.218946	0.882425	83.7775	90.2628	1.68243	2.33202	214.439	145.21	214	145	11.8699	13.9831
349	291	0	A_43_P14535	AI169579	unknown function	0.177567	0.665421	0.789585	22.4972	33.8607	1.35461	1.94792	148.714	91.9464	147.5	90.5	9.45557	9.66798
351	292	0	A_43_P17483	CB605769	similar to Translation of nuc:BC009095_1 Mus musculus, clone IMAGE:3158218, mRNA, partial cds. score=2.702e-50	0.0986877	0.128711	0.443238	141.533	177.642	2.27751	2.7935	270.097	233.21	271.5	232	17.0791	19.4322
352	293	0	A_42_P682003	297056_Rn	unknown function	0.110104	0.151855	0.468417	114.692	147.787	2.20124	3.08391	243.845	202.552	243	203.5	16.1417	20.7112
353	294	0	A_43_P23143	BF552343	unknown function	-0.0535402	0.469266	0.909164	42.0291	37.1544	1.54086	2.20749	171.295	95.0492	172	94	11.803	12.3793
354	295	0	A_42_P835665	204088_Rn	Rattus norvegicus osteoclast stimulating factor 1 (Ostf1), mRNA.	-0.14386	0.0929325	0.121622	293.443	210.7	3.26602	3.79241	418.787	271.705	418	267	24.6205	28.1853
355	296	0	A_43_P14474	AA924613	unknown function	0.0934848	0.385625	0.808452	43.2784	53.673	1.53827	2.32058	172.123	109.754	173	109	11.1789	13.0484
356	297	0	A_43_P10951	AA866391	unknown function	0.0173055	0.260509	0.947036	70.9458	73.8299	1.73615	2.31841	201.6	129.2	199	129	12.4478	13.3381
357	298	0	A_42_P579185	202613_Rn	similar to mouse glutamate rich WD repeat protein GRWD, clone IMAGE:3498842, mRNA, partial cds.	-0.000603461	0.0680717	0.992927	464.126	463.481	3.37025	5.36122	571.121	542.397	571.5	541	23.677	41.4792
358	299	0	A_43_P17078	CA512222	unknown function	0.0930776	0.0634056	0.142112	548.814	679.99	4.08362	4.79321	646.032	775.619	641	772	29.9435	39.0159
360	300	0	A_43_P18761	CB544876	similar to Protein:NP_006757 zinc finger protein 220; Monocytic leukemia zinc finger protein [Homo sapiens]. score=5.913e-65	0.0132028	0.104427	0.899391	204.839	211.162	2.22133	2.75711	332.125	269.268	330.5	271.5	15.3754	18.6084
361	301	0	A_42_P658986	215769_Rn	Rattus norvegicus global ischemia induced protein GIIG15B (GIIg15b), mRNA.	-0.363532	0.168774	0.0312439	173.669	75.1952	2.21422	1.96809	308.621	133.31	308	134.5	16.4912	11.5731
362	302	0	A_43_P17917	AW254416	unknown function	0.0658004	0.0587463	0.262681	891.524	1037.37	6.28601	7.37101	958.368	1169.25	952	1170	43.8934	58.8231
363	303	0	A_43_P10759	CB544460	unknown function	0.255688	0.506161	0.613453	26.9165	48.4961	1.39023	2.45422	153.763	104.559	153	106	10.0264	13.9818
364	304	0	A_43_P21255	CB546593	similar to Translation of nuc:AJ288061_1 Mus musculus partial mRNA for CLIP-associating protein CLASP1. score=2.524e-36	0.216776	0.807862	0.788443	17.6328	29.0467	1.34297	2.00797	142.86	88	142	88	9.32822	10.3233
365	305	0	A_43_P10265	BF403048	unknown function	0	2.45475	1	7.79884	7.22447	1.45073	1.43106	122.339	70.4915	124	69	7.30283	8.61309
366	306	0	A_42_P823497	220504_Rn	similar to Mouse, RIKEN cDNA 1500019M23 gene, clone MGC:6580 IMAGE:3483367, mRNA, complete cds.	0.264627	0.0773155	0.000620037	270.411	497.338	3.31875	5.1624	387.333	570.404	386	562	23.4279	38.9816
367	307	0	A_42_P558206	292938_Rn	unknown function	-0.0833909	0.109359	0.445734	215.184	177.59	2.27647	3.3845	343.763	235.712	343	237	16.3542	23.9828
369	308	0	A_43_P21045	CB546355	similar to Protein:NP_006584 T-box, brain, 1; T-brain-1 [Homo sapiens]. score=2.237e-34	0.0542347	0.12199	0.656621	159.209	180.385	2.02075	3.09953	287.814	236.627	288	237	14.2834	21.4821
370	309	0	A_42_P463478	322843_Rn	similar to Mouse, RIKEN cDNA 1110014J01 gene, clone MGC:12000 IMAGE:3602183, mRNA, complete cds.	0.156835	0.182244	0.389473	88.3383	126.76	2.05081	2.4234	217.689	180.475	219	180	15.5355	15.5613
371	310	0	A_43_P17118	BF283013	similar to Protein:NP_080956 RIKEN cDNA 0610012C01 [Mus musculus]. score=1.057e-32	0.0908362	0.252662	0.719208	67.2234	82.8623	1.88271	2.08438	197.231	137.462	194.5	138	13.4115	11.245
372	311	0	A_42_P576782	208152_Rn	Rat pips mRNA for Per1 interacting protein of the suprachiamatic nucleus, complete cds.	0.082835	0.0731642	0.257559	352.486	426.557	3.537	5.14925	466.556	499.833	464.5	504.5	24.3502	37.9865
373	312	0	A_42_P654862	260802_Rn	Rattus norvegicus similar to chromosome 1 open reading frame 2 [Homo sapiens] (LOC310640), mRNA.	0.071389	0.0621551	0.250737	609.609	718.523	3.90916	5.12228	702.016	818.645	703.5	813.5	28.2405	41.626
374	313	0	A_42_P696769	208382_Rn	unknown function	0.1219	0.1683	0.468882	100.603	133.202	2.25454	2.89533	230.033	187.483	229	186.5	17.1157	19.3465
375	314	0	A_43_P12435	NM_024381	Rattus norvegicus glycerol kinase (Gyk), mRNA.	0.386957	0.773539	0.616904	14.814	36.1101	1.47738	2.30361	139.564	93.9818	138	94	10.6332	12.3775
376	315	0	A_43_P14917	AI045511	unknown function	-0.0055129	0.0808225	0.945618	314.485	310.518	3.65977	4.99126	434.304	376.107	427.5	375.5	26.1735	36.8391
378	316	0	A_43_P15924	AJ011605.1	Rattus norvegicus mRNA for DNA polymerase alpha subunit I, partial.	0.0329003	0.338713	0.922621	53.0775	57.2547	1.95226	2.27756	182.862	113.328	183	113	15.2781	12.9985
379	317	0	A_42_P710191	289865_Rn	similar to Translation of nuc:AJ292189_1 Mus musculus partial mRNA for TAFII140 protein, RNA polymerase II transcription factor TFIID subunit (TAF140 gene). score=1.953e-38	0.13468	0.871807	0.877229	18.0647	24.6327	1.41619	2.0201	143.288	84.322	142	83	10.2622	10.6632
380	318	0	A_43_P18872	CB606029	similar to Protein:NP_032877 phosphatidylinositol membrane-associated; retinal degeneration 9 [Mus musculus]. score=1.437e-45	0.0910871	0.498162	0.854919	33.4542	41.2608	1.44697	2.10389	161.393	98.4464	161	97.5	10.3655	11.0106
381	319	0	A_42_P746659	240484_Rn	similar to Unknown (protein for MGC:2776)	0.166777	0.485036	0.730963	31.3767	46.0664	1.1878	1.91782	158.914	102.586	158	104	7.51673	9.71531
382	320	0	A_43_P12022	NM_019322	Rattus norvegicus mast cell protease 7 (Mcpt7), mRNA.	-0.0354072	0.0596245	0.552621	865.799	798.012	5.89119	5.67471	938.5	909.621	932	914.5	41.6381	45.1651
383	321	0	A_42_P479064	291064_Rn	similar to Mouse DNA sequence from clone RP23-332E2 on chromosome 4, complete sequence.	0.0723295	0.216563	0.738389	80.9046	95.5659	1.69089	2.31328	211.18	150.115	213	151	12.3471	14.3331
384	322	0	A_42_P542589	293213_Rn	unknown function	0.0867279	0.0609179	0.154538	676.968	826.601	6.50616	6.4703	762.967	936.5	761	932.5	47.096	52.3468
385	323	0	A_43_P15798	AF073379.1	Rattus norvegicus N-methyl-D-aspartate receptor splice variant NR3A-2 (NR3A) mRNA, complete cds.	-0.0151397	0.323554	0.962679	58.8108	56.796	1.33481	2.23991	189.192	113.096	187.5	114	8.38542	12.0867
387	324	0	A_43_P18835	CB548186	similar to Translation of nuc:BC006427_1 Homo sapiens, clone IMAGE:2958638, mRNA, partial cds. score=5.046e-66	-0.00749375	0.187177	0.968065	103.927	102.149	1.70134	2.59263	234.833	157.483	235.5	159.5	12.0987	16.7327
388	325	0	A_43_P23060	BF544383	unknown function	0.107985	0.374344	0.772991	43.8481	56.2259	1.63015	2.47882	172.677	112.064	171.5	110.5	12.6138	14.8885
389	326	0	A_42_P497349	435881_Rn	Rattus norvegicus pancreatic lipase related protein 1 (Pnliprp1), mRNA.	0.0419283	0.14244	0.768484	133.736	147.292	2.24892	2.91902	263.196	202.929	261	200.5	16.1588	19.2381
390	327	0	A_42_P549317	291935_Rn	similar to mouse hypothetical protein FLJ20509, clone IMAGE:4486878, mRNA, partial cds.	0.0514473	0.424576	0.903554	41.2308	46.4161	1.72784	2.47476	170.066	103.213	168	102	13.6844	14.5752
391	328	0	A_42_P815309	288125_Rn	similar to Translation of nuc:BC030188_1 Mus musculus, Similar to CCAAT/enhancer binding protein alpha (C/EBP), related sequence 1, clone MGC:36087 IMAGE:5352277, mRNA, complete cds. score=3.516e-28	0.0533795	0.253912	0.833489	69.8853	79.0251	1.73032	2.17084	200.233	134	200	132	12.903	12.7837
392	329	0	A_42_P545163	294349_Rn	Rattus norvegicus ADP-ribosylarginine hydrolase mRNA, complete cds.	0.133004	0.233698	0.569268	69.4343	94.3145	1.60741	2.62573	199.145	148.323	199	149.5	11.7164	16.8053
393	330	0	A_42_P731510	221181_Rn	similar to Mouse DNA sequence from clone RP23-174M12 on chromosome 11, complete sequence.	-0.029424	0.134837	0.827258	154.981	144.829	2.19659	2.64243	284.8	201.273	284	201	15.4697	17.0549
394	331	0	A_42_P540121	295272_Rn	unknown function	-0.178647	0.177968	0.315468	133.357	88.3833	1.9313	2.39861	266.032	145.194	265	145	14.4732	15.533
396	332	0	A_43_P22758	BF290601	unknown function	0.0241674	0.124865	0.84653	160.056	169.215	2.66924	3.14259	289.032	225.565	288	225.5	20.5067	22.3171
397	333	0	A_42_P818005	412960_Rn	similar to Mouse U2/MU mRNA, complete cds.	0.0600189	0.113723	0.597663	173.093	198.746	2.10767	2.6033	301.111	255.5	300	255.5	14.2969	16.9001
398	334	0	A_42_P552341	295476_Rn	similar to Mouse hybrid receptor gp250 precursor, mRNA, partial cds.	0.214009	0.214192	0.317724	69.1467	113.183	1.70744	2.97058	198.197	166.18	198	170	12.5044	19.5154
400	335	0	A_42_P715712	294766_Rn	unknown function	-0.0105523	0.409522	0.979443	45.9624	44.859	1.72654	2.00094	175.435	101.968	175.5	103	13.7383	10.9319
401	336	0	A_42_P462379	226823_Rn	unknown function	-0.0315534	0.0576712	0.584292	1176.3	1093.87	5.86	8.56491	1219.02	1236.35	1222	1219.5	41.6379	70.703
402	337	0	A_42_P468662	290217_Rn	similar to mouse RIKEN cDNA 2310002G05 gene, clone MGC:8083 IMAGE:3588284, mRNA, complete cds.	0.0648532	0.159949	0.685137	113.894	132.238	2.0682	2.64623	243.627	187.254	244	187	15.1747	17.3539
404	338	0	A_42_P528770	205468_Rn	similar to Translation of nuc:AK018598_1 Mus musculus adult male cecum cDNA, RIKEN full-length enriched library, clone:9130007B22, full insert sequence; putative. score=6.322e-25	-0.0114504	0.307197	0.970267	61.7824	60.1748	1.42467	2.30714	192.304	116.268	193	114.5	9.62368	13.1266
405	339	0	A_43_P22239	CB547475	similar to Protein:NP_035197 period homolog 3 (Drosophila) [Mus musculus]. score=2.634e-32	0.00477127	0.0761937	0.950069	349.447	353.307	3.02393	3.65864	465.883	422.45	464	427	21.7498	27.6947
406	340	0	A_42_P687849	220083_Rn	similar to Mouse mRNA encoding unknown protein, complete cds.	0.100846	0.139672	0.470282	127.882	161.308	2.03426	2.80303	256.782	216.491	257	219	14.1168	18.2228
408	341	0	A_42_P517407	430699_Rn	similar to Mouse DNA sequence from clone RP23-324M14 on chromosome 11, complete sequence.	0.0514958	0.116438	0.658303	169.49	190.827	2.30077	3.3897	297.776	247.431	297	248.5	16.5466	23.6577
409	342	0	A_42_P737365	435862_Rn	Rattus norvegicus activin beta E (Inhbe), mRNA.	-0.0189899	0.156342	0.903323	128.774	123.265	2.21791	2.66597	259.177	179.113	259	179.5	16.9004	18.0001
410	343	0	A_42_P808637	253421_Rn	unknown function	0.16909	0.415177	0.683808	36.6467	54.091	1.55295	2.41502	164.689	109.869	163	110	11.8118	14.1368
411	344	0	A_42_P685406	222245_Rn	similar to Mouse phosphatidic acid phosphatase type 2c (Ppap2c) mRNA, complete cds.	0.111994	0.0578281	0.0527856	1131.24	1464.03	8.90383	12.0025	1172.15	1640.56	1158	1652	63.0314	99.0124
413	345	0	A_42_P673370	223052_Rn	Rattus norvegicus Triosephosphate isomerase 1 (Tpi1), mRNA.	-0.0234286	0.059166	0.692119	900.874	853.563	5.77723	6.3891	969.915	970.305	958	977	41.0737	51.5519
414	346	0	A_42_P729886	208664_Rn	similar to Mouse DNA sequence from clone RP23-305P10 on chromosome 15, complete sequence.	0.0560491	0.0972925	0.564555	215.96	245.71	2.73029	4.16797	341.771	304.885	341	310	20.2858	30.992
415	347	0	A_42_P572242	202632_Rn	similar to Mouse putative transcription factor ALF-4 (Alf4) mRNA, complete cds.	0.178902	0.29217	0.540325	51.9701	78.4614	1.80815	2.26739	180.95	132.617	181	134	13.9058	13.3367
416	348	0	A_42_P528537	237831_Rn	similar to Mouse cyclin-dependent kinase inhibitor 2B (Cdkn2b) mRNA, complete cds.	0.0406368	0.505755	0.93596	34.9641	38.3937	1.29806	1.89474	163.192	95.9808	163	98	8.40644	8.98908
417	349	0	A_43_P17284	BF420112	unknown function	0.00699882	0.157564	0.964571	123.874	125.886	2.33265	2.80309	254.067	181.483	254	182.5	17.6768	18.7784
418	350	0	A_42_P471239	199395_Rn	Rattus norvegicus ribosomal protein S11 (Rps11), mRNA.	-0.29596	0.0614043	1.43655e-06	2309.87	1168.49	21.3334	11.055	2247.05	1333.48	2207	1328	154.335	94.2793
419	351	0	A_43_P16716	BE115549	similar to Protein:NP_035920 ariadne 2; ariadne 2 homolog (Drosophila) [Mus musculus]. score=7.548e-91	0.0946211	0.497598	0.849187	33.352	41.4709	1.41395	2.08493	161.271	98.6271	160	99	10.2719	11.1508
420	352	0	A_43_P20433	CB545754	similar to Translation of nuc:BC024110_1 Mus musculus, Similar to solute carrier family 35 (UDP-N-acetylglucosamine (UDP-GlcNAc) transporter), member 3, clone MGC:36317 IMAGE:5150304, mRNA, complete cds. score=1.504e-21	-0.0780336	0.674008	0.907831	29.9691	25.0403	1.3054	2.06049	157.538	84.4808	158.5	83	8.5737	10.1797
422	353	0	A_42_P526161	220574_Rn	similar to Mouse zinc finger protein BERF-1 (Zfp148) gene, exons 8 and 9 and complete cds.	0.104661	0.235977	0.657389	71.0773	90.4465	1.64862	2.67476	201.033	144.767	202	144.5	11.9618	16.8939
423	354	0	A_43_P12234	NM_022516	Rattus norvegicus polypyrimidine tract binding protein (Ptb), mRNA.	-0.0971832	0.272425	0.721291	77.1231	61.6596	1.6263	2.66022	208.873	118.109	211	117	11.444	15.811
424	355	0	A_43_P15706	BG667851	Rattus norvegicus PP2A ARa mRNA for A regulatory subunit of protein phosphatase 2A, partial cds.	0.113597	0.849219	0.893587	19.0245	24.7122	1.4145	1.91989	144.446	84.3571	145	83	10.0035	9.55639
425	356	0	A_42_P463645	217464_Rn	similar to Protein:NP_598772 cell cycle progression 2 protein [Mus musculus]. score=2.089e-86	-0.16009	0.124762	0.199432	198.34	137.189	2.42322	2.64867	328.919	194.871	329.5	193.5	18.3288	18.3048
426	357	0	A_43_P13509	CB547722	unknown function	-0.16773	0.210572	0.425715	109.571	74.4672	1.98471	1.91695	242.426	131.115	245	130	15.1915	11.0425
427	358	0	A_42_P652202	218924_Rn	Rattus norvegicus Rab geranylgeranyl transferase componenet, subunit beta (Rabggtb), mRNA.	0.0191153	0.496756	0.969305	36.5084	38.1512	1.51036	2.04784	164.967	95.8033	166	98	11.5195	11.0375
428	1	-1	(-)3xSLv1	NegativeControl		-0.169591	0.697958	0.80802	31.9951	21.6518	1.30827	2.10742	159.914	81.6207	159.5	81	9.08109	11.1305
429	1	-1	(-)3xSLv1	NegativeControl		-0.18428	0.713122	0.796089	31.8091	20.81	1.27828	1.76036	159.678	80.9153	159	80	8.79742	8.32588
430	1	-1	(-)3xSLv1	NegativeControl		-0.222262	0.648547	0.731819	36.445	21.8462	1.50891	1.76065	165.194	81.7742	165	83	11.715	8.52079
431	359	0	A_43_P17277	AI144646	unknown function	-0.0322153	0.0910248	0.723401	264.526	245.614	2.73104	3.60367	389.033	306.717	385	304.5	19.9431	26.503
432	360	0	A_42_P830332	294204_Rn	similar to Mouse clone rp23-304j8 strain C57BL/6J, complete sequence.	0.0102369	0.281354	0.970976	66.0068	67.5811	1.92446	2.14309	196.567	123.217	194	125	14.9897	12.3989
434	361	0	A_43_P17941	BF408982	unknown function	0.0193882	0.133527	0.884552	148.245	155.013	4.48059	5.00465	277.6	211.1	275.5	216.5	35.5924	36.1042
435	362	0	A_42_P683083	379017_Rn	similar to Mouse DNA sequence from clone RP23-118A2 on chromosome 2, complete sequence.	-0.128896	0.471679	0.784646	45.4719	33.7946	1.55143	1.94595	175.345	92.1636	176	91	11.3239	9.71399
436	363	0	A_43_P20533	CB545858	similar to Protein:NP_006319 RNA binding motif protein 14; SYT interacting protein; coactivator activator [Homo sapiens]. score=1.721e-12	-0.0193478	0.0824698	0.814516	307.918	294.501	3.5082	3.23587	428.705	359.082	430	364	26.1797	24.0896
437	364	0	A_42_P739181	293565_Rn	similar to p400 SWI2/SNF2-related protein	-0.381041	0.176131	0.0305111	168.494	70.0718	20.3753	6.88411	303.93	128.228	239	113	165.804	47.547
438	365	0	A_43_P23204	BF559108	unknown function	-0.0279017	0.0572057	0.625731	1307.4	1226.05	68.007	49.4692	1336.4	1383.38	1303.5	1416	480.968	405.571
439	366	0	A_43_P18065	CB606217	similar to Protein:NP_647454 endothelin converting enzyme 2 [Mus musculus]. score=3.299e-67	-0.398036	0.0848565	2.7227e-06	508.144	203.213	43.4008	12.7578	625.407	268.463	566.5	253.5	315.786	94.3585
440	367	0	A_42_P518620	228662_Rn	similar to Mouse chromosome 6 clone ct7-596k8 strain 129/Sv, complete sequence.	-0.217386	0.116745	0.0625934	231.282	140.203	8.14559	3.99043	361.787	198.59	350	190	65.4727	28.9939
442	368	0	A_42_P801679	219037_Rn	Rattus norvegicus Cathepsin E (Ctse), mRNA.	-0.189568	0.0813641	0.0198131	394.538	254.989	30.4233	13.8877	513.298	320.474	496	313	227.603	105.472
443	369	0	A_43_P16520	CB547632	similar to Protein:NP_032616 mesoderm specific transcript [Mus musculus]. score=1.079e-40	-0.319623	0.101037	0.00155923	323.867	155.147	13.7882	7.04444	452.218	215.509	453	224	103.962	50.6933
444	370	0	A_42_P841620	435478_Rn	Rat paired Ig-like receptor-B (Pirb) mRNA, complete cds.	-0.0980289	0.105103	0.350976	231.197	184.482	11.3233	7.91832	359.273	243.145	319	226	85.8233	56.7471
445	371	0	A_42_P525061	324845_Rn	similar to Protein:NP_598505 RIKEN cDNA 2600016J21 [Mus musculus]. score=2.728e-17	0.0123728	0.165013	0.94023	116.831	120.207	2.22568	2.89065	247.161	175.613	248	175	17.0863	19.6797
446	372	0	A_42_P558394	296264_Rn	unknown function	-0.237515	0.100685	0.0183243	292.242	169.133	10.274	5.26716	420.179	229.125	404.5	222.5	78.0634	37.8807
447	373	0	A_43_P13395	NM_144751	Rattus norvegicus resection-induced TPI (rs11) (LOC246267), mRNA.	0.0951479	0.120451	0.42957	154.412	192.233	2.07374	3.30201	282.638	248.224	283	250.5	14.614	22.9003
448	374	0	A_43_P22428	AI556774	unknown function	0.0571165	0.297639	0.847822	58.9572	67.244	1.69542	2.50262	188.931	122.638	186	120.5	12.5724	14.904
449	375	0	A_43_P15209	BQ208193	unknown function	0.193167	0.390114	0.620491	37.9178	59.1575	1.62644	2.16228	165.984	114.443	166	116	12.528	12.2168
451	376	0	A_42_P745441	347426_Rn	similar to Mouse ESTM25 gene, partial cds and 3UTR.	-0.178263	0.100453	0.0759641	272.022	180.443	2.76246	2.92147	399.633	240.167	401	242.5	20.4608	20.7145
452	377	0	A_43_P20674	CB545980	similar to Translation of nuc:BC027138_1 Mus musculus, clone IMAGE:5361486, mRNA, partial cds. score=5.901e-46	0.0695049	0.595737	0.907121	28.645	33.6165	1.34119	1.94374	155.949	91.7627	156	92	9.53835	9.90183
453	378	0	A_43_P12041	NM_019363	Rattus norvegicus aldehyde oxidase (Aox1), mRNA.	0.0861225	0.317204	0.786003	53.3479	65.0488	1.73231	2.54914	182.879	120.414	182	118.5	13.0277	15.16
454	379	0	A_42_P606048	217581_Rn	similar to hypothetical protein FLJ22490	0.0486139	0.127246	0.702428	152.026	170.032	2.34059	3.13531	280.914	226.086	279.5	224.5	17.0492	21.4895
455	380	0	A_43_P18775	CB606138	similar to Translation of nuc:BC030887_1 Mus musculus, clone MGC:31472 IMAGE:4483611, mRNA, complete cds. score=1.142e-85	0.0159756	0.197457	0.935516	95.4263	99.0019	1.84308	2.64481	226.183	154.083	225.5	154	13.5815	17.0307
456	381	0	A_43_P18276	AM:ARGI1-035685-CYA	ar to Protein:NP_000286 serine (or cysteine) proteinase inhibitor, clade A (alpha-1 antiproteinase, antitrypsin), member 1; Protease inhibitor (alpha-1-antitrypsin); protease inhibitor 1 (anti-elastase), alpha-1-antitrypsin [Homo sapiens]. score=5.346e-23	-0.120584	0.140572	0.390998	163.748	124.049	1.99799	2.68558	294.645	181.032	292	182	14.6602	18.3794
457	382	0	A_43_P11020	AI111365	similar to Protein:NP_034931 myeloid leukemia factor 1; hematopoietic lineage switch 7 [Mus musculus]. score=2.886e-63	0.0162518	0.204244	0.936579	91.9703	95.4772	1.694	2.56386	222.759	150.552	222	149	11.9712	16.0506
458	383	0	A_43_P10052	AI180221	unknown function	-0.0274601	0.0824361	0.739053	311.119	292.056	2.72192	3.9067	431.867	356.65	431.5	355.5	19.5634	29.3424
460	384	0	A_43_P11737	NM_013148	Rattus norvegicus 5-hydroxytryptamine (serotonin) receptor 5A (Htr5a), mRNA.	0.0305995	0.0838428	0.71514	282.33	302.94	2.7346	3.93264	403.9	366.833	404	367.5	19.7241	29.4734
461	385	0	A_42_P786624	384640_Rn	Rattus norvegicus Cytochrome P450 IIA2 (Cyp2a2), mRNA.	0.0664991	0.260471	0.798489	67.0031	78.0897	1.71778	2.2576	197.188	133	196	134	13.2376	13.885
462	386	0	A_43_P16587	BE115991	frameshifts between this sequence and Em:U93181, translation of the last exon differs between the two, leading to a shorter protein in this translation; homology to Drosophila SBF supports our sequence; match: proteins: Tr:O60228 Tr:O96610. score=2.39e-81	0.0478102	0.118427	0.686427	166.536	185.917	2.42857	3.08291	294.983	242.414	297	240.5	17.6799	21.2331
463	387	0	A_43_P12142	NM_021989	Rattus norvegicus tissue inhibitor of metalloproteinase 2 (Timp2), mRNA.	-0.177797	0.0671553	0.00810785	637.494	423.33	6.10386	5.5612	735.393	503.344	730	498	45.2144	44.4361
464	388	0	A_43_P12751	NM_053019	Rattus norvegicus arginine vasopressin receptor 1A (Avpr1a), mRNA.	0.0572159	0.492605	0.907534	35.2186	40.1779	1.6838	2.33982	163.439	97.5439	163	97	12.9339	12.9257
465	389	0	A_42_P737527	268794_Rn	similar to hypothetical protein	0.0378465	0.356297	0.915406	50.102	54.664	1.58467	2.27613	179.672	110.885	179	114	11.9662	13.2515
466	390	0	A_43_P23154	BF553277	unknown function	-0.0234492	0.177095	0.89466	112.505	106.592	2.07563	2.65258	243.433	162.15	243.5	159.5	15.5763	17.3262
467	391	0	A_43_P10484	AA901213	unknown function	0.00670149	0.172186	0.968954	112.121	113.865	2.23564	2.72202	242.661	169.21	241	168	17.2712	18.2336
469	392	0	A_43_P20748	CB544311	similar to Protein:NP_075967 uroplakin 3 [Mus musculus]. score=9.561e-42	0.00857034	0.188923	0.963817	100.99	103.003	1.94067	2.53171	231.754	158.18	234	156	14.5552	16.3651
470	393	0	A_42_P606907	201938_Rn	similar to Mouse zinc finger protein splice variant FIZ1-A (Fiz1) mRNA, complete cds.	-0.0698934	0.47657	0.883401	42.1449	35.88	1.43552	1.84444	171.475	93.9322	171	93	10.4755	9.19307
471	394	0	A_43_P15401	NM_012684	Rattus norvegicus Variable coding sequence A1 (androgen regulated protein (SMR1) gene) (Vcsa1), mRNA.	-0.159029	0.360718	0.659309	61.7727	42.8319	1.53975	1.92457	193.161	100.536	192	100.5	11.0236	9.90494
472	395	0	A_43_P16181	AJ003232.1	Rattus norvegicus mRNA for MHC class II RT1-D beta1 chain haplotype k.	0.0137091	0.233262	0.953134	80.031	82.5976	1.8072	2.18652	210.86	137.79	212	137	13.1847	12.7233
473	396	0	A_42_P548207	374348_Rn	Rattus norvegicus pregnancy-specific beta 1-glycoprotein mRNA, partial cds.	0.102884	1.01629	0.919365	16.0917	20.3932	1.31676	1.92026	140.79	80.8772	140	81	8.82111	9.82902
474	397	0	A_43_P14310	NM_031130	Rattus norvegicus nuclear receptor subfamily 2, group F, member 1 (Nr2f1), mRNA.	-0.419705	0.0688337	1.07817e-09	1308	497.625	17.131	7.0547	1356.81	590.46	1343	584	128.114	58.7603
475	398	0	A_42_P540032	261123_Rn	Rattus norvegicus B/K protein (B/K), mRNA.	0.187471	0.0785421	0.016992	274.757	423.076	3.2801	5.35009	393.017	492.417	393.5	491.5	23.8665	41.2788
477	399	0	A_43_P11132	BQ196307	unknown function	-0.0683283	0.450156	0.879354	44.5766	38.0872	1.52862	2.09789	174.148	95.9259	173	95.5	10.9414	10.8573
478	400	0	A_42_P571517	297597_Rn	similar to Mouse DNA sequence from clone RP23-291H3 on chromosome 4, complete sequence.	0.0437632	0.159472	0.783757	117.109	129.525	2.06998	2.68419	247.017	184.75	251	183	15.3131	17.8094
479	401	0	A_43_P17475	BQ203303	similar to Translation of nuc:AB042828_1 Mus musculus EDEM mRNA, complete cds, similar to alpha-mannosidase; Type II membrane protein of ER mouse gene similar to alpha-mannosidase. score=1.34e-68	0.00365664	0.424174	0.993122	43.6281	43.997	1.53146	1.7794	172.847	101.136	175	100	11.4045	8.73648
480	402	0	A_42_P787813	339845_Rn	Rattus norvegicus mRNA for metalloprotease/disintegrin, partial.	0.0926556	0.0932757	0.320539	221.149	273.741	3.0069	3.73444	345.889	333.841	345	338	22.8552	28.1449
481	403	0	A_43_P14971	NM_031587	Rattus norvegicus peroxisomal membrane protein 2 (Pxmp2), mRNA.	-0.378371	0.133534	0.00460382	234.953	98.313	2.92861	2.94523	368.484	157.048	368	154.5	22.9088	20.594
482	404	0	A_42_P818445	347542_Rn	similar to Protein:NP_038563 C10 [Mus musculus]. score=2.077e-55	0.0625239	0.0586017	0.286004	912.755	1054.09	8.89484	10.0953	977.688	1187.85	964	1197	64.6639	83.7374
483	405	0	A_42_P457773	219529_Rn	similar to Translation of nuc:BC029015_1 Mus musculus, clone IMAGE:5011253, mRNA, partial cds. score=1.32e-41	-0.0323934	0.102525	0.752037	221.55	205.626	2.99146	3.50141	348.804	264.268	348.5	264	21.6924	24.4358
484	406	0	A_43_P16790	BG664607	unknown function	0.0518025	0.347754	0.881583	50.5336	56.9355	1.5085	2.19813	180.066	112.951	180	113	11.1174	12.6589
486	407	0	A_43_P15373	NM_145184	Rattus norvegicus ubiquitin specific protease 15 (Usp15), mRNA.	0.0614173	0.351662	0.861356	49.3973	56.9011	1.74274	2.43279	178.81	112.879	177.5	114	13.2645	14.1385
487	408	0	A_43_P11236	AA925353	unknown function	-0.118235	0.0612537	0.0535752	857.773	653.337	7.747	5.18909	934.097	753.484	936.5	757	57.2219	42.4035
488	409	0	A_43_P10255	BU760394	unknown function	0.0660662	1.01106	0.9479	16.8986	19.6751	1.54874	1.85567	141.733	80.25	139.5	81	11.6472	9.52183
489	410	0	A_42_P673244	296696_Rn	unknown function	0.0501416	0.0957622	0.600553	222.596	249.839	2.50314	3.26909	348.103	309.397	350	309	17.849	23.2507
490	411	0	A_42_P730779	283580_Rn	similar to Translation of nuc:AX167537_1 Sequence 37 from Patent WO0144292; Fragment de la proteine WASP murine. score=5.637e-27	0.0634168	0.126246	0.615438	150.932	174.662	2.67441	3.09554	279.667	230.632	276	226	19.727	21.0133
491	412	0	A_43_P12220	NM_022392	Rattus norvegicus growth response protein (CL-6) (LOC64194), mRNA.	-0.0665595	0.241205	0.78259	84.6685	72.6377	1.82223	2.21081	216.305	128.593	214	128	13.6183	13.0834
492	413	0	A_43_P23097	BF547114	unknown function	-0.0111297	0.321519	0.972386	58.9229	57.432	1.70059	1.95595	189.288	113.678	190	115	12.8346	10.5756
493	414	0	A_43_P10698	BI286772	unknown function	0.123922	0.824908	0.880587	19.3461	25.7344	1.30217	2.05401	144.857	85.1964	144.5	85.5	8.77274	10.6077
496	415	0	A_43_P20103	CB548402	similar to Protein:NP_038846 GTP binding protein 1 [Mus musculus]. score=1.289e-53	0.112368	0.0852448	0.187445	251.344	325.563	2.66779	4.4228	373.426	388.918	373	393	19.3687	33.6112
497	416	0	A_43_P13189	NM_133425	Rattus norvegicus protein phosphatase 1, regulatory (inhibitor) subunit 14C (Ppp1r14c), mRNA.	0.194767	0.761111	0.79803	19.2398	30.1278	1.36725	1.90317	144.804	88.8571	144	90	9.55448	9.34671
498	417	0	A_42_P508977	298334_Rn	Rat platelet factor 4 (PF4) gene.	-0.0474424	0.17226	0.783	119.251	106.91	2.23504	2.40982	250.333	162.733	250.5	161	16.9862	15.4436
499	418	0	A_43_P20139	CB545495	similar to Protein:NP_035520 solute carrier family 12, member 7 [Mus musculus]. score=6.339e-34	0.0411241	0.0637641	0.518966	555.811	611.014	4.0957	4.2965	653.869	701.967	655	699	29.6263	34.1511
500	419	0	A_43_P20259	CB548442	similar to Protein:NP_055303 RAB30, member RAS oncogene family [Homo sapiens]. score=2.565e-33	0.0966422	0.290032	0.738974	57.8044	72.211	1.61591	2.48342	187.492	127.153	185	125	11.8342	14.9237
501	420	0	A_43_P20502	CB545825	similar to Protein:NP_055445 KIAA0211 gene product [Homo sapiens]. score=2.332e-21	0.0521286	0.195646	0.789898	92.4278	104.215	1.95854	2.44547	222.823	158.952	223	159.5	14.9145	15.7276
502	421	0	A_43_P15689	AF473850.1	Rattus norvegicus vitamin A-deficient testicular protein 10-like mRNA, partial sequence.	0.247131	0.319503	0.439234	43.5556	76.9442	1.82704	2.4851	171.793	130.776	172	131	13.9897	14.6528
504	422	0	A_43_P18568	AA817695	similar to dbj|D88749|D88749 Bovine mRNA for prostaglandin F synthase, complete cds, mRNA sequence.	0.115777	0.401936	0.77331	40.398	52.7396	1.43743	2.06617	168.932	108.814	166	112	10.3288	11.2149
505	423	0	A_43_P13849	CB547196	unknown function	-0.170961	0.177639	0.335844	132.492	89.3775	1.86416	2.63947	265.067	146.133	263	148.5	13.5945	17.21
506	424	0	A_43_P17282	BF393903	unknown function	-0.0320516	0.967643	0.973576	19.7854	18.3777	1.35935	1.7164	145.15	79.0833	144	78.5	9.59842	8.22623
508	425	0	A_43_P20931	CB544354	similar to GCGPROT:ZF28_MOUSE ZINC FINGER PROTEIN 28 (ZFP-28) (MKR5 PROTEIN) (FRAGMENT). score=2.476e-26	0.0739956	0.173381	0.669539	102.913	122.03	2.19562	2.79386	232.849	176.717	232	177	15.6394	17.373
509	426	0	A_43_P14519	AA925007	unknown function	0.0880576	0.0972096	0.365014	208.709	255.622	2.68912	3.87324	334.351	314.684	335	308	19.2664	27.6994
510	427	0	A_43_P19984	CB545246	similar to Translation of nuc:AB047240_1 Human endogenous retrovirus HERV-K(II) DNA, complete sequence and flanking region. score=8.374e-09	0.190664	0.439386	0.664338	33.6904	52.26	1.62528	2.27755	161.404	108.123	161	110	12.2297	12.5628
511	428	0	A_43_P22435	AI579418	unknown function	0.295369	0.306776	0.33564	42.7719	84.4359	1.69701	2.3005	170.767	137.55	168.5	138.5	12.8648	13.5151
513	429	0	A_43_P21772	CB547070	similar to Translation of nuc:BC006755_1 Mus musculus, clone IMAGE:3709003, mRNA, partial cds. score=1.654e-11	0.0807585	0.241437	0.738009	71.3636	85.9479	1.92819	2.2691	201.517	140.552	200	141	14.5219	13.4336
514	430	0	A_42_P804382	220751_Rn	similar to Protein:NP_006393 hepatitis B virus x-interacting protein; HBx-interacting protein; hepatitis B virus x-interacting protein (9.6kD) [Homo sapiens]. score=1.45e-37	-0.0794365	0.0973092	0.414311	252.599	210.375	3.25746	3.16867	379.017	270.152	378	270	24.3016	22.6021
515	431	0	A_43_P17775	BF557790	similar to Translation of nuc:AE003507_21 Drosophila melanogaster genomic scaffold 142000013386053 section 24 of 30, complete sequence; Dhc16F gene product. score=1.038e-14	0.121607	0.219286	0.579194	75.3229	99.6631	1.85472	2.59115	205.153	153.712	206	151	13.7713	16.2534
516	432	0	A_42_P653895	202215_Rn	Rattus norvegicus protein tyrosine kinase 2 beta (Ptk2b), mRNA.	0.238318	0.0605304	8.24522e-05	924.243	1599.94	11.0379	19.7135	981.804	1783.41	982.5	1786.5	76.4764	158.419
517	433	0	A_43_P20308	CB545644	similar to Protein:NP_598791 expressed sequence AI849362 [Mus musculus]. score=2.098e-10	0.00949673	0.371937	0.97963	49.5502	50.6456	1.44564	2.00768	179.214	107.25	178	105.5	10.0647	10.5507
518	434	0	A_43_P22242	CB547478	similar to Translation of nuc:BC028922_1 Mus musculus, Similar to slingshot 3, clone MGC:25738 IMAGE:3987714, mRNA, complete cds. score=6.818e-57	-0.00807576	0.290482	0.977821	65.2145	64.013	1.8238	2.47322	195.869	119.902	195	117	14.1615	15.0949
519	435	0	A_42_P841598	201597_Rn	similar to Unknown (protein for MGC:15730)	0.206234	0.0631662	0.00109483	566.074	910.139	5.57959	9.54341	658.842	1023.23	652	1018	39.2455	75.5993
520	436	0	A_42_P803720	283403_Rn	similar to Translation of nuc:X52127_1 Mouse mRNA for testis-specific protein, clone 46. score=3.238e-39	-0.00400434	0.0875127	0.963504	272.84	270.336	3.0827	4.04634	396.051	332.559	392	332	22.5438	29.9415
522	437	0	A_43_P12459	NM_030852	Rattus norvegicus cartilage derived retinoic acid sensitive protein (Cdrap), mRNA.	0.0370672	0.131118	0.777406	148.501	161.732	2.28327	2.69097	277.627	217.746	276	218	16.7434	18.1037
523	438	0	A_43_P11846	NM_017172	Rattus norvegicus zinc finger protein 36, C3H type-like 1 (Zfp36l1), mRNA.	0.0955849	0.299715	0.749788	55.9387	69.7103	1.56918	2.12069	185.552	124.776	186	124	11.2969	11.9194
524	439	0	A_43_P20396	CB548478	similar to Protein:NP_055671 KIAA0476 gene product [Homo sapiens]. score=6.395e-33	0.203558	0.239407	0.39518	62.1666	99.338	1.65699	2.61247	191.267	152.617	191.5	151.5	12.0772	16.376
525	440	0	A_42_P726021	217493_Rn	unknown function	-0.213446	0.14401	0.138299	176.936	108.236	2.37047	2.70254	308.967	165.787	306	167	17.9824	18.3177
526	441	0	A_43_P14831	AA957350	unknown function	0.0677934	0.136503	0.619441	136.542	159.61	2.37615	2.9937	265.603	215.19	264.5	213.5	17.4818	20.2471
527	442	0	A_43_P15073	BF407930	unknown function	0.200391	0.317782	0.528306	46.4008	73.6065	1.45504	2.22036	175	127.893	175.5	127.5	9.99454	12.4063
528	443	0	A_43_P11295	BF557223	unknown function	0.148931	0.448115	0.739624	34.7483	48.9627	1.40616	1.98908	162.679	105.25	163	105.5	9.8352	10.1967
529	444	0	A_43_P22704	BE120994	unknown function	0.333746	1.0323	0.746466	11.8819	25.6231	1.29107	1.73808	135.875	85.4464	134.5	84	8.41225	8.23279
531	445	0	A_43_P12102	NM_021686	Rattus norvegicus membrane-associated guanylate kinase-interacting protein (LOC59322), mRNA.	-0.0554524	0.155626	0.721602	134.979	118.799	2.20161	1.98321	265.717	174.967	265.5	173	16.4689	12.0648
532	446	0	A_43_P15742	D28754.1	Rattus rattus mRNA for cyclin dependent kinase 2-beta, complete cds.	0.110062	0.412703	0.789711	39.5938	51.014	1.53839	2.05798	168.082	107.246	168	107	11.6437	11.3058
533	447	0	A_43_P16350	U95151.1	Rattus norvegicus memory related gene-5 (MRG-5) mRNA, partial sequence.	0.147805	0.247024	0.549612	64.3271	90.4064	1.80236	2.39567	193.86	144.368	194	146	13.2374	14.2586
534	448	0	A_43_P11944	NM_019136	Rattus norvegicus arginine vasopressin receptor 2 (Avpr2), mRNA.	0.116231	0.110605	0.29332	168.58	220.312	2.12984	3.83195	295.948	276.966	294.5	278	14.9589	27.2081
535	449	0	A_43_P22124	CB547375	similar to Protein:NP_062769 DnaJ (Hsp40) homolog, subfamily C, member 7; tetratricopeptide repeat domain 2 [Mus musculus]. score=1.166e-47	0.0872784	0.341884	0.798502	49.3199	60.2977	2.14879	1.98151	178.607	115.946	178.5	115.5	16.8811	10.4367
536	450	0	A_43_P12647	NM_031719	Rattus norvegicus chloride channel, nucleotide-sensitive, 1A (Clns1a), mRNA.	0.0163327	0.059396	0.783331	833.521	865.464	5.31468	6.50128	907.443	981.885	907	984	38.3486	53.2967
537	451	0	A_43_P14609	AA925681	unknown function	0.116562	0.882995	0.894978	18.2288	23.8407	1.2317	2.14876	143.464	83.6607	144.5	84	7.89238	11.407
538	452	0	A_43_P12331	NM_022868	Rattus norvegicus protocadherin 8 (Pcdh8), mRNA.	0.201144	0.0782267	0.0101318	274.255	435.811	3.16991	5.05655	392.241	505.793	393.5	509.5	22.5694	38.3148
540	453	0	A_43_P21172	CB546511	similar to Translation of nuc:AK057372_1 Homo sapiens cDNA FLJ32810 fis, clone TESTI2002729, weakly similar to Homo sapiens mRNA for oligophrenin 1; unnamed protein product. score=4.805e-73	0.190564	0.868653	0.826355	16.9342	26.2621	1.50212	1.77521	141.964	85.7143	143.5	85.5	10.9178	8.36381
541	454	0	A_43_P19508	CB546046	similar to Protein:NP_083037 poly(A)-specific ribonuclease (deadenylation nuclease) [Mus musculus]. score=4.3e-73	0.246166	1.95438	0.899767	7.01015	12.3564	1.50547	1.42179	124.054	75.0714	122.5	75.5	9.24302	6.65202
542	455	0	A_43_P23165	BF553966	unknown function	0.0485161	0.217437	0.823436	82.8304	92.6203	1.86239	2.77657	213.333	147.407	213	147.5	13.228	16.9333
543	456	0	A_42_P778587	286501_Rn	similar to Mouse DNA sequence from clone RP23-151M22 on chromosome 11, complete sequence.	0.17255	0.451856	0.702558	33.4799	49.812	1.54429	2.45098	161.222	105.952	161	106	12.0006	14.5452
544	457	0	A_43_P16186	AJ007485.1	Rattus norvegicus EST clone DD6/7.	0.0574995	0.111421	0.605817	178.342	203.588	2.30627	3.30277	306.17	260.576	305	261	16.6518	23.2907
546	458	0	A_43_P18397	BF398617	similar to Protein:NP_033360 transcription factor AP-2 beta [Mus musculus]. score=1.178e-76	0.531712	1.4379	0.711544	6.53985	22.2474	1.36293	2.09376	129.119	83.0847	130	82	9.02503	11.9572
548	459	0	A_42_P793765	326922_Rn	similar to Protein:NP_083784 RIKEN cDNA 5830443C21 [Mus musculus]. score=3.434e-98	0.000892721	0.498172	0.99857	37.1779	37.2544	1.34849	1.9591	165.759	95.0345	165	96	9.44849	10.0402
549	460	0	A_42_P770829	377376_Rn	similar to Mouse chromosome 16 clone rp23-123l9 strain C57BL/6J, complete sequence.	-0.0788844	0.187809	0.674467	112.334	93.6753	2.2514	2.24741	244	149.633	242.5	150	17.3225	13.9466
550	461	0	A_42_P595591	217465_Rn	Rattus norvegicus S-Adenosylmethionine decarboxylase 1A (Amd1a), mRNA.	-0.0755887	0.0687805	0.271774	496.235	416.964	6.0719	5.89986	602.656	493.885	597	493	45.2762	46.9088
551	462	0	A_43_P13992	AA818674	unknown function	0.169111	0.797166	0.831998	18.9535	27.9769	1.60601	1.86259	144.429	87.0714	144.5	85.5	12.0738	9.03701
552	463	0	A_43_P14148	AA859110	similar to gb|R39035|R39035 yd07d09.s1 Homo sapiens cDNA clone 25181 3, mRNA sequence.	0.0755618	0.111997	0.499883	173.536	206.515	2.66167	3.40327	301.298	263.316	302	260	19.3769	23.6546
553	464	0	A_43_P17111	CB547919	similar to Translation of nuc:AB028986_1 Homo sapiens mRNA for KIAA1063 protein, partial cds. score=6.738e-71	0.044326	0.172549	0.797264	107.097	118.605	1.98369	2.78865	237.288	173.593	240	170	14.5437	18.3012
554	465	0	A_43_P14500	BM387872	unknown function	-0.0461418	0.126328	0.714923	171.071	153.828	2.22869	2.98751	300.696	210.661	301.5	213	15.7814	19.9993
555	466	0	A_43_P22598	BE101615	unknown function	0.215553	0.0812118	0.00794949	250.553	411.579	2.65243	5.00839	370.302	478.825	368	472	19.3413	39.303
557	467	0	A_42_P641528	288294_Rn	Rattus norvegicus linker for activation of T cells (Lat), mRNA.	0.20719	0.683599	0.761823	21.1093	34.0145	1.30876	2.16151	147.068	92.0847	147	92	9.16866	11.649
558	468	0	A_42_P741992	278181_Rn	similar to Translation of nuc:AK007164_1 Mus musculus adult male testis cDNA, RIKEN full-length enriched library, clone:1700110M21, full insert sequence; putative. score=8.402e-15	0.0634285	0.0626519	0.311349	589.541	682.248	3.63767	5.44618	683.962	779.189	686	773	24.2042	40.9305
559	469	0	A_42_P554712	216405_Rn	similar to Mouse MKKS protein (Mkks) mRNA, complete cds.	0.0836434	0.0981289	0.394001	206.817	250.744	2.8201	3.45784	332.661	309.613	331.5	309	21.2402	25.5018
560	470	0	A_43_P19407	CA511597	similar to Translation of nuc:AB028976_1 Homo sapiens mRNA for KIAA1053 protein, partial cds. score=2.876e-66	0.105138	0.613596	0.86395	26.6515	33.9516	1.39177	1.89141	153.61	92.0339	153	90	10.1234	9.45583
561	471	0	A_42_P558354	296045_Rn	similar to Mouse, ceroid-lipofuscinosis, neuronal 8, clone MGC:13730 IMAGE:4188527, mRNA, complete cds.	0.0515973	0.108892	0.635615	185.148	208.505	2.21368	3.12869	312.754	265.807	313	269	15.528	21.5998
562	472	0	A_43_P20436	CB545759	similar to Protein:NP_056180 AMMECR1 protein [Homo sapiens]. score=2.394e-39	0.13243	0.217435	0.542488	75.0388	101.792	1.73105	2.80289	204.772	155.719	205	157	12.3361	17.5903
563	473	0	A_42_P554831	219032_Rn	Rattus norvegicus solute carrier family 22 (organic anion transporter), member 7 (Slc22a7), mRNA.	0.23243	0.0853521	0.0064655	224.145	382.789	2.26603	4.23178	345.804	446.893	345	451	15.2428	30.7953
566	474	0	A_43_P11695	NM_013073	Rattus norvegicus Protein-L-isoaspartate (D-aspartate) O-methyltransferase (Pcmt1), mRNA.	0.0683699	0.08242	0.406804	279.47	327.119	3.55348	4.05344	400.29	391.952	398	397.5	26.7535	31.0364
567	475	0	A_42_P647500	288918_Rn	Rattus norvegicus kinesin-like protein KIF3A mRNA, partial cds.	0.233033	0.380269	0.54	37.0525	63.3653	1.46775	2.19961	164.917	118.167	164	118.5	10.6982	12.4413
568	476	0	A_43_P18422	AA943050	similar to Translation of nuc:BC028617_1 Homo sapiens, similar to Y43E12A.2.p, clone MGC:33537 IMAGE:4821347, mRNA, complete cds. score=2.109e-51	0.00866424	0.157946	0.956253	123.296	125.781	2.14782	2.52891	253.484	181.355	252	181	16.273	16.8611
569	477	0	A_43_P12600	NM_031584	Rattus norvegicus solute carrier family 22, member 2 (Slc22a2), mRNA.	0.120298	0.247136	0.626423	66.4445	87.6509	1.70546	2.6839	196.216	141.902	195	142	11.6281	15.5567
570	478	0	A_42_P621952	297906_Rn	unknown function	-0.0599051	0.114861	0.601989	196.147	170.874	3.37887	3.17355	325.14	228.386	324	226	25.3394	21.8197
571	479	0	A_43_P23116	BF549647	unknown function	0.114894	0.814774	0.887859	19.8017	25.7986	1.31682	2.17126	145.407	85.2373	144	83	9.18604	11.8108
572	480	0	A_43_P16872	AI715479	similar to Protein:NP_082538 RIKEN cDNA 2610305M23 [Mus musculus]. score=3.859e-47	-0.0918857	0.11633	0.429604	200.27	162.08	2.55752	3.21199	329.645	219.71	330	220.5	19.3806	23.037
573	481	0	A_43_P13382	NM_139327	Rattus norvegicus high mobility group AT-hook 1 (Hmga1), mRNA.	0.0194801	0.303992	0.948906	60.2684	63.0333	1.56032	2.00796	190.528	118.83	190	119	10.7267	10.5023
575	482	0	A_43_P22224	CB547462	similar to Protein:NP_649994 CG6293 gene product [Drosophila melanogaster]. score=2.954e-19	0.0862102	0.136638	0.528081	133.518	162.835	2.1291	3.06496	262.439	218.246	261	221	15.1775	20.6175
576	483	0	A_43_P13365	NM_139098	Rattus norvegicus RNA helicase (LOC245957), mRNA.	0.149892	0.541145	0.781788	28.6681	40.4847	1.47771	1.9669	155.898	97.661	155	96	11.0355	10.1312
577	484	0	A_42_P813742	218327_Rn	similar to Mouse, clone MGC:6627 IMAGE:3491671, mRNA, complete cds.	-0.309172	0.185504	0.0955823	146.977	72.1235	2.50797	2.34388	281.526	129.79	281	130	19.1489	14.3673
578	485	0	A_43_P12532	NM_031131	Rattus norvegicus transforming growth factor, beta 2 (Tgfb2), mRNA.	-0.0720691	0.202557	0.721993	102.663	86.9655	2.03479	2.44881	234.37	142.833	233.5	144.5	14.6678	14.6374
579	486	0	A_43_P17793	BF414572	similar to Translation of nuc:AF510741_1 Homo sapiens chromosome 1 unknown mRNA; contains AP endonuclease domain; similar to Mus musculus mRNA presented in GenBank Accession Number AB041602. score=7.363e-69	-0.0124937	0.0703274	0.858998	430.025	417.83	2.97826	5.0386	540.119	493.152	539	496	20.9178	39.0317
580	487	0	A_42_P588747	220194_Rn	unknown function	0.0759062	0.175063	0.664583	101.586	120.987	2.18782	2.49293	231.533	175.633	232.5	174	16.5892	16.0792
581	488	0	A_43_P10720	BF558804	unknown function	0.0374406	0.373185	0.920085	47.8051	52.1092	1.61383	2.45684	177.218	108.509	176	107	11.7105	13.8683
582	489	0	A_42_P543654	297812_Rn	similar to Mouse, clone MGC:37042 IMAGE:4950341, mRNA, complete cds.	-0.380623	0.302077	0.207663	93.678	38.9955	1.88511	2.11243	228.596	97.5961	229	96.5	13.7303	11.1834
584	490	0	A_43_P11017	BF283365	unknown function	-0.0722634	0.422566	0.864215	47.7473	40.4283	1.40581	1.96518	177.625	98.0714	177	97	9.77113	10.0668
585	491	0	A_43_P16882	AI171636	similar to Protein:NP_067429 binder of Rho GTPase 3; Cdc42 effector protein 5; CRIB-containing BORG3 protein [Mus musculus]. score=6.037e-34	-0.0140394	0.422632	0.9735	44.6897	43.2681	1.47913	2.03087	174.069	100.517	173.5	100.5	10.744	10.7821
586	492	0	A_42_P770336	292962_Rn	similar to Mouse mucolipin-2 (Mcoln2) mRNA, complete cds.	-0.0185422	1.13158	0.986926	16.6529	15.9569	1.43354	1.8286	141.3	77.15	139.5	76	10.2665	9.40938
587	493	0	A_43_P21410	CB544487	similar to Protein:NP_056078 rabconnectin-3; KIAA0856 protein [Homo sapiens]. score=1.423e-50	-0.0150107	0.112026	0.893408	192.4	185.864	2.57032	3.52603	320.789	243.298	319	240	18.6143	24.5953
589	494	0	A_43_P19568	BF397094	similar to GCGPROT:STB2_PIG SYNTAXIN BINDING PROTEIN 2 (UNC-18 HOMOLOG 2) (UNC-18B) (FRAGMENT). score=3.921e-10	0.109226	0.435602	0.80201	37.5139	48.2412	1.43271	2.11804	165.823	104.71	164	105	10.6209	11.8327
590	495	0	A_43_P19830	BF288712	unknown function	0.211524	0.122864	0.0851415	132.004	214.838	2.2736	3.66211	259.565	269.645	258.5	267	16.9586	26.4966
591	496	0	A_43_P17414	BF558459	similar to Protein:NP_080868 RIKEN cDNA B230118H07 [Mus musculus]. score=1.169e-42	0.0182751	0.227261	0.935907	81.8424	85.3598	2.18571	2.67328	212.639	140.475	214	139	17.2492	17.1013
593	497	0	A_43_P16743	BU759827	similar to Protein:NP_035434 RuvB-like protein 2 [Mus musculus]. score=6.071e-56	0.0471411	0.123874	0.703533	157.448	175.501	2.03983	2.80878	286.2	231.709	288	231	13.9807	18.4899
594	498	0	A_43_P22213	CB547454	similar to Protein:NP_652761 A kinase (PRKA) anchor protein 11, isoform 2; A-kinase anchoring protein 220; protein kinase A anchoring protein 11 [Homo sapiens]. score=1.325e-36	0.153544	0.333013	0.644745	46.8075	66.6591	1.60477	2.30259	175.638	121.603	175	122	11.799	13.2094
595	499	0	A_43_P20088	CB545453	similar to Translation of nuc:AF107018_1 Mus musculus alpha-mannosidase IIx gene, partial cds. score=7.483e-48	0.0268246	0.105945	0.800119	197.69	210.286	2.25144	3.7866	325.103	268.103	322.5	266	15.937	26.9826
596	500	0	A_43_P12211	NM_022382	Rattus norvegicus myomegalin (LOC64183), mRNA.	-0.117176	0.294101	0.69032	72.8192	55.5994	1.76468	1.95966	204.567	112.4	206	113	13.4749	10.8084
597	501	0	A_42_P806129	207267_Rn	unknown function	-0.0242548	0.275335	0.929804	70.2386	66.4234	1.63368	2.12943	201.193	122.298	202	123	11.7374	12.0074
598	502	0	A_43_P13288	NM_138525	Rattus norvegicus mucin and cadherin-like (Mucdhl), mRNA.	0.0637884	0.761153	0.933211	22.5332	26.0983	1.64041	1.97071	148.69	85.431	148.5	86.5	12.6799	10.0666
599	503	0	A_42_P700971	341623_Rn	unknown function	0.0114531	0.262703	0.965225	70.8032	72.6952	1.67559	2.58432	201.5	128.138	203.5	127	12.1933	15.7296
600	504	0	A_43_P20281	CB548448	similar to Protein:NP_076343 zinc finger protein 289 [Mus musculus]. score=2.854e-30	0.151939	0.0963272	0.114722	197.577	280.334	2.6011	3.77374	322.738	339.393	321	337	19.1476	27.9048
602	505	0	A_42_P842448	244384_Rn	Rattus norvegicus socius (Soc), mRNA.	0.0711178	0.338878	0.833775	50.7288	59.7548	1.45054	2.2526	180.18	115.508	181	114	10.4507	13.1296
603	506	0	A_43_P18395	BF291026	similar to Translation of nuc:AK015831_1 Mus musculus adult male testis cDNA, RIKEN full-length enriched library, clone:4930518K06, full insert sequence; putative. score=1.08e-37	-0.00297338	0.480967	0.995067	38.6971	38.4331	1.46017	1.75607	167.459	96.0984	168	96	10.9355	8.54928
604	507	0	A_43_P13265	NM_134409	Rattus norvegicus ZG-16p protein (Zg-16p), mRNA.	0.0295578	0.0946209	0.754751	231.973	248.311	3.19173	3.72747	357.298	308.228	357	310	23.2763	26.6606
605	508	0	A_42_P620064	334106_Rn	unknown function	0.140004	0.171375	0.413961	96.5035	133.213	2.08955	3.06251	225.839	187.25	226	190	15.1114	19.9009
606	509	0	A_43_P15529	NM_013015	Rattus norvegicus Prostaglandin D synthase (Ptgds), mRNA.	-0.284353	0.088443	0.001304	386.62	200.877	3.2142	3.4903	509.483	263.783	513	263	23.7562	25.7913
607	510	0	A_43_P20337	CB545673	similar to Translation of nuc:AK006133_1 Mus musculus adult male testis cDNA, RIKEN full-length enriched library, clone:1700019N02, full insert sequence; putative. score=2.506e-11	0.195126	0.0609927	0.00137824	723.388	1133.7	3.83822	7.8773	802.103	1269.38	798.5	1270	26.4394	63.3439
608	511	0	A_43_P20764	CB546085	similar to Translation of nuc:U67085_1 Human TcD37 homolog (HTcD37) mRNA, partial cds; Similar to TcD37 fruit fly protein, GenBank Accession Number S17885. score=6.458e-63	0.0686183	0.0860681	0.425302	258.76	303.051	2.35686	3.94973	381.283	365.883	383	366.5	16.6266	29.4998
609	512	0	A_43_P11756	NM_013218	Rattus norvegicus adenylate kinase 3 (Ak3), mRNA.	-0.0880579	0.135776	0.516628	164.427	134.25	2.46908	2.91479	294.82	191.115	295	191	18.7443	20.1454
611	513	0	A_43_P22895	BF404826	unknown function	0.0446433	0.420403	0.91543	41.9803	46.5253	1.53299	2.25887	170.905	103.333	170	103	11.7922	13.1173
612	514	0	A_43_P17276	AA818113	similar to gb|AA274731|AA274731 vc15e03.r1 Barstead MPLRB1 Mus musculus cDNA clone 766588 5, mRNA sequence.	0.00207773	1.25844	0.998683	14.6207	14.6908	1.37922	1.87827	138.836	76.1454	141	75	9.13431	9.5402
613	515	0	A_43_P11676	NM_013042	Rattus norvegicus Trefoil factor (intestinal) (Tff3), mRNA.	0.19238	1.04015	0.853265	14.1011	21.96	1.36641	1.84918	138.45	82.2667	137	80.5	9.59418	9.50444
614	516	0	A_42_P652827	290016_Rn	unknown function	-0.0315143	0.218364	0.885248	90.4303	84.1007	2.07893	2.87781	221.741	139.638	222	137	15.7542	18.3041
615	517	0	A_43_P10920	AA819864	unknown function	0.0728276	0.234366	0.755996	74.3329	87.904	1.61094	2.30795	204.586	142.535	204	141.5	11.3695	13.792
616	518	0	A_42_P483967	284578_Rn	similar to Mouse mRNA for Slit-like 2 protein (Slitl2 gene).	0.119898	0.292174	0.681539	55.7985	73.5395	1.4627	2.43106	185.267	128.283	184.5	128.5	10.3184	14.63
617	519	0	A_43_P22276	CB547510	similar to Translation of nuc:AK009779_1 Mus musculus adult male tongue cDNA, RIKEN full-length enriched library, clone:2310043I08, full insert sequence; putative. score=3.138e-43	-0.0132323	0.102315	0.897097	217.303	210.781	2.57398	3.1155	344.413	269.349	345	273	19.3904	22.7661
619	520	0	A_43_P12601	NM_031586	Rattus norvegicus immunoglobulin mu binding protein 2 (Ighmbp2), mRNA.	0.122259	0.351759	0.728167	45.9435	60.8811	1.46165	2.01129	174.857	116.339	174	117	10.1756	10.6417
620	521	0	A_43_P12127	NM_021842	Rattus norvegicus endosulfine alpha (Ensa), mRNA.	0.0340569	0.239447	0.886897	76.0319	82.2342	1.32512	2.46541	206.638	137.276	208	136.5	8.35967	14.984
621	522	0	A_43_P21240	CB546578	similar to Translation of nuc:AK056531_1 Homo sapiens cDNA FLJ31969 fis, clone NT2RP7008013, highly similar to Mus musculus mRNA for Ten-m4; unnamed protein product. score=1.189e-54	0.090305	0.264766	0.733047	64.0442	78.847	1.90311	2.42631	193.983	133.569	194	131.5	14.4374	14.506
622	523	0	A_43_P13544	CB546024	unknown function	-0.00732133	0.0586808	0.900709	943.846	928.068	5.26693	7.65727	1008.29	1051.77	1007.5	1048.5	38.1616	63.71
624	524	0	A_43_P12598	NM_031581	Rattus norvegicus pancreatic polypeptide receptor 1 (Ppyr1), mRNA.	0.129613	0.106217	0.222362	175.555	236.607	2.56308	3.73075	302.383	293.733	301.5	297	18.912	27.004
625	525	0	A_43_P16141	AF309631.1	Rattus norvegicus podocin mRNA, partial cds.	0.0241294	0.528902	0.963612	34.0654	36.0116	1.37136	1.9894	162.214	93.8929	160.5	93.5	9.57974	10.0665
626	526	0	A_43_P18002	CB548043	similar to Protein:NP_075021 lipin 3 [Mus musculus]. score=3.046e-31	-0.00549396	0.121876	0.964045	170.71	168.565	2.28909	3.10012	299.771	225.279	301	224	16.9493	21.8496
628	527	0	A_43_P10696	AA818571	unknown function	0.154902	0.66915	0.816933	22.9992	32.856	1.36531	2.09187	149.306	91.0968	149	89.5	10.0745	11.3725
629	528	0	A_42_P567962	294915_Rn	unknown function	-0.0307685	0.117238	0.792979	184.658	172.028	2.98762	3.32599	313.617	229.183	312.5	228	22.7597	23.5433
630	529	0	A_43_P16491	CB545139	similar to Translation of nuc:S57132_1 COL16A1=type XVI collagen alpha 1 chain [human, placenta, mRNA Partial, 3720 nt]; This sequence comes from Fig. 2; alpha 1 (XVI). score=2.978e-26	-0.46525	0.289607	0.108167	106.593	36.5157	2.11686	1.88923	242.982	95.4912	242	95	16.533	9.92134
631	530	0	A_42_P646213	295114_Rn	similar to Protein:NP_080756 RIKEN cDNA 2410146L05 [Mus musculus]. score=1.449e-37	0.0721098	0.545009	0.89474	31.2417	36.8845	1.35386	2.04487	158.933	94.6	160	96	9.73177	10.8568
632	531	0	A_43_P17988	BG669655	similar to Protein:NP_080289 RIKEN cDNA 2610318G18 [Mus musculus]. score=5.767e-31	-0.0307668	0.081327	0.705201	320.232	298.331	3.27384	3.39574	440.291	363.564	439	361	22.9965	24.182
633	532	0	A_42_P571388	430479_Rn	Rattus norvegicus odorant-metabolizing protein RY2D1 (RY2D1), mRNA.	0.00637401	0.108116	0.952988	196.854	199.764	2.68762	2.98954	324.667	257.45	323.5	255.5	20.0226	21.062
634	533	0	A_42_P814835	207215_Rn	Rat chromosome 4 clone RP31-108L19 strain Brown Norway, complete sequence.	0.280486	0.977651	0.77419	13.4366	25.6315	1.55856	1.96195	137.738	85.3607	136	86	11.87	10.4961
635	534	0	A_43_P15790	AB043959.1	Rattus norvegicus uchl3 mRNA for ubiqutin carboxyl-terminal hydrolase l3, complete cds.	-0.0461069	0.0892462	0.605417	277.583	249.624	3.62568	3.64534	401.5	311.317	398	311.5	27.2219	26.9107
637	535	0	A_43_P19239	BF564669	similar to Translation of nuc:L25050_1 Human serine/proline-rich protein mRNA, complete cds. score=1.227e-08	0.12313	0.41978	0.769278	38.3096	50.8671	1.65176	2.92687	166.644	107.068	164	106	12.6638	17.679
638	536	0	A_42_P821976	378040_Rn	similar to Mouse DNA sequence from clone RP23-419D6 on chromosome 4, complete sequence.	0.105104	0.161719	0.515745	107.332	136.72	1.99527	2.86183	236.763	191.305	236	190	14.5262	19.0193
639	537	0	A_43_P12236	NM_022521	Rattus norvegicus ornithine aminotransferase (Oat), mRNA.	-0.166011	0.0987431	0.0927155	274.82	187.516	3.42979	3.17674	401.952	247.452	403	249	26.3877	23.2045
640	538	0	A_43_P17990	CB548040	similar to Protein:NP_663340 similar to CREB/ATF family transcription factor [Mus musculus]. score=6.996e-47	-0.149062	0.114703	0.193754	218.217	154.82	2.04066	2.87157	347.917	212.917	349.5	214.5	14.4788	19.9791
641	539	0	A_42_P643259	313169_Rn	similar to Protein:NP_080422 epidermal growth factor receptor pathway substrate 8-related protein 1 [Mus musculus]. score=1.19e-48	0.0265846	0.198488	0.893454	93.7312	99.6481	1.82346	2.22264	224.39	154.627	223	156	13.2886	13.5264
642	540	0	A_42_P585155	326623_Rn	Rattus norvegicus fractured callus expressed transcript 1 (Fxc1), mRNA.	-0.0207363	0.214839	0.923108	90.8911	86.6533	1.71831	2.7734	222.085	142.085	221	140	12.4003	17.7018
645	541	0	A_43_P13901	CA508455	unknown function	-0.154945	0.225895	0.492764	100.191	70.127	1.92884	2.36546	232.9	126.717	235.5	127	14.6619	14.5498
646	542	0	A_42_P510800	306391_Rn	similar to KIAA1841 protein	-0.00938196	0.255491	0.970707	74.669	73.0733	1.89424	2.47627	205.623	128.639	206	130	14.6562	15.3352
647	543	0	A_42_P792448	298801_Rn	similar to Mouse spermatogenesis associated factor (SPAF) mRNA, complete cds.	0.0274335	0.319409	0.931555	56.7413	60.4411	1.6439	2.11321	186.77	116.344	187	115	12.4531	12.0787
648	544	0	A_42_P661637	202982_Rn	similar to Unknown (protein for MGC:13472)	-0.0955227	0.338605	0.777862	61.4608	49.326	1.63061	1.94603	192.459	106.393	192	106	12.3903	10.6023
650	545	0	A_42_P819167	296115_Rn	unknown function	0.0187675	0.48539	0.969158	37.3894	39.0406	2.12275	2.21308	165.95	96.6	167.5	95	17.7023	12.2892
651	546	0	A_42_P618414	295337_Rn	similar to Protein:NP_080934 MTO1; RIKEN cDNA 5730419A02 gene [Mus musculus]. score=9.105e-44	0.0486586	0.231333	0.833402	77.5287	86.7204	1.84447	2.29277	208.02	141.569	207	140	12.7961	12.8425
652	547	0	A_43_P19208	AM:ARGI1-037406-CYA	similar to Protein:NP_083684 RIKEN cDNA 4933433C09 [Mus musculus]. score=4.266e-50	0.0776387	0.176422	0.659884	100.513	120.188	2.11811	2.7908	230.467	174.8	231.5	175.5	15.9634	18.4205
653	548	0	A_43_P20173	CB548417	similar to Translation of nuc:X69942_1 M.musculus mRNA of enhancer-trap-locus 1. score=1.093e-39	-0.113172	0.291288	0.697628	73.2234	56.4258	3.29612	2.84184	204.957	113.17	200	112	24.6559	15.7277
654	549	0	A_43_P12937	NM_053804	Rattus norvegicus potassium inwardly-rectifying channel, subfamily K, member 4 (Kcnk4), mRNA.	-0.177066	0.113126	0.117533	229.828	152.875	22.278	8.90534	359.589	211.25	295.5	200.5	172.085	64.0449
655	550	0	A_42_P462129	207361_Rn	similar to Mouse DNA sequence from clone RP23-22K4 on chromosome 2, complete sequence.	-0.61422	0.0766493	1.11602e-15	2290.65	556.85	46.4959	15.1257	2258.46	660.357	2205.5	652	324.419	121.124
656	551	0	A_42_P487811	217751_Rn	similar to Mouse semaphorin subclass 4 member G (sema4g) mRNA, complete cds.	-0.0635787	0.0866675	0.463197	297.643	257.109	7.26313	6.44566	420.516	319.758	416.5	319	56.8073	49.9812
657	552	0	A_43_P13271	NM_134417	Rattus norvegicus inositol polyphosphate multikinase (Ipmk), mRNA.	-0.0238172	0.13803	0.863004	149.731	141.741	2.77917	3.2565	279.617	198.05	281	194.5	21.3256	22.6322
658	553	1	(+)eQC-40	eQC		-0.28538	0.161352	0.0769484	167.857	87.008	13.1204	5.34015	301.439	144.737	281	145	105.55	36.9428
659	554	0	A_42_P726191	294988_Rn	unknown function	-0.361178	0.182928	0.0483328	157.944	68.7583	15.4912	6.03066	293.224	126.759	243	112	127.574	41.676
660	555	0	A_43_P13062	NM_057208	Rattus norvegicus tropomyosin 3, gamma (Tpm3), mRNA.	0.039401	0.225402	0.861234	80.5618	88.2125	1.75028	2.78095	211.153	143.119	209	142	12.7979	17.6578
661	556	0	A_42_P804168	203209_Rn	similar to Protein:NP_598526 RIKEN cDNA 2310046N15 [Mus musculus]. score=1.534e-39	0.0659424	0.0581794	0.257033	985.12	1146.65	32.7018	30.0426	1042.9	1290.09	974	1227	234.656	246.767
662	557	0	A_43_P19317	BF389494	similar to Translation of nuc:AK007281_1 Mus musculus adult male testis cDNA, RIKEN full-length enriched library, clone:1700125H20, full insert sequence; putative. score=2.51e-45	-0.382782	0.131483	0.00359963	240.974	99.8131	13.9125	4.82435	374.439	158.614	356	159	109.724	33.9168
663	558	0	A_42_P620153	297570_Rn	similar to Translation of nuc:AK095272_1 Homo sapiens cDNA FLJ37953 fis, clone CTONG2009268, weakly similar to Rattus norvegicus protein associating with small stress protein PASS1 (Pass1) mRNA; unnamed protein product. score=1.453e-60	-0.109529	0.359022	0.760308	58.7845	45.6808	1.70181	2.16653	189.69	103.034	188	103.5	12.8803	12.0525
664	559	0	A_43_P23363	BI292216	unknown function	-0.131322	0.556679	0.813509	38.553	28.4929	1.4947	2.15756	167.579	87.4561	167	87	11.0437	11.4519
665	560	0	A_43_P17971	CB544788	similar to Protein:NP_065911 stromal interaction molecule 2 precursor [Homo sapiens]. score=1.48e-86	0.0369803	0.517526	0.943035	34.3057	37.3548	1.5826	2.13545	162.46	95.0635	163	95	12.54	11.9081
666	561	0	A_42_P801593	216487_Rn	similar to Mouse, RIKEN cDNA 1110013A05 gene, clone MGC:25566 IMAGE:3982362, mRNA, complete cds.	-0.195569	0.120555	0.104754	216.051	137.717	2.75368	2.6831	346.688	195.787	348	197	20.9965	18.506
667	562	0	A_43_P22263	CB547495	similar to Translation of nuc:AY013798_1 Mus musculus protocadherin gamma A4 mRNA, complete cds. score=1.286e-43	0.124376	0.134103	0.353683	130.699	174.04	1.9968	3.37291	259.25	229.183	261.5	225	14.3333	23.6059
668	563	0	A_43_P16150	AF347028.1	Rattus norvegicus KIAA1454-like protein mRNA, partial cds.	0.0221076	0.290108	0.939256	63.0665	66.36	1.72318	2.4699	193.433	121.983	194	124.5	13.0324	14.9468
669	564	0	A_42_P561621	216084_Rn	Rat cAMP-dependent protein kinase inhibitor (PKI) mRNA, complete cds.	0.0434802	0.0693302	0.530563	420.169	464.413	4.91352	5.81213	529.629	542.145	527.5	541.5	36.7166	46.4937
670	565	0	A_42_P787284	227229_Rn	unknown function	0.0182247	0.138462	0.895283	142.127	148.218	2.3002	2.51364	271.66	204.17	273	206	16.1018	15.7135
671	553	1	(+)eQC-40	eQC		-0.00470695	0.336365	0.988835	55.835	55.2331	1.74804	2.12236	185.983	111.586	186	112.5	13.2592	11.7862
672	566	0	A_43_P10941	AA900411	similar to gi|57120|emb|X66369|RNRPL37 R.norvegicus mRNA for ribosomal protein L37 gi|1839336|gb|S79981|S79981 ribosomal protein L37 [rats, myoblast L6 cells, mRNA Partial, 366 nt], mRNA sequence.	-0.00310699	0.162838	0.984777	120.726	119.866	2.10356	2.95574	251.15	175.45	248	175	15.6637	19.9001
673	567	0	A_42_P798429	206796_Rn	similar to Mouse transmembrane receptor CD16-2 mRNA, complete cds.	-0.108928	0.117673	0.354608	201.292	156.639	5.50531	4.3005	330.921	214.302	333	215	44.6478	31.8887
674	568	0	A_43_P13358	NM_139085	Rattus norvegicus cystatin 11 (Cst11), mRNA.	-0.0504393	0.268732	0.851117	74.2196	66.0814	2.05099	2.20063	205.5	122.117	207	122.5	16.1419	12.9354
675	569	0	A_43_P13261	NM_134400	Rattus norvegicus p65 protein (P65), mRNA.	0.12737	0.12515	0.308802	141.831	190.169	2.39214	3.38762	270.05	245.633	267.5	246.5	17.7644	23.8768
676	570	0	A_42_P767684	203181_Rn	similar to ATR-interacting protein	0.132009	0.20464	0.518876	80.1429	108.611	1.91713	2.82113	209.855	162.516	208.5	161	14.6016	18.6229
677	571	0	A_43_P16482	AM:ARGI1-030247-CYA	similar to Translation of nuc:AB014772_1 Homo sapiens mRNA for MOP-3, complete cds; similar to a D. melanogaster nuclear protein ,Sno. score=2.115e-89	-0.0821358	0.422448	0.84584	48.292	39.9705	1.68411	2.25738	178.258	97.6774	177	97.5	13.3305	12.994
678	572	0	A_43_P13018	NM_054004	Rattus norvegicus TBP-interacting protein 120A (Tip120A), mRNA.	0.0630415	0.0950171	0.507026	222.029	256.715	2.99357	3.8552	347.31	316.414	344	315.5	21.8786	27.8788
679	573	0	A_43_P21860	CB547150	similar to Translation of nuc:AK014497_1 Mus musculus 14 days embryo liver cDNA, RIKEN full-length enriched library, clone:4432415B19, full insert sequence; putative. score=8.618e-21	0.0330842	0.365421	0.92786	49.0929	52.9789	1.4297	2.11871	178.617	109.333	178.5	110	10.2214	11.8531
680	574	0	A_43_P15889	BU671600	Rattus norvegicus beta3GnT5 mRNA for beta1,3-N-acetylglucosaminyltransferase 5, partial cds.	0.176458	0.119455	0.139625	142.378	213.748	2.42322	3.28729	270	269.103	272	264.5	17.6466	22.8087
681	575	0	A_42_P794613	201996_Rn	Rattus norvegicus mevalonate pyrophosphate decarboxylase (Mvd), mRNA.	-0.0929931	0.0911482	0.307614	284.01	229.266	3.25488	3.7284	408.667	290.533	408.5	292.5	24.2722	27.5038
682	576	0	A_43_P20623	CB545931	similar to Translation of nuc:AX168161_1 Sequence 1 from Patent WO0142474; unnamed protein product. score=1.672e-40	0.0619981	0.161766	0.701529	112.816	130.127	1.81944	2.77414	242.617	185.133	241.5	184.5	12.9877	18.49
683	577	0	A_42_P457452	288664_Rn	similar to Mouse, clone IMAGE:5375863, mRNA, partial cds.	0.184498	0.169521	0.276441	92.6941	141.759	2.40637	3.07156	221.643	195.339	220.5	192.5	17.8798	19.9921
684	553	1	(+)eQC-40	eQC		0.0268195	0.333167	0.935841	54.369	57.8324	1.44034	2.35452	184.263	113.895	184	115	9.97233	13.4969
685	578	0	A_43_P16985	AM:ARGI1-025293-CYA	similar to Translation of nuc:BC031731_1 Mus musculus, Similar to EH-domain containing 2, clone MGC:25606 IMAGE:4037788, mRNA, complete cds. score=2.277e-76	0.0503525	0.0897785	0.574898	246.069	276.318	2.66312	4.01472	369.967	337.639	368	338	19.4944	30.0871
686	579	0	A_42_P757529	297472_Rn	similar to Protein:NP_083258 RIKEN cDNA 8430419L09 gene [Mus musculus]. score=5.317e-128	0.0968601	0.142528	0.496765	125.426	156.764	2.23193	2.87374	254.441	211.898	254	210	16.4362	19.3896
687	580	0	A_43_P18356	CB545232	similar to Protein:NP_082956 huntingtin-interacting protein-1 protein interactor [Mus musculus]. score=1.529e-61	0.0353763	0.149862	0.813386	126.991	137.768	2.34824	2.53959	256.717	193.283	257	192	17.7125	16.7798
688	581	0	A_43_P16744	AI045386	similar to Translation of nuc:AF190933_1 Macaca mulatta clone 6/24#50 CD94 mRNA, complete cds; CD94?tm. score=3.825e-10	0.0643587	0.344988	0.852011	50.2042	58.2236	1.48213	2.41488	179.655	114.103	179	114	10.5507	14.0284
689	582	0	A_42_P658217	203361_Rn	similar to Mouse, RIKEN cDNA 1500015J03 gene, clone MGC:29026 IMAGE:3585027, mRNA, complete cds.	-0.0132926	0.129555	0.918279	159.679	154.866	2.26222	3.42608	289.161	211.339	287	208.5	16.9524	24.4962
690	583	0	A_43_P19942	BM385474	unknown function	-0.0309577	0.185103	0.867177	108.074	100.638	2.09845	2.72175	239.197	156.197	236	157	16.0102	17.92
691	584	0	A_43_P14894	NM_031545	Rattus norvegicus natriuretic peptide precursor type B (Nppb), mRNA.	0.00839573	0.185725	0.963944	102.917	104.926	1.61204	2.6045	233.649	160.123	235	161	10.9062	16.4165
692	585	0	A_43_P21629	CB546953	similar to Translation of nuc:Y11710_1 H.sapiens mRNA for extracellular matrix protein collagen type XIV, C-terminus. score=3.526e-47	-0.0616502	0.42993	0.885977	46.359	40.2238	1.59724	2.43157	176.071	97.8571	176	97.5	11.8058	13.6321
693	586	0	A_43_P23417	BM390216	unknown function	0.22758	0.371312	0.539937	38.2266	64.5574	1.84858	2.33341	166.197	119.295	165	118	14.768	13.6374
694	587	0	A_42_P486341	208147_Rn	unknown function	-0.0146584	0.0702744	0.834769	431.99	417.653	4.24706	5.80209	541.983	493.017	540.5	492.5	30.533	44.7909
695	588	0	A_43_P22160	CB547404	similar to Translation of nuc:BC030966_1 Homo sapiens, Similar to KIAA0372 gene product, clone MGC:32587 IMAGE:4108519, mRNA, complete cds. score=1.414e-35	-0.0296533	0.397855	0.940586	48.3815	45.1883	1.54959	2.03486	178.131	102.328	177	103	11.721	11.159
696	589	0	A_42_P565654	229175_Rn	unknown function	-0.10822	0.423811	0.798453	49.5517	38.6223	1.84719	2.05226	179.738	96.5082	181	95	14.9141	11.2289
697	553	1	(+)eQC-40	eQC		0.0407146	0.375283	0.913607	47.3507	52.0045	1.57689	2.34543	176.717	108.4	176	108	11.848	13.6173
698	590	0	A_43_P17380	BF542296	similar to Translation of nuc:AK097106_1 Homo sapiens cDNA FLJ39787 fis, clone SPLEN2002744, weakly similar to ANKYRIN 2; unnamed protein product. score=6.825e-91	0.195795	0.28945	0.498763	51.4096	80.6935	1.59059	2.41563	180.276	134.638	180	135	11.4781	14.2739
699	591	0	A_43_P13349	NM_139037	Rattus norvegicus lipid raft-associated glycoprotein TEC-21 (Tec21), mRNA.	0.0364139	0.313929	0.907657	57.1629	62.1624	1.37499	2.32891	187.167	117.926	187.5	117	8.94796	13.0237
700	592	0	A_43_P14863	AW142225	similar to Protein:NP_075863 succinate dehydrogenase Ip subunit [Mus musculus]. score=1.941e-117	0.0369019	0.0862118	0.668624	267.122	290.811	2.63839	4.385	389.759	353.552	394.5	356	18.6908	32.4065
701	593	0	A_43_P18180	AM:ARGI1-026700-CYA	similar to Protein:NP_080940 RIKEN cDNA 3100002B05 gene [Mus musculus]. score=9.394e-80	0.0651656	0.0876265	0.457073	251.956	292.745	2.58649	4.13004	375.085	354.881	374	348	18.4646	30.6032
702	594	0	A_42_P702678	219405_Rn	similar to Mouse enhancer of polycomb (Epc1) mRNA, complete cds.	0.1108	0.216939	0.60953	77.1778	99.6076	1.57855	2.43865	207.102	153.763	207	152	11.0136	15.0852
703	595	0	A_43_P18132	AM:ARGI1-023000-CYA	similar to Translation of nuc:BC034126_1 Mus musculus, clone MGC:31699 IMAGE:4912536, mRNA, complete cds. score=5.57e-61	0.00799728	0.423962	0.98495	43.4323	44.2395	1.34409	2.17858	172.618	101.346	173	102	9.01129	11.64
704	596	0	A_43_P18199	AI639237	similar to Translation of nuc:AF441770_1 Homo sapiens Tho2 mRNA, complete cds. score=1.067e-76	-0.0451814	0.318381	0.887151	61.8792	55.7652	1.33288	2.23383	192.607	112.25	193	113.5	8.66273	12.5165
705	597	0	A_42_P672139	203531_Rn	similar to Mouse DNA sequence from clone RP23-268K22 on chromosome 11, complete sequence.	-0.227098	0.0895895	0.0112487	348.042	206.316	4.30239	3.20031	471.918	268.574	469	271	32.8883	23.5481
706	598	0	A_43_P13804	CB547737	unknown function	0.133974	0.320034	0.675491	49.9296	67.9723	1.64448	2.81193	179.033	122.933	180	120.5	12.3631	17.3887
707	599	0	A_43_P21861	CB547153	similar to Translation of nuc:AK020067_1 Mus musculus 13 days embryo male testis cDNA, RIKEN full-length enriched library, clone:6030449J20, full insert sequence; putative. score=1.892e-46	0.00996983	0.371946	0.978616	49.5219	50.6719	1.52156	1.87813	179.182	107.273	180	108	10.767	9.40539
708	600	0	A_43_P17798	BF289475	similar to Translation of nuc:AK055770_1 Homo sapiens cDNA FLJ31208 fis, clone KIDNE2003373, moderately similar to Homo sapiens Asef mRNA for APC-stimulated guanine nucleotide exchange factor; unnamed protein product. score=5.85e-79	-0.0359875	0.99518	0.971153	19.3224	17.7858	1.61749	1.94104	144.569	78.6034	144.5	77	12.1887	10.0628
709	601	0	A_43_P22043	CB547306	similar to Protein:NP_663433 similar to CG8726 gene product [Mus musculus]. score=8.722e-08	0.194183	0.284953	0.495583	52.358	81.8777	1.62447	2.08649	181.271	135.78	182	136	11.9046	11.8075
710	553	1	(+)eQC-40	eQC		0.0413639	0.385283	0.914504	46.0604	50.6631	1.42035	2.27833	175.328	107.155	175.5	107.5	10.0059	12.8402
711	602	0	A_43_P15202	BQ206365	unknown function	-0.052858	0.0896462	0.555439	277.811	245.976	3.17162	3.60646	401.881	307.559	404	305	23.3431	26.3604
712	603	0	A_43_P18676	CB544787	similar to GCGPROT:O15047 KIAA0339 PROTEIN (FRAGMENT). score=1.167e-36	0.359324	0.0827319	1.40399e-05	219.465	501.983	2.85296	5.75408	338.948	571.414	337	573	20.1202	43.6666
713	604	0	A_42_P574973	295399_Rn	unknown function	0.0830309	0.127447	0.514729	145.859	176.589	2.6903	3.09447	274.492	232.344	273	233	20.5642	21.7101
714	605	0	A_43_P11992	NM_019248	Rattus norvegicus neural receptor protein-tyrosine kinase (Ntrk3), mRNA.	0.158686	0.131314	0.226876	128.922	185.786	2.07992	3.98942	257.14	240.702	256	241	14.678	27.7031
715	606	0	A_42_P650571	296100_Rn	unknown function	0.147373	0.39248	0.707295	39.8471	55.9461	1.59038	2.31317	168.224	111.655	169	111	11.8456	13.0808
716	607	0	A_42_P632410	264516_Rn	similar to Protein:NP_035059 Notch gene homolog 4, (Drosophila) [Mus musculus]. score=1.764e-25	0.24168	0.391442	0.536964	35.5853	62.0799	1.56446	2.37173	163.308	116.942	164	115	10.9644	12.8038
717	608	0	A_43_P10437	BF550270	unknown function	-0.193488	1.01273	0.848482	22.5833	14.4644	1.58572	1.70067	148.309	75.7636	147	74	11.5195	7.79117
718	609	0	A_43_P15721	CB605675	Rat unidentified mRNA expressed in embryo and tumor but not normal differentiated cells.	0.167758	0.0666048	0.0117789	437.511	643.794	4.68462	7.12904	542.576	733.22	542	731	33.7466	56.4367
719	610	0	A_42_P545565	298974_Rn	unknown function	0.0972816	0.126575	0.442148	144.726	181.063	2.72331	3.39863	273.22	236.729	271	237	20.4931	23.7362
720	611	0	A_42_P839061	217729_Rn	similar to mouse hypothetical protein FLJ20666, clone MGC:37077 IMAGE:4951324, mRNA, complete cds.	0.0293472	0.167407	0.860841	112.722	120.602	2.19618	3.01058	242.948	175.81	242	174	16.2917	19.9187
721	612	0	A_43_P13960	AA818243	similar to Protein:NP_008986 polymerase (RNA) III (DNA directed) (155kD) [Homo sapiens]. score=4.252e-116	-0.0157644	0.292346	0.956996	65.3569	63.027	1.74618	2.07661	196.069	119	194	119	13.053	11.6001
722	613	0	A_43_P14371	NM_053395	Rattus norvegicus small muscle protein, X-linked (Smpx), mRNA.	0.0503517	0.201953	0.80311	89.4871	100.487	1.7983	2.68344	219.933	155.233	219	156	13.1869	17.2846
723	553	1	(+)eQC-40	eQC		0.0617886	0.391019	0.874441	44.2978	51.0706	1.31651	2.36174	173.346	107.462	174	108	8.38506	12.7456
724	614	0	A_43_P20218	CB548428	similar to Protein:NP_036184 acyloxyacyl hydrolase [Mus musculus]. score=4.957e-43	0.0504066	0.28414	0.859194	62.3543	70.0281	1.65365	2.70031	192.509	125.333	190	127	11.9823	16.3241
725	615	0	A_43_P10295	AW144455	unknown function	0.214951	0.798253	0.787717	17.8868	29.3415	1.52219	1.98546	143.169	88.2373	142	89	11.4939	10.3096
726	616	0	A_42_P575557	216155_Rn	Rattus norvegicus cytokeratin 21 (Krt21), mRNA.	-0.0173608	0.200914	0.931141	97.312	93.4988	1.82302	2.60515	228.426	148.885	228	148	13.5296	16.8217
727	617	0	A_43_P20809	CB546130	similar to Translation of nuc:AB072775_1 Macaca fascicularis testis cDNA clone:QtsA-20424, full insert sequence. score=1.881e-80	0.109917	0.256139	0.667829	64.784	83.4419	2.19352	1.99975	194.6	137.883	193	137	17.4163	11.3483
729	618	0	A_43_P10081	CB605828	unknown function	0.0120845	0.383367	0.974853	47.8976	49.2491	1.47465	2.57824	177.429	105.946	177	105	10.406	14.8513
730	619	0	A_43_P10431	BF558575	unknown function	0.166264	0.172054	0.333871	93.1463	136.593	2.0613	2.83634	222.281	190.333	222	191	14.9997	18.354
731	620	0	A_42_P635500	290373_Rn	similar to Mouse chromosome X clone : RP21-114F21, RP21-430D6, RP21-367E1, RP21-561C20, RP21-643D22, complete sequence.	0.106406	0.106956	0.319808	178.399	227.928	2.7273	3.8328	305.448	285.103	301	286.5	19.9896	27.3147
732	621	0	A_43_P21556	CB546890	similar to Protein:NP_031649 chromobox homolog 2 (Drosophila Pc class) [Mus musculus]. score=1.066e-30	0.0347559	0.0613335	0.570937	669.821	725.629	4.15307	5.02408	757.936	827.742	759	827.5	30.0622	40.8881
733	622	0	A_42_P481994	270943_Rn	unknown function	0.0459675	0.466624	0.921527	37.7008	41.91	1.45341	2.35514	166.218	99.1273	166	99	10.2861	12.8612
735	623	0	A_42_P567286	222747_Rn	similar to Mouse, RIKEN cDNA 0610011N22 gene, clone MGC:7176 IMAGE:3257525, mRNA, complete cds.	0.00235447	0.370829	0.994934	50.1128	50.3852	1.64536	2.30709	179.85	107.033	179.5	103.5	12.5534	13.334
736	553	1	(+)eQC-40	eQC		0.13156	0.42859	0.758874	37.1298	50.2669	1.43548	2.39298	165.333	106.491	165	104	10.1986	13.4657
737	624	0	A_43_P19085	CB548240	similar to Protein:NP_055671 KIAA0476 gene product [Homo sapiens]. score=2.705e-50	0.082352	0.0635539	0.19505	546.439	660.532	3.76243	5.91844	644.164	754.705	643	758	27.0051	47.7198
738	625	0	A_43_P21220	CB546557	to Translation of nuc:AK024504_1 Homo sapiens mRNA for FLJ00113 protein, partial cds; For this clone, GeneMark analysis triggered an alert for spurious CDS split. The result of GeneMark analysis of the nucleotide sequence of this clone i. score=7.765e-84	0.19289	0.635471	0.761479	23.126	36.0572	1.35067	2.30787	149.456	93.807	148	94	9.49449	12.5591
739	626	0	A_42_P634231	208319_Rn	similar to Mouse, clone MGC:25433 IMAGE:3990224, mRNA, complete cds.	-0.168599	0.0818086	0.0393128	378.794	256.924	4.27719	3.66872	498.19	322.079	495	319	32.7901	28.1816
740	627	0	A_43_P10831	CB544593	similar to Protein:NP_573505 coactivator of activating protein-1 and estrogen receptors [Mus musculus]. score=1.291e-38	0.00837625	0.540263	0.98763	33.9552	34.6164	1.46129	2.10432	162.117	92.6833	160	92.5	10.9438	11.3429
741	628	0	A_42_P645034	324525_Rn	Rattus norvegicus purinergic receptor P2X, ligand-gated ion channel, 2 (P2rx2), mRNA.	0.0765784	0.294273	0.794687	58.3072	69.5505	1.58541	2.22398	188.136	124.729	188	125	11.5377	12.8772
742	629	0	A_43_P10682	CB547711	unknown function	0.198295	0.251738	0.430869	59.3264	93.6577	1.73691	2.83369	188.417	147.117	186	145.5	12.9645	17.9728
743	630	0	A_43_P10609	CA507012	unknown function	0.0801311	0.270378	0.76695	63.4123	76.2613	1.78135	2.1069	193.404	131.14	192	131	13.1717	11.8524
744	631	0	A_43_P19221	CB606452	similar to Translation of nuc:AK014395_1 Mus musculus adult male brain cDNA, RIKEN full-length enriched library, clone:3632410H16, full insert sequence; putative. score=4.395e-43	0.0577377	0.0729174	0.428463	364.093	415.863	3.51375	4.46135	477.817	488.983	482	485.5	25.4775	34.473
745	632	0	A_43_P20832	CB546158	similar to Translation of nuc:AK012253_1 Mus musculus 11 days embryo cDNA, RIKEN full-length enriched library, clone:2700017A04, full insert sequence; putative. score=2.027e-57	0.288768	1.94174	0.881778	6.68472	12.9972	1.34876	1.69135	128.714	75.1071	129	75	8.31147	8.59107
746	633	0	A_43_P23432	BM391389	unknown function	0.0876357	0.605433	0.884909	27.5834	33.7508	1.55367	1.79969	154.705	91.8688	154	90	12.1014	8.81377
747	634	0	A_43_P13746	BF524977	unknown function	0.144317	0.214937	0.501941	74.9071	104.434	1.76813	3.18085	204.535	158.224	202	158.5	12.786	20.5938
748	635	0	A_43_P10965	CB605625	unknown function	-0.0493696	0.13076	0.705758	164.59	146.904	2.34453	2.5456	294.433	203.617	297.5	201	17.4233	17.0821
749	553	1	(+)eQC-40	eQC		0.210483	0.467169	0.652313	30.8907	50.1546	1.47044	2.07699	158.276	106.155	157	103.5	10.7569	11.0419
750	636	0	A_42_P620142	207365_Rn	Rattus norvegicus hairy and enhancer of split 1, (Drosophila) (Hes1), mRNA.	-0.125212	0.158598	0.429825	143.018	107.196	1.91667	2.27957	274.571	163.857	275	164	14.2192	14.9006
751	637	0	A_43_P17879	CB548025	similar to Protein:NP_036059 chloride channel 6 [Mus musculus]. score=2.889e-35	0.0385472	0.0716752	0.590712	387.107	423.036	3.43922	5.00883	499.403	497.355	499	496	25.2343	39.6559
752	638	0	A_43_P20769	CB546091	similar to Translation of nuc:AK014458_1 Mus musculus 13 days embryo cDNA, RIKEN full-length enriched library, clone:3930402F13, full insert sequence; putative. score=4.337e-37	0.0742973	0.0651455	0.254085	497.939	590.845	3.00443	6.48922	600.14	678.772	601	680	20.4742	50.4462
753	639	0	A_43_P15768	X89963.1	R.norvegicus mRNA TSP-4 protein.	0.533564	0.960353	0.57849	9.78163	33.4176	1.39768	2.00187	133.475	92.1186	134	91	9.89489	10.6821
754	640	0	A_43_P22060	CB544672	similar to GCGPROT:BUB1_MOUSE MITOTIC CHECKPOINT SERINE/THREONINE-PROTEIN KINASE BUB1 (EC 2.7.1.-) (MBUB1) (BUB1A). score=1.189e-58	0.0789374	0.125741	0.530149	149.014	178.717	2.37417	2.6284	277.61	234.576	276	234	17.4682	17.6774
755	641	0	A_42_P735495	237559_Rn	Rattus norvegicus cytochrome P450, 4a10 (Cyp4a10), mRNA.	0.346163	0.493512	0.483037	24.6084	54.6066	1.42759	2.30957	151.032	109.79	151.5	110.5	10.697	13.2209
756	642	0	A_43_P18753	CB606052	similar to Translation of nuc:BC027807_1 Mus musculus, similar to FLJ00101 protein, clone MGC:38243 IMAGE:5324022, mRNA, complete cds. score=8.752e-63	0.253377	0.285202	0.37432	48.6363	87.1641	1.67747	2.57639	177.093	140.426	175	142	11.9136	14.9687
757	643	0	A_43_P10278	CB547708	unknown function	0.198636	0.196451	0.311957	77.378	122.251	1.91835	2.9403	206.5	175.414	205.5	173	14.0641	18.9987
758	644	0	A_42_P728032	297707_Rn	similar to Mouse gas1 mRNA.	0.260227	0.337098	0.440137	40.541	73.811	1.54793	2.53453	168.546	127.764	168	125	10.9389	14.5564
759	645	0	A_43_P15230	L13193.1	Rattus norvegicus brain factor-3 (HFH-BF-3) mRNA, complete cds.	0.0908388	0.147525	0.538059	121.295	149.514	2.18505	2.38309	250.492	204.574	249	202	16.3499	15.6625
761	646	0	A_43_P10305	CB548042	unknown function	0.059316	0.0847538	0.484013	268.426	307.709	2.67624	3.69083	390.404	371.175	388	372	18.7834	26.7869
762	553	1	(+)eQC-40	eQC		0.244779	0.52314	0.639854	26.3902	46.3684	1.43811	2.09719	153.186	102.695	154	103	10.5838	11.2038
763	647	0	A_42_P468811	217466_Rn	similar to mouse myosin regulatory light chain interacting protein, clone MGC:11702 IMAGE:3964381, mRNA, complete cds.	0.166863	0.131258	0.203636	127.788	187.652	2.19405	2.98986	255.947	242.491	255	241	15.6814	20.1212
764	648	0	A_43_P19352	AI136698	similar to GCGPROT:O54893 PUTATIVE MEMBRANE-ASSOCIATED GUANYLATE KINASE 1. score=2.909e-27	-0.101556	0.299869	0.73486	70.139	55.5141	2.1973	2.21444	201.654	112.25	199.5	111	16.5089	11.9916
765	649	0	A_43_P11892	NM_017272	Rattus norvegicus aldehyde dehydrogenase family 1, subfamily A4 (Aldh1a4), mRNA.	0.14814	0.313511	0.636556	50.1407	70.5229	1.68889	2.04263	179.189	125.264	179	124	12.0257	10.7312
766	650	0	A_43_P10420	AW143199	unknown function	0.128851	0.112495	0.252048	162.49	218.614	2.10431	3.5326	289.949	274.966	291	274	14.892	25.0675
767	651	0	A_43_P16023	S80118.1	nude [rats, C57BL/6J, mRNA Partial, 2415 nt].	0.179307	0.500776	0.720299	29.9155	45.2067	1.48485	2.09719	157.258	101.79	157	102	11.3411	11.5221
768	652	0	A_42_P618158	217378_Rn	similar to Genomic sequence for Mouse (Mus musculus), clone RP23-105K11, complete sequence.	0.164837	0.323363	0.610221	47.5927	69.5629	1.70342	2.58908	176.419	124.274	176	125	13.2003	15.9499
769	653	0	A_43_P18814	CB544907	similar to Protein:NP_079430 Sad1 unc-84 domain protein 1; KIAA0810 protein [Homo sapiens]. score=5.908e-35	0.210857	1.56969	0.893141	9.12466	14.8277	1.41337	1.75681	132.382	76.4909	131	77	9.2426	8.77258
770	654	0	A_42_P549321	236419_Rn	unknown function	0.419483	0.0858363	1.02378e-06	196.008	514.939	3.26781	5.71747	316.443	582.738	321	585	24.1105	44.3298
771	655	0	A_43_P11240	CA945782	unknown function	0.143227	0.210272	0.495776	76.7967	106.799	2.13535	2.93438	206.426	160.59	204	163	16.6207	19.2868
772	656	0	A_42_P574099	219806_Rn	Rattus norvegicus Protein C (Proc), mRNA.	-0.0685955	0.382718	0.857755	52.6034	44.9178	1.41892	2.28983	182.857	102.196	183	102	9.80988	12.7114
774	657	0	A_43_P13003	NM_053974	Rattus norvegicus eukaryotic translation initiation factor 4E (Eif4e), mRNA.	0.068242	0.171584	0.690838	104.816	122.651	2.20895	2.81466	234.772	177.421	237	179	16.3161	18.1992
775	553	1	(+)eQC-40	eQC		0.179619	0.46141	0.697066	32.4936	49.138	1.34972	2.22626	160.119	105.322	159	106	9.48517	12.3322
776	658	0	A_43_P17163	CB545093	similar to Translation of nuc:BC027821_1 Mus musculus, clone MGC:38160 IMAGE:5321725, mRNA, complete cds. score=8.314e-31	0.139257	0.291217	0.632516	54.7056	75.3857	1.62438	2.56726	184.018	129.929	184	129	11.6221	15.1548
777	659	0	A_43_P15549	NM_021857	Rattus norvegicus 5-hydroxytryptamine (serotonin) receptor 1F (Htr1f), mRNA.	0.0158475	0.172144	0.926651	110.975	115.099	2.15731	2.80647	241.426	170.361	240	171	16.4078	18.7555
778	660	0	A_42_P621864	220791_Rn	Rattus norvegicus coagulation factor II (F2), mRNA.	0.0237922	0.323204	0.941318	56.2922	59.4622	1.56822	1.93908	186.316	115.439	185	116	11.2808	10.2487
779	661	0	A_43_P13078	NM_080692	Rattus norvegicus voltage-dependent calcium channel gamma-4 subunit (Cacng4), mRNA.	0.128545	0.356794	0.71864	44.9384	60.4174	1.58925	2.29856	173.759	115.879	173.5	115	11.7209	13.0895
780	662	0	A_43_P15899	CB606199	Rattus norvegicus HES-related repressor protein 1 HERP1 mRNA, partial cds.	-0.0376241	0.900931	0.966689	21.3908	19.6156	1.34342	1.71159	147.136	80.0678	148	80	9.4092	8.03841
781	663	0	A_43_P22613	BE102758	unknown function	0.102494	0.286308	0.720355	58.1803	73.6665	1.66843	3.01332	187.847	128.508	186	127	12.3537	18.9221
782	664	0	A_42_P660048	218047_Rn	Rattus norvegicus Glutamate dehydrogenase (Glud1), mRNA.	-0.417917	0.0672863	5.26406e-10	1707.05	652.124	14.7005	6.9774	1718.08	760.807	1702	748	107.941	58.2084
783	665	0	A_43_P13282	NM_138510	Rattus norvegicus 20 alpha-hydroxysteroid dehydrogenase (LOC171516), mRNA.	0.138407	0.74095	0.85182	21.1765	29.1247	1.4806	2.2715	147.109	87.9818	147	88	10.706	12.0976
784	666	0	A_43_P13204	NM_133538	Rattus norvegicus interleukin 13 receptor, alpha 2 (Il13ra2), mRNA.	-0.0858221	0.144336	0.55211	152.511	125.164	2.20006	2.41244	283.196	181.804	281	180.5	15.7577	15.2785
785	667	0	A_43_P11686	NM_013062	Rattus norvegicus FLK1 kinase insert domain receptor (VEGF receptor 2) (Kdr), mRNA.	-0.0508271	0.0623666	0.415087	683.237	607.777	4.61467	5.54269	772.797	701.491	771	701	32.9026	44.0076
786	668	0	A_42_P641929	296407_Rn	similar to Protein:NP_031914 dishevelled 2, dsh homolog (Drosophila) [Mus musculus]. score=2.876e-34	0.112933	0.161896	0.485448	106.224	137.77	2.67113	2.92356	235.593	192.271	236	191	20.5754	19.4961
787	669	0	A_43_P15399	NM_012491	Rattus norvegicus Adducin, beta (Add2), mRNA.	-0.0465406	0.370445	0.900021	53.0485	47.6576	1.42379	2.27781	183.228	104.667	183	104	9.91395	12.7732
788	553	1	(+)eQC-40	eQC		0.0634895	0.373123	0.864886	46.3767	53.6771	1.49082	2.15794	175.574	109.869	177	108	11.0083	12.244
789	670	0	A_42_P736327	216910_Rn	similar to Protein:NP_033824 apolipoprotein B editing complex 2 [Mus musculus]. score=7.281e-97	0.0774393	0.55263	0.888558	30.6129	36.5884	1.48007	1.87108	158.21	94.3333	159	94	10.8821	9.158
790	671	0	A_42_P656746	207666_Rn	similar to TED protein	0.0408267	0.064587	0.527309	528.714	580.827	6.76928	6.78539	629.155	668.966	620.5	664	48.8689	53.3193
791	672	0	A_43_P10246	CA338881	unknown function	-0.0584937	0.100844	0.561888	233.877	204.406	2.44448	3.12144	360.967	263.45	357.5	261.5	17.7773	22.3071
792	673	0	A_43_P19422	BF402103	similar to Translation of nuc:BC029832_1 Homo sapiens, clone MGC:35213 IMAGE:5171890, mRNA, complete cds. score=1.319e-55	0.116675	0.242729	0.630745	68.0107	88.9718	1.78488	2.8279	197.833	143.222	197	143.5	12.6904	17.0854
793	674	0	A_42_P511557	206834_Rn	similar to Mouse chromosome 11a2 clone rp21-434h10 strain 129S6/SvEvTac, complete sequence.	-0.129347	0.0702214	0.0654773	507.487	376.771	3.95348	3.87181	614.571	451.571	617	450	27.7514	28.8582
794	675	0	A_43_P19481	CB548305	similar to Translation of nuc:AJ276505_1 Mus musculus genomic fragment, 281000 bp, chromosome 7. score=2.18e-18	0.0313934	0.132285	0.812411	147.873	158.958	2.19992	2.68671	277.086	214.983	277.5	212.5	15.8837	17.8998
795	676	0	A_42_P705192	294334_Rn	unknown function	0.0171749	0.147704	0.907431	131.886	137.207	2.31812	2.83833	261.712	192.932	262	195	17.2687	19.0379
796	677	0	A_43_P11250	CB544987	unknown function	-0.00808865	0.141235	0.95433	143.095	140.454	2.28637	3.17001	272.948	196.552	275	194	16.7588	21.5367
797	678	0	A_43_P12133	NM_021852	Rattus norvegicus EH domain binding protein epsin 2 (Epn2), mRNA.	0.122263	0.652011	0.851255	24.5595	32.5449	1.55274	2.02693	151.153	90.8305	152	92	11.9016	10.5702
798	679	0	A_43_P21753	CB547059	similar to Protein:NP_033746 a disintegrin and metalloprotease domain 19 (meltrin beta); meltrin beta [Mus musculus]. score=2.452e-27	-0.117353	0.107857	0.27658	228.275	174.223	2.12857	3.1111	356.893	232.696	357.5	233.5	14.6408	21.3004
799	680	0	A_43_P14651	AA926196	unknown function	-0.150996	0.196271	0.441701	116.083	81.9919	2.15974	2.01934	248.661	138.508	248	138	16.4334	11.856
800	681	0	A_42_P674174	298219_Rn	similar to Protein:NP_079925 RIKEN cDNA 0610009D16 gene [Mus musculus]. score=3.3e-48	0.0644778	0.0948446	0.496615	222.289	257.867	2.94939	4.06153	347.525	317.607	343	317	22.0617	30.2447
801	553	1	(+)eQC-40	eQC		0.0989506	0.388085	0.798745	42.7196	53.651	1.35293	2.81107	171.5	109.714	172	112.5	9.10345	16.5119
802	682	0	A_42_P711300	204776_Rn	similar to Translation of nuc:BC029731_1 Mus musculus, Similar to lipopolysaccharide specific response-7 protein, clone MGC:35668 IMAGE:4946215, mRNA, complete cds. score=3.368e-45	0.176928	0.446842	0.69214	33.6811	50.6191	1.51458	2.16863	161.431	106.672	160	106	11.1876	11.812
803	683	0	A_42_P743310	217105_Rn	Rattus norvegicus ATP synthase, H+ transporting, mitochondrial F0 complex, subunit b, isoform 1 (Atp5f1), mRNA.	-0.0788708	0.0565007	0.162737	2069.3	1725.65	16.1297	12.9167	2016.34	1948.44	1998	1940	115.062	109.917
804	684	0	A_43_P16640	CB547740	similar to Protein:NP_083377 RIKEN cDNA 1110014J01 [Mus musculus]. score=2.87e-67	0.0867016	0.674735	0.897756	24.7572	30.2276	1.54896	2.00984	151.382	88.8727	150	88	11.4496	10.0739
805	685	0	A_43_P14601	BF556273	unknown function	-0.132885	0.10873	0.221647	230.001	169.373	2.32872	3.697	358.852	227.852	360	227.5	16.0664	25.3
806	686	0	A_42_P642026	222557_Rn	similar to Similar to seven transmembrane domain protein	-0.0502366	0.0807115	0.533665	332.586	296.256	3.03016	3.32443	452.152	361.848	453	365	21.8291	24.5011
807	687	0	A_43_P20359	CB545695	similar to Translation of nuc:AK056591_1 Homo sapiens cDNA FLJ32029 fis, clone NTONG1000264; unnamed protein product. score=1.406e-60	-0.0990009	0.302744	0.743659	69.2517	55.1353	1.73211	1.87274	200.707	111.879	200.5	111	12.9642	9.85523
808	688	0	A_43_P13991	AA818666	similar to gb|AF011382|AF011382 Mus musculus placental PRL-like protein F (PLP-F) mRNA, complete cds, mRNA sequence.	0.00112338	0.256328	0.996503	73.5197	73.7101	1.94718	1.93286	204.362	129.19	204.5	129	14.8036	10.5987
809	689	0	A_43_P15214	BQ210771	unknown function	0.0386531	0.067762	0.56839	450.983	492.962	3.48392	4.68424	558.051	573.288	562	572	24.7424	36.3826
810	690	0	A_43_P12049	NM_019384	Rattus norvegicus CTD-binding SR-like (rA1), mRNA.	0.237057	0.0601223	8.04972e-05	1036.09	1788.36	5.90137	12.0642	1081.85	1993.97	1083	1989	41.6535	100.573
811	691	0	A_42_P704148	215783_Rn	Rat mRNA for Pristanoyl-CoA Oxidase.	-0.0310637	0.358773	0.931003	53.8603	50.1424	1.6162	2.52565	184.018	106.926	183	104	11.5815	14.2919
812	692	0	A_43_P14457	AA924474	unknown function	0.0140014	0.258267	0.956766	71.8652	74.2198	1.56036	2.43614	202.567	129.6	200.5	132	11.1862	14.876
813	693	0	A_42_P723450	293037_Rn	unknown function	0.0510039	0.362482	0.888101	48.4755	54.5163	1.69637	2.40236	177.875	110.696	180	110.5	12.6118	13.6261
814	553	1	(+)eQC-40	eQC		0.0723084	0.401567	0.857101	42.5803	50.2942	1.46731	2.20824	171.452	106.71	171	107	10.921	12.6613
815	694	0	A_42_P538868	199677_Rn	Rattus norvegicus dishevelled 1 (Dvl1), mRNA.	0.0020679	0.19082	0.991354	100.646	101.126	2.19342	2.98237	231.492	156.356	229	152	16.6799	19.5596
816	695	0	A_43_P13180	NM_133413	Rattus norvegicus cysteinyl leukotriene CysLT2 receptor (Cyslt2), mRNA.	-0.136294	1.62977	0.933352	13.1801	9.62998	1.55711	1.67077	136.898	71.8814	136	73	11.0683	8.3296
817	696	0	A_42_P667960	257100_Rn	similar to Mouse IKK-i mRNA for inducible IKappaB kinase, complete cds.	0.0514633	0.536578	0.923592	32.5186	36.6096	1.36813	2.13608	160.417	94.3833	160	94.5	9.888	11.6008
818	697	0	A_43_P23100	BF547351	unknown function	0.113671	0.227462	0.617262	73.1215	94.9983	1.70957	2.60669	203.017	149.169	202	151	12.4131	16.3012
819	698	0	A_43_P16982	CB545011	similar to Translation of nuc:AK012765_1 Mus musculus 10, 11 days embryo cDNA, RIKEN full-length enriched library, clone:2810019K23, full insert sequence; putative. score=1.188e-44	-0.0596892	0.207394	0.773495	98.6868	86.0142	1.51999	2.34497	230.278	141.778	229.5	141	9.88694	13.8055
820	699	0	A_42_P756690	206280_Rn	similar to Mouse cerebellum postnatal development associated protein 2 (Cpd2) mRNA, complete cds.	0.118043	0.0787397	0.133832	290.33	381.009	2.66472	4.56014	408.911	449.018	407	448.5	18.275	33.6865
821	700	0	A_43_P18994	AM:ARGI1-024842-CYA	similar to Translation of nuc:AK014696_1 Mus musculus 0 day neonate head cDNA, RIKEN full-length enriched library, clone:4833414G05, full insert sequence; putative. score=3.776e-22	-0.0121967	1.17321	0.991705	15.9445	15.5029	1.51158	1.69881	140.439	76.7895	140	76	10.7985	8.06389
822	701	0	A_43_P20120	CB545477	similar to Translation of nuc:BC030808_1 Homo sapiens, Similar to endosome-associated FYVE-domain protein, clone MGC:22300 IMAGE:4701661, mRNA, complete cds. score=1.69e-15	-0.0416107	0.411744	0.919503	47.3584	43.0315	1.32677	2.02622	177.076	100.377	176	99	8.62877	10.2979
823	702	0	A_43_P17174	AM:ARGI1-034242-CYA	similar to Protein:NP_057250 DEAD/H (Asp-Glu-Ala-Asp/His) box binding protein 1; protein inhibitor of activated STAT-1; Gu/RH-II binding protein; AR interacting protein [Homo sapiens]. score=2.319e-55	-0.0220112	0.219271	0.92004	89.0578	84.6566	1.86717	2.08564	220.27	140.111	220	139	14.3507	12.6314
824	703	0	A_43_P12088	NM_021659	Rattus norvegicus synaptotagmin 7 (Syt7), mRNA.	0.119208	0.53906	0.824983	29.8665	39.3	1.28906	2.06048	157.304	96.6607	158	97.5	8.66113	10.6161
825	704	0	A_43_P22545	AW916591	unknown function	0.302029	0.595461	0.612001	21.5327	43.1646	1.49052	2.0655	147.561	99.8421	149	100	11.026	10.7051
826	705	0	A_42_P678833	231625_Rn	similar to Protein:NP_663416 similar to RIKEN cDNA 3110003A22 [Mus musculus]. score=6.683e-33	-0.0356613	0.547943	0.948109	35.2064	32.431	1.483	2.20369	163.61	90.8136	163	92	11.0983	12.0222
827	553	1	(+)eQC-40	eQC		0.058494	0.455213	0.897755	38.0962	43.5889	1.42501	1.98332	166.617	100.617	168	101	10.4039	10.4947
828	706	0	A_43_P20663	CB545969	similar to Protein:NP_082194 RIKEN cDNA 1300017J02 [Mus musculus]. score=3.688e-48	-0.0567543	0.140388	0.686016	152.413	133.742	2.21561	2.89885	282.683	190.25	282	189	16.4002	19.7841
829	707	0	A_43_P16128	AF220000.1	Rattus norvegicus LIM homeobox protein 7 (Lhx7) mRNA, partial cds.	0.0666315	0.43204	0.877432	39.7901	46.3881	1.3624	2.1315	168.444	103.143	169	104	9.88119	12.0494
830	708	0	A_43_P16083	AF053991.1	Rattus norvegicus tissue-type vomeronasal neurons putative pheromone receptor V2R3 mRNA, partial cds.	0.09987	0.229229	0.66307	73.7164	92.7757	1.6831	2.48862	203.733	147.1	206	148	12.2639	15.5015
831	709	0	A_43_P18029	CB606182	similar to Protein:NP_062771 thyroid hormone receptor interactor 4; transcription coactivator ASC-1 [Mus musculus]. score=3.783e-63	-0.000531687	0.491218	0.999136	37.7728	37.7266	1.45169	1.78557	166.426	95.459	166	95	10.8589	8.79881
832	710	0	A_43_P19505	CB546042	similar to Protein:NP_663541 similar to Rev/Rex activation domain binding protein-related [Mus musculus]. score=1.117e-56	0.000922058	0.152331	0.99517	129.667	129.943	2.1081	2.58488	259.771	185.705	257	185	15.7039	17.2543
833	711	0	A_43_P18793	CB605745	similar to Protein:NP_038557 glutamine fructose-6-phosphate transaminase 2 [Mus musculus]. score=3.225e-82	0.00735511	0.440794	0.986687	41.7777	42.4913	1.5537	2.39289	170.817	99.75	170	100	11.7812	13.786
834	712	0	A_43_P22080	CB547335	similar to Translation of nuc:AK009211_1 Mus musculus adult male tongue cDNA, RIKEN full-length enriched library, clone:2310007K12, full insert sequence; putative. score=3.537e-28	0.0438989	0.383026	0.908754	46.2007	51.1149	1.85263	2.51727	175.468	107.564	173	106.5	14.9587	15.1578
835	713	0	A_43_P18848	CB544929	similar to Translation of nuc:BC006274_1 Homo sapiens, Similar to CDC-like kinase 2, clone IMAGE:3951841, mRNA, partial cds. score=1.716e-55	0.0268858	0.100496	0.789061	212.887	226.482	2.75617	3.17421	339.46	285.143	341	284	20.9283	23.3016
836	714	0	A_42_P536266	289706_Rn	unknown function	0.156235	0.916575	0.864652	16.7352	23.9809	1.35041	2.06043	141.667	83.8333	142	83.5	9.54679	11.1388
837	715	0	A_43_P16319	U77699.1	Rattus norvegicus RvuZ homolog mRNA, partial cds.	0.0278517	0.247444	0.910381	73.974	78.8734	1.99944	2.44842	204.603	134.035	205	133	15.2395	14.7945
838	716	0	A_43_P16129	AF220608.1	Rattus norvegicus frizzled related protein (Frp) mRNA, complete cds.	0.0240491	1.53924	0.987534	11.6497	12.313	1.17116	1.45526	135.245	74.2264	136	75	6.39683	5.74671
839	717	0	A_42_P806882	293216_Rn	similar to unnamed protein product	0.0940086	0.238079	0.692944	71.3053	88.5381	1.76806	2.43727	201.351	142.982	199	141	12.8431	14.6464
840	553	1	(+)eQC-40	eQC		0.123919	0.487371	0.799294	32.8879	43.7478	1.36722	2.29034	160.69	100.603	161	98.5	9.64676	12.6698
841	718	0	A_43_P13262	NM_134401	Rattus norvegicus W307 protein (W307), mRNA.	-0.0142252	0.113894	0.900604	188.09	182.029	2.09622	3.10327	316.651	239.302	318	240	15.3404	22.3864
842	719	0	A_42_P677172	323204_Rn	similar to Mouse DNA sequence from clone RP23-242O9 on chromosome 4, complete sequence.	0.0543197	0.169475	0.748576	108.01	122.401	2.1473	2.15763	238.051	177.339	240	177	16.0134	13.2868
843	720	0	A_43_P23256	BF563521	unknown function	-0.052519	0.312628	0.86659	63.581	56.3389	1.68655	2.14182	194.446	112.821	194.5	113	12.3302	11.8246
844	721	0	A_43_P21705	CB547019	similar to Translation of nuc:AK013818_1 Mus musculus adult male hippocampus cDNA, RIKEN full-length enriched library, clone:2900084F20, full insert sequence; putative. score=9.953e-34	-0.0157048	0.303468	0.958727	62.8735	60.6405	1.721	2.10109	193.475	116.729	193	115	12.9646	11.8479
845	722	0	A_43_P11424	BE108064	unknown function	-0.00268651	0.27002	0.992062	69.9299	69.4986	1.73126	2.30829	200.712	125.136	202	124	12.8989	13.6766
846	723	0	A_42_P803844	229871_Rn	unknown function	-0.0848853	0.491673	0.86293	41.5243	34.1521	1.37462	2.0542	170.831	92.4068	170	93	9.81932	10.9136
847	724	0	A_43_P13032	NM_057115	Rattus norvegicus protein tyrosine phosphatase, non-receptor type 12 (Ptpn12), mRNA.	-0.0887332	0.462913	0.84799	44.3308	36.1387	1.58291	2.11522	173.949	94.2034	173	93	12.0436	11.4587
848	725	0	A_43_P20434	CB548491	similar to Protein:NP_061207 cytidine 5 -triphosphate synthase 2; CTP synthetase homolog [Mus musculus]. score=1.128e-49	-0.0549168	0.357706	0.877985	55.5069	48.9136	1.543	1.98748	185.898	105.864	185	106	11.3346	10.7084
849	726	0	A_43_P20861	CB544336	similar to Protein:NP_083283 RIKEN cDNA 4731402F03 [Mus musculus]. score=1.902e-27	0.0710786	0.340711	0.834746	50.4509	59.422	1.76054	2.35709	179.885	115.197	179	116	13.7442	13.9509
850	727	0	A_43_P18552	CB548136	similar to Protein:NP_064690 MK gene for TRAIL receptor2 KILLER/DR5 homologue [Mus musculus]. score=3.917e-79	0.0456859	0.307286	0.88181	57.8111	64.2239	1.76588	2.29439	187.797	119.831	188	118	13.4328	13.3728
851	728	0	A_43_P21027	CB546337	similar to Protein:NP_055318 down-regulated in metastasis [Homo sapiens]. score=3.755e-51	-0.0582222	0.360458	0.871681	55.2788	48.3433	1.78089	2.03473	185.672	105.344	187	106	14.027	11.2752
852	729	0	A_43_P13170	NM_133387	Rattus norvegicus epsilon-trimethyllysine hydroxylase (Tmlh), mRNA.	-0.0766037	0.583994	0.895639	34.5725	28.9819	1.37033	2.15373	162.931	87.8448	162	89	9.78338	11.5041
853	553	1	(+)eQC-40	eQC		0.0917056	0.394237	0.81606	42.403	52.3724	1.47652	2.34912	171.186	108.559	172	108	10.7342	13.4681
854	730	0	A_43_P16234	L11027.1	Rat T-cell receptor alpha chain mRNA for RT1L haplotype.	0.0328085	0.269907	0.903252	67.1469	72.4159	1.78524	2.2201	197.583	127.733	198	127	13.5488	13.0862
855	731	0	A_43_P11142	Y10056	unknown function	-0.0184235	0.129937	0.887248	160.049	153.401	1.95284	2.88457	289.59	209.902	292	210	13.9945	19.9906
856	732	0	A_43_P17426	CB605714	similar to Translation of nuc:AK056305_1 Homo sapiens cDNA FLJ31743 fis, clone NT2RI2007254, weakly similar to Arabidopsis thaliana ZCF61 mRNA; unnamed protein product. score=1.343e-42	-0.01558	0.382423	0.967503	49.5713	47.8245	1.61297	1.90731	179.351	104.719	180	104	11.9411	9.78839
857	733	0	A_43_P21108	CB544402	similar to Translation of nuc:BC030930_1 Mus musculus, clone MGC:31687 IMAGE:4911679, mRNA, complete cds. score=1.25e-63	-0.0984489	0.167292	0.556206	130.592	104.104	1.93875	2.36954	262.1	160.417	262.5	161	14.1849	15.175
858	734	0	A_42_P675350	239784_Rn	similar to Mouse DNA sequence from clone RP23-244C22 on chromosome 11, complete sequence.	0.0299474	0.211027	0.887149	87.3955	93.6346	1.77563	2.90498	218.069	148.586	219	149	12.8225	18.5832
859	735	0	A_42_P788289	318800_Rn	similar to Translation of nuc:BC024709_1 Mus musculus, clone MGC:30719 IMAGE:3982223, mRNA, complete cds. score=4.024e-65	-0.00755528	0.154873	0.961092	128.472	126.257	1.87908	2.7536	258.727	182.036	259	185	12.9034	17.6404
860	736	0	A_43_P18962	CB545000	similar to Translation of nuc:AK020972_1 Mus musculus adult male corpora quadrigemina cDNA, RIKEN full-length enriched library, clone:B230113C15, full insert sequence; putative. score=1.869e-41	-0.0994958	0.267183	0.709604	78.908	62.7517	1.75923	2.17764	210.73	119.175	210	117	13.6029	13.0712
861	737	0	A_43_P12580	NM_031548	Rattus norvegicus Sodium channel, nonvoltage-gated 1, alpha (epithelial) (Scnn1a), mRNA.	-0.0486599	0.0689791	0.480542	474.258	423.99	5.50884	4.55692	581.726	500.807	591	501	41.3177	36.1367
862	738	0	A_43_P11855	NM_017197	Rattus norvegicus CUG triplet repeat,RNA-binding protein 2 (Cugbp2), mRNA.	0.117369	0.0836295	0.160485	258.79	339.092	2.82601	4.27378	380.138	403.414	379	403	20.1115	31.7015
863	739	0	A_42_P789727	222590_Rn	Rattus norvegicus ribosomal protein L36 (Rpl36), mRNA.	-0.185013	0.0733701	0.0116809	494.233	322.789	4.18015	3.44835	604.183	394.233	602.5	398	30.6514	26.2106
864	740	1	(+)eQC-41	eQC		0.0422414	0.483653	0.930403	36.5141	40.2441	2.80395	2.94747	164.917	97.6333	161	93	24.2817	17.7983
865	741	0	A_43_P18123	CA511799	similar to Protein:NP_061268 ubiquilin 2; Ubiquitin-related protein [Mus musculus]. score=1.927e-32	0.0593259	0.197223	0.763562	90.8599	104.159	3.41206	4.22846	221.196	158.821	216.5	162	26.85	27.9929
866	742	0	A_43_P16335	U78140.1	Rattus norvegicus zinc finger protein 12 (DZF12) mRNA, partial cds.	-0.161112	0.194051	0.406396	118.865	82.0239	2.93335	2.80974	251.547	138.623	249	137	22.1234	17.244
867	743	0	A_43_P20068	CB548387	similar to Protein:NP_056579 RIKEN cDNA 5730583K22 gene [Mus musculus]. score=6.071e-55	-0.106275	0.0766176	0.165418	396.937	310.776	31.0397	19.5878	512.61	379.203	422	344	234.415	152.745
868	744	0	A_42_P659321	219830_Rn	similar to Translation of nuc:BC018630_1 Homo sapiens, Similar to KIAA0471 gene product, clone MGC:32006 IMAGE:4308560, mRNA, complete cds. score=6.482e-58	-0.445837	0.0808982	3.5662e-08	638.062	228.573	35.4601	9.95756	746.2	296.983	660.5	270	268.537	78.4609
869	745	0	A_43_P20525	CB545850	similar to Translation of nuc:BC026387_1 Mus musculus, clone IMAGE:4188338, mRNA, partial cds. score=1.317e-26	-0.14259	0.0692691	0.0395422	539.494	388.505	49.0471	25.9368	644.373	464.627	405	342	364.606	205.659
870	746	0	A_42_P732417	271336_Rn	unknown function	0.222235	0.0935865	0.0175658	192.593	321.274	2.5474	4.80978	316.83	381.094	316	383	17.3313	33.8255
871	747	0	A_42_P516561	219028_Rn	Rattus norvegicus dentatorubral pallidoluysian atrophy (Drpla), mRNA.	0.0775921	0.217718	0.72155	79.9506	95.5902	1.85714	2.24826	210.179	150.089	210	151	13.4247	13.2147
872	748	0	A_43_P15567	NM_031051	Rattus norvegicus macrophage migration inhibitory factor (Mif), mRNA.	0.100808	0.0892021	0.258431	235.472	296.994	2.69335	3.12607	359.034	358.491	360	359	19.3987	22.5323
873	749	0	A_42_P562842	276589_Rn	similar to Translation of nuc:BC029030_1 Mus musculus, Similar to chromosome 5 open reading frame 5, clone MGC:37079 IMAGE:4951363, mRNA, complete cds. score=2.108e-23	-0.199445	0.359732	0.579286	64.7152	40.8847	3.58924	2.36407	196.544	98.8421	193	99	30.2608	13.4587
874	750	0	A_43_P17249	BE096090	similar to Protein:NP_598455 RIKEN cDNA 0710008C12 [Mus musculus]. score=1.437e-60	-0.00771619	0.140375	0.956163	144.071	141.534	2.43601	2.73723	273.895	197.649	272	198	17.8982	18.0292
875	751	0	A_43_P21890	CB547180	similar to Protein:NP_055601 KIAA0337 gene product [Homo sapiens]. score=6.894e-34	0.00136407	0.140891	0.992275	141.955	142.402	4.98799	4.06833	271.714	198.429	260	194.5	38.638	27.8573
876	752	0	A_42_P690300	216180_Rn	similar to Mouse, WD repeat domain 5, clone MGC:36316 IMAGE:5132525, mRNA, complete cds.	0.0502008	0.200004	0.801815	90.447	101.53	1.90588	2.62792	220.885	156.279	219	156	14.3284	17.0109
877	740	1	(+)eQC-41	eQC		-0.228892	0.141761	0.106389	183.517	108.339	13.0751	5.77212	315.632	166.035	313	156	103.817	40.6013
878	753	0	A_43_P11684	NM_013059	Rattus norvegicus alkaline phosphatase, tissue-nonspecific (Alpl), mRNA.	-0.30719	0.282937	0.277604	93.0192	45.8546	11.2982	4.74563	227.214	103.875	183.5	93	95.2233	30.4888
879	754	0	A_43_P17948	BF523717	unknown function	-0.119794	0.116987	0.305839	205.426	155.905	2.33913	2.96649	335.089	213.679	337	213	16.5917	19.9946
880	755	0	A_43_P21588	CB546923	similar to Translation of nuc:AC002044_1 Human Chromosome 16 BAC clone CIT987SK-A-418G10, complete sequence. score=7.739e-63	0.0489156	0.104685	0.640311	196.005	219.373	2.85369	3.09137	323.115	277.229	322	275	21.5283	22.1453
881	756	0	A_43_P18580	AI556803	unknown function	-0.145432	0.307844	0.636627	71.6529	51.2627	1.95797	2.17126	203.55	108.4	202	107	15.4628	12.4943
882	757	0	A_43_P16585	CB545249	similar to Protein:NP_444423 cleavage and polyadenylation specificity factor 1; CPSF160 [Mus musculus]. score=3.414e-105	0.0472142	0.291947	0.871525	60.8503	67.8386	1.44691	2.32117	190.965	123.259	191	124	9.97183	13.5408
883	758	0	A_43_P15945	AF034242.1	Rattus norvegicus DD6A4-4 mRNA, partial sequence.	0.0447237	0.142976	0.754428	132.717	147.113	2.23391	2.94399	262.17	202.712	262	205	16.4591	19.9344
884	759	0	A_42_P666894	217506_Rn	similar to Mouse, pleckstrin homology-like domain, family A, member 3, clone MGC:30999 IMAGE:5252055, mRNA, complete cds.	-0.0279925	0.727038	0.969287	26.2449	24.6067	1.36769	2.01891	153.103	84.1379	154	83	9.75253	10.4369
885	760	0	A_43_P21017	CB546325	similar to Protein:NP_055437 loss of heterozygosity, 11, chromosomal region 2, gene A [Homo sapiens]. score=5.095e-28	0.0414142	0.0880906	0.63826	256.348	281.997	8.29149	9.65775	379.698	343.952	397	350	65.6618	75.8607
886	761	0	A_42_P788030	222887_Rn	Rat Hem-2 mRNA.	0.215372	0.0632465	0.000660982	566.714	930.542	9.18232	13.9915	659.207	1045.19	657.5	1050.5	65.8491	112.167
887	762	0	A_42_P500219	221510_Rn	similar to Protein:NP_035372 RAS, guanyl releasing protein 2; RAP 1A protein-specific guanine nucleotide exchange factor 1; CalDAG-GEFI [Mus musculus]. score=2.2e-58	-0.0496168	0.22933	0.82871	87.6199	78.1602	1.98335	2.42765	219.117	133.9	218	134	15.2083	15.0217
888	763	0	A_43_P14746	AA799518	unknown function	0.104386	0.0687591	0.12898	407.659	518.421	3.80306	5.04415	516.672	598.951	513	600	27.7048	39.9122
889	764	0	A_43_P11457	NM_012544	Rattus norvegicus angiotensin 1 converting enzyme 1 (Ace), mRNA.	0.026114	0.386153	0.946083	46.778	49.677	1.6553	2.26605	176.164	106.295	176	107	12.8117	13.0682
890	740	1	(+)eQC-41	eQC		0.00369647	0.262749	0.988775	71.4267	72.0372	1.30168	2.63048	202.2	127.55	203	126.5	8.36012	16.3535
892	765	0	A_43_P17999	CB544865	similar to Protein:NP_031781 cytoplasmic polyadenylation element binding protein [Mus musculus]. score=1.872e-92	0.0428137	0.0820491	0.601806	289.634	319.642	3.04682	4.54947	410.259	384.603	409	383	21.838	33.9442
893	766	0	A_42_P707214	208313_Rn	similar to mouse E2F transcription factor 4, p107/p130-binding, clone MGC:37558 IMAGE:4987691, mRNA, complete cds.	0.0323403	0.244074	0.894587	74.6601	80.432	1.50864	2.23754	205.262	135.525	205	135	10.6441	13.5026
894	767	0	A_43_P17410	AW141874	similar to Translation of nuc:D87450_1 Human mRNA for KIAA0261 gene, partial cds; Similar to D.melanogaster parallel sister chromatids protein. score=4.305e-52	0.105059	0.519733	0.839807	31.5198	40.146	1.35042	2.38606	159.196	97.4286	159.5	97	9.33696	13.1091
895	768	0	A_43_P12890	NM_053665	Rattus norvegicus A kinase (PRKA) anchor protein 1 (Akap1), mRNA.	-0.00307912	0.501034	0.995097	37.1322	36.8699	1.85328	1.715	165.717	94.6981	165	95	14.129	7.58436
896	769	0	A_42_P628869	295189_Rn	similar to Mouse Pftaire-1 mRNA, complete cds.	-0.118875	0.0736831	0.106673	441.27	335.606	5.6654	4.50946	553.517	406.583	546	410	42.2208	34.8383
897	770	0	A_42_P472304	246891_Rn	similar to FLJ00195 protein [Homo sapiens] (LOC303113), mRNA.	-0.0228489	0.392611	0.953592	48.6614	46.1674	1.54016	1.773	178.404	103.21	178	104	11.2168	8.61215
898	771	0	A_42_P575261	227643_Rn	unknown function	0.10632	0.0865718	0.219405	246.203	314.495	2.79246	3.54112	368.833	377.15	370	376	20.2954	26.1986
899	772	0	A_43_P11874	NM_017237	Rattus norvegicus ubiquitin carboxy-terminal hydrolase L1 (Uchl1), mRNA.	0.325263	0.105261	0.00200112	144.823	306.267	2.72514	4.62721	270.459	362.328	271	363	20.4047	34.368
900	773	0	A_43_P13801	BQ783112	unknown function	0.180417	0.153157	0.238802	104.621	158.502	1.89052	2.82043	233.262	212.508	234	214	13.6808	19.1325
901	774	0	A_43_P17347	AM:ARGI1-024345-CYA	similar to Translation of nuc:AK074173_1 Homo sapiens mRNA for FLJ00246 protein; Start codon is not identified.. score=5.044e-85	0.119275	0.231364	0.606181	71.3346	93.8805	1.83745	2.90219	201.172	148.017	202	148	13.5816	18.3595
902	775	0	A_43_P18996	AM:ARGI1-024855-CYA	similar to Protein:NP_061277 pleiomorphic adenoma gene-like 2; pleomorphic adenoma gene like 2 [Mus musculus]. score=3.084e-43	-0.028499	0.242726	0.906533	80.5492	75.4331	1.73258	2.13078	211.772	131.07	213	133	12.5271	12.2122
903	740	1	(+)eQC-41	eQC		0.0106607	0.295156	0.971187	62.7745	64.3345	1.54326	2.07538	193.204	120.111	193	120	10.6193	11.1705
904	776	0	A_43_P13121	NM_130431	Rattus norvegicus heat shock 27kD protein 2 (Hspb2), mRNA.	-0.0141437	0.526073	0.978551	35.7963	34.6493	1.45721	1.73004	164.241	92.7414	163	93.5	10.6989	8.03623
905	777	0	A_43_P21194	CB546529	similar to Translation of nuc:J05503_1 Hamster carbamoyl-phosphate synthetase mRNA, partial cds; carbamoyl-phosphate synthetase (E.C.6.3.5.5). score=6.049e-78	0.080548	0.158393	0.611079	113.09	136.135	2.12581	2.71667	242.65	191.033	243.5	190	15.8133	18.0817
906	778	0	A_43_P14717	AI101130	unknown function	-0.156909	0.080483	0.0512242	384.769	268.096	4.69829	3.83633	503.232	333.964	499	335.5	34.039	27.9525
907	779	0	A_43_P20237	CB545582	similar to Translation of nuc:AK017277_1 Mus musculus 6 days neonate head cDNA, RIKEN full-length enriched library, clone:5430405N12, full insert sequence; putative. score=2.741e-15	0.00297892	0.221794	0.989284	85.4879	86.0763	1.68751	2.37299	216.443	141.311	216	144	12.3525	14.7722
908	780	0	A_43_P21886	CB547177	similar to Translation of nuc:AK093243_1 Homo sapiens cDNA FLJ35924 fis, clone TESTI2010732; unnamed protein product. score=8.974e-43	0.0520965	0.140168	0.710138	134.712	151.881	2.28805	3.48321	264.017	207.491	263	206	16.6149	23.7405
909	781	0	A_42_P698372	220909_Rn	unknown function	0.0910999	0.25351	0.71933	66.9664	82.5956	1.90905	2.57675	196.967	137.2	194.5	136.5	14.6692	16.0019
910	782	0	A_43_P16337	U78144.1	Rattus norvegicus zinc finger protein 16 (DZF16) mRNA, partial cds.	-0.138544	0.380745	0.715951	57.1535	41.5431	1.4898	2.05898	188.098	99.2787	186	99	11.0238	11.4063
911	783	0	A_43_P15172	BQ191078	unknown function	-0.0417234	0.190631	0.826751	105.943	96.2381	2.20362	2.36022	237.237	151.864	236	150	16.7716	14.7139
912	784	0	A_43_P13252	NM_134378	Rattus norvegicus sulfatase FP (LOC171396), mRNA.	-0.0410585	0.0910605	0.652067	267.141	243.042	2.3749	3.84707	391.679	304.161	393	304.5	16.3575	27.4827
913	785	0	A_43_P12599	NM_031583	Rattus norvegicus chondroitin sulfate proteoglycan 6 (Cspg6), mRNA.	-0.0631263	0.0856574	0.461146	303.503	262.444	3.82123	3.10191	425.903	325.5	422	323.5	29.1051	23.0308
914	786	0	A_42_P789729	297027_Rn	unknown function	0.0695509	0.0802192	0.385937	293.668	344.673	3.23135	4.57379	413.22	411.017	414	407	23.4175	34.559
915	787	0	A_43_P14529	NM_019196	Rattus norvegicus multiple PDZ domain protein (Mpdz), mRNA.	-0.17066	0.144683	0.238182	167.575	113.123	2.69449	2.82744	299.152	170.373	300	173	20.5206	18.9935
916	740	1	(+)eQC-41	eQC		0.0501308	0.285162	0.860453	62.1421	69.7456	1.86502	2.42495	192.29	125.064	192.5	124.5	14.665	14.8654
917	788	0	A_43_P14100	AA851305	unknown function	-0.0176055	0.410305	0.965775	46.2452	44.408	1.56892	2.116	175.77	101.574	174	104	11.9644	11.7905
918	789	0	A_43_P14997	AI178809	unknown function	-0.047655	0.394842	0.903934	49.7653	44.5935	1.52143	2.31051	179.704	101.833	178	101	10.7328	12.5994
919	790	0	A_43_P19894	BF524238	unknown function	-0.153131	0.109885	0.163451	232.275	163.257	2.67938	2.08968	361.433	221.75	363	220	19.9834	13.5592
920	791	0	A_43_P22741	BF288478	unknown function	0.144876	0.296213	0.624776	53.386	74.5251	1.46502	2.47152	182.611	129.074	183.5	131	9.83144	14.1553
921	792	0	A_43_P14750	AA956030	unknown function	-0.00139602	0.459984	0.997578	40.4142	40.2845	1.44565	2.22256	169.35	97.7667	171	98	10.6434	12.417
922	793	0	A_43_P14143	AA859038	unknown function	-0.187767	1.28957	0.884234	17.6162	11.4326	1.43024	1.82932	142.21	73.3158	141	72	9.81933	9.33151
923	794	0	A_43_P20822	CB546147	similar to Protein:NP_055624 KIAA0319 gene product [Homo sapiens]. score=8.352e-15	0.0637517	0.145485	0.66124	127.21	147.324	2.19093	2.90764	256.574	202.689	259	204	16.3773	19.9429
924	795	0	A_42_P833898	203937_Rn	Rattus norvegicus protein O-mannosyltransferase 1 (Pomt1), mRNA.	0.0694544	0.254414	0.784855	68.4393	80.3082	1.61848	2.45971	198.633	135.133	198	132	11.7689	15.0856
925	796	0	A_43_P13096	NM_080902	Rattus norvegicus hypoxia induced gene 1 (Hig1), mRNA.	-0.161696	0.0650678	0.0129539	697.301	480.535	6.65479	5.74504	789.439	565.421	791	556	47.506	44.659
926	797	0	A_43_P10351	AA943040	unknown function	0.0224943	0.219784	0.918481	84.3986	88.8852	1.9762	2.47276	215.158	143.93	214	143	14.6784	15.0687
927	798	0	A_42_P773155	207512_Rn	similar to Mouse CYFIP2 mRNA, complete cds.	0.00444769	0.0620443	0.942852	650.618	657.315	6.62114	7.72359	741.339	753.949	740	749	47.8109	61.8372
928	799	0	A_43_P20339	CB545675	similar to Translation of nuc:AK018130_1 Mus musculus adult male medulla oblongata cDNA, RIKEN full-length enriched library, clone:6330406L22, full insert sequence; putative. score=4.55e-27	0.0623474	0.25284	0.805226	69.4637	80.1872	1.5782	2.4816	199.733	135.067	199	134.5	11.3419	15.2681
929	740	1	(+)eQC-41	eQC		0.0152675	0.321283	0.962099	57.2012	59.2479	1.73014	2.11695	187.323	115.274	188	113.5	13.4625	12.2007
930	800	0	A_43_P11103	AA956376	unknown function	0.0394398	0.0611547	0.51898	678.046	742.504	3.67278	4.98648	765.295	846.066	766	851	26.1064	40.2707
931	801	0	A_43_P22813	BF391198	unknown function	-0.0403155	0.640683	0.949826	30.2279	27.5481	1.33576	2.03265	157.845	86.6034	157	85.5	9.40661	10.5281
932	802	0	A_42_P596458	435488_Rn	Rattus norvegicus GABA transporter (RNU28927), mRNA.	0.0628636	0.0761865	0.409299	328.209	379.327	3.13036	4.06173	444.895	449.017	446	450	22.0273	30.2085
933	803	0	A_43_P19852	BF399537	unknown function	0.0863487	0.16368	0.597815	108.216	132.02	1.9625	3.13202	237.85	186.75	235	185.5	14.3655	21.2552
934	804	0	A_42_P511410	205755_Rn	Rattus norvegicus GRIP-associated protein 1 (Grasp1), mRNA.	0.229025	0.141574	0.105728	108.494	183.835	2.04295	3.63418	236.516	237.661	237	231	15.094	25.9166
935	805	0	A_43_P12008	NM_019289	Rattus norvegicus Actin-related protein complex 1b (Arpc1b), mRNA.	-0.466297	0.128811	0.000294594	273.753	93.5539	3.26173	2.28653	408.136	152.831	405	151	25.0644	14.8546
936	806	0	A_42_P620742	435368_Rn	similar to Mouse Tcea1-ps1 pseudogene.	0.00934508	0.140712	0.947049	140.868	143.932	2.09546	2.99986	270.552	199.897	270.5	203	15.0592	20.2317
937	807	0	A_43_P16175	AF473849.1	Rattus norvegicus vitamin A-deficient testicular protein 9-like mRNA, partial sequence.	0.259167	0.446248	0.561396	30.4577	55.3178	1.64483	2.22917	157.683	110.683	157	108	12.7764	12.4866
938	808	0	A_43_P22246	CB547481	similar to Protein:NP_036071 mitogen activated protein kinase binding proten 1; JNK-binding protein 1; Jun N-terminal kinase-binding protein 1; Jun N-terminal kinase binding protein 1 [Mus musculus]. score=5.262e-41	0.210285	0.453291	0.642714	31.8597	51.7043	1.48521	2.2493	159.344	107.557	159	107	11.1667	12.7378
939	809	0	A_43_P12973	NM_053895	Rattus norvegicus FGF receptor activating protein 1 (Frag1), mRNA.	0.24057	0.131545	0.0674286	117.157	203.863	2.02993	4.35449	244.833	257.944	243	256.5	13.8561	29.6122
940	810	0	A_43_P13060	NM_057206	Rattus norvegicus pancreatic lipase-related protein 2 (Pnliprp2), mRNA.	0.123736	0.272883	0.650232	59.6378	79.2971	1.61737	2.39014	189.224	133.776	187.5	133.5	11.665	14.1756
941	811	0	A_43_P12311	NM_022711	Rattus norvegicus steroid 5-alpha-reductase 2 (Srd5a2), mRNA.	0.00526747	0.22284	0.981141	84.8363	85.8716	2.46088	2.49213	215.768	141.089	212.5	139.5	18.9497	15.0578
942	740	1	(+)eQC-41	eQC		0.080439	0.324253	0.804077	52.5041	63.1876	1.54462	2.49675	182.016	118.689	181	116	11.4229	15.1102
943	812	0	A_43_P14520	BQ208264	unknown function	-0.0334266	0.0990061	0.735648	233.197	215.922	2.4927	3.47131	359.789	275.158	360	276	17.6885	24.5253
944	813	0	A_43_P20992	CB546306	similar to Translation of nuc:AK013409_1 Mus musculus 10, 11 days embryo cDNA, RIKEN full-length enriched library, clone:2810475A17, full insert sequence; putative. score=4.561e-45	0.123627	0.158981	0.436792	107.099	142.368	1.8517	2.80441	236.316	196.825	235	198	12.93	18.2914
945	814	0	A_43_P13562	CB546111	unknown function	0	2.45257	1	6.91169	8.15176	1.48828	1.73793	129.091	67.9636	128	68	9.19998	9.44764
946	815	0	A_43_P16606	BQ204976	similar to Protein:NP_082312 RIKEN cDNA 2410015B03 [Mus musculus]. score=1.478e-59	0.0197654	0.109832	0.857183	189.785	198.622	2.3337	2.52222	317.702	256.035	317	254	16.5734	16.7822
947	816	0	A_42_P591188	201637_Rn	similar to Mouse DNA sequence from clone RP23-175K24 on chromosome 11, complete sequence.	0.0379991	0.161316	0.813776	116.364	127.004	2.38995	2.68329	246.368	182.246	247	182	17.78	17.327
948	817	0	A_43_P20910	CB546230	similar to Translation of nuc:BC026640_1 Mus musculus, clone IMAGE:4985927, mRNA, partial cds. score=6.912e-17	0.0893386	0.2971	0.763642	56.8682	69.8568	1.8317	2.12117	186.559	124.949	186	125	14.0409	12.0379
949	818	0	A_43_P14447	AA924381	unknown function	0.188857	0.0966962	0.0508085	189.049	292.033	2.49386	3.50908	314.103	350.879	316.5	353	17.7771	25.1348
950	819	0	A_43_P10743	CB544426	unknown function	-0.229316	0.0672209	0.000646356	712.738	420.353	6.85608	4.81098	806.034	501.362	797	504.5	49.5403	37.3784
951	820	0	A_43_P20696	CB545997	similar to Translation of nuc:BC031197_1 Mus musculus, splicing factor 3b, subunit 3, 130kD, clone MGC:37690 IMAGE:5059683, mRNA, complete cds. score=9.84e-11	0.128235	0.435526	0.768424	36.6748	49.2723	1.5512	2.35726	164.847	105.593	165	106	11.6468	13.4088
952	821	0	A_42_P561699	435712_Rn	similar to Protein:NP_084515 ATP-binding cassette, subfamily G, member 3 [Mus musculus]. score=7.43e-48	0.0377118	0.191385	0.843791	96.2711	105.004	2.14007	2.75067	226.772	159.895	224	163	15.9195	17.4711
953	822	0	A_43_P19123	CB548248	similar to Translation of nuc:BC006733_1 Mus musculus, clone IMAGE:3963643, mRNA, partial cds. score=6.282e-43	0.392833	0.203252	0.0532683	58.748	145.153	1.60294	3.25409	186.5	195.776	187	192.5	11.0886	21.2323
954	823	0	A_43_P20451	CB545775	similar to Translation of nuc:AB040908_1 Homo sapiens mRNA for KIAA1475 protein, partial cds; Start codon is not identified.. score=4.469e-21	0.125851	0.387444	0.745314	41.4372	55.3659	1.44949	2.11068	170.017	111.2	170	109.5	10.5099	11.7138
955	740	1	(+)eQC-41	eQC		0.160566	0.397794	0.686477	38.68	55.9825	1.84794	2.05704	166.918	111.639	166	113	14.8451	11.3373
956	824	0	A_43_P21041	CB546351	similar to Translation of nuc:BC005558_1 Mus musculus, Similar to phosphatidic acid phosphatase type 2B, clone MGC:11705 IMAGE:3964817, mRNA, complete cds. score=4.785e-29	0.0539222	0.130611	0.67972	146.34	165.686	2.31885	3.18436	275.315	221.574	274.5	223.5	16.3116	21.0495
957	825	0	A_42_P811266	220200_Rn	Rattus norvegicus microtubule-associated protein 6 (Mtap6), mRNA.	0.243989	0.240834	0.311012	58.798	103.122	1.5794	3.0603	187.574	155.944	187	154	10.7134	18.752
958	826	0	A_42_P764145	290853_Rn	unknown function	0.16035	0.358717	0.654867	43.0079	62.2155	1.54514	2.62458	171.567	117.417	171	117	11.4616	15.8085
959	827	0	A_43_P23221	BF561352	unknown function	0.104948	0.152173	0.490409	115.102	146.565	2.10758	3.1576	244.305	201.373	244	200	15.4387	21.4532
961	828	0	A_42_P634850	295519_Rn	unknown function	0.0611808	0.212717	0.77364	83.5568	96.1972	1.7272	2.72229	213.932	150.847	215	148	12.4718	17.3303
962	829	0	A_42_P461144	293525_Rn	unknown function	-0.0315277	0.32283	0.922202	60.0607	55.8551	1.49374	2.65038	190.607	112.279	190	112	10.8663	16.2994
963	830	0	A_43_P21179	CB546516	similar to Translation of nuc:AK006542_1 Mus musculus adult male testis cDNA, RIKEN full-length enriched library, clone:1700030F18, full insert sequence; putative. score=1.309e-20	0.177498	0.140197	0.205489	116.522	175.351	2.18071	3.22009	244.867	229.767	243	229.5	16.084	22.3116
964	831	0	A_43_P21070	CB546388	similar to Protein:NP_032385 interleukin 17 receptor [Mus musculus]. score=5.986e-62	0.175683	0.254209	0.489505	60.3514	90.442	1.67873	2.53749	189.614	144.175	190	143	12.0768	15.289
965	832	0	A_43_P22441	AI639335	unknown function	-0.0240312	0.263238	0.927262	73.5931	69.6316	1.64584	2.4732	204.643	125.393	204.5	125	11.6906	14.6196
966	833	0	A_42_P708782	206866_Rn	unknown function	-0.0396979	0.190501	0.834927	105.776	96.5362	2.15577	2.58143	237.048	152.145	238.5	151.5	16.7415	16.8813
967	834	0	A_43_P17395	CB545164	similar to Translation of nuc:BC007467_1 Mus musculus, Similar to mitogen activated protein kinase kinase 3, clone MGC:5915 IMAGE:3497714, mRNA, complete cds. score=3.978e-76	0.0400096	0.288192	0.889585	62.194	68.1959	1.61753	2.37602	192.41	123.639	192	126	12.0394	14.3423
968	740	1	(+)eQC-41	eQC		0.153106	0.401734	0.70312	38.6411	54.9738	1.46585	1.98691	166.902	110.738	167	111	10.8208	10.7423
969	835	0	A_43_P21032	CB546341	similar to Translation of nuc:AF142673_1 Mus musculus beta-1,4-galactosyltransferase V mRNA, complete cds; beta4GalT-V. score=1.87e-29	0.185934	0.409137	0.649502	36.4404	55.9135	1.48863	2.38618	164.411	111.482	163.5	109.5	10.6306	13.3471
970	836	0	A_43_P20153	CB548412	similar to Protein:NP_038748 MAX-interacting protein [Mus musculus]. score=5.584e-38	0.206875	1.59865	0.897036	9.00358	14.4974	1.459	1.69838	132.232	76.2143	132.5	75	9.78866	8.35075
971	837	0	A_42_P605237	202367_Rn	Rattus norvegicus nuclear RNA helicase, DECD variant of DEAD box family (Ddxl), mRNA.	0.1492	0.256481	0.560757	61.7278	87.0323	1.72403	2.74084	191.2	141.073	191	140	12.3129	16.5024
972	838	0	A_43_P22382	AI059820	unknown function	0.0834518	0.129921	0.52066	142.381	172.545	2.57229	3.5246	271.102	228.203	269	227	19.2468	24.6505
973	839	0	A_43_P15985	AF091573.1	Rattus norvegicus isolate HGL-SL2 olfactory receptor mRNA, partial cds.	0.142276	0.440091	0.746477	35.6787	49.5091	1.55261	2.18192	163.717	105.767	163	105.5	11.772	12.1381
974	840	0	A_43_P12404	NM_024147	Rattus norvegicus RNB6 (Evl), mRNA.	-0.0248042	0.170442	0.884293	117.586	111.058	2.10392	2.90475	248.4	166.709	251	164	15.0894	18.5669
975	841	0	A_42_P820996	206413_Rn	similar to Mouse citrate lyase beta subunit (Clb) mRNA, complete cds.	0.125162	0.160791	0.436324	105.535	140.786	2.07327	2.64785	234.78	195.186	235	197	15.2327	17.3538
977	842	0	A_43_P22031	CB547297	similar to Translation of nuc:AB023222_1 Homo sapiens mRNA for KIAA1005 protein, partial cds. score=9.978e-53	0.246212	0.586392	0.674576	23.4707	41.375	1.42475	2.17442	149.839	98.3393	150	98	10.2155	11.4579
978	843	0	A_43_P15868	BF566041	unknown function	0.114808	0.20405	0.573675	82.0481	106.875	1.63234	3.1711	211.909	160.964	211	158	11.0642	20.1062
979	844	0	A_42_P477135	305187_Rn	Rattus norvegicus methionine synthase (Mtr), mRNA.	0.0686146	0.121691	0.57286	157.099	183.987	2.04349	3.0618	285.582	240.127	288	241	13.985	20.4596
980	845	0	A_43_P18900	AI535436	similar to Protein:NP_598495 RIKEN cDNA 0710008A13 [Mus musculus]. score=1.448e-58	0.266078	0.368606	0.470387	36.709	67.7408	1.3547	2.71753	164.436	122.073	164	124	8.99951	15.7537
981	740	1	(+)eQC-41	eQC		0.167149	0.402976	0.678298	37.868	55.6444	1.59435	2.53007	166.018	111.304	165	111	11.7109	14.4284
983	846	0	A_43_P11363	AA957960	unknown function	0.127021	0.161855	0.432581	104.519	140.028	1.7623	2.9469	233.772	194.386	233	195	12.1244	19.3407
984	847	0	A_43_P13183	NM_133417	Rattus norvegicus GCIP-interacting protein p29 (P29), mRNA.	-0.104217	0.0990934	0.292936	253.369	199.314	3.42951	3.00232	380.317	258.883	379.5	254.5	25.9788	21.3978
985	848	0	A_43_P20819	CB546143	similar to Translation of nuc:AB083710_1 Mus musculus NEDL1 mRNA for HECT type E3 ubiquitin ligase, complete cds. score=1.556e-64	0.293172	1.87268	0.875598	6.89258	13.538	1.429	1.6412	124.893	75.9821	123	75	8.71504	8.59914
986	849	0	A_42_P504077	199403_Rn	Rattus norvegicus reg I binding protein I (Rbp1) mRNA, partial cds.	0.239741	0.0627361	0.000132681	622.919	1081.87	5.7927	8.70616	709.759	1210.14	703.5	1217.5	40.9387	69.8526
987	850	0	A_42_P643320	292171_Rn	unknown function	0.127282	0.20197	0.52856	81.748	109.587	1.99402	2.50602	211.492	163.542	209	163	14.9463	15.7538
988	851	0	A_43_P16892	AW525918	similar to Translation of nuc:BC018786_1 Homo sapiens, Similar to thrombospondin 3, clone IMAGE:4875844, mRNA, partial cds. score=2.224e-100	0.164307	0.464075	0.7233	32.914	48.0494	1.55253	2.41618	160.621	104.379	160.5	104	11.627	13.6675
989	852	0	A_42_P514167	221633_Rn	similar to Mouse DNA sequence from clone RP21-464E5 on chromosome 1, complete sequence.	0.0988806	0.150333	0.510701	117.562	147.621	2.32888	2.6264	246.767	202.533	247	203.5	17.5464	17.472
990	853	0	A_42_P570326	215852_Rn	Rattus norvegicus Krtdap mRNA for keratinocyte differentiation associated protein.	0.127749	0.238686	0.592501	68.3233	91.6891	1.78489	2.5871	198.065	145.79	197	145	13.5706	16.4597
991	854	0	A_42_P545466	221806_Rn	similar to Protein:NP_079612 RIKEN cDNA 0610041L09 [Mus musculus]. score=1.648e-29	-0.0751635	0.0947578	0.427651	261.561	219.994	3.23166	3.28185	387.304	280.286	385.5	279.5	23.3899	22.9796
992	855	0	A_43_P15914	AF081251.1	Rattus norvegicus putative eps protein (MGEPS) mRNA, partial cds.	0.0742922	0.367787	0.839918	46.4699	55.1396	1.59918	1.99796	175.627	111.186	176	110	11.9596	10.7615
993	856	0	A_43_P20497	CA512809	similar to Protein:NP_035847 widely-interspaced zinc finger motifs [Mus musculus]. score=1.09e-25	0.162138	0.0607751	0.00763417	708.371	1028.96	4.77097	7.89324	789.407	1155.63	787	1152	33.6862	63.8808
994	740	1	(+)eQC-41	eQC		0.0804085	0.345767	0.81611	49.1492	59.1459	1.8339	2.29433	178.458	114.898	177	115	14.2712	13.2127
995	857	0	A_42_P494294	379874_Rn	similar to Translation of nuc:AK058052_1 Homo sapiens cDNA FLJ25323 fis, clone TST00323; unnamed protein product. score=1.25e-14	0.079446	0.142109	0.576126	128.421	154.199	2.17884	3.17753	257.561	209.509	259	213	15.6833	21.3935
996	858	0	A_42_P788962	298788_Rn	similar to Mouse DNA sequence from clone RP23-96I9 on chromosome 11, complete sequence.	0.154647	0.416253	0.71025	37.1979	53.1086	1.61741	2.62025	165.333	109.017	165	110	12.088	15.1781
997	859	0	A_43_P11843	NM_017163	Rattus norvegicus X transporter protein 2 (Xtrp2), mRNA.	0.0621025	0.286677	0.828498	60.9405	70.3086	1.65	2.34399	190.965	125.534	192.5	124.5	12.0626	13.7448
998	860	0	A_43_P10582	AA859351	unknown function	-0.0483716	0.284859	0.86516	69.6836	62.3389	1.59499	2.05523	200.797	118.508	199	118	11.5919	11.56
999	861	0	A_42_P811970	324924_Rn	unknown function	0.0470716	0.129417	0.716066	149.162	166.237	2.45289	3.03802	278.145	222.226	276	219	18.6625	21.4013
1000	862	0	A_43_P12587	NM_031559	Rattus norvegicus carnitine palmitoyltransferase 1 (Cpt1a), mRNA.	0.00981553	0.242978	0.967777	76.9978	78.7578	1.59092	2.39429	207.828	134.052	206	135	11.2205	14.4069
1001	863	0	A_42_P743695	207944_Rn	similar to Mouse signal transducing adaptor molecule STAM mRNA, complete cds.	0.221941	0.279875	0.427778	51.5673	85.9638	1.76541	2.74013	180.3	139.5	179	142	13.418	17.0627
1002	864	0	A_43_P14532	AA925093	unknown function	0.126783	0.686934	0.853571	23.1758	31.0325	1.37594	2.04846	149.508	89.5593	148	90	9.94532	10.7499
1003	865	0	A_43_P11304	CB547629	unknown function	0.0626333	0.0786705	0.425947	307.293	354.966	3.14436	4.06602	425.83	422.458	423	419	22.6466	30.6061
1004	866	0	A_42_P769969	286863_Rn	similar to Mouse nucleosome binding protein NBP-45 mRNA, complete cds.	-0.0285578	0.610405	0.962685	31.318	29.3249	1.34897	1.77014	159.118	88.1176	158	88	8.95689	7.81447
1005	867	0	A_43_P11598	NM_012876	Rattus norvegicus Ribosomal protein S29 (Rps29), mRNA.	-0.604336	0.0748981	7.10081e-16	5106.23	1269.88	43.4277	11.2951	4747.82	1465.09	4680	1491	296.924	93.8169
1006	868	0	A_43_P11632	NM_012956	Rattus norvegicus Gamma-aminobutyric acid receptor beta 1 (Gabrb1), mRNA.	0.055214	0.0888813	0.534461	248.786	282.515	2.46954	3.93242	372.379	344.155	369.5	345.5	17.377	28.7334
1007	740	1	(+)eQC-41	eQC		0.0576427	0.314736	0.854683	55.6146	63.5084	1.59717	2.46814	185.419	119.097	186	117.5	12.0417	15.0537
1008	869	0	A_43_P20005	CB548373	similar to Protein:NP_663390 similar to bM282D4.5 (novel protein) [Mus musculus]. score=1.704e-46	0.0694854	0.680814	0.918707	25.0402	29.3848	1.63104	1.9628	151.714	88.1607	151.5	88	12.4034	9.79012
1009	870	0	A_43_P18752	CB548166	similar to Protein:NP_033058 RNA binding motif protein 4 [Mus musculus]. score=2.072e-60	0.135384	0.206633	0.512344	78.9906	107.885	1.5865	2.42009	208.679	161.755	210	157	10.4417	14.2463
1010	871	0	A_42_P620788	216242_Rn	similar to Mouse, growth arrest specific 2, clone MGC:18565 IMAGE:4237356, mRNA, complete cds.	0.0562035	0.246881	0.819915	71.7426	81.6546	1.81435	2.38145	202.102	136.542	201	137	13.5795	14.4011
1011	872	0	A_43_P12379	NM_023979	Rattus norvegicus apoptotic protease activating factor 1 (Apaf1), mRNA.	0.0357862	0.0965221	0.710819	223.554	242.755	2.60544	3.16604	349.293	302.19	347.5	299.5	18.7242	22.4096
1012	873	0	A_43_P14330	AA900435	unknown function	0.128282	0.688664	0.852228	23.0754	31.005	1.46446	1.99606	149.389	89.537	150.5	90	10.4618	9.87796
1013	874	0	A_42_P724331	203717_Rn	similar to Mouse coiled-coil like protein 1 (Cclp1) mRNA, complete cds.	-0.153527	0.211001	0.466852	107.625	75.5768	1.60498	2.18953	240.308	132.115	241	132	10.5525	12.3362
1014	875	0	A_43_P22594	BE100684	unknown function	-0.0290785	0.0643677	0.651444	579.121	541.615	3.96896	5.86781	677.213	628.361	678	627	28.7049	47.1399
1015	876	0	A_43_P17194	CB545210	similar to GCGPROT:RW1_HUMAN RW1 protein (Fragment). score=6.118e-73	-0.0202843	0.96275	0.98319	19.6213	18.7259	1.51934	1.99797	144.967	79.377	146	78	11.4804	10.7628
1016	877	0	A_43_P12817	NM_053477	Rattus norvegicus malonyl-CoA decarboxylase (Mlycd), mRNA.	-0.01817	0.0792806	0.818725	331.153	317.584	2.67051	3.93177	449.877	384.175	449	382	18.5261	28.9785
1017	878	0	A_43_P10846	AA956038	unknown function	0.0291303	0.135709	0.830039	143.76	153.733	2.36308	2.57256	273.109	209.673	270	207	16.9024	16.5015
1018	879	0	A_42_P550745	298504_Rn	Rattus norvegicus Alpha-fetoprotein (Afp), mRNA.	0.0463716	0.199119	0.815852	91.2884	101.575	2.01074	2.4967	221.759	156.362	220	153	14.9447	15.5785
1019	880	0	A_43_P15336	NM_053474	Rattus norvegicus spinophilin (LOC84686), mRNA.	-0.495899	0.0691397	7.36799e-13	4644.2	1482.56	36.8296	12.1231	4324.86	1701.58	4264	1685	255.891	102.599
1020	740	1	(+)eQC-41	eQC		0.0150525	0.351179	0.965811	52.2149	54.0564	1.54072	2.08075	182.034	110.407	182	110	11.2877	11.4968
1021	881	0	A_42_P478550	270942_Rn	similar to mouse E4tf1-60 transcription factor, clone MGC:7596 IMAGE:3493987, mRNA, complete cds.	0.0598073	0.313004	0.848467	55.7904	64.0275	1.54223	2.15246	185.593	119.576	185	117	11.1651	12.221
1022	882	0	A_43_P17365	CB606455	similar to Protein:NP_035768 transferrin receptor [Mus musculus]. score=2.215e-40	0.0557581	0.383755	0.884477	45.475	51.7048	1.65772	2.3753	174.638	108.069	172	107.5	12.5106	13.5877
1023	883	0	A_43_P21441	CB546791	similar to Protein:NP_077788 tripartite motif protein 39; ring finger protein 23; RING-B box-coiled coil-B30.2 [Mus musculus]. score=1.275e-22	0.038717	0.382381	0.91935	46.5611	50.9026	1.63289	2.20108	175.877	107.386	176	107	12.1451	12.1431
1024	884	0	A_43_P14293	AA900088	similar to gi|206274|gb|M15114|RATPOLAA Rat DNA polymerase alpha mRNA, 3 end, mRNA sequence.	0.0719802	0.198509	0.7169	88.8974	104.923	2.04995	2.30413	219.123	159.456	219	160	15.1705	13.9426
1025	885	0	A_43_P22820	BF392585	unknown function	0.328714	0.322207	0.307636	38.9659	83.0612	1.47954	2.96528	166.617	136.05	167.5	136	10.6438	18.4909
1026	886	0	A_42_P669064	305721_Rn	unknown function	-0.0956951	0.0855463	0.263296	316.755	254.114	3.72421	3.09956	439.033	317.283	433.5	318	27.8403	22.6477
1027	887	0	A_43_P11894	NM_017277	Rattus norvegicus adaptor protein complex AP-1, beta 1 subunit (Ap1b1), mRNA.	-0.130034	0.0725227	0.0729703	466.406	345.724	4.12266	4.472	576.897	417.862	579	419.5	29.6859	34.0472
1028	888	0	A_42_P795519	217732_Rn	unknown function	-0.0851835	0.309367	0.783049	66.681	54.8048	1.64395	1.90955	197.915	111.508	198	110	12.2084	10.2291
1029	889	0	A_42_P527703	217264_Rn	Rattus norvegicus Steroidogenic acute regulatory protein (Star), mRNA.	-0.0340368	0.517798	0.94759	37.2103	34.4053	1.61856	2.0994	165.875	92.5536	166.5	92.5	12.194	10.9477
1030	890	0	A_42_P574967	297526_Rn	similar to Mouse, clone IMAGE:3156601, mRNA.	0.0200058	0.33554	0.952456	54.402	56.9667	1.92396	2.28911	184.333	113.111	182	113	15.6226	13.6537
1031	891	0	A_43_P20582	CB544268	similar to Translation of nuc:AB032952_1 Homo sapiens mRNA for KIAA1126 protein, partial cds; Start codon is not identified.. score=3.147e-36	-0.085638	0.0731276	0.241568	428.705	351.983	3.16344	4.28964	540.983	423.552	534	419.5	22.3187	32.5146
1032	892	0	A_43_P21475	CB546813	similar to Protein:NP_003616 protein tyrosine phosphatase, receptor type, f polypeptide (PTPRF), interacting protein (liprin), alpha 2 [Homo sapiens]. score=4.678e-33	-0.0784694	0.278928	0.778461	73.6876	61.507	1.47374	2.2046	205.173	117.865	206.5	118	9.65832	12.018
1033	740	1	(+)eQC-41	eQC		0.0290363	0.332467	0.930405	54.3465	58.1042	1.60099	2.15441	184.228	114.14	183	116	11.6512	11.9514
1034	893	0	A_42_P524851	310906_Rn	similar to Mouse, clone IMAGE:3588440, mRNA, partial cds.	0.114421	0.356262	0.748082	45.7754	59.5734	1.73929	2.40048	174.712	115.153	173	113	13.3624	13.9924
1035	894	0	A_42_P646175	204278_Rn	similar to Mouse mRNA for junctional adhesion molecule-3, (JAM-3 gene).	-0.13781	0.30805	0.654613	71.006	51.6994	1.41322	2.01138	202.817	108.783	203.5	108.5	9.84196	11.1812
1036	895	0	A_43_P21084	CB544396	similar to Protein:NP_083006 RIKEN cDNA 4632428M11 [Mus musculus]. score=1.837e-30	-0.0231312	0.0939703	0.805563	249.056	236.138	2.26743	3.4915	374.411	296.411	374	296	15.5374	24.6287
1037	896	0	A_43_P23345	BG380365	unknown function	0.231263	0.0853883	0.00676137	224.187	381.834	2.86377	4.69229	345.867	445.9	345.5	443	20.7899	35.5455
1038	897	0	A_43_P15429	NM_052805	Rattus norvegicus cholinergic receptor, nicotinic, alpha polypeptide 3 (Chrna3), mRNA.	-0.0432682	0.153549	0.778107	135.176	122.358	2.45359	2.68988	265.733	178.467	268.5	179	18.7018	17.9363
1039	898	0	A_42_P710382	217512_Rn	similar to Mouse, RIKEN cDNA 0610009M14 gene, clone MGC:19238 IMAGE:3666221, mRNA, complete cds.	-0.193358	0.207719	0.351926	114.384	73.2836	1.83519	2.50434	247.552	130.121	246	129	13.376	15.5463
1040	899	0	A_43_P19570	CB548326	similar to Protein:NP_443180 sorting nexin 26 [Homo sapiens]. score=5.969e-28	-0.0406655	0.155018	0.793069	133.309	121.393	2.16404	2.60182	263.883	177.45	267	176.5	16.1194	17.212
1041	900	0	A_43_P23061	BF544435	unknown function	0.0643837	0.0915955	0.48211	234.659	272.158	2.38831	3.4903	359.059	332.843	360	330	15.7282	23.5783
1042	901	0	A_43_P12533	NM_031132	Rattus norvegicus transforming growth factor, beta receptor 2 (Tgfbr2), mRNA.	0.0106221	0.651325	0.986988	28.046	28.7404	1.40938	2.1345	155.271	87.6102	157	87	10.3288	11.4305
1043	902	0	A_43_P23399	BM387212	unknown function	0.00429392	0.106165	0.967738	202.282	204.292	2.51224	3.76406	329.864	262.22	327	261	18.3251	27.0319
1044	903	0	A_43_P15498	NM_019145	Rattus norvegicus cholinergic receptor, nicotinic, gamma polypeptide (Chrng), mRNA.	0.226528	1.36162	0.867868	10.3178	17.3827	1.68994	1.76412	133.845	78.6034	132	77.5	12.5416	8.90681
1045	904	0	A_42_P456851	204252_Rn	unknown function	0.143267	0.0860837	0.0960581	239.529	333.139	2.77024	4.40428	361.857	396.159	363	399	20.5794	33.9702
1046	740	1	(+)eQC-41	eQC		0.0515001	0.369724	0.889218	47.4762	53.4535	1.2914	2.37949	176.804	109.706	178	109	7.97501	12.8161
1047	905	0	A_43_P17253	BF406678	similar to Protein:NP_033094 receptor (TNFRSF)-interacting serine-threonine kinase 1 [Mus musculus]. score=1.971e-45	0.00133136	0.0866987	0.987748	275.443	276.289	2.79681	3.51427	398.322	338.83	398	339	20.1772	25.7449
1048	906	0	A_43_P16163	AF390072.1	Rattus norvegicus homeodomain protein GBX2 (Gbx2) mRNA, partial cds.	0.0384381	0.136541	0.778317	141.19	154.256	2.33977	3.05756	270.491	210.091	270	208	16.7153	20.1983
1049	907	0	A_42_P618470	297874_Rn	similar to Mouse DNA sequence from clone RP22-211A10 on chromosome 4, complete sequence.	0.0568956	0.23877	0.811659	74.2562	84.6503	1.98924	2.3381	204.645	139.468	207.5	140	15.5922	14.4718
1050	908	0	A_42_P479553	298838_Rn	unknown function	-0.0111141	0.139528	0.936512	145.676	141.995	2.59449	2.81807	275.5	198.161	277	198.5	20.0694	19.4719
1051	909	0	A_43_P18667	CB544779	similar to Protein:NP_083368 RIKEN cDNA 1300018J16 [Mus musculus]. score=1.169e-16	-0.00144198	0.0906502	0.987309	256.883	256.031	2.69355	4.27316	381.197	317.164	380	315	19.7812	32.1119
1052	910	0	A_42_P744033	234883_Rn	GTRC1-1-28 Rat Library of liver regeneration Rattus norvegicus cDNA 5, mRNA sequence.	-0.0610406	0.184725	0.741067	112.1	97.4009	1.98076	2.29807	243.535	153.224	242.5	153.5	14.5243	14.1521
1053	911	0	A_42_P455277	277321_Rn	similar to chromodomain helicase DNA binding protein 5	-0.0203455	0.566705	0.971361	33.4406	31.9102	1.27902	1.93406	161.569	90.3448	161	91	8.71802	9.75408
1054	912	0	A_43_P14756	AA956084	unknown function	-0.0304885	0.191233	0.873329	104.231	97.1651	1.80923	2.32644	235.414	152.69	236	154.5	12.9737	14.3138
1055	913	0	A_43_P17259	CB605695	similar to Translation of nuc:BC024430_1 Mus musculus, similar to RIKEN cDNA 2010309H15 gene (H. sapiens), clone MGC:37236 IMAGE:4972368, mRNA, complete cds. score=9.581e-75	0.0292199	0.107575	0.785912	193.079	206.516	2.34762	3.03921	320.678	264.119	318	262	16.9395	21.2944
1056	914	0	A_43_P21808	CB547101	similar to Translation of nuc:AK055905_1 Homo sapiens cDNA FLJ31343 fis, clone MESAN1000101, weakly similar to Rat trg gene product; unnamed protein product. score=4.769e-60	0.411924	0.652679	0.527958	17.0121	43.9218	1.38362	2.19568	142.233	100.467	142	101	10.1202	12.0134
1057	915	0	A_42_P831405	206029_Rn	unknown function	0.0638528	0.129541	0.622072	146.143	169.29	2.24492	3.59778	275	225.131	274	220	16.6593	25.6447
1058	916	0	A_43_P15925	AJ223083.1	Rattus norvegicus mRNA for retinoic acid X receptor gamma-1, partial.	0.104338	0.134863	0.439132	132.834	168.907	2.0638	3.05875	261.558	224.212	263	222.5	13.9233	19.6731
1059	740	1	(+)eQC-41	eQC		0.0718775	0.368757	0.845457	46.477	54.8423	1.3826	2.19768	175.645	110.919	175.5	111	9.86482	12.6819
1060	917	0	A_42_P603500	218862_Rn	similar to Mouse, clone IMAGE:4021233, mRNA, partial cds.	-0.0719127	0.0672458	0.284889	528.414	447.777	5.61377	4.8495	632.103	527.259	631	528	40.5773	37.4646
1061	918	0	A_43_P14405	AI169719	unknown function	0.0159346	0.262238	0.951547	70.5682	73.2054	2.03072	1.97059	201.224	128.603	201.5	130	15.6363	10.882
1062	919	0	A_42_P551195	218307_Rn	similar to KIAA0712 protein	0.111341	0.280538	0.691453	58.8043	75.9889	1.61007	2.31903	188.441	130.678	186	131	11.7286	13.698
1063	920	0	A_42_P778157	203695_Rn	similar to Mouse Almstrom syndrome 1 protein (Alms1) mRNA, complete cds.	0.00385869	0.322408	0.990451	57.7514	58.2668	1.71402	2.35148	187.967	114.4	187	115.5	13.0838	13.8689
1064	921	0	A_42_P583127	305192_Rn	Rattus norvegicus adenylate cyclase activating polypeptide 1 receptor 1 (Adcyap1r1), mRNA.	-0.07508	0.118776	0.527312	191.18	160.829	2.26902	2.63745	320.609	218.203	320	218	17.1294	18.5978
1065	922	0	A_43_P20556	CB545871	similar to Translation of nuc:BC025488_1 Mus musculus, Similar to KIAA1404 protein, clone IMAGE:5252426, mRNA, partial cds. score=4.342e-13	-0.0313368	0.257133	0.903002	76.0562	70.7617	1.77507	2.13635	207.224	126.534	202	125.5	13.1457	12.2721
1066	923	0	A_43_P14398	BQ194816	unknown function	-0.107932	0.0863336	0.211238	316.638	246.963	3.56491	4.28936	439.283	309.85	436	306	26.5918	32.2084
1067	924	0	A_42_P733477	227242_Rn	similar to Protein:NP_033915 calcium channel, voltage dependent, alpha2/delta subunit 3; alpha 2 delta-3 [Mus musculus]. score=6.636e-15	0.241255	0.1143	0.0347967	140.524	244.909	2.39806	3.49478	267.433	300.15	264	301	17.636	24.9493
1068	925	0	A_43_P12737	NM_033349	Rattus norvegicus Hydroxyacyl glutathione hydrolase (Hagh), mRNA.	0.117803	0.108737	0.278641	172.213	225.876	2.57779	3.37171	299.387	282.742	296	284	19.4079	24.5002
1069	926	0	A_43_P14513	AA924972	unknown function	-0.0624437	0.136624	0.647637	158.462	137.24	1.89727	3.21625	288.648	193.889	287	192.5	12.7504	21.1942
1070	927	0	A_43_P13977	AA818495	unknown function	0	2.45423	1	7.90976	7.12315	1.56458	1.35295	115.361	61.6721	115	62	8.36866	8.08439
1071	928	0	A_42_P488819	205630_Rn	similar to Mouse kynurenine formamidase mRNA, complete cds.	0.0616162	0.20519	0.763957	86.8148	100.048	1.72866	2.46376	217.167	154.683	216.5	152.5	12.5295	15.5231
1072	740	1	(+)eQC-41	eQC		0.0751251	0.333275	0.821657	51.3627	61.0623	1.58877	2.4373	180.833	116.717	181	117.5	11.8295	14.4891
1073	929	0	A_43_P13950	AA818166	unknown function	-0.213653	0.462083	0.643816	50.8868	31.1137	1.47578	2.15779	181.632	89.8947	182	89	10.7115	11.5892
1074	930	0	A_43_P20950	CB546270	similar to Protein:NP_064329 syntrophin associated serine/threonine kinase; syntrophin-associated serine-threonine protein kinase [Mus musculus]. score=9.294e-40	-0.0992204	0.227754	0.663092	93.347	74.2814	2.03194	2.11729	225.396	130.434	224	129	14.7196	11.7694
1076	931	0	A_42_P463328	304613_Rn	similar to Mouse fork head transcription factor Fhx (Fhx) mRNA, complete cds.	0.0596027	0.0645963	0.356167	519.912	596.393	5.17936	5.38159	620.6	685.34	623	690.5	34.4194	39.0241
1077	932	0	A_43_P19120	AM:ARGI1-031029-CYA	similar to Protein:NP_004806 PTPL1-associated RhoGAP 1 [Homo sapiens]. score=9.069e-35	-0.0810467	0.355489	0.819657	57.5282	47.7347	1.9107	1.9957	188.194	104.855	188	103	15.4483	11.054
1078	933	0	A_43_P13971	NM_031986	Rattus norvegicus syntenin (Sdcbp), mRNA.	-0.162592	0.0604364	0.00713874	1079.97	742.708	10.1648	9.19551	1137.68	853.107	1131.5	856	71.1503	72.7755
1079	934	0	A_42_P656703	204578_Rn	similar to Mouse mRNA for alpha-tubulin 8 (Tuba8 gene).	0.287342	0.327452	0.38021	40.3791	78.2526	3.87966	5.73043	168.27	131.778	180	142	34.3061	38.9733
1080	935	0	A_43_P12265	NM_022619	Rattus norvegicus solute carrier family 7, member 3 (Slc7a2), mRNA.	-0.108517	0.261499	0.678157	81.5211	63.4969	9.77532	5.09302	213.491	119.945	181	116	80.911	32.8382
1081	936	0	A_42_P599231	294926_Rn	unknown function	-0.358511	0.0866628	3.52112e-05	452.246	198.091	22.1765	9.00377	572.623	262.147	563	251	172.358	70.1417
1082	937	0	A_42_P796378	216482_Rn	similar to mouse stem-loop binding protein, clone MGC:5912 IMAGE:3500676, mRNA, complete cds.	-0.0301201	0.222569	0.892351	88.4674	82.5397	3.53322	3.61146	219.765	138.078	213	137	26.9471	22.1962
1083	938	1	(+)eQC-42	eQC		0.0114001	0.451518	0.979857	40.5801	41.6594	1.63706	1.91357	169.492	98.9831	170	96	12.5868	9.83395
1084	939	0	A_42_P650696	222481_Rn	unknown function	-0.00214296	0.301789	0.994334	62.2585	61.952	1.52978	2.04588	192.745	117.909	192	118	10.6079	11.0106
1085	940	0	A_42_P552375	221183_Rn	Rattus norvegicus valosin-containing protein (Vcp), mRNA.	0.0493597	0.0920331	0.591733	236.802	265.305	2.4895	4.03375	361.377	325.885	361	323	18.0851	30.1392
1086	941	0	A_42_P476890	222676_Rn	unknown function	0.0758792	0.492802	0.877629	34.4382	41.0129	1.51062	2.26282	162.525	98.2542	162	98	11.3264	12.5583
1087	942	0	A_42_P790460	220744_Rn	similar to mouse RIKEN cDNA 2410017P07 gene, clone MGC:29222 IMAGE:5038957, mRNA, complete cds.	-0.0931583	0.293769	0.751157	70.9811	57.2775	6.24589	3.53885	202.473	113.891	182	110	51.9158	21.9086
1088	943	0	A_43_P14821	AA957174	unknown function	-0.452464	0.31627	0.152537	95.9433	33.8494	14.3147	5.22615	231.64	92.94	186.5	81.5	115.315	31.5578
1089	944	0	A_42_P519373	298049_Rn	unknown function	-0.103938	0.162246	0.521772	136.035	107.082	6.2405	3.52313	267.466	163.517	267.5	162	50.2186	23.8727
1090	945	0	A_42_P566843	248981_Rn	unknown function	0.0244501	0.203058	0.904159	91.677	96.9863	2.1628	2.58616	222.379	151.983	224	151.5	16.3845	16.2346
1091	946	0	A_42_P544530	206643_Rn	Rattus norvegicus tumor-associated calcium signal transducer 1 (Tacstd1), mRNA.	0.0454764	0.327508	0.889564	54.146	60.1233	1.54927	2.09032	183.931	115.966	184.5	116	11.1982	11.5621
1092	947	0	A_43_P14045	AW914054	unknown function	0.0112065	0.164216	0.945593	117.628	120.703	2.1743	2.81553	247.95	176.133	248	175.5	16.3297	18.7819
1093	948	0	A_42_P490038	286758_Rn	Rattus norvegicus carboxypeptidase N, polypeptide 1, 50kD (Cpn1), mRNA.	-0.276557	0.103047	0.0072791	296.791	156.998	11.7313	5.62819	425.519	216.87	405.5	207.5	87.8248	39.7535
1094	949	0	A_42_P840046	296026_Rn	unknown function	0.0983921	0.18896	0.602573	90.9469	114.072	2.35055	2.92913	220.865	168.365	220	168.5	16.9833	18
1095	950	0	A_43_P16807	BQ192072	similar to Protein:NP_112541 cystinosis, nephropathic [Mus musculus]. score=2.586e-82	0.0351805	0.0745428	0.636963	354.3	384.194	2.74545	3.89767	469.459	455.197	469	459	19.5717	30.0043
1096	938	1	(+)eQC-42	eQC		0.0498744	0.498757	0.920346	35.0796	39.3485	1.51585	2.03083	163.3	96.8167	164	96	11.4881	10.8041
1097	951	0	A_43_P11880	NM_017252	Rattus norvegicus POU domain, class 3, transcription factor 4 (Pou3f4), mRNA.	-0.00676865	0.0765016	0.929497	351.14	345.709	4.73712	6.25529	467.763	414.509	474	424	35.012	48.1758
1098	952	0	A_42_P751969	290633_Rn	similar to Translation of nuc:AK005714_1 Mus musculus adult male testis cDNA, RIKEN full-length enriched library, clone:1700007H20, full insert sequence; putative. score=1.584e-40	0.242632	0.175422	0.166626	83.2223	145.503	2.64491	4.77291	211.821	198.304	213.5	203.5	20.0237	32.245
1099	953	0	A_43_P18955	CB544996	similar to Translation of nuc:BC019476_1 Mus musculus, clone MGC:28692 IMAGE:4240883, mRNA, complete cds. score=3.278e-58	0.0170319	0.203317	0.933239	92.3398	96.0331	1.84182	2.58577	223.117	151.1	223	152	13.6221	16.5065
1100	954	0	A_43_P12231	NM_022511	Rattus norvegicus profilin (Pfn1), mRNA.	0.0631514	0.0569713	0.267655	1339.61	1549.28	12.0773	11.601	1360.39	1739.38	1358	1747	86.8522	97.6962
1101	955	0	A_43_P16327	U78123.1	Rattus norvegicus zinc finger protein 12 (AZF12) mRNA, partial cds.	-0.069247	0.318698	0.82799	63.5197	54.1578	1.77168	2.10268	194.483	110.833	196.5	108	13.6549	11.8953
1102	956	0	A_43_P20870	CB546191	similar to Protein:NP_055129 RNA helicase [Homo sapiens]. score=3.101e-42	-0.0307103	0.497324	0.950761	38.6145	35.9783	1.37582	2.18925	167.441	93.9492	167	93	9.84058	11.979
1103	957	0	A_43_P18471	AI071911	similar to Protein:NP_034323 feminization 1 homolog b (C. elegans); feminization 1 b homolog (C. elegans) [Mus musculus]. score=9.559e-75	0.0880333	0.329241	0.789175	51.2228	62.733	1.50717	2.29955	180.623	118.226	181	117	10.2886	12.6227
1104	958	0	A_43_P20242	CB545585	similar to GCGPROT:RNF8_MOUSE RING finger protein 8. score=8.924e-29	0.0477822	0.286668	0.867621	61.9727	69.1803	2.00034	2.00174	192.13	124.537	195	124.5	14.9515	10.627
1105	959	0	A_42_P666843	203000_Rn	similar to Mouse, RIKEN cDNA 1110030K05 gene, clone MGC:11706 IMAGE:3964951, mRNA, complete cds.	0.0451923	0.11545	0.695469	172.61	191.539	2.57794	3.93663	300.869	248.262	302	248	19.3868	28.5942
1106	960	0	A_43_P20765	BF401833	similar to Translation of nuc:AC002299_1 Homo sapiens Chromosome 16 BAC clone CIT987-SKA-113A6 ~complete genomic sequence, complete sequence. score=3.539e-39	0.0473322	0.12417	0.703064	156.945	175.017	2.51761	3.34928	285.71	231.21	285.5	232	19.1597	23.983
1107	961	0	A_42_P765736	289379_Rn	similar to Translation of nuc:AX268073_1 Sequence 1 from Patent WO0173051; unnamed protein product. score=1.707e-48	-0.140741	0.37205	0.705218	58.6615	42.424	1.66581	2.21504	189.729	100.102	189	100	12.6679	12.4937
1108	962	0	A_43_P17581	CB544811	similar to Protein:NP_080929 replication protein A1 (70 kDa); replication protein A [Mus musculus]. score=2.589e-44	-0.0158421	0.184972	0.931748	106.301	102.493	1.7762	2.30568	237.267	157.917	238	156	12.814	14.4542
1109	938	1	(+)eQC-42	eQC		-0.0202445	0.478583	0.966259	39.6703	37.8635	1.62238	2.23284	168.586	95.6207	168.5	95	12.3842	12.2486
1110	963	0	A_42_P657933	316239_Rn	similar to Protein:NP_036069 heat shock transcription factor 4 [Mus musculus]. score=2.392e-36	0.0897467	0.173806	0.605603	100.763	123.893	2.13709	2.88842	230.567	178.417	231	178	16.1081	19.2171
1111	964	0	A_42_P590667	298106_Rn	unknown function	0.0594307	0.138018	0.66676	136.056	156.008	2.1095	2.65774	265.233	211.617	265.5	210.5	15.4112	17.8924
1112	965	0	A_43_P15998	AY028418.1	Rattus norvegicus netrin-3 mRNA, partial cds.	0.0659255	0.0814359	0.418205	286.492	333.456	2.78662	3.44716	406.771	398.918	409	397	20.2175	25.8903
1113	966	0	A_42_P683328	200747_Rn	Rattus norvegicus Ratsg2 (Ratsg2), mRNA.	-0.194852	0.300984	0.517382	77.4027	49.4201	1.70424	2.19879	209.948	106.845	210	108.5	12.6843	12.529
1114	967	0	A_42_P673172	219576_Rn	Rattus norvegicus oxidation resistance 1 (Oxr1), mRNA.	-0.090641	0.234891	0.699582	89.4724	72.6187	2.21606	2.17794	221.404	128.737	220	129	17.0177	12.6414
1115	968	0	A_42_P656513	327113_Rn	Rat monoglyceride lipase (Mgl2) mRNA, complete cds.	-0.405139	0.06902	4.36111e-09	1165.62	458.585	11.7728	6.28648	1226.5	547.307	1221	545.5	87.4858	51.6189
1116	969	0	A_43_P14327	AA900394	unknown function	-0.203356	0.148241	0.170126	169.011	105.818	2.65605	2.60001	301.086	163.224	301	159.5	20.0694	16.9954
1117	970	0	A_42_P511478	222183_Rn	similar to mouse hypothetical protein FLJ23119, clone MGC:28646 IMAGE:4224922, mRNA, complete cds.	-0.25511	0.174732	0.144288	148.179	82.3525	2.45636	2.48203	281.762	139.73	278	138	19.5033	16.3798
1118	971	0	A_43_P12784	NM_053362	Rattus norvegicus DNA fragmentation factor, 40 kD, beta polypeptide (caspase-activated DNase) (Dffb), mRNA.	0.0267108	0.0607521	0.660177	711.471	756.603	4.01836	5.12317	796.125	861.964	793	861	27.5226	39.7373
1119	972	0	A_43_P21983	CB547256	similar to Protein:NP_084356 androgen-induced basic leucine zipper; RIKEN cDNA 5330432F22 gene [Mus musculus]. score=2.233e-14	-0.104263	0.359808	0.77199	58.311	45.8657	1.37003	2.16398	189.155	103.19	188.5	104	9.37485	12.0299
1120	973	0	A_43_P19708	CB548518	similar to Translation of nuc:AX127744_1 Sequence 19 from Patent WO0131003; unnamed protein product. score=7.098e-33	0.028118	0.122581	0.818572	163.051	173.957	2.03518	3.03323	291.885	230.377	293	233	14.6641	21.3019
1121	974	0	A_42_P577533	219615_Rn	similar to KIAA0666 protein	0.0393354	0.202473	0.845961	90.389	98.958	1.95882	2.31492	220.943	153.811	218	151	13.8528	13.4922
1122	938	1	(+)eQC-42	eQC		0.0715624	0.475053	0.880259	35.9252	42.3606	1.49859	2.12368	164.186	99.4746	164	99	11.1641	11.5017
1123	975	0	A_43_P14433	AA924272	unknown function	0.0818063	0.132971	0.53841	138.672	167.415	2.19457	3.04342	267.509	222.983	267	221	15.981	20.8645
1124	976	0	A_43_P13277	NM_134458	Rattus norvegicus nuclear receptor coactivator GT198 (Gt198), mRNA.	0.0481493	0.186036	0.795777	98.1079	109.611	2.31637	2.63112	228.459	164.426	228	166	18.044	17.1906
1125	977	0	A_43_P20792	CA512606	similar to Translation of nuc:AK002758_1 Mus musculus adult male kidney cDNA, RIKEN full-length enriched library, clone:0610034P02, full insert sequence; putative. score=9.33e-74	-0.00830614	0.204492	0.9676	94.4865	92.6966	2.13766	2.47368	225.524	148	226	149	16.8502	15.995
1126	978	0	A_42_P558287	337820_Rn	unknown function	0.139879	0.124378	0.260749	140.918	194.467	2.51686	3.74119	269.018	249.857	269	252.5	18.2044	25.7424
1127	979	0	A_43_P13817	AW434142	unknown function	0.0526194	0.262641	0.841209	67.5121	76.2081	1.80923	2.36609	197.812	131.271	199	134.5	12.2937	12.7859
1128	980	0	A_43_P13085	NM_080778	Rattus norvegicus nuclear receptor subfamily 2, group F, member 2 (Nr2f2), mRNA.	-0.0582284	0.491764	0.905745	40.2935	35.2376	1.57381	1.82197	169.386	93.3333	168	94	11.797	8.81827
1129	981	0	A_43_P21286	CB546623	similar to Translation of nuc:AK018159_1 Mus musculus adult male medulla oblongata cDNA, RIKEN full-length enriched library, clone:6330411F23, full insert sequence; putative. score=2.209e-25	0.126011	0.245865	0.608285	66.3538	88.6905	1.71853	2.52063	196.081	142.871	196	143.5	12.9467	15.8781
1130	982	0	A_42_P795401	202729_Rn	similar to Mouse, clone MGC:18845 IMAGE:4218132, mRNA, complete cds.	0.148021	0.0653351	0.0234776	473.822	666.249	4.45498	5.8762	576.217	758.5	579.5	762	32.1838	46.828
1131	983	0	A_42_P521069	297923_Rn	similar to Mouse, clone MGC:27940 IMAGE:3587176, mRNA, complete cds.	0.0288577	0.534396	0.956935	33.5265	35.83	1.40863	2.15684	161.597	93.7258	160.5	94	10.5185	11.9633
1132	984	0	A_42_P798500	223080_Rn	similar to Mouse tripartite motif protein TRIM34 gamma (Trim34) mRNA, complete cds; alternatively spliced.	0.0153969	0.326885	0.962432	56.1834	58.211	1.5603	2.13886	186.246	114.298	187	113	11.2127	11.8502
1133	985	0	A_43_P11613	NM_012903	Rattus norvegicus Acid nuclear phosphoprotein 32 (leucine rich) (Anp32), mRNA.	-0.0602215	0.218553	0.782896	93.347	81.2604	1.98011	2.35971	224.967	137.05	222	139	15.0873	14.5712
1134	986	0	A_42_P617806	284469_Rn	similar to Mouse DNA sequence from clone RP23-143A14 on chromosome 11, complete sequence.	0.0177127	0.174004	0.91892	109.419	113.974	2.11135	2.36387	239.887	169.194	241	169	16.1338	15.299
1135	938	1	(+)eQC-42	eQC		0.12386	0.546208	0.820608	29.3071	38.9793	1.58443	2.14104	156.661	96.3729	157	96	12.1919	11.5309
1137	987	0	A_43_P13179	NM_133412	Rattus norvegicus testis-specific transporter TST1 (Tst1), mRNA.	-0.0645025	0.235077	0.783786	86.802	74.8217	2.04796	2.18161	218.443	130.721	219	130	16.0037	13.1074
1138	988	0	A_42_P494659	217427_Rn	similar to Mouse NC8 mRNA, complete cds.	0.0307333	0.0814867	0.706057	297.257	319.054	3.01492	3.88367	417.552	384.328	416.5	384.5	21.5587	28.7203
1139	989	0	A_42_P801047	221764_Rn	similar to Mouse nephronectin (Neph1) mRNA, complete cds, alternatively spliced.	-0.0938155	0.944259	0.920858	21.7347	17.5121	1.61393	1.91555	147.456	78.3158	147	79	12.1038	9.71037
1140	990	0	A_43_P13232	NM_133610	Rattus norvegicus potassium voltage-gated channel, subfamily H (eag-related), member 5 (Kcnh5), mRNA.	-0.0617861	0.540146	0.908931	36.791	31.9121	1.57892	2.21169	165.456	90.386	164	89	11.918	11.886
1141	991	0	A_42_P695042	221782_Rn	Rat CSF-1 protein mRNA, complete cds.	-0.140784	0.170461	0.40886	134.132	96.9951	2.32652	2.5011	266.193	153.596	266	151	17.3467	15.7886
1142	992	0	A_43_P14325	AA900381	unknown function	0.167307	1.70401	0.921786	8.86863	13.0366	1.37288	1.7024	132.035	74.9649	131	74	8.87807	8.53347
1143	993	0	A_43_P16362	X62329.1	R.rattus TcRValphaQ4a13 mRNA for T cell receptor V-alpha J-alpha.	0.0909569	0.0807832	0.260192	283.454	349.493	2.67139	4.68816	403.339	415.576	405	410	18.9078	35.4353
1144	994	0	A_42_P555780	220647_Rn	similar to Mouse complement component C5D (pro-C5D) mRNA, complete cds.	0.214909	0.218904	0.326223	67.4706	110.668	1.7191	2.24102	196.517	163.672	196	162	12.3448	13.3711
1145	995	0	A_42_P510382	294263_Rn	unknown function	0.0394591	0.181846	0.828215	101.617	111.282	1.8867	2.64928	232	166.213	231	168	13.9642	17.385
1146	996	0	A_42_P477222	384162_Rn	Rattus norvegicus Crystallin, gamma polypeptide 4 (Crygd), mRNA.	0.149552	0.0685383	0.0291075	399.747	564.076	3.96634	5.65731	508.39	647.068	509	647	28.4551	44.2788
1147	997	0	A_43_P19058	AM:ARGI1-027887-CYA	similar to Protein:NP_114389 trichorhinophalangeal syndrome I; DNA segment, Chr 15, ERATO Doi 586, expressed [Mus musculus]. score=7.963e-80	0.244313	0.21577	0.257515	66.1195	116.049	1.85998	3.01076	194.934	168.689	194	168	14.0355	19.802
1148	938	1	(+)eQC-42	eQC		0.0586124	0.590055	0.920873	29.2969	33.53	1.49723	1.96065	156.712	91.6949	158	91	11.2833	10.0452
1149	998	0	A_43_P11467	NM_012566	Rattus norvegicus Growth factor independent-1 (Gfi1), mRNA.	0.374021	0.152633	0.0142671	83.638	197.89	1.91915	2.93868	210.983	249.576	211	250	13.7232	19.7381
1150	999	0	A_42_P628853	220641_Rn	similar to data source:SPTR, source key:Q99969, evidence:ISS~homolog to RETINOIC ACID RECEPTOR RESPONDER PROTEIN 2 PRECURSOR (TAZAROTENE- INDUCED GENE 2 PROTEIN) (RAR-RESPONSIVE PROTEIN TIG2)~putative	-0.2473	0.107541	0.021472	268.595	151.984	3.82159	3.2455	398.089	211.214	394	211	28.4479	22.3613
1151	1000	0	A_42_P807866	220639_Rn	Rattus norvegicus Reversion induced LIM gene (Ril), mRNA.	-0.164044	0.120697	0.174103	207.845	142.461	2.41675	2.90182	338.197	200.328	340	200	18.0608	20.2803
1152	1001	0	A_43_P19580	CB548328	similar to Translation of nuc:U22015_1 Mus musculus retinoid X receptor interacting protein (RIP110) mRNA, partial cds. score=2.4e-60	0.0651775	0.515808	0.899447	33.3018	38.6942	1.45123	1.78341	161.276	96.2069	160.5	96.5	10.6207	8.52398
1153	1002	0	A_43_P20378	CB545711	similar to Protein:NP_058598 nephronophthisis 1 (juvenile) homolog (human); nephrocystin [Mus musculus]. score=1.532e-11	-0.000983093	0.219792	0.996431	86.7137	86.5176	1.7267	2.28841	217.709	141.782	217	140	12.0902	13.3925
1154	1003	0	A_43_P12296	NM_022688	Rattus norvegicus preoptic regulatory factor-1 (Porf1), mRNA.	-0.136744	0.348492	0.694772	62.4556	45.5856	1.9511	2.04088	193.759	103.034	193	102.5	15.3112	11.0818
1155	1004	0	A_43_P16244	L28114.1	Rat mRNA sequence.	-0.0903611	0.177604	0.610908	121.035	98.2989	2.14306	2.63604	252.678	154.424	252	152	16.0725	17.0438
1156	1005	0	A_43_P17127	CB605688	similar to Translation of nuc:BC026496_1 Mus musculus, clone IMAGE:4505946, mRNA, partial cds. score=1.884e-33	0.0827295	0.608143	0.891793	27.6199	33.4158	1.3582	2.02317	154.75	91.5833	154	91.5	9.8215	10.6378
1157	1006	0	A_42_P623693	221234_Rn	similar to Protein:NP_082536 RIKEN cDNA 2610528O17 [Mus musculus]. score=8.149e-65	-0.0165114	0.103571	0.873337	214.42	206.421	3.14577	3.90296	341.754	264.82	346	262	23.9678	28.6656
1158	1007	0	A_43_P19884	BF411806	unknown function	0.105937	0.17097	0.535506	100.707	128.528	1.84122	3.15846	230.321	182.929	231	180	12.8489	20.6229
1159	1008	0	A_42_P685205	218838_Rn	unknown function	-0.315121	0.173093	0.0686789	159.985	77.4388	2.47726	2.53474	294.356	135.22	296	133	19.0442	16.2842
1160	1009	0	A_42_P637529	204369_Rn	similar to unnamed protein product	0.191174	0.0657735	0.00365443	458.452	711.979	3.76004	6.22919	561.138	806.81	561	808.5	26.3815	48.9237
1161	938	1	(+)eQC-42	eQC		0.154558	0.671236	0.817891	22.9368	32.7409	1.48737	1.95908	149.232	91	147.5	90	10.9029	9.75891
1162	1010	0	A_43_P18853	CB606423	similar to Protein:NP_064668 phosphoinositide-3-kinase, catalytic, gamma polypeptide; PI3K<gamma>; PI(3)Kgamma [Mus musculus]. score=1.98e-47	0.0762964	0.117921	0.517625	162.102	193.234	2.29615	3.11172	290.312	249.541	290	248	16.9514	22.0163
1163	1011	0	A_43_P19156	AM:ARGI1-034151-CYA	similar to Protein:NP_067524 polynucleotide kinase 3 - phosphatase; polynucleotide kinase 3 -phosphatase [Mus musculus]. score=7.998e-44	-0.0106846	0.0942294	0.909722	244.445	238.505	2.57899	3.39064	369.825	298.667	369	297	18.2836	24.05
1164	1012	0	A_43_P19612	BF560244	similar to Protein:NP_663509 similar to BTB/POZ domain containing protein 3 [Mus musculus]. score=2.075e-73	0.0554542	0.0827195	0.50261	281.478	319.814	3.03694	3.59724	402.464	384.411	402	385.5	21.4077	25.9193
1165	1013	0	A_43_P15861	AY038024.1	Rattus norvegicus histone deacetylase 5 (Hdac5) mRNA, partial cds.	-0.000912693	0.208621	0.996509	91.6907	91.4982	1.79622	1.94494	222.667	146.737	222	146	12.8887	10.9325
1166	1014	0	A_43_P10141	BF283299	similar to Protein:NP_080428 RIKEN cDNA 0610010D20 gene [Mus musculus]. score=4.096e-74	-0.0996721	0.148611	0.502418	149.745	119.037	2.19325	2.63157	280.71	175.694	282	175.5	16.5731	17.8267
1167	1015	0	A_42_P826099	205315_Rn	unknown function	0.0328352	0.0930383	0.724147	237.173	255.799	3.00846	3.65656	362.081	316.129	360.5	316.5	22.6841	27.2917
1168	1016	0	A_43_P16511	BU671679	similar to Protein:NP_083008 RIKEN cDNA 4632428N05 gene [Mus musculus]. score=4.131e-109	0.241219	0.689182	0.726333	20.0674	34.9712	1.36212	1.90892	145.833	92.9	144.5	92	9.8672	9.68609
1169	1017	0	A_43_P21364	CB544475	similar to Translation of nuc:BC030383_1 Mus musculus, clone MGC:40948 IMAGE:5376413, mRNA, complete cds. score=1.771e-94	0.206376	0.205043	0.314175	73.1651	117.674	1.69516	2.67859	202.259	170.741	201.5	171	11.9979	16.9152
1170	1018	0	A_42_P635666	429753_Rn	unknown function	0.125867	0.0579012	0.0297181	1152.34	1539.75	9.26712	12.6788	1190.39	1724.24	1180	1725	65.5552	104.758
1171	1019	0	A_43_P11130	AI233699	unknown function	0.400292	0.549962	0.466703	20.5435	51.6375	1.26721	2.05048	146.364	107.073	147	107	8.35412	10.4187
1172	1020	0	A_43_P18497	CB545636	similar to Protein:NP_663401 similar to Microfibril-associated glycoprotein 3 precursor [Mus musculus]. score=5.564e-25	0.0841839	0.386125	0.827412	43.7007	53.0484	1.66904	2.34607	172.614	109.21	173	109	12.5253	13.2405
1173	1021	0	A_43_P19793	BE097407	unknown function	-0.16054	0.262806	0.541285	85.8984	59.3533	1.91334	2.10122	218.459	116.213	217	116	14.8992	12.253
1174	938	1	(+)eQC-42	eQC		0.319366	0.767395	0.677286	16.3066	34.0196	1.26733	1.83044	141.333	92.1833	141	92	8.69963	9.06005
1175	1022	0	A_42_P777445	219623_Rn	unknown function	0.0419629	0.0918869	0.647901	239.358	263.64	2.96601	4.11793	363.917	324.283	364	325.5	21.9254	30.5642
1176	1023	0	A_42_P799332	298440_Rn	similar to Mouse, clone MGC:7891 IMAGE:3582444, mRNA, complete cds.	0.20897	0.680655	0.758833	21.1545	34.2274	1.31228	2.07832	147.123	92.2632	148	91	9.05355	10.801
1177	1024	0	A_43_P18625	BF522059	unknown function	0.119033	0.216854	0.583066	76.4611	100.571	1.74635	2.53916	206.311	154.639	208	154	12.9093	16.139
1178	1025	0	A_42_P581488	384278_Rn	similar to Mouse betaine homocysteine methyl transferase (BHMT) mRNA, complete cds.	0.0626357	0.0916838	0.494499	234.753	271.173	2.83575	3.93977	359.183	331.833	358.5	330.5	20.8355	29.1612
1179	1026	0	A_43_P17649	CB544972	similar to Translation of nuc:AB062954_1 Macaca fascicularis brain cDNA clone:QmoA-10010, full insert sequence. score=1.282e-43	0.151164	0.342255	0.658727	45.6386	64.6393	1.43905	2.06453	174.407	119.722	175	118.5	9.72745	10.8982
1180	1027	0	A_43_P17454	CB606256	similar to Translation of nuc:AB046819_1 Homo sapiens mRNA for KIAA1599 protein, partial cds; Start codon is not identified.. score=4.967e-91	0.0736432	0.100137	0.46208	203.024	240.542	2.4202	3.95635	329.288	299.034	331	295	17.404	28.7252
1182	1028	0	A_43_P13175	NM_133405	Rattus norvegicus cryptochrome 2 (photolyase-like) (Cry2), mRNA.	0.0927553	0.342567	0.786572	48.9002	60.5433	1.43696	2.14859	178.136	116.153	179	116	10.1429	12.0728
1183	1029	0	A_42_P638191	201654_Rn	Rattus norvegicus mitogen-activated protein kinase kinase 1 (Map2k1), mRNA.	0.164053	0.0614907	0.00763197	650.35	948.855	6.73364	9.90149	736.639	1067.49	746	1057	49.0972	81.4524
1184	1030	0	A_43_P21896	CB547184	similar to Translation of nuc:U68387_1 Xenopus laevis XMeis1-2 protein mRNA, complete cds; homeodomain protein. score=6.49e-08	0.0549773	0.0815763	0.500351	288.918	327.908	2.50083	3.40764	409.278	393.222	409.5	396.5	16.7787	24.0445
1185	1031	0	A_42_P577412	218853_Rn	unknown function	0.250645	0.072854	0.000580903	318.602	567.406	3.58622	6.20972	431.767	647.133	433	647.5	25.9029	48.8538
1186	1032	0	A_42_P837625	208246_Rn	similar to Mouse, clone MGC:29439 IMAGE:3964501, mRNA, complete cds.	0.158111	0.202401	0.434698	78.6245	113.154	1.89327	3.03225	208.105	166.772	207	167	13.759	19.456
1187	938	1	(+)eQC-42	eQC		0.297991	0.904861	0.741912	14.2013	28.2046	1.26108	1.74468	138.709	87.4545	139	88	8.12785	8.07561
1188	1033	0	A_43_P15089	BF549985	unknown function	0.651441	1.22456	0.594741	6.49544	29.1105	1.39392	2.07062	128.571	89.0179	129	87	9.23207	11.3514
1189	1034	0	A_43_P14460	AA924512	unknown function	0.0944519	0.451509	0.834299	36.8143	45.7582	1.53786	2.00911	165.102	102.492	165	103	11.5396	10.6259
1190	1035	0	A_43_P12223	NM_022398	Rattus norvegicus 2-oxoglutarate carrier (LOC64201), mRNA.	0.111592	0.149415	0.455148	116.667	150.848	1.89417	2.98091	245.746	205.661	247	208	13.4441	20.1269
1191	1036	0	A_43_P20146	CB545499	similar to Translation of nuc:AB037801_1 Homo sapiens mRNA for KIAA1380 protein, partial cds; Start codon is not identified.. score=1.717e-24	0.0748068	1.12152	0.94682	15.0732	17.9066	1.43863	1.77062	139.492	78.8361	140	79	10.4173	8.95764
1192	1037	0	A_43_P17998	CB548041	similar to Protein:NP_663384 similar to cutlet [Mus musculus]. score=1.492e-20	0.0829703	0.132718	0.531864	138.807	168.028	2.23533	3.31303	267.627	223.593	267	226	16.34	22.9678
1193	1038	0	A_43_P11050	BF555763	unknown function	0.143026	0.798457	0.857837	19.5338	27.1526	1.37488	1.87047	145.111	86.3704	143	88.5	9.44031	8.93857
1194	1039	0	A_43_P13186	NM_133421	Rattus norvegicus limkain b1 (Lkap), mRNA.	-0.527858	0.0772224	8.16907e-12	1006.4	298.478	7.98132	3.64071	1087.75	374.367	1081.5	372	58.828	28.2998
1195	1040	0	A_43_P14438	BF287028	unknown function	0.122397	0.0811521	0.131491	272.399	361.079	2.96139	3.68776	392.45	427.15	392.5	426	21.4551	27.6699
1196	1041	0	A_42_P681533	200080_Rn	Rattus norvegicus hsp86 gene for heat shock protein 86.	0.168972	0.0590521	0.00421768	975.751	1439.83	8.76957	11.5882	1030.56	1609.83	1023	1611	62.257	95.2838
1197	1042	0	A_43_P13818	AI511244	unknown function	0.176763	0.140239	0.207511	116.579	175.139	2.22166	3.17455	244.93	229.561	244	230	16.0366	21.3993
1198	1043	0	A_43_P10286	AW527884	unknown function	-0.0417714	0.0603379	0.488755	807.082	733.072	5.7666	5.01657	885.333	838.509	886	837	40.4966	39.2979
1199	1044	0	A_42_P637479	294738_Rn	unknown function	0.0323852	0.0769827	0.673988	331.635	357.31	3.92518	4.22309	448.857	425.968	449	428	29.6875	33.0376
1200	938	1	(+)eQC-42	eQC		0.203982	0.766594	0.790171	18.885	30.2064	1.48142	1.8987	144.379	88.931	142.5	87.5	10.983	9.47918
1201	1045	0	A_42_P710309	290920_Rn	similar to mouse CG13322 gene product, clone MGC:40975 IMAGE:5401034, mRNA, complete cds.	0.0370683	0.0876557	0.672379	259.712	282.853	3.01553	3.70822	382.914	344.983	385.5	342	21.8136	27.0214
1202	1046	0	A_43_P21744	CB547052	similar to Protein:NP_035987 odd Oz/ten-m homolog 3 (Drosophila); odd Oz/ten-m homolog 1 (Drosophila) [Mus musculus]. score=3.803e-57	0.160539	0.28292	0.570417	54.9492	79.5244	1.54733	2.40404	184.15	133.75	185.5	134	11.1854	14.4664
1203	1047	0	A_42_P647505	285831_Rn	similar to mouse RIKEN cDNA 6230412P20 gene, clone MGC:28695 IMAGE:4241487, mRNA, complete cds.	-0.0112071	0.132516	0.932602	154.976	151.028	2.72498	2.70371	284.554	207.393	286	207	20.068	17.7177
1204	1048	0	A_42_P666259	222147_Rn	similar to Mouse, WW domain binding protein 11, clone MGC:30815 IMAGE:3994221, mRNA, complete cds.	-0.0247014	0.0868768	0.77616	282.936	267.293	2.22686	4.37056	405.906	329.793	405	328	14.6041	30.8354
1205	1049	0	A_43_P17063	CB545358	similar to Protein:NP_080105 RIKEN cDNA 1300018P11 gene [Mus musculus]. score=5.586e-24	0.375536	0.0638818	4.13713e-09	1421.4	3374.83	7.91857	20.0921	1416.57	3769.13	1416	3782	56.7046	174.929
1206	1050	0	A_43_P14224	BM390643	unknown function	-0.0941383	0.0689005	0.171847	507.329	408.462	3.31858	4.12126	613.379	485.121	616	481.5	23.3019	31.461
1207	1051	0	A_43_P19316	CB606093	similar to Protein:NP_003878 development- and differentiation-enhancing factor 2; PYK2 C terminus-associated protein [Homo sapiens]. score=8.481e-82	0.102871	0.677511	0.879316	24.1846	30.6485	1.41188	2.19211	150.705	89.2295	150	88	10.5283	12.085
1208	1052	0	A_42_P672582	298972_Rn	unknown function	-0.580599	0.268939	0.0308615	129.105	33.9112	2.42394	1.98977	267.825	93.3333	273	92	19.2745	10.8337
1209	1053	0	A_42_P718182	216371_Rn	unknown function	0.311732	0.0677835	4.2466e-06	424.688	870.566	4.29495	7.3041	527.629	975.064	529	982.5	31.3506	59.6926
1210	1054	0	A_42_P731464	220894_Rn	similar to Mouse clone 42 growth hormone-inducible membrane protein mRNA, complete cds.	-0.0380648	0.0682402	0.576977	482.414	441.932	4.65398	5.49773	588.918	520.016	584	518	34.3246	43.6492
1211	1055	0	A_43_P19762	AW521762	unknown function	0.0112931	0.148077	0.939208	132.394	135.882	2.30303	2.87948	262.283	191.65	261	193.5	17.2843	19.5186
1212	1056	0	A_43_P10967	AA955644	unknown function	-0.137707	0.080234	0.086104	376.926	274.505	3.85019	3.84231	495.419	340.468	492.5	339	29.0108	29.465
1213	938	1	(+)eQC-42	eQC		0.0743597	0.595139	0.900567	28.5099	33.8342	1.38389	2.11454	155.79	91.9474	156	91	9.85563	11.0944
1214	1057	0	A_42_P516727	222356_Rn	similar to Mouse nucleotide-binding protein long form (Nubp1) mRNA, complete cds.	0.121291	0.269391	0.652536	60.6224	80.1538	1.82375	2.2436	190.255	134.618	189	134	13.3392	12.7097
1215	1058	0	A_43_P18174	AM:ARGI1-026577-CYA	similar to Translation of nuc:AF466292_1 Mus musculus Cys3His CCG1-required (Chcr) mRNA, complete cds; mCHCR; similar to MBNL/EXP and MBLL; comprise the mammalian Muscleblind family. score=1.508e-67	-0.0154797	0.822626	0.984987	22.8517	22.0515	1.44611	1.94486	148.982	82.0546	148	80	10.2803	9.64445
1216	1059	0	A_43_P23451	BQ195062	unknown function	0.0461823	0.321228	0.885684	55.1911	61.3835	1.79465	2.33929	185.033	117.147	185	114	14.0119	13.8923
1217	1060	0	A_43_P17274	CA340399	unknown function	0.0165578	0.37514	0.964795	48.7182	50.6115	1.56011	2.16734	178.29	107.194	181	106.5	11.8618	12.4147
1218	1061	0	A_42_P629531	216357_Rn	similar to Translation of nuc:BC027549_1 Mus musculus, Similar to DC13 protein, clone MGC:41298 IMAGE:1548292, mRNA, complete cds. score=7.724e-32	-0.0280216	0.408062	0.945252	47.0607	44.1201	1.58359	2.09006	176.696	101.339	173	101.5	11.6087	11.1
1219	1062	0	A_43_P16089	AF079843.1	Rattus norvegicus galanin receptor type 3 (GalR3) mRNA, 5 untranslated region.	0.00929678	0.0823972	0.910166	298.348	304.803	2.35955	3.71807	419.143	369.464	418	366	15.9686	26.8768
1220	1063	0	A_42_P775856	358368_Rn	similar to hypothetical protein	0.0241636	0.232693	0.917294	79.2738	83.8095	1.58761	2.4719	210	138.9	210.5	140	11.3107	15.3443
1221	1064	0	A_42_P537971	231624_Rn	similar to mouse par-6 (partitioning defective 6) homolog beta (C. elegans), clone MGC:35871 IMAGE:2655658, mRNA, complete cds.	0.0627906	0.296703	0.832398	58.7575	67.8975	1.4608	2.30482	188.689	123.23	187	124	10.4012	13.7312
1222	1065	0	A_43_P22865	BF397909	unknown function	0.173536	0.395686	0.660973	38.2811	57.0847	1.59217	2.20203	166.443	112.607	167	113	12.1786	12.521
1223	1066	0	A_43_P19041	CB548232	similar to Protein:NP_038609 low density lipoprotein B [Mus musculus]. score=5.582e-64	0.161174	0.14267	0.258605	116.291	168.546	2.25904	2.97202	244.82	223.049	243	222	16.9603	20.4959
1224	1067	0	A_43_P10734	BF291167	unknown function	0.00269578	0.139018	0.984529	144.004	144.9	2.02638	3.09004	273.688	200.967	274	196	14.7857	21.4903
1225	1068	0	A_42_P580045	220185_Rn	similar to Protein:NP_598865 expressed sequence AI256693 [Mus musculus]. score=1.873e-41	-0.163447	0.0573378	0.00436361	3079.85	2113.89	21.5754	16.3252	2911.95	2396.93	2904	2395	152.447	140.532
1226	938	1	(+)eQC-42	eQC		0.0757636	0.582653	0.896541	29.0781	34.6202	1.28512	2.04945	156.446	92.625	156	92	8.64643	10.496
1227	1069	0	A_43_P11254	BQ199467	unknown function	-0.0437876	0.335649	0.896205	58.5116	52.8998	1.67768	1.90452	189.035	109.552	190	109	12.5488	10.0021
1228	1070	0	A_43_P15946	D26504.1	GCGNUC:D26504.1; Rat mRNA for dynein-like protein 12, partial cds.	0.0199486	0.323696	0.950859	56.4551	59.1088	1.59168	2.29748	186.509	115.123	187	113	11.5235	13.0986
1229	1071	0	A_43_P20759	CB546080	similar to Translation of nuc:U12147_1 Mus musculus laminin-2 alpha2 chain mRNA, complete cds; laminin-2 m-chain; merosin alpha2 chain; merosin m-chain. score=1.481e-51	0.0492144	0.597179	0.93432	29.2655	32.777	1.42683	1.9676	156.683	91.05	158	91	10.5998	10.1838
1230	1072	0	A_43_P10789	AA925570	unknown function	0.0746214	0.214585	0.72803	81.4848	96.7605	1.92156	2.81734	211.737	151.281	210	150	14.1251	17.7299
1231	1073	0	A_42_P660129	262637_Rn	Rattus norvegicus caspase 12 (Casp12), mRNA.	0.0646371	0.431886	0.881031	39.8981	46.3009	1.44938	2.0554	168.569	103.069	168	103.5	10.4447	10.9558
1232	1074	0	A_42_P628098	299032_Rn	unknown function	0.0863257	0.061083	0.157582	666.034	812.498	5.47858	5.50597	753.018	921.054	760	918	37.7906	42.4336
1233	1075	0	A_43_P11798	NM_017057	Rattus norvegicus Transition protein 2 (Tnp2), mRNA.	0.113657	0.104572	0.277093	182.605	237.23	2.48078	3.11491	309.323	294.71	310	291	18.4709	22.5253
1234	1076	0	A_43_P20883	CB546204	similar to Protein:NP_116575 helicase-like protein NHL, isoform a; tumor necrosis factor receptor superfamily, member 6b precursor; decoy receptor 3 [Homo sapiens]. score=7.83e-26	0.032723	0.343492	0.924104	52.3301	56.4254	1.54159	2.09128	182.069	112.552	182	113	11.1746	11.5107
1235	1077	0	A_43_P21568	CB546902	similar to Protein:NP_663593 NMDA receptor-regulated gene 2 [Mus musculus]. score=1.216e-47	-0.123552	0.216956	0.569032	101.029	76.0138	2.17657	2.13628	233.364	132.327	234	133	16.2108	12.2203
1236	1078	0	A_42_P728542	248808_Rn	similar to data source:SPTR, source key:Q9NW27, evidence:ISS~homolog to CDNA FLJ10352 FIS, CLONE NT2RM2001152~putative	-0.0296097	0.450199	0.947561	42.6621	39.8503	1.69111	1.86265	171.912	97.4386	172	95	12.9205	9.24279
1237	1079	0	A_43_P20774	CB544316	similar to Protein:NP_055478 KIAA0677 gene product [Homo sapiens]. score=1.399e-66	-0.0657644	0.622988	0.915929	31.9994	27.5028	1.3236	1.96243	159.931	86.569	159	86.5	9.26389	9.96153
1238	1080	0	A_42_P621063	206396_Rn	similar to mouse EH-domain containing 3, clone IMAGE:4192395, mRNA, partial cds.	0.129454	0.165929	0.435289	101.325	136.511	2.17301	3.32647	230.645	190.758	229.5	187.5	16.6124	23.0898
1239	938	1	(+)eQC-42	eQC		0.0149012	0.574853	0.97932	31.6526	32.7575	1.50886	2.1172	159.473	91.0546	161	91	11.0082	10.9298
1240	1081	0	A_42_P602996	226482_Rn	similar to Mouse Strain C57BL6/J chromosome 17 BAC, RP23-349B4, Complete Sequence, complete sequence.	0.0453555	0.237569	0.848592	75.6655	83.995	1.70026	2.4696	206.169	138.915	206	136	12.389	15.1593
1241	1082	0	A_43_P19525	CB546108	similar to Translation of nuc:BC024633_1 Mus musculus, clone MGC:28436 IMAGE:4038635, mRNA, complete cds. score=1.835e-68	-0.0850164	0.706146	0.90417	28.8202	23.6963	1.64788	1.95625	156.161	83.3548	155.5	82.5	13.2234	10.2543
1242	1083	0	A_42_P809596	295021_Rn	unknown function	-0.0222426	0.273619	0.935211	70.5352	67.0136	1.65846	2.37857	201.484	122.855	201.5	120.5	12.491	14.5634
1243	1084	0	A_43_P16422	BQ194635	similar to Translation of nuc:AJ420898_1 Homo sapiens mRNA for SPPL3 protein. score=6.042e-68	-0.0246275	0.084915	0.771797	294.173	277.955	2.90738	3.93843	416.255	341.291	414	340	20.2907	28.208
1244	1085	0	A_43_P13026	NM_057101	Rattus norvegicus Cytochrome P450, subfamily XXI (steroid 21-hydroxylase) (Cyp21), mRNA.	0.0317956	0.1656	0.84774	113.783	122.426	2.04003	2.26643	243.946	177.643	241.5	178	14.5982	13.8635
1245	1086	0	A_43_P16709	CB545352	similar to Translation of nuc:AK002441_1 Mus musculus adult male kidney cDNA, RIKEN full-length enriched library, clone:0610010A22, full insert sequence; putative. score=5.613e-43	0.0403227	0.875307	0.963257	20.1286	22.087	1.44939	1.82043	145.704	82.1482	146	81	10.1696	8.59444
1246	1087	0	A_43_P19097	CB545103	similar to Translation of nuc:BC031366_1 Mus musculus, Similar to Vhlh-interacting deubiquitinating enzyme 1, clone IMAGE:5359218, mRNA, partial cds. score=6.273e-45	0.11279	0.763651	0.882581	21.1877	27.4709	1.53588	2.28349	147.1	86.6	148.5	85.5	11.7729	12.7442
1247	1088	0	A_43_P15288	NM_022179	Rattus norvegicus Hexokinase 3 (Hk3), mRNA.	-0.424591	0.0661357	1.36272e-10	3038.15	1142.92	22.2846	10.2631	2904.58	1311.24	2871	1313	160.515	87.8685
1248	1089	0	A_43_P11566	NM_012790	Rattus norvegicus dentin sailophosphoprotein (Dspp), mRNA.	0.0495109	0.410656	0.904035	42.7507	47.9132	1.58022	1.98018	171.722	104.593	170.5	102	11.3726	10.0349
1249	1090	0	A_42_P460351	220754_Rn	similar to Mouse H2.0-like homeo box gene (Hlx) gene, complete cds.	0.0164229	0.801449	0.983651	22.6122	23.4837	1.3721	2.04851	148.732	83.25	148	81	9.58311	10.5404
1250	1091	0	A_42_P839795	215883_Rn	similar to Mouse DNA sequence from clone RP23-147D3 on chromosome 2, complete sequence.	0.141113	0.0747321	0.0589917	318.654	440.993	2.64288	5.09342	434.182	513.618	433	510	17.7588	37.818
1251	1092	0	A_43_P17471	CB545266	similar to Protein:NP_081205 RIKEN cDNA 1810008K03 [Mus musculus]. score=1.245e-64	0.0355449	0.284551	0.90059	63.3495	68.7525	1.64144	2.12068	193.639	124.197	194	122	12.2706	12.3002
1252	938	1	(+)eQC-42	eQC		0.0663086	0.638212	0.917251	26.8244	31.2492	1.43327	1.94911	153.825	89.7368	154	91	10.4131	9.76423
1253	1093	0	A_43_P13843	CA503916	unknown function	-0.035376	0.144621	0.806758	143.6	132.366	2.4532	2.42379	273.81	188.603	272.5	189	18.2617	15.6373
1254	1094	0	A_43_P10109	AI500744	unknown function	0.0120418	0.108664	0.911762	194.244	199.705	2.48944	3.32493	322.082	257.295	324	255	18.4863	23.9251
1255	1095	0	A_43_P14076	AA819652	similar to gb|AF017085|AF017085 Mus musculus BAP-135 homolog (Diws1t) mRNA, complete cds, mRNA sequence.	-0.0424201	0.117277	0.717571	187.087	169.678	2.762	2.99291	316.14	226.912	318	227	20.3131	20.3709
1256	1096	0	A_43_P22777	BF388408	unknown function	-0.150131	0.128652	0.243229	188.665	133.524	2.03308	2.59485	319.355	191.016	317.5	190.5	14.8413	17.8026
1257	1097	0	A_43_P15236	CB546326	similar to GCGPROT:Q9QVN3 R NR-CAM 12 PROTEIN. score=1.498e-41	0.0701022	0.269463	0.794744	64.3929	75.6729	1.66524	2.25468	194.483	130.638	193	129.5	12.1283	13.1412
1258	1098	0	A_42_P687121	269509_Rn	similar to Translation of nuc:X63105_1 H.sapiens tpr mRNA. score=2.65e-32	0.0549712	0.369283	0.881665	47.3412	53.7292	1.43757	2.11541	176.644	109.949	177	110	10.2348	11.7142
1259	1099	0	A_42_P596742	222334_Rn	Rat Rieske iron-sulfur protein mRNA, complete cds.	-0.211129	0.0689803	0.00220812	621.54	382.243	6.51357	4.65894	721.918	459.393	711	456	48.4889	36.8485
1260	1100	0	A_42_P624717	223201_Rn	similar to mouse RIKEN cDNA 5830462I21 gene, clone IMAGE:5036868, mRNA, partial cds.	-0.134727	0.412961	0.744238	52.3865	38.4143	1.50316	2.08471	182.933	96.3833	183	96.5	11.1688	11.4286
1261	1101	0	A_42_P660046	294597_Rn	similar to KIAA1590 protein	0.0195639	0.213935	0.927137	87.1637	91.18	1.94224	2.02944	217.946	146.236	219	148	14.0586	11.3903
1262	1102	0	A_43_P23023	BF524842	unknown function	0.0177317	0.298231	0.952589	61.5982	64.1652	1.51558	2.04788	191.931	119.914	190.5	120	10.7293	11.3389
1263	1103	0	A_43_P16152	AF350372.1	Rattus norvegicus guanosine monophosphate reductase isolog mRNA, partial cds.	0.199621	0.433448	0.645127	33.7858	53.5001	1.46221	2.40848	161.483	109.224	161	109	10.595	13.6819
1264	1104	0	A_42_P816841	298982_Rn	similar to mouse molybdenum cofactor synthesis 2, clone MGC:35997 IMAGE:4983231, mRNA, complete cds.	-0.11215	0.0977876	0.251434	260.889	201.514	2.62151	3.51211	387.559	261.356	385	266	19.0474	25.3212
1265	938	1	(+)eQC-42	eQC		0.13662	0.703339	0.845985	22.3644	30.6321	1.24002	1.88771	148.541	89.2295	147	89	8.48051	9.58713
1266	1105	0	A_42_P595731	204177_Rn	similar to Ras family small GTP binding protein RAP2A	-0.107005	0.185675	0.564412	117.425	91.7813	2.22957	1.96221	249.379	147.983	248	149	16.8115	11.3702
1267	1106	0	A_43_P21813	CB547105	similar to Translation of nuc:AK091682_1 Homo sapiens cDNA FLJ34363 fis, clone FEBRA2015042; unnamed protein product. score=1.585e-36	0.130711	1.05308	0.901218	15.0172	20.2908	1.2892	1.93191	139.5	80.8333	139	81	8.68566	10.2249
1268	1107	0	A_43_P21544	CB546878	similar to Translation of nuc:AK092201_1 Homo sapiens cDNA FLJ34882 fis, clone NT2NE2016387, moderately similar to Homo sapiens ELKS mRNA; unnamed protein product. score=3.066e-20	0.0308974	0.899066	0.972585	19.8113	21.2721	1.33506	1.71301	145.293	81.4828	144	81	9.23572	7.98077
1269	1108	0	A_43_P21791	CB544592	similar to Protein:NP_055686 KIAA0710 gene product [Homo sapiens]. score=2.618e-14	0.326257	0.737498	0.658211	16.8221	35.6564	1.31207	2.15306	141.967	93.5333	141	91.5	9.25526	11.7133
1270	1109	0	A_43_P19848	BF393975	unknown function	0.333912	1.80151	0.852954	6.79888	14.6673	1.34102	1.72885	125.818	76.8546	125	76	7.90474	9.11128
1271	1110	0	A_43_P21809	CB547102	similar to Translation of nuc:AK093902_1 Homo sapiens cDNA FLJ36583 fis, clone TRACH2013123, moderately similar to Homo sapiens oxysterol binding protein-related protein 3 (ORP3) mRNA; unnamed protein product. score=3.392e-09	0.0945101	0.599164	0.874664	27.6475	34.3689	1.36462	2.16377	154.776	92.3966	155.5	91	9.72615	11.5742
1272	1111	0	A_42_P646922	218577_Rn	similar to Mouse beta-sarcoglycan gene, complete cds.	-0.0149071	0.204721	0.941952	95.0906	91.882	2.13552	2.39126	226.197	147.246	226	148	16.5628	15.0739
1273	1112	0	A_42_P558445	222195_Rn	Rattus norvegicus Surfeit 1 (Surf1), mRNA.	-0.0549675	0.100769	0.585422	233.156	205.437	3.34706	4.35851	360.213	264.475	361	267	25.5676	32.3628
1274	1113	0	A_43_P11049	AI044121	unknown function	0.00554776	0.260745	0.983025	71.8479	72.7716	1.72307	2.18972	202.617	128.25	202.5	128	12.8711	12.8954
1275	1114	0	A_42_P810301	292809_Rn	unknown function	0.223847	0.322506	0.487627	44.3985	74.3388	1.79196	2.20617	172.782	128.454	172	127	13.2953	12.1653
1276	1115	0	A_42_P773732	201479_Rn	similar to Mouse p120 gene.	0.0662666	0.405602	0.870221	42.4499	49.4474	1.64466	2.24207	171.333	105.95	170.5	105.5	12.654	12.7112
1277	1116	0	A_43_P12286	NM_022675	Rattus norvegicus FK506 binding protein 1b (Fkbp1b), mRNA.	0.0792191	0.0705893	0.261755	386.863	464.276	3.27474	4.10281	498.17	540.932	496	541	23.2573	31.4521
1278	938	1	(+)eQC-42	eQC		0.133095	0.698413	0.848864	22.6194	30.7309	1.44874	1.96421	148.845	89.3103	149	90	10.6669	9.98105
1279	1117	0	A_43_P13773	CA504571	unknown function	-0.0663014	0.15986	0.678328	132.54	113.775	1.80628	2.45568	263.508	169.951	264	168	12.9468	16.1022
1280	1118	0	A_43_P22735	BF287560	unknown function	0.103309	0.366045	0.777768	45.1167	57.2329	1.54751	2.38189	174.056	113.019	173	112	10.9172	13.2159
1281	1119	0	A_42_P794837	219843_Rn	Rattus norvegicus microtubule-associated protein tau (Mapt), mRNA.	-0.15668	0.07544	0.0378121	441.652	307.893	5.31526	4.24324	555.105	377.351	545	378	38.6355	31.7493
1282	1120	0	A_43_P15590	NM_080698	Rattus norvegicus fibromodulin (Fmod), mRNA.	-0.218454	0.385623	0.571056	61.5044	37.1922	1.65032	2.07601	193.21	95.4677	192.5	94.5	12.8728	11.6193
1283	1121	0	A_43_P10447	BI295998	unknown function	-0.270756	0.195914	0.166966	132.682	71.1304	2.32987	2.33184	266.81	128.517	264	127	17.8438	14.2954
1284	1122	0	A_43_P19666	CB610449	similar to Translation of nuc:BC020088_1 Mus musculus, clone MGC:28266 IMAGE:4008479, mRNA, complete cds. score=2.975e-48	-0.0508717	0.263742	0.84705	75.7252	67.3548	1.8478	2.3744	207.05	123.35	204.5	121.5	14.1331	14.3537
1285	1123	0	A_43_P21940	CB547216	similar to Translation of nuc:AK011517_1 Mus musculus 10 days embryo cDNA, RIKEN full-length enriched library, clone:2610022K04, full insert sequence; putative. score=1.342e-28	-0.0330631	0.36857	0.928521	52.5145	48.6649	1.5801	2.13606	182.59	105.557	180	106	11.9588	12.0824
1286	1124	0	A_43_P18998	BG376495	similar to Translation of nuc:AB002361_1 Human mRNA for KIAA0363 gene, partial cds. score=3.718e-11	0.0239699	0.150087	0.873112	128.45	135.739	2.48748	3.114	258.283	191.35	257	190	18.9532	21.3286
1287	1125	0	A_42_P535555	216216_Rn	similar to Mouse clone RP23-169M10, complete sequence.	-0.131123	0.213984	0.540029	103.405	76.457	2.02639	2.01989	235.825	132.825	236	134	15.0986	11.5126
1288	1126	0	A_43_P13318	NM_138878	Rattus norvegicus Neural precursor cell expressed, developmentally down-regulated gene 8 (Nedd8), mRNA.	-0.0152049	0.056046	0.786166	2044.75	1974.4	11.9003	12.9316	1989.86	2224.82	1981	2233	81.011	105.665
1289	1127	0	A_43_P18046	CB544917	similar to Protein:NP_598887 expressed sequence AI661311 [Mus musculus]. score=3.676e-17	0.0233498	0.275923	0.93256	66.3453	70.01	1.37136	2.30855	196.825	125.474	196	125	8.99429	13.4112
1290	1128	0	A_43_P19001	AM:ARGI1-025114-CYA	similar to Translation of nuc:X06340_1 Mouse mRNA for P-cadherin; pre P-cadherin (AA -27 to 795). score=4.044e-33	0.26562	0.0863913	0.00210775	213.142	392.906	2.28518	4.57698	335.034	456.644	334	452	15.8277	34.3058
1291	1129	0	A_43_P23010	BF524191	unknown function	-0.00644071	0.0727235	0.929428	392.827	387.044	3.20073	4.35003	505.839	459.532	510	462	23.3717	34.126
1293	1130	0	A_43_P20634	CB545940	similar to Translation of nuc:BC025148_1 Mus musculus, Similar to expressed sequence AI413166, clone IMAGE:4481800, mRNA, partial cds. score=4.095e-70	-0.122072	0.251808	0.627831	86.1083	65.0089	1.61579	2.09991	218.305	121.492	218	121	11.6297	12.1092
1294	1131	0	A_42_P688320	310137_Rn	similar to Similar to guanylate binding protein 5	-0.000777078	0.107977	0.994258	198.824	198.469	3.5018	5.27293	326.667	256.216	330	263	24.7513	35.8672
1295	1132	0	A_43_P16531	CB605902	similar to Translation of nuc:AB056815_1 Macaca fascicularis brain cDNA clone:QflA-15307, full insert sequence. score=8.506e-78	-0.0148633	0.268147	0.955796	71.4318	69.0285	4.64052	3.74125	202.351	124.754	192	125	38.6368	23.9346
1296	1133	0	A_43_P16852	CB547891	similar to Translation of nuc:BC004630_1 Mus musculus, clone IMAGE:3586021, mRNA, partial cds. score=2.119e-127	-0.0207293	0.0600221	0.729823	808.81	771.111	34.6625	28.4165	886.213	879.541	932	894	255.634	234.798
1297	1134	0	A_43_P14023	AA818938	unknown function	-0.300513	0.386832	0.437244	66.8211	33.4504	2.78696	2.11092	199.414	92.2069	196	93.5	23.3787	11.504
1298	1135	0	A_43_P17885	CB546437	similar to Translation of nuc:AB002299_1 Human mRNA for KIAA0301 gene, partial cds. score=4.21e-56	0.0486276	0.197517	0.805532	91.8506	102.733	1.75545	2.69389	222.29	157.5	221.5	157.5	12.9379	17.7013
1299	1136	0	A_42_P806508	228354_Rn	unknown function	-0.175639	1.2121	0.884786	18.5024	12.3478	1.46443	1.7753	143.316	74.0702	144	75	10.2559	8.79094
1300	1137	0	A_43_P17696	AI111366	similar to Protein:NP_056580 heat shock protein, 70 kDa 4 [Mus musculus]. score=6.115e-54	0.0928054	0.187498	0.620623	92.3281	114.325	1.92883	2.59025	222.283	168.683	222.5	167	14.3102	16.7084
1301	1138	0	A_43_P19145	AM:ARGI1-032276-CYA	similar to Protein:NP_081740 RIKEN cDNA 5730469M10 [Mus musculus]. score=2.363e-63	-0.249349	0.209654	0.234307	120.375	67.7932	1.82068	2.37966	254.286	125.036	254.5	124	13.0282	14.2943
1302	1139	0	A_43_P19102	AM:ARGI1-030043-CYA	similar to Translation of nuc:BC027749_1 Mus musculus, Similar to ectonucleotide pyrophosphatase/phosphodiesterase 4 (putative function), clone MGC:29265 IMAGE:5065563, mRNA, complete cds. score=8.267e-51	0.0967598	0.129135	0.45368	141.274	176.531	2.28232	3.1306	269.867	232.1	268	233	16.8498	21.7892
1303	1140	1	(+)eQC-39	eQC		-0.184519	0.477923	0.699434	47.6658	31.1665	4.51404	2.66952	177.964	89.8929	161	88	38.8741	15.2359
1304	1141	0	A_43_P19294	AW535932	similar to Protein:NP_064661 mRNA for dickkopf-2 (dkk-2 gene) [Mus musculus]. score=6.41e-37	-0.172749	0.264748	0.514075	86.3848	58.0347	5.11322	2.93126	219.074	115	205.5	112	41.5415	17.6571
1305	1142	0	A_43_P16282	S76214.1	DMD=Duchenne muscular dystrophy gene {5 region} [rats, C6 glioma, mRNA, 400 nt].	0.0586207	0.310439	0.850225	56.345	64.4875	1.65897	2.0066	186.183	120.017	186	119	12.4703	11.1348
1306	1143	0	A_43_P15398	NM_139040	Rattus norvegicus lin-10 protein homolog (Lin10), mRNA.	0.0184056	0.136368	0.892635	144.705	150.969	3.92826	3.45217	274.167	206.979	268.5	207.5	27.7721	21.6299
1307	1144	0	A_43_P10741	CB544415	unknown function	0.0205872	0.0689265	0.765182	437.344	458.575	3.49691	3.82912	545.982	536.464	546	532.5	24.2731	28.5555
1308	1145	0	A_42_P466797	285482_Rn	similar to Mouse clone vs69a08, 3UTR, partial sequence.	-0.0894769	0.657216	0.891706	31.1352	25.3381	1.3269	1.89157	158.921	84.7302	158	85	9.69919	9.76532
1309	1146	0	A_43_P16204	AY045577.1	Rattus norvegicus ephrin A3 mRNA, partial cds.	-0.00624261	0.160629	0.968999	123.051	121.295	2.34451	2.42171	253.448	176.948	252	177.5	17.5251	15.4209
1310	1147	0	A_43_P12995	NM_053954	Rattus norvegicus K+ voltage-gated channel, subfamily S, 1 (Kcns1), mRNA.	-0.130552	0.229827	0.570006	95.7422	70.8845	3.70872	3.29118	228.15	127.3	228.5	129	30.8863	21.6124
1311	1148	0	A_43_P21158	CB546497	similar to Protein:NP_660140 basilin [Mus musculus]. score=3.295e-51	-0.0274384	0.499425	0.956186	38.307	35.9617	1.32429	1.89139	167.089	93.9286	166	93	9.01368	9.31052
1312	1149	0	A_43_P17618	CB547983	similar to Translation of nuc:BC018360_1 Mus musculus, clone MGC:18730 IMAGE:3980676, mRNA, complete cds. score=1.896e-35	-0.0303539	0.210455	0.885319	93.9517	87.6094	1.72806	2.43156	225.237	143.119	229	140	12.4614	15.0906
1313	1150	0	A_43_P23056	BF544098	unknown function	0.166953	0.0595094	0.00502391	876.14	1286.85	5.48207	8.99815	941.066	1440.03	943	1452	39.2789	74.7605
1314	1151	0	A_43_P20580	CB545894	similar to Translation of nuc:AK005660_1 Mus musculus adult male testis cDNA, RIKEN full-length enriched library, clone:1700006A11, full insert sequence; putative. score=5.628e-07	0.0821613	0.347872	0.813291	48.7427	58.894	1.59056	2.18254	178.017	114.655	177	112	11.7017	12.2196
1315	1152	0	A_43_P20570	CB545883	similar to Protein:NP_082396 RIKEN cDNA 2610507L03 gene [Mus musculus]. score=3.958e-31	0.178966	0.173421	0.302085	90.9448	137.323	1.9102	3.00866	220	190.9	219	190.5	13.9879	20.1509
1316	1140	1	(+)eQC-39	eQC		-0.0302897	0.621734	0.961144	30.8035	28.7283	1.38336	2.01654	158.518	87.6071	157.5	87	9.77193	10.2206
1317	1153	0	A_42_P574182	222538_Rn	Rattus norvegicus zinc finger protein 103 (Zfp103), mRNA.	0.00698491	0.119131	0.953245	173.202	176.01	2.81302	3.78773	302	232.776	304	233	20.9528	26.6597
1318	1154	0	A_42_P837811	286955_Rn	similar to Mouse DNA sequence from clone RP23-90D4 on chromosome 4, complete sequence.	0.200042	0.170334	0.240229	90.5121	143.466	2.42901	3.15752	219.355	196.855	217.5	195	19.0324	21.696
1319	1155	0	A_43_P12147	NM_022181	Rattus norvegicus aquaporin 6 (Aqp6), mRNA.	0.0174425	0.0614578	0.776554	673.219	700.808	3.37979	5.78979	761.542	801.153	761	803	23.4751	46.1578
1320	1156	0	A_42_P624520	219692_Rn	similar to Protein:NP_613050 expressed sequence C78576 [Mus musculus]. score=1.601e-51	0.013043	0.208036	0.950009	90.4999	93.2591	1.78968	2.40416	221.333	148.367	222.5	147.5	13.1545	15.022
1321	1157	0	A_43_P18427	CA513292	similar to Protein:NP_062668 leucine zipper-EF-hand containing transmembrane protein 1; leucine zipper-EF-hand containing transmembrane protein 1 [Mus musculus]. score=1.126e-59	0.068101	0.316286	0.829522	54.6577	63.937	1.84915	2.02192	184.355	119.452	181	120	14.6602	11.4243
1322	1158	0	A_43_P17576	CB547972	similar to Protein:NP_038928 antigen p97 (melanoma associated) identified by monoclonal antibodies 133.2 and 96.5 [Mus musculus]. score=1.412e-89	-0.0992443	0.281452	0.724377	74.718	59.4539	1.65818	2.31155	206.404	116	205	116	12.0161	13.4018
1323	1159	0	A_43_P13097	NM_080903	Rattus norvegicus ring finger protein 28 (Rnf28), mRNA.	-0.00466853	0.291708	0.987231	64.6763	63.9848	1.76953	2.41943	195.286	119.857	195	120	13.8418	14.9049
1324	1160	0	A_43_P23125	BF550708	unknown function	-0.035458	0.483935	0.941591	39.9118	36.7827	1.47003	2.18863	168.898	94.678	168	94	10.8686	11.9978
1325	1161	0	A_43_P22947	BF416462	unknown function	0.328457	0.204374	0.108025	63.2568	134.761	1.92659	3.51979	191.441	186.288	191	183	14.3518	23.3888
1326	1162	0	A_42_P564516	295200_Rn	Rattus norvegicus calcium/calmodulin-dependent protein kinase kinase 1, alpha (Camkk1), mRNA.	0.138059	0.174035	0.427613	95.0713	130.65	1.78298	2.77946	224.467	184.667	223	186.5	12.7724	18.3605
1327	1163	0	A_42_P806097	204393_Rn	unknown function	0.00190654	0.257765	0.994099	73.024	73.3453	1.93511	2.54736	203.849	128.83	204	128	14.0499	14.7996
1328	1164	0	A_43_P21077	CB544394	similar to Translation of nuc:BC026136_1 Mus musculus, Similar to RIKEN cDNA 2010200I23 gene, clone IMAGE:3669745, mRNA, partial cds. score=1.126e-31	-0.121338	0.333209	0.715746	64.3015	48.6276	1.50831	1.92217	195.627	105.831	196	104	10.8832	10.2438
1329	1140	1	(+)eQC-39	eQC		-0.0888391	0.702432	0.899357	29.0972	23.7144	1.42206	1.63464	156.491	83.3684	157	84	10.282	7.02961
1330	1165	0	A_43_P19715	CB547566	similar to Translation of nuc:AK011417_1 Mus musculus 10 days embryo cDNA, RIKEN full-length enriched library, clone:2610016F07, full insert sequence; putative. score=3.123e-48	0.0339138	0.0699522	0.627808	414.118	447.752	3.22826	4.30269	524.307	524.339	523.5	517.5	23.4441	33.9401
1331	1166	0	A_43_P13988	AA818611	unknown function	0.0512938	0.370141	0.889783	47.4331	53.3796	1.73181	1.89095	176.759	109.638	175.5	108.5	13.2192	9.77232
1332	1167	0	A_42_P529621	218148_Rn	similar to Translation of nuc:AB073598_1 Gallus gallus NEF1 gene, complete cds. score=1.615e-18	0.0851512	0.0980033	0.384924	206.865	251.674	2.51063	3.54022	332.677	310.565	332	316	18.5753	26.1738
1333	1168	0	A_42_P468912	218029_Rn	similar to mouse serine/threonine protein kinase, clone MGC:6588 IMAGE:3484764, mRNA, complete cds.	-0.0154459	0.169959	0.927588	116.699	112.621	1.99067	2.81376	247.41	168.197	247	165	14.8238	18.8431
1334	1169	0	A_42_P797206	291278_Rn	similar to Mouse strain ILS copine 1 protein mRNA, partial cds.	0.0764939	0.217425	0.724975	80.1689	95.6093	1.70029	2.60281	210.407	150.119	210	151	12.2434	16.3634
1335	1170	0	A_42_P701991	221737_Rn	similar to Mouse, clone MGC:11999 IMAGE:3602154, mRNA, complete cds.	-0.181977	0.146577	0.214415	167.162	109.941	2.14978	2.68504	298.933	167.233	301	166.5	15.885	17.9919
1336	1171	0	A_43_P20698	CB546003	similar to Protein:NP_291087 positive cofactor 2, glutamine/Q-rich-associated protein [Mus musculus]. score=1.774e-11	0.0982817	0.102068	0.335596	192.21	241.023	2.18853	3.49565	318.661	299.017	319	298	15.4447	25.0541
1337	1172	0	A_43_P20371	CB545706	similar to Translation of nuc:AK009365_1 Mus musculus adult male tongue cDNA, RIKEN full-length enriched library, clone:2310015K15, full insert sequence; putative. score=2.633e-12	-0.34512	0.0822062	2.69011e-05	496.486	224.278	4.36257	3.50753	612.417	290.4	614.5	288.5	32.4916	26.3434
1338	1173	0	A_43_P11983	NM_019224	Rattus norvegicus regulator of G-protein signaling 9 (Rgs9), mRNA.	0.0394342	1.24696	0.974772	14.1296	15.4726	1.37356	1.72407	138.286	76.8214	139	77	9.16459	8.28604
1339	1174	0	A_43_P14082	AA819722	unknown function	0.0129158	0.0980676	0.895219	224.117	230.882	3.08668	4.04569	350.29	290.081	349.5	293	23.5033	30.2342
1340	1175	0	A_43_P11634	NM_012959	Rattus norvegicus Glial cell line-derived neurotrophic factor receptor alpha (Gfra1), mRNA.	0.157126	0.227464	0.489709	69.4292	99.6937	1.63932	2.41194	198.946	153.4	199	151	11.3078	14.272
1341	1176	0	A_43_P22290	CB544738	similar to Protein:NP_032759 nebulin-related anchoring protein [Mus musculus]. score=1.219e-26	-0.0117519	0.31707	0.970434	59.8181	58.2212	1.56378	2.44836	190.237	114.424	190	114	11.4068	14.5237
1342	1140	1	(+)eQC-39	eQC		-0.117282	0.714995	0.869706	29.4973	22.5164	1.45426	1.88585	156.951	82.3607	157	83	10.9946	9.57607
1343	1177	0	A_43_P10867	CB547678	unknown function	-0.00344239	0.19947	0.986231	96.5191	95.7571	1.94911	2.36163	227.483	151.017	225.5	153.5	14.3725	14.5137
1344	1178	0	A_43_P20148	CB545500	similar to Translation of nuc:AF232933_1 Bos taurus Goodpasture antigen-binding protein D26 (COL4A3BP) mRNA, complete cds; kinase; GPBPD26. score=2.063e-12	-0.0215447	0.672481	0.974442	28.1801	26.8162	1.60046	2.15896	155.426	85.9836	153	86	12.6181	11.8202
1345	1179	0	A_43_P10379	CB605852	unknown function	0.137719	0.593115	0.816386	26.5203	36.4164	1.51136	1.78086	153.441	94.1356	153	93	11.4399	8.5065
1346	1180	0	A_43_P11192	AI599496	unknown function	0.118828	0.0935015	0.203776	214.232	281.651	2.88799	4.64062	338.918	341.623	333	339	21.4975	34.9128
1347	1181	0	A_43_P19438	BQ208779	unknown function	0.194729	0.271601	0.473395	55.0134	86.1385	1.56043	2.62149	184.017	139.864	185	138	11.1749	16.079
1348	1182	0	A_43_P19071	AM:ARGI1-028519-CYA	similar to Translation of nuc:AK056340_1 Homo sapiens cDNA FLJ31778 fis, clone NT2RI2008188, highly similar to Mus musculus Mporc-b mRNA for porcupine-B; unnamed protein product. score=3.468e-40	0.128926	0.0612445	0.0352824	655.389	881.912	4.36946	7.51355	742.161	995.5	745.5	999.5	31.6172	62.0137
1349	1183	0	A_43_P20162	CB545512	hromosome 17 open reading frame 27 (C17orf27), transcription factor SOX9 (SOX9), and somatostatin receptor 2 (SSTR2) genes, complete cds; and ubiquitin-specific-protease-3-like protein (USP3L) gene, partial cds; contains RING finger motif. score=6.166e-38	0.0904007	0.316146	0.774919	53.2617	65.5867	1.45459	2.10752	182.767	120.9	184	122	10.3275	11.9444
1350	1184	0	A_42_P707632	215737_Rn	similar to Protein:NP_035195 period homolog 1 (Drosophila); period homolog (Drosophila) [Mus musculus]. score=3.158e-211	0.0205373	0.110389	0.852409	188.339	197.459	2.39733	3.35529	316.31	254.81	314.5	255	17.2741	23.5249
1351	1185	0	A_43_P15984	AF091564.1	Rattus norvegicus isolate QFL-TN1 olfactory receptor mRNA, partial cds.	-0.110368	0.149155	0.459326	150.943	117.069	2.24668	2.38285	282.034	173.797	280	173	16.6526	15.3811
1352	1186	0	A_43_P11330	AW524881	R.norvegicus (Wistar) CaBP1 mRNA.	0.0529614	0.519969	0.918872	33.5102	37.8563	1.39621	2.2739	161.535	95.4828	163.5	94.5	10.0179	12.4931
1353	1187	0	A_42_P541014	219849_Rn	similar to Mouse, 5-azacytidine induced gene 2, clone MGC:11406 IMAGE:3156857, mRNA, complete cds.	0.0489947	0.295819	0.868453	59.8999	67.0534	1.53122	2.27456	189.964	122.5	189	121.5	10.694	12.9292
1354	1188	0	A_43_P11795	NM_017054	Rattus norvegicus Thromboxane receptor (Tbxa2r), mRNA.	0.0539425	0.446119	0.903758	39.0932	44.2633	1.49734	2.3464	167.724	101.241	167.5	100	10.9957	13.1887
1355	1140	1	(+)eQC-39	eQC		0.0469444	0.782133	0.952139	22.364	24.9169	1.62941	2.02595	148.465	84.4483	147.5	82	12.5491	10.5301
1356	1189	0	A_42_P547659	201425_Rn	Rattus norvegicus cytochrome P450 3A9 (CYP3A9), mRNA.	0.0864651	0.569408	0.879305	29.3858	35.8594	1.49751	1.92664	156.793	93.6897	157	93.5	11.1792	9.6903
1358	1190	0	A_42_P549513	218654_Rn	similar to mouse cyclin K, clone MGC:28173 IMAGE:3986609, mRNA, complete cds.	0.173102	0.113354	0.126739	153.132	228.122	2.44043	4.3325	280.383	284.033	277.5	284	17.9935	31.4901
1359	1191	0	A_43_P18185	AM:ARGI1-027121-CYA	similar to Translation of nuc:AB002373_1 Homo sapiens mRNA for KIAA0375 protein, partial cds; Start codon is not identified. hh00360 cDNA clone for KIAA0375 has a 108-bp insertion between 4366-4367 of the sequence of KIAA0375. score=2.476e-51	0.21595	0.401961	0.591102	35.7581	58.7929	1.35548	2.25834	163.576	114.017	163	114	9.41789	12.7326
1360	1192	0	A_43_P11157	AI231566	unknown function	0.113344	0.0750604	0.131035	323.044	419.378	2.50723	4.14924	438.87	491.019	435	488	16.561	30.1728
1362	1193	0	A_42_P535681	293315_Rn	unknown function	0.117382	0.262339	0.654556	62.6202	82.0533	1.92678	2.38821	192.333	136.482	194.5	139	14.1368	13.7261
1363	1194	0	A_42_P467971	218571_Rn	unknown function	-0.0243411	0.118467	0.837207	180.856	170.998	2.72005	3.18513	309.853	228.033	313	232	20.6735	22.592
1364	1195	0	A_42_P627241	298121_Rn	Rattus norvegicus early B-cell factor (olfactory neuronal transcription factor 1) (Ebf), mRNA.	0.053953	0.364408	0.882298	48.0468	54.4023	1.61602	2.12219	177.404	110.579	179	109	11.9162	11.5835
1365	1196	0	A_43_P23436	BQ190550	unknown function	0.0922099	0.260547	0.723408	64.984	80.3556	1.61852	2.7058	194.932	135.017	193	138	11.7074	16.8016
1366	1197	0	A_43_P10281	AI555697	unknown function	0.0348973	0.654924	0.957505	27.1157	29.3845	1.64986	1.91767	154.172	88.1552	153.5	88.5	12.8229	9.58764
1367	1198	0	A_43_P14135	NM_017169	Rattus norvegicus peroxiredoxin 2 (Prdx2), mRNA.	-0.11259	0.0669122	0.0924424	572.242	441.56	5.6936	4.27932	673.508	521.557	676	520	42.1547	33.7518
1368	1140	1	(+)eQC-39	eQC		0.00938815	0.78766	0.99049	23.198	23.705	1.49822	2.08961	149.441	83.4237	148	83	11.2499	11.1374
1369	1199	0	A_43_P12869	NM_053610	Rattus norvegicus peroxiredoxin 6 (Prdx6), mRNA.	0.11968	0.0686584	0.0813111	404.954	533.441	4.31665	7.17115	513.839	614.774	511	601.5	31.955	57.8161
1370	1200	0	A_43_P16016	L27061.1	Rattus norvegicus phosphodiesterase mRNA, 3 end.	0.0623119	0.145458	0.668371	127.45	147.113	1.98325	2.89882	256.825	202.491	256	198	13.9797	19.2104
1371	1201	0	A_43_P13454	CB545546	unknown function	-0.0873706	0.910893	0.923586	22.3728	18.2958	1.37862	1.6932	148.262	78.9508	146	80	9.9631	8.01338
1372	1202	0	A_43_P11296	CB545021	unknown function	0.0972675	0.208811	0.641347	81.7043	102.215	1.84834	2.58597	211.737	156.491	212	158	13.3878	16.0347
1373	1203	0	A_43_P18456	CB545330	similar to Protein:NP_080462 RIKEN cDNA 1300013D05 [Mus musculus]. score=6.753e-43	0.16102	0.245708	0.512255	63.672	92.2505	1.95725	2.74057	193.098	146.059	192	145	13.9101	15.9642
1374	1204	0	A_43_P20876	CB546197	similar to Translation of nuc:BC030703_1 Homo sapiens, clone MGC:26960 IMAGE:4823200, mRNA, complete cds. score=5.769e-50	0.225815	1.74267	0.896899	8.06603	13.5667	1.42048	1.74145	131.121	75.4655	129.5	74.5	9.44435	8.9975
1376	1205	0	A_43_P17531	H34048	similar to Protein:NP_620702 muted [Mus musculus]. score=2.886e-59	0.0487277	0.329579	0.882463	53.5917	59.955	1.58373	2.21133	183.328	115.793	182	115	11.5643	12.5163
1377	1206	0	A_43_P12741	NM_052798	Rattus norvegicus zinc finger protein 354A (Znf354a), mRNA.	0.121135	0.434072	0.780194	37.1151	49.0552	1.56286	1.9809	165.35	105.417	163.5	104.5	11.8662	10.5208
1378	1207	0	A_43_P13139	NM_130820	Rattus norvegicus paraneoplastic antigen MA1 (Pnma1), mRNA.	0.0221161	0.354817	0.950299	51.2451	53.9223	1.51472	2.14132	180.966	110.254	180	111	11.0234	11.9721
1379	1208	0	A_43_P18877	CB544943	similar to Translation of nuc:AF348465_1 Mus musculus brain sodium channel 1 alpha subunit (Accn1) mRNA, complete cds; BNaC1 alpha. score=2.776e-43	0.0661498	0.303803	0.827632	57.1106	66.5069	1.49256	2.00674	186.946	121.891	186	121	10.235	10.6887
1380	1209	0	A_43_P18030	CB606314	similar to Translation of nuc:AB011132_1 Homo sapiens mRNA for KIAA0560 protein, partial cds; Start codon is not identified. hh01648 cDNA clone for KIAA0560 has a 41-bp deletion at the region from 388 to 428 of the sequence of KIAA0560. score=1.997e-101	0.039708	0.711151	0.955472	24.8184	27.1946	1.58788	1.92942	151.434	86.3208	149	85	11.6231	9.27107
1381	1140	1	(+)eQC-39	eQC		0.0984523	1.1436	0.931395	14.3717	18.0286	1.23949	1.93057	138.661	78.9643	140	78.5	7.72782	9.9562
1382	1210	0	A_43_P13953	AA818186	similar to gb|M62419|MUSAP47A Mouse clathrin-associated protein (AP47) mRNA, complete cds, mRNA sequence.	0.0557756	0.0642526	0.385358	532.415	605.377	4.08436	6.14478	632.115	695.295	632	687	29.5776	49.4605
1383	1211	0	A_42_P661598	217038_Rn	Rattus norvegicus Insulin-like growth factor II (somatomedin A) (Igf2), mRNA.	-0.367952	0.100478	0.000250251	349.223	149.675	3.20228	3.11421	477.509	210.368	477	213	23.459	21.7712
1384	1212	0	A_43_P12388	NM_023992	Rattus norvegicus G protein-coupled receptor 54 (Gpr54), mRNA.	0.152026	0.212546	0.474447	75.1198	106.606	1.80188	2.64487	204.678	160.305	204	160	13.2058	16.7304
1385	1213	0	A_43_P17088	AA956595	similar to gi|2088706 (AF003136) similar to 1-acyl-glycerol-3-phosphate acyltransferases [Caenorhabditis elegans], mRNA sequence.	0.407389	1.68506	0.808962	6.60122	16.866	1.3131	1.82178	129.274	78.4355	129	78	8.52416	10.0501
1386	1214	0	A_43_P18438	AI102843	similar to Translation of nuc:AK011015_1 Mus musculus 13 days embryo liver cDNA, RIKEN full-length enriched library, clone:2510028H01, full insert sequence; putative. score=1.025e-30	0.10322	0.481492	0.830255	34.131	43.2881	1.75617	2.08328	162.119	100.237	165	101	13.8851	11.1654
1387	1215	0	A_42_P645183	336416_Rn	similar to Protein:NP_081113 RIKEN cDNA 1110038M16 [Mus musculus]. score=1.73e-130	0.0935708	0.106904	0.381424	181.089	224.628	2.46133	3.21877	308.211	281.895	307	284	17.5964	22.3492
1388	1216	0	A_43_P20729	CB546036	similar to Translation of nuc:BC006664_1 Mus musculus, Similar to RIKEN cDNA 3110039B05 gene, clone IMAGE:3499233, mRNA, partial cds. score=2.075e-51	-0.018842	0.219859	0.931705	88.4816	84.7249	1.69036	2.03827	219.661	140.153	218	139	12.1621	11.8246
1389	1217	0	A_42_P524539	207789_Rn	Rat prostaglandin transporter subtype 2 (Pgt2) mRNA, complete cds.	0.189566	0.20512	0.355395	74.6305	115.474	2.06874	2.67274	203.86	168.737	206	167	15.4127	16.7252
1390	1218	0	A_43_P22180	CB547424	similar to Translation of nuc:AF044312_1 Mus musculus protein 4.1G mRNA, partial cds; erythrocyte membrane cytoskeletal protein 4.1 homolog; generally expressed. score=2.952e-26	0.0711235	0.236654	0.763767	73.7194	86.8371	1.56357	2.14832	203.982	141.5	202.5	140	10.5195	12.0623
1391	1219	0	A_43_P22191	CB544707	similar to Protein:NP_034360 formin [Mus musculus]. score=4.785e-36	0.169504	0.257316	0.510064	60.0311	88.6912	1.66128	2.58149	189.328	142.525	190	142	12.3325	16.1386
1392	1220	0	A_42_P528877	222177_Rn	Rattus norvegicus Natriuretic peptide precursor A, (pronatriodilatin, also Anf, Pnd) (Nppa), mRNA.	0.14339	0.11663	0.218906	152.43	212.06	2.2534	2.80423	280.1	267.917	277.5	268.5	16.4118	19.3997
1393	1221	0	A_42_P574944	295207_Rn	unknown function	0.217896	0.120465	0.0704847	134.456	222.063	2.53818	3.91437	261.867	276.967	258	272.5	18.9634	28.0761
1394	1140	1	(+)eQC-39	eQC		0.203697	1.27263	0.872834	11.3591	18.1568	1.39564	1.66951	135.093	79.2037	135	79	9.20473	7.68331
1395	1222	0	A_42_P640813	203187_Rn	Rat vascular protein tyrosine phosphatase-1 rDEP-1 mRNA, complete cds.	0.234942	0.106568	0.0274812	155.989	267.94	2.49383	4.565	282.259	324.31	280	328.5	18.0044	32.9578
1396	1223	0	A_43_P21625	CB544549	similar to Protein:NP_084496 Sp2 transcription factor [Mus musculus]. score=9.51e-34	0.078301	0.32438	0.809255	52.6157	63.011	1.59392	2.44361	182.145	118.532	181.5	117.5	12.0462	14.8166
1397	1224	0	A_42_P623688	297798_Rn	Rattus norvegicus glycine amidinotransferase (L-arginine:glycine amidinotransferase) (Gatm), mRNA.	-0.213156	0.333905	0.523231	70.9049	43.4031	1.73001	2.32107	203.22	101.237	202	99	13.1923	13.4579
1399	1225	0	A_43_P17040	AW916787	similar to Translation of nuc:BC006284_1 Homo sapiens, clone IMAGE:3957135, mRNA, partial cds. score=7.259e-91	0.11534	0.101134	0.254093	191.15	249.295	2.58389	3.49085	317.361	307.377	315	312	19.1312	25.4677
1400	1226	0	A_43_P16561	BQ209443	similar to Protein:NP_076036 RIKEN cDNA 2510009I23 gene [Mus musculus]. score=4.037e-42	0.314719	1.17009	0.787953	10.7392	22.1661	1.49945	1.65125	134.448	82.6207	135.5	83.5	10.7429	7.71153
1401	1227	0	A_42_P681628	216163_Rn	Rattus norvegicus phosphofructokinase, muscle (Pfkm), mRNA.	-0.0100743	0.0578635	0.861784	1090.85	1065.84	10.1698	9.37565	1141.2	1204.21	1129	1197.5	70.7144	74.7115
1402	1228	0	A_43_P12667	NM_031759	Rattus norvegicus N-acetylated alpha-linked acidic dipeptidase-like (ileal peptidase I100) (Naaladasel), mRNA.	-0.0387192	0.0626331	0.53645	657.771	601.666	4.56907	6.10707	749.211	694.404	748	698	32.0395	47.7418
1403	1229	0	A_42_P632510	298243_Rn	similar to Mouse, RIKEN cDNA 1700048E23 gene, clone MGC:28279 IMAGE:4009719, mRNA, complete cds.	0.409011	0.2694	0.128957	42.4141	108.773	1.73268	2.72287	169.898	159.881	169	159	12.9504	16.8237
1404	1230	0	A_43_P22366	AF059657	unknown function	0	2.45423	1	7.90976	7.12315	1.70383	1.39866	114.456	69.8947	114	69	9.37144	8.32956
1405	1231	0	A_43_P20093	CB548396	similar to Translation of nuc:A95618_1 Sequence 20 from Patent WO9925815; unnamed protein product. score=3.36e-52	0.229222	0.25637	0.371265	56.0385	94.9967	1.77046	2.6035	184.86	148.158	184	149	12.9951	15.7659
1406	1232	0	A_43_P14515	AA924991	unknown function	0.126731	1.17834	0.914352	13.4816	18.0498	1.38538	1.86087	137.603	79.0172	137	78	9.51626	9.57792
1407	1140	1	(+)eQC-39	eQC		0.232312	1.32732	0.861062	10.5086	17.9414	1.44302	1.90472	134.083	79.0667	132.5	77	10.1769	10.2707
1408	1233	0	A_42_P606003	291356_Rn	similar to Translation of nuc:BC027656_1 Mus musculus, clone IMAGE:1225310, mRNA, partial cds. score=1.251e-22	0.155676	0.180794	0.389202	89.2464	127.722	1.75505	2.97388	218.589	181.464	218	180.5	12.1442	19.1111
1409	1234	0	A_42_P704218	216234_Rn	unknown function	0.647538	0.196165	0.00096348	44.254	196.558	1.58808	3.37311	170.576	242.864	171	239	11.0175	22.3248
1410	1235	0	A_42_P546857	217484_Rn	similar to Protein:NP_079832 RIKEN cDNA 2410022L05 gene [Mus musculus]. score=9.838e-46	-0.0377895	0.0649875	0.560911	565.304	518.194	4.51529	6.32808	664.864	603.034	665	594	32.4321	50.0134
1411	1236	0	A_42_P587255	208271_Rn	similar to Mouse, ubiquitin-like 5, clone MGC:41053 IMAGE:1400865, mRNA, complete cds.	0.116913	0.148731	0.431826	116.569	152.58	2.54719	2.8707	245.589	207.357	248.5	211.5	18.8021	18.7795
1412	1237	0	A_43_P11062	AI705757	unknown function	0.0752502	0.145004	0.603795	126.018	149.859	2.06989	2.38069	255.274	205.129	254.5	206.5	15.3859	15.8026
1413	1238	0	A_42_P740989	219675_Rn	similar to Mouse, clone MGC:38500 IMAGE:5352625, mRNA, complete cds.	0.0451413	0.201674	0.822887	90.1659	100.042	1.92336	2.15785	220.661	154.839	219.5	156.5	13.9052	12.633
1414	1239	0	A_43_P19670	CB548351	similar to Translation of nuc:AF461135_1 Mus musculus angiomotin mRNA, complete cds. score=5.493e-22	0.178547	0.316031	0.572096	47.9285	72.3005	1.80714	2.59438	176.712	126.78	177	126	13.89	15.6316
1415	1240	0	A_43_P13157	NM_133301	Rattus norvegicus vomeronasal 1 receptor, B6 (V1rb6), mRNA.	0.133178	0.179538	0.45822	92.3624	125.508	1.95313	3.34008	221.877	179.509	221	181	14.0929	22.0333
1416	1241	0	A_42_P817166	215948_Rn	similar to Similar to HTPAP protein	-0.042087	0.20469	0.837093	98.1088	89.0473	2.07619	2.62539	229.5	144.655	231	146	15.6039	16.5206
1419	1242	0	A_42_P646574	232794_Rn	similar to Mouse DNA sequence from clone RP23-386E10 on chromosome 11, complete sequence.	-0.0432153	0.722668	0.952315	26.8652	24.3206	1.4247	1.9173	153.839	83.8929	154	83.5	10.2119	9.43625
1420	1140	1	(+)eQC-39	eQC		0.300887	1.13764	0.791407	11.2444	22.4814	1.2806	1.95472	135.054	82.8546	134	81	8.12271	10.0764
1421	1243	0	A_43_P19701	CB606371	similar to Translation of nuc:AF406641_1 Mus musculus crumbs-like protein 1 precursor (Crb1) mRNA, complete cds; similar to CRB1 protein, GenBank Accession AF154671. score=3.018e-92	0.0781349	0.319273	0.806667	53.494	64.0383	1.47126	2.08526	183.074	119.5	184	119	9.98083	11.147
1422	1244	0	A_43_P22279	CB547513	similar to Translation of nuc:S67386_1 sdpr=serum deprivation response [mice, NIH3T3 cells, mRNA, 2909 nt]; activated c-raf oncogenic fusion protein homolog; This sequence comes from Fig. 8A. score=3.922e-30	0.0829013	0.362303	0.819011	46.7124	56.537	1.59707	2.15168	175.849	112.453	176	112	11.2974	11.3993
1423	1245	0	A_42_P837204	290639_Rn	unknown function	0.0413149	0.0891342	0.642996	251.469	276.566	2.3771	4.65728	375.182	338.127	375	335	16.1762	33.4725
1424	1246	0	A_43_P13535	CB547812	unknown function	0.0621063	0.0967766	0.521036	216.209	249.448	2.5783	3.81394	341.883	308.717	342.5	304	18.8195	27.9625
1425	1247	0	A_43_P12881	NM_053641	Rattus norvegicus cysteinyl leukotriene receptor 1 (Cyslt1), mRNA.	0.239824	1.18107	0.839091	11.7022	20.3278	1.69279	2.0957	135.552	81.0172	135	82.5	12.7447	11.5326
1426	1248	0	A_43_P18668	CB544781	similar to Protein:NP_033901 beta-transducin repeat containing protein; SCF b-TRCP [Mus musculus]. score=2.141e-69	0.263233	0.551505	0.633149	24.4432	44.8116	1.46526	2.39553	150.95	101.3	149	103.5	11.0061	13.595
1427	1249	0	A_43_P13195	NM_133513	Rattus norvegicus mucin 10, submandibular gland salivary mucin (Muc10), mRNA.	0.189186	0.498329	0.704212	29.702	45.9168	1.34571	2.03965	157	102.403	156	103	9.34077	10.5963
1428	1250	0	A_42_P655644	216415_Rn	Rattus norvegicus hydroxyacyl-Coenzyme A dehydrogenase/3-ketoacyl-Coenzyme A thiolase/enoyl-Coenzyme A hydratase (trifunctional protein), beta subunit (Hadhb), mRNA.	-0.136669	0.42931	0.750223	50.4632	36.8389	1.44161	2.02741	180.852	94.9444	183	95	9.99322	10.3567
1429	1251	0	A_42_P610171	236017_Rn	unknown function	-0.0203019	0.483865	0.966532	39.234	37.4422	1.56871	2.27717	168.103	95.2414	168.5	95	11.8317	12.5786
1430	1252	0	A_43_P14692	AA955325	similar to gi|3019080|gb|AA892201|AA892201 EST196004 Normalized rat kidney, Bento Soares Rattus sp. cDNA clone RKIAN58 3 end, mRNA sequence.	0.135151	0.365671	0.711683	43.4739	59.3443	1.71848	2.32692	172.167	114.852	173	114.5	12.6144	12.8098
1431	1253	0	A_43_P21804	CB547099	similar to Protein:NP_032003 coagulation factor VIII; Factor VIII [Mus musculus]. score=8.625e-24	-0.0887537	0.200852	0.658572	105.579	86.0647	1.98718	1.83501	237.463	142.074	238.5	142	14.2256	9.78226
1432	1254	0	A_43_P20946	CB544357	similar to Protein:NP_079984 RIKEN cDNA 4432406C05 gene [Mus musculus]. score=1.437e-22	0.131051	0.250369	0.600674	64.7057	87.497	2.01888	2.55364	194.367	141.667	192	142	15.7124	15.8432
1433	1140	1	(+)eQC-39	eQC		0.0523007	0.762548	0.945319	22.7977	25.7153	1.29973	1.81189	149	85.1071	149	85	8.79463	8.58048
1434	1255	0	A_42_P478254	292816_Rn	unknown function	0.12176	0.136344	0.371838	128.493	170.075	2.56503	2.83084	257.133	225.167	259.5	224.5	19.4391	19.3033
1435	1256	0	A_43_P12130	NM_021848	Rattus norvegicus glucagon-like peptide-2 receptor precursor (Glp2r), mRNA.	0.115136	0.20982	0.583185	79.5846	103.745	1.64777	2.81196	209.459	157.836	209	156	11.8569	18.3468
1436	1257	0	A_43_P13545	CB547816	unknown function	-0.0108834	0.413379	0.978996	45.543	44.4158	1.58499	2.05515	174.982	101.561	174	101	11.7405	10.9071
1437	1258	0	A_43_P19623	CB546671	similar to Protein:NP_080806 RIKEN cDNA E130307M08 [Mus musculus]. score=6.076e-10	-0.0247658	0.172812	0.886045	115.783	109.365	2.06283	2.56086	246.645	164.984	246.5	165.5	15.6625	16.9265
1438	1259	0	A_43_P18740	CB544860	similar to Protein:NP_032176 glypican 4 [Mus musculus]. score=8.907e-58	0.281276	0.368464	0.445239	36.0284	68.8529	1.63223	2.43505	163.656	123.033	163	122	12.5298	14.4337
1439	1260	0	A_43_P21470	CB546809	similar to Protein:NP_035213 phosphatidylinositol 3-kinase, C2 domain containing, alpha polypeptide [Mus musculus]. score=1.655e-58	0.06865	0.369534	0.852622	46.5538	54.5262	1.66607	2.22191	175.741	110.638	175	111	12.551	12.453
1440	1261	0	A_43_P22081	CB547336	similar to Protein:NP_067416 TATA box binding protein (Tbp)-associated factor, RNA polymerase I, C; transcription factor TAFI95 [Mus musculus]. score=6.718e-32	0.0201855	0.270304	0.940472	68.0332	71.2699	1.79047	1.83398	198.588	126.706	195	128	12.5414	9.07148
1441	1262	0	A_42_P813753	251088_Rn	similar to Mouse DNA sequence from clone RP23-36P22 on chromosome 2, complete sequence.	0.0676273	0.142967	0.636193	129.264	151.045	2.40557	2.79978	258.526	206.439	259	207	17.6707	18.4797
1442	1263	0	A_43_P17721	AM:ARGI1-031218-CYA	similar to Translation of nuc:AK056499_1 Homo sapiens cDNA FLJ31937 fis, clone NT2RP7006527, moderately similar to LIM-ONLY PROTEIN 6; unnamed protein product. score=1.57e-89	0.189567	0.711454	0.789892	20.7237	32.0653	1.35283	1.99369	146.597	90.4516	147	90.5	9.91349	10.5748
1443	1264	0	A_42_P632463	276663_Rn	Rattus norvegicus cDNA sequence, complete 5 and 3 UTRs.	0.118681	0.145623	0.415082	119.241	156.713	2.20003	2.26319	248.167	211.556	250.5	210.5	15.4892	13.8164
1444	1265	0	A_43_P16878	AM:ARGI1-035294-CYA	similar to Translation of nuc:AY030094_1 Mus musculus von Willebrand factor A-related protein (Warp) mRNA, complete cds; WARP; extracellular matrix protein. score=2.511e-114	-0.00217743	0.204247	0.991494	93.9443	93.4745	1.88299	2.43951	224.918	148.721	225	145	14.1448	15.4673
1445	1266	0	A_43_P10848	BG670702	unknown function	-0.0558848	0.316064	0.859654	63.1075	55.4877	1.74584	2.13054	193.968	112.032	195	113	13.6032	12.3341
1446	1140	1	(+)eQC-39	eQC		0.0680591	0.810343	0.933066	21.0524	24.6241	1.57971	1.82916	146.885	84.2308	145	84	11.365	8.44501
1447	1267	0	A_43_P11995	NM_019256	Rattus norvegicus purinergic receptor P2X, ligand-gated ion channel, 7 (P2rx7), mRNA.	0.0338238	0.325413	0.917216	55.2507	59.7257	1.66689	2.14888	185.161	115.643	184	116	12.1846	11.8297
1448	1268	0	A_43_P11122	AI717530	unknown function	-0.0790809	0.109257	0.469183	214.365	178.679	2.57664	2.88802	342.9	236.783	340.5	236	19.0954	20.2201
1449	1269	0	A_43_P23153	BF553171	unknown function	0.00228643	0.244912	0.992551	77.023	77.4295	1.92231	2.21361	207.919	132.806	207	133	14.9801	13.4101
1450	1270	0	A_43_P18525	CB548131	similar to Protein:NP_444385 calmin [Mus musculus]. score=9.559e-50	-0.0289635	0.0747925	0.69857	378.466	354.049	3.25931	3.8787	493.35	424.25	492	422.5	23.5659	29.585
1451	1271	0	A_43_P23453	BQ195368	unknown function	-0.0315518	0.0633138	0.618245	620.957	577.444	3.9286	5.22108	715.443	667.639	713	661	28.2964	41.9214
1452	1272	0	A_42_P694726	258744_Rn	unknown function	-0.000737016	0.11813	0.995022	176.641	176.341	2.86405	3.40841	305.431	233.224	301	231	21.3625	23.7672
1453	1273	0	A_42_P482542	217338_Rn	similar to Translation of nuc:AK008170_1 Mus musculus adult male small intestine cDNA, RIKEN full-length enriched library, clone:2010009P05, full insert sequence; putative. score=1.666e-33	-0.193421	0.069107	0.00512831	596.069	381.835	5.81747	4.28474	697.95	458.55	695.5	455.5	42.861	33.4276
1454	1274	0	A_42_P716492	292986_Rn	similar to Mouse Sos2 gene, exons 10b, 11 and 12, partial cds.	0.0139467	0.118133	0.906021	173.677	179.345	3.04762	3.54739	302.356	236.119	298	235	23.0904	25.0517
1455	1275	0	A_42_P494900	220847_Rn	Rattus norvegicus C4 complement protein mRNA, partial cds.	-0.118346	0.280467	0.673054	76.6025	58.3307	1.53333	2.05502	208.508	115.016	209	114	11.114	11.7721
1456	1276	0	A_43_P21489	CB544511	similar to Protein:NP_444483 Blu protein [Mus musculus]. score=3.052e-49	-0.0629113	0.238731	0.792147	85.2433	73.7478	1.86664	2.28397	216.852	129.656	217	130	14.2687	13.9175
1457	1277	0	A_42_P828528	217237_Rn	Rattus norvegicus vitamin A-deficient testicular protein 2-like mRNA, partial sequence.	0.180527	0.134456	0.179386	122.143	185.095	2.3537	3.11643	250.302	239.683	249	238	17.9871	22.1263
1458	1278	0	A_43_P12023	NM_019328	Rattus norvegicus nuclear receptor subfamily 4, group A, member 2 (Nr4a2), mRNA.	0.0923496	0.140803	0.511903	127.911	158.219	2.36233	3.54196	256.911	213.446	258	210.5	17.1159	23.959
1459	1140	1	(+)eQC-39	eQC		-0.0171479	0.780813	0.982479	24.1274	23.1933	1.57389	1.79604	150.544	82.9825	150	83	11.8639	8.53248
1460	1279	0	A_43_P16966	CB544925	similar to Protein:NP_034467 phosphatidylinositol glycan, class Q; glycosylphosphatidylinositol homolog (S. cerevisiae); glycosylphosphatidylinositol 1 homolog (human) [Mus musculus]. score=1.18e-101	-0.00227008	0.2546	0.992886	74.3329	73.9454	1.59715	2.17329	205.22	129.441	205	132	11.4517	12.693
1461	1280	0	A_43_P15804	U17013.1	Rattus norvegicus transcription factor Oct1 (Oct1) mRNA, partial cds.	0.465237	1.56219	0.765847	6.59023	19.237	1.30657	2.02803	128.685	80.537	129	82	7.90706	11.0449
1462	1281	0	A_43_P23423	BM390551	unknown function	0.0284724	0.550312	0.958737	32.5614	34.7677	1.27859	1.9729	160.5	92.7931	161.5	92	8.70017	10.0869
1463	1282	0	A_43_P20794	CB546116	similar to Translation of nuc:AJ276505_1 Mus musculus genomic fragment, 281000 bp, chromosome 7. score=4.485e-57	0.0935455	0.579123	0.871676	28.646	35.5311	1.48455	2.08692	155.933	93.4	155	93.5	11.2338	11.1693
1464	1283	0	A_42_P829558	205177_Rn	similar to Mouse cell adhesion molecule nectin-3 alpha mRNA, complete cds.	0.0426828	0.329109	0.89681	54.0511	59.6331	1.39046	2.34039	183.845	115.517	184	117	9.4994	13.5222
1465	1284	0	A_42_P605227	204775_Rn	similar to data source:SPTR, source key:Q9VQ40, evidence:ISS~putative~related to CG17652 PROTEIN	-0.0387729	0.217027	0.858209	91.7831	83.9441	2.19412	2.15092	223.169	139.542	219	141	16.9494	12.7797
1466	1285	0	A_42_P616240	322814_Rn	unknown function	0.0190652	0.183918	0.917438	102.755	107.367	1.80511	2.72589	233.361	162.475	236	159	13.1935	17.9672
1467	1286	0	A_42_P469631	292599_Rn	similar to Translation of nuc:AK004564_1 Mus musculus adult male lung cDNA, RIKEN full-length enriched library, clone:1200003G01, full insert sequence; putative. score=1.916e-32	0.0211712	0.115257	0.854259	177.805	186.688	2.37542	3.09428	306.222	243.603	309	243	17.8971	22.2845
1468	1287	0	A_42_P736628	262975_Rn	Rattus norvegicus G-protein coupled receptor 12 (Gpcr12), mRNA.	-0.00211258	0.089463	0.98116	262.578	261.303	2.56994	4.18066	386.5	322.823	385.5	325.5	18.8495	31.6852
1470	1288	0	A_43_P12964	NM_053866	Rattus norvegicus phospholipase A2, activating protein (Plaa), mRNA.	0.000214394	0.268901	0.999364	69.9998	70.0343	1.82069	2.19036	200.762	125.635	199	126	14.2384	13.1692
1471	1289	0	A_43_P15607	NM_145082	Rattus norvegicus glycine-, glutamate-, thienylcyclohexylpiperidine-binding protein (LOC246295), mRNA.	-0.300953	0.183518	0.101024	147.44	73.7333	2.42189	2.12333	281.839	131.355	284.5	132	19.1544	13.1587
1472	1140	1	(+)eQC-39	eQC		0.107803	0.983949	0.912757	16.5248	21.1806	1.39884	1.77046	141.333	81.5167	140.5	81.5	10.0282	8.74011
1473	1290	0	A_43_P16084	AF058787.1	Rattus norvegicus heme oxygenase-3 (HO-3) mRNA, complete cds.	0.0311376	0.425764	0.9417	42.1007	45.2301	1.52618	2.26009	171.085	102.186	170	103	11.3522	12.6892
1475	1291	0	A_42_P781500	217127_Rn	similar to Protein:NP_035551 sphingomyelin phosphodiesterase 1, acid lysosomal [Mus musculus]. score=1.219e-84	-0.0543461	0.0767933	0.479135	369.02	325.615	3.70704	3.48347	485.5	393.968	488.5	394	27.6825	26.6618
1476	1292	0	A_43_P15311	NM_031007	Rattus norvegicus adenylyl cyclase 2 (Adcy2), mRNA.	-0.183294	0.0625512	0.00338628	899.898	590.064	6.82291	6.77236	974.847	686	967	692	49.0836	54.331
1477	1293	0	A_43_P21440	CB546790	cds; nuclear protein; similar to Drosophila melanogaster dachshund protein; encodes proline serine threonine (PST) rich domain in NH2 terminal domain; encodes domain similar to core domain of vertebrate ski and ski related proteins (sno). score=4.824e-27	0.0235224	0.245361	0.923625	75.0111	79.1859	1.8343	2.52581	205.694	134.371	204.5	131.5	14.1092	15.9273
1478	1294	0	A_42_P675285	285568_Rn	Rattus norvegicus selectin, endothelial cell, ligand (Selel), mRNA.	0.10862	0.399272	0.785588	41.0227	52.6797	1.61944	2.32625	169.633	108.783	169	109	12.3727	13.3874
1479	1295	0	A_43_P21787	CB544591	similar to GCGPROT:Q9ULM0 KIAA1200 PROTEIN (FRAGMENT). score=8.189e-20	0.0347147	0.514329	0.946188	34.6127	37.493	1.36842	2.25602	162.81	95.1897	164	94	9.698	12.365
1480	1296	0	A_43_P12301	NM_022695	Rattus norvegicus neurotensin receptor 2 (Ntsr2), mRNA.	-0.586222	0.086431	1.18071e-11	740.568	192.018	5.60765	2.43264	847.054	259.446	847	261	40.4144	16.9426
1481	1297	0	A_43_P12742	NM_052802	Rattus norvegicus Kidney androgen-regulated protein (Kap), mRNA.	0.0424531	0.241851	0.86066	74.5027	82.1533	1.44203	2.44436	205.017	137.133	205.5	135.5	9.82645	15.0564
1482	1298	0	A_42_P752208	294831_Rn	similar to Protein:NP_079857 RIKEN cDNA 2810433K01 gene [Mus musculus]. score=3.064e-54	0.158574	1.10997	0.886398	13.7715	19.8407	1.32318	1.73959	138	80.5088	138	80	8.79935	8.37753
1483	1299	0	A_43_P22939	BF415060	unknown function	0.0117543	0.247665	0.962146	75.2947	77.3604	1.83158	2.20744	206.082	132.672	205	134	13.9837	13.2322
1484	1300	0	A_43_P21901	CB544620	similar to Protein:NP_598828 expressed sequence AW209491 [Mus musculus]. score=8.009e-53	0.00442167	0.324188	0.989118	57.3876	57.9748	1.67685	2.19063	187.579	114.123	189	114	12.388	12.268
1485	1140	1	(+)eQC-39	eQC		0.153958	1.21514	0.899178	12.6478	18.0291	1.3263	1.75544	136.614	79.0351	135	79	8.7398	8.61677
1486	1301	0	A_43_P11166	AI171367	unknown function	-0.142078	0.11351	0.210686	219.435	158.208	2.66681	2.9663	348.951	216.344	351	217	20.1167	20.9363
1487	1302	0	A_43_P23239	BF562573	unknown function	0.108373	0.115891	0.349721	159.873	205.186	2.48232	3.50458	287.726	261.387	286.5	260	18.7102	25.3916
1488	1303	0	A_43_P13586	CB546232	unknown function	0.0556748	0.370781	0.880642	47.1067	53.5497	1.36484	1.98731	176.39	109.78	176	110	9.42853	10.6643
1489	1304	0	A_42_P611636	298678_Rn	similar to Mouse Cast (Cast) and peroxisomal membrane anchor protein (Pex14) genes, partial sequence.	-0.0280146	0.295216	0.924398	65.6109	61.5122	1.67617	2.40467	196.417	117.617	197.5	117	12.5783	14.4117
1490	1305	0	A_43_P12942	NM_053817	Rattus norvegicus neurexin 3 (Nrxn3), mRNA.	0.146543	0.113894	0.198215	156.716	219.613	2.17947	3.30104	284.175	275.684	287	276	15.3135	22.8287
1491	1306	0	A_43_P10105	AW528885	unknown function	0.0357678	0.345071	0.917444	51.8999	56.3552	1.54489	2.11509	181.596	112.474	182	113	11.1176	11.5945
1492	1307	0	A_43_P17929	BF288273	unknown function	0.0869978	0.260238	0.738153	65.4669	79.987	2.1235	2.3917	195.464	134.696	195	133	16.2111	14.0194
1493	1308	0	A_42_P530082	228514_Rn	unknown function	-0.171289	0.139661	0.220026	174.908	117.902	2.27585	2.31338	306.295	175.262	306	175	17.0718	15.1799
1494	1309	0	A_42_P556329	409724_Rn	Rattus norvegicus ATPase, Na+/K+ transporting, alpha 4 polypeptide (Atp1a4), mRNA.	0.140402	0.248613	0.57225	64.4628	89.0658	1.98368	2.53178	194.052	143.121	191.5	144.5	15.1036	15.4216
1495	1310	0	A_43_P21422	CB546773	similar to Translation of nuc:AL831959_1 Homo sapiens mRNA; cDNA DKFZp313O1417 (from clone DKFZp313O1417); splice variant of huntingtin interacting protein 1. score=5.761e-30	0.0402051	0.90484	0.964559	19.4718	21.3605	1.36828	1.77429	144.887	81.566	146	82	9.18331	8.16067
1496	1311	0	A_43_P12961	NM_053857	Rattus norvegicus eukaryotic translation initiation factor 4E binding protein 1 (Eif4ebp1), mRNA.	-0.236986	0.123484	0.0549647	219.97	127.461	2.70199	2.82082	351.233	185.667	353	189	20.4279	19.4201
1497	1312	0	A_43_P15412	NM_052799	Rattus norvegicus nitric oxide synthase 1 (Nos1), mRNA.	0.0666253	0.378683	0.860342	45.5124	53.0585	1.44903	2.16666	174.633	109.283	174.5	108	10.4767	12.1949
1498	1140	1	(+)eQC-39	eQC		-0.0896396	0.813064	0.912212	25.1402	20.4517	1.57408	1.97406	151.684	80.6842	150	81	11.8369	10.0484
1499	1313	0	A_42_P629699	295992_Rn	unknown function	-0.0739043	0.0871269	0.396306	298.748	252	3.35569	4.09971	421.817	314.5	421	313	24.9403	30.6464
1500	1314	0	A_42_P802468	294226_Rn	unknown function	-0.11099	0.350977	0.751826	60.2644	46.6735	1.68149	2.08441	191.276	103.966	189	104	12.6461	11.4263
1501	1315	0	A_42_P809673	220974_Rn	similar to Translation of nuc:BC006898_1 Mus musculus, Similar to putative heme-binding protein, clone MGC:11934 IMAGE:3599858, mRNA, complete cds. score=7.518e-11	0.179484	0.620559	0.772406	24.0804	36.4038	1.53236	1.92652	150.579	94.1053	148	95	11.4782	9.58176
1502	1316	0	A_42_P700879	219046_Rn	similar to Protein:NP_062351 polyglutamine binding protein 1; scurfy candidate 2 [Mus musculus]. score=6.201e-33	0.0253924	0.0742052	0.732206	361.731	383.511	3.28139	4.22571	476.517	454.75	476.5	457	23.7112	32.4547
1503	1317	0	A_43_P20096	CB545456	similar to Protein:NP_067425 transient receptor potential M7; transient receptor potential-related protein, ChaK [Mus musculus]. score=6.355e-42	-0.0473598	0.603142	0.937413	32.3822	29.0366	1.56859	1.91789	160.368	87.8772	161	87	11.8542	9.51703
1504	1318	0	A_43_P13083	NM_080768	Rattus norvegicus Tachykinin 2 (substance K) receptor (Tacr2), mRNA.	0.17011	0.180645	0.346355	87.8123	129.917	2.023	2.72227	217.036	183.5	217.5	182.5	14.6175	17.2205
1505	1319	0	A_43_P16718	BQ780891	similar to Protein:NP_004652 cell division cycle protein 23; anaphase-promoting complex subunit 8 [Homo sapiens]. score=5.609e-82	0.114022	0.382875	0.765853	42.5415	55.3139	1.47493	2.59452	171.25	111.196	170.5	108	10.4102	14.9683
1506	1320	0	A_43_P21126	CB546468	similar to Protein:NP_035278 protein phosphatase, EF hand calcium-binding domain 2 [Mus musculus]. score=2.601e-81	-0.0625883	0.681854	0.926864	29.1133	25.206	1.54893	1.96686	156.525	84.623	154	84	12.0563	10.2521
1507	1321	0	A_42_P468519	230277_Rn	similar to Mouse iroquois-class homeobox protein Irx6 (Irx6) mRNA, partial cds.	0.0212166	0.16671	0.89873	114.32	120.044	1.84317	2.52441	244.607	175.339	245	171	12.82	15.8794
1508	1322	1	(+)eQC-37	eQC		-0.104332	0.471271	0.824794	44.2948	34.8355	2.49187	2.29047	173.962	93.0566	169	91	19.9846	12.144
1509	1323	0	A_43_P18140	AW915540	similar to Protein:NP_109647 pumilio 1 (Drosophila) [Mus musculus]. score=2.453e-75	-0.0378364	0.516666	0.941622	37.4541	34.3292	2.12389	2.29882	166.158	92.4912	167	92	17.3265	12.5785
1510	1324	0	A_43_P11465	NM_012561	Rattus norvegicus follistatin (Fst), mRNA.	0.0919567	0.189881	0.628183	91.1495	112.645	2.9425	3.69844	221.133	167	221.5	167	23.557	25.1551
1511	1325	0	A_42_P766963	295783_Rn	Rat UDP-glucose glycoprotein:glucosyltransferase precursor (Uggt) mRNA, complete cds.	-0.0765459	0.256594	0.765463	80.2306	67.2657	1.77305	2.36915	211.883	123.417	214.5	121	13.3481	14.3578
1512	1326	0	A_42_P731280	217757_Rn	similar to mouse hypothetical protein FLJ20249, clone IMAGE:3495364, mRNA.	-0.264305	0.109594	0.0158789	267.081	145.324	10.2463	4.95127	397.05	204.467	384.5	196	81.3397	36.4047
1513	1327	0	A_42_P805040	435434_Rn	similar to Mouse, RIKEN cDNA 2410024K20 gene, clone MGC:11991 IMAGE:3601764, mRNA, complete cds.	-0.0229737	0.265064	0.930932	72.9747	69.2148	1.58943	2.57309	204	124.983	203	124	11.432	15.7628
1514	1328	0	A_43_P23281	BF565400	unknown function	0.165552	0.065931	0.0120395	455.111	666.298	4.37931	4.59709	558.706	757.882	558	753	29.1694	33.4327
1515	1322	1	(+)eQC-37	eQC		-0.0922319	0.560466	0.869288	36.672	29.6553	5.75245	3.22615	165.368	88.4386	150	87	50.6563	19.1591
1516	1329	0	A_42_P588036	219922_Rn	similar to Mouse, eukaryotic translation initiation factor 5A, clone MGC:25474 IMAGE:4482804, mRNA, complete cds.	0.126093	0.0701899	0.072422	378.126	505.51	15.3598	20.3611	489.052	584.241	541.5	662.5	113.261	159.614
1517	1330	0	A_43_P10900	BQ783029	unknown function	-0.0705472	0.375841	0.851108	53.7049	45.6527	1.7876	2.20996	184.05	102.883	183	103	14.0344	12.5497
1518	1331	0	A_43_P12696	NM_031823	Rattus norvegicus Wolfram syndrome 1 (Wfs1), mRNA.	0.150166	0.058336	0.0100486	1103.96	1559.98	13.9811	19.2346	1146.09	1745.15	1144	1735	94.1368	150.786
1519	1332	0	A_43_P12157	NM_022196	Rattus norvegicus leukemia inhibitory factor (Lif), mRNA.	-0.376394	0.0734404	2.9727e-07	743.025	312.327	38.5135	12.6235	839.561	386.754	753	364	280.653	98.4025
1520	1333	0	A_43_P18264	AM:ARGI1-034265-CYA	similar to Translation of nuc:AB024499_1 Mus musculus zfh-4 mRNA for zinc-finger homeodomain protein 4, complete cds. score=2.915e-11	-0.197192	0.141462	0.16333	177.429	112.677	11.5294	5.73198	309.172	170.172	292	165	92.2552	40.6699
1521	1334	0	A_43_P15803	S75437.1	Rattus norvegicus T-cell receptor gamma chain (TCRg; C4L) mRNA, complete cds.	-0.113656	0.20391	0.577264	106.817	82.2208	6.23182	3.58184	239	138.435	226	135	53.124	24.4839
1522	1322	1	(+)eQC-37	eQC		-0.049126	0.619953	0.936841	31.5599	28.1844	2.66949	2.06339	159.41	87.1475	164	86	23.3976	11.0527
1523	1335	0	A_43_P17412	BF552053	similar to Translation of nuc:AF203898_1 Mus musculus nebulin mRNA, partial cds. score=7.203e-44	-0.347306	0.257325	0.177119	107.195	48.1802	10.9767	4.51766	242.273	106.273	205	102	90.9402	28.9133
1524	1336	0	A_43_P20850	CB548509	similar to Protein:NP_083854 RIKEN cDNA 2610025M23 [Mus musculus]. score=9.476e-48	0.0409044	0.120977	0.735275	163.368	179.503	2.72636	3.5742	292.019	235.904	291.5	235	19.1787	23.6587
1525	1337	0	A_43_P16387	X97477.1	R.norvegicus mRNA for NKR-P1B protein.	-0.325433	0.0999191	0.0011261	332.272	157.058	44.4889	16.254	460.281	217.614	261	155	341.736	120.337
1526	1338	0	A_42_P558411	219794_Rn	similar to Mouse DNA sequence from clone RP23-139J21 on chromosome 4, complete sequence.	-0.0689847	0.0923281	0.454961	270.261	230.568	3.15487	3.93445	395.268	291.429	393.5	287	22.7	28.1062
1527	1339	0	A_43_P18778	CB606197	similar to Translation of nuc:BC022153_1 Mus musculus, Similar to trinucleotide repeat containing 12, clone IMAGE:5116582, mRNA, partial cds. score=3.129e-70	0.246549	0.992596	0.803834	13.8141	24.3709	1.44825	1.76327	138.164	84.2909	138	84	10.1101	8.32594
1528	1340	0	A_42_P499282	296523_Rn	similar to Protein:NP_083895 RIKEN cDNA 2310050L06 [Mus musculus]. score=1.856e-64	-0.22347	0.13202	0.0905135	198.955	118.928	3.063	2.85784	330.565	176.806	331	176.5	24.0543	19.907
1529	1322	1	(+)eQC-37	eQC		-0.15617	0.347022	0.652689	64.0763	44.7226	4.13017	2.9724	195.6	102.291	186	99	34.3531	17.6621
1530	1341	0	A_42_P576925	281587_Rn	R.rattus mRNA for guanine nucleotide releasing factor for RAS P21.	0.0440387	0.188772	0.815536	97.0134	107.367	1.89137	2.63112	227.431	162.207	228	163	13.7294	16.7319
1531	1342	0	A_43_P11032	BE113300	unknown function	-0.155463	0.327411	0.634911	67.9771	47.5225	1.90255	1.97001	199.737	104.912	199	104	14.6257	10.4835
1532	1343	0	A_42_P480273	206663_Rn	Rat partial mRNA for C3G protein (c3g gene).	0.00766531	0.0887826	0.931198	262.887	267.568	2.6244	3.00119	386.554	329.304	385.5	329.5	18.3362	20.9709
1533	1344	0	A_43_P19315	BE097888	similar to Protein:NP_543131 BDG29 protein [Mus musculus]. score=2.728e-36	-0.00959375	0.10314	0.92589	213.956	209.282	2.55496	3.13014	341.18	267.705	338	264	18.9354	22.4984
1535	1345	0	A_42_P790405	220395_Rn	Rattus norvegicus guanine nucleotide binding protein gamma subunit 11 (Gng11), mRNA.	-0.0949359	0.103577	0.359365	235.116	188.949	2.29837	3.49021	362.918	247.787	364	244	16.7076	25.3864
1536	1322	1	(+)eQC-37	eQC		-0.0935625	0.518608	0.85683	39.724	32.0251	1.51394	1.9488	168.836	90.5246	170	91	11.5934	10.1778
1537	1346	0	A_43_P17653	BU759398	similar to Protein:NP_001263 chromodomain helicase DNA binding protein 3; Mi-2a; zinc-finger helicase (Snf2-like) [Homo sapiens]. score=4.342e-49	0.0409495	0.290427	0.887872	61.6298	67.7237	1.61153	2.19344	191.817	123.183	191.5	124.5	11.8886	12.7605
1538	1347	0	A_42_P658245	294183_Rn	unknown function	-0.0552942	0.20266	0.784975	100.673	88.6374	2.26999	2.56254	232.197	144.361	234	143	17.8006	16.4652
1539	1348	0	A_42_P670631	207673_Rn	similar to Mouse, clone MGC:7583 IMAGE:3493553, mRNA, complete cds.	-0.106109	0.2892	0.71369	73.1954	57.3291	1.77031	2.0196	204.875	114	203.5	116	13.0482	10.9528
1540	1349	0	A_43_P10163	CA511966	unknown function	0.139076	0.183845	0.449359	89.3462	123.07	2.17803	2.93158	218.862	176.965	218	176	16.3261	19.0898
1541	1350	0	A_43_P11738	NM_013151	Rattus norvegicus Plasminogen activator, tissue (Plat), mRNA.	0.0879681	0.209856	0.675082	82.1609	100.608	1.6831	3.03243	212.281	154.982	212	157	11.8076	19.3801
1542	1351	0	A_43_P22354	AA858970	similar to emb|X57432|RRRPS2 R.rattus mRNA for ribosomal protein S2, mRNA sequence.	-0.083694	0.60566	0.890093	33.5901	27.7024	1.56738	1.98228	161.797	86.7458	162	87	12.0484	10.2159
1543	1322	1	(+)eQC-37	eQC		-0.0387275	0.568645	0.945702	34.0305	31.1272	1.50588	1.92813	162.268	89.6786	161	89.5	11.0725	9.53483
1544	1352	0	A_43_P19716	CB548360	unknown function	0.0123399	0.244753	0.959789	76.187	78.3829	1.62839	2.16188	206.983	133.667	206.5	133.5	11.8099	12.7713
1545	1353	0	A_43_P12356	NM_023020	Rattus norvegicus transmembrane protein with EGF-like and two follistatin-like domains 1 (Tmeff1), mRNA.	0.0808961	0.440671	0.854347	38.3464	46.1977	1.55985	1.96962	166.821	102.929	165.5	102.5	11.4465	10.0596
1546	1354	0	A_43_P18129	CB606176	similar to Translation of nuc:AK074287_1 Homo sapiens cDNA FLJ23707 fis, clone HEP11670; unnamed protein product. score=5.267e-53	0.0623059	0.511045	0.902964	33.7298	38.9331	1.71893	2.21026	161.763	96.4237	162	96	13.5536	12.1204
1547	1355	0	A_43_P17676	AM:ARGI1-025593-CYA	similar to Translation of nuc:Z73496_1 Human DNA sequence from cosmid cU120E2, on chromosome X contains Lowe oculocerebrorenal syndrome (OCRL) ESTs and STS. score=1.973e-70	-0.167328	0.257635	0.516031	88.3649	60.1107	1.96047	2.07735	221.05	116.983	220	118	15.202	11.9852
1548	1356	0	A_42_P759056	291629_Rn	similar to Mouse mRNA for ubiquitously transcribed TPR gene on the X chromosome (Utx).	0.0813394	0.203036	0.688703	85.8067	103.481	1.92299	2.65936	215.967	157.917	214	157.5	14.4033	17.0843
1549	1357	0	A_43_P10388	CB606228	unknown function	0.0593749	0.110639	0.591506	179.642	205.96	2.39124	3.42115	307.379	263.017	306.5	260	17.2259	24.0318
1550	1322	1	(+)eQC-37	eQC		-0.0541656	0.550949	0.921683	35.7538	31.5614	1.38343	1.97015	164.263	90.0702	165	89	9.82258	9.97651
1551	1358	0	A_42_P552510	226003_Rn	unknown function	0.106898	0.108863	0.326128	174.042	222.614	2.22273	3.85928	301.295	279.541	303	281	16.1414	28.1665
1552	1359	0	A_43_P21075	CB546392	similar to Translation of nuc:AB007922_1 Homo sapiens mRNA for KIAA0453 protein, partial cds; Start codon is not identified. hg00489 cDNA clone for KIAA0453 has a 1-bp deletion at the position 3149 of the sequence of KIAA0453. score=6.208e-99	0.0114368	0.253635	0.964034	73.46	75.4202	1.94106	2.87224	204.217	130.783	204.5	131	14.9792	18.2618
1553	1360	0	A_42_P504852	230337_Rn	similar to Mouse receptor-type protein tyrosine phosphatase mRNA, partial cds.	-0.0459094	0.387577	0.905709	50.6172	45.5396	1.79949	2.20188	180.614	102.702	182	104	13.8342	12.1331
1554	1361	0	A_43_P13525	BQ780741	unknown function	0.0642641	0.325583	0.843529	53.2893	61.788	1.43771	2.51645	182.929	117.446	184	115	9.83104	14.6187
1555	1362	0	A_43_P21518	CB546851	similar to Translation of nuc:AF288693_1 Mus musculus Ube1l (Ube1l) gene, partial cds; similar to ubiquitin activating enzymes. score=2.201e-48	0.0995749	0.229992	0.665052	73.482	92.4179	1.76955	2.54349	203.5	146.75	205	145	13.1336	15.9253
1556	1363	0	A_42_P626869	217162_Rn	similar to Mouse DNA sequence from clone RP23-268K22 on chromosome 11, complete sequence.	0.0733268	0.172468	0.670719	103.601	122.657	2.22591	2.50123	233.527	177.364	232	176	16.1863	15.4888
1557	1322	1	(+)eQC-37	eQC		0.00138477	0.574266	0.998076	32.1837	32.2865	1.46941	2.35224	160.098	90.6557	161	91	11.1545	13.3627
1558	1364	0	A_42_P791872	216767_Rn	similar to data source:SPTR, source key:Q9P0U1, evidence:ISS~homolog to PROBABLE MITOCHONDRIAL IMPORT RECEPTOR SUBUNIT TOM7 HOMOLOG (TRANSLOCASE OF OUTER MEMBRANE 7 KDA SUBUNIT HOMOLOG) (PROTEIN AD- 014)~putative	0.0632746	0.0808355	0.433769	291.323	337.015	3.32188	4.15541	411.25	402.875	413	399.5	23.5505	30.3813
1559	1365	0	A_43_P23156	BF553426	unknown function	0.0359163	0.254074	0.887584	71.2752	77.4203	1.52219	2.20435	201.79	132.561	202	136	10.4876	12.7251
1560	1366	0	A_42_P818087	217397_Rn	similar to mouse microspherule protein 1, clone MGC:5852 IMAGE:3486681, mRNA, complete cds.	0.200805	0.0901781	0.025963	209.104	332.023	2.60026	4.13807	332.567	393.217	335.5	393	18.7882	30.8469
1561	1367	0	A_42_P490994	285751_Rn	similar to Mouse clone IMAGE:3965908 mRNA sequence.	0.0711492	0.232887	0.759978	74.9811	88.3286	2.03331	2.52297	205.254	142.966	206	141	15.5836	15.6105
1562	1368	0	A_42_P689696	297554_Rn	unknown function	0.106269	0.101691	0.296014	191.539	244.639	2.87184	3.72442	317.887	302.661	314	302.5	21.7784	27.5377
1563	1369	0	A_43_P14322	BQ194792	similar to Protein:NP_079663 RIKEN cDNA 1110021D01 gene [Mus musculus]. score=8.434e-37	-0.0694545	0.0658485	0.291535	564.399	480.985	6.15547	5.15476	665	563.35	660.5	566	45.2256	40.7468
1564	1322	1	(+)eQC-37	eQC		-0.0115987	0.585927	0.984206	32.0115	31.1678	1.39655	2.20299	159.911	89.6964	158.5	89	9.90368	11.6789
1565	1370	0	A_43_P12617	NM_031623	Rattus norvegicus growth factor receptor bound protein 14 (Grb14), mRNA.	0.122174	0.342017	0.720929	47.2927	62.6569	1.65691	1.97971	176.293	118	176.5	118	12.3644	10.6045
1566	1371	0	A_43_P16774	AI412322	similar to Translation of nuc:AF356876_1 Mus musculus acetyl CoA transferase-like protein mRNA, complete cds; ACTL. score=3.611e-132	-0.0492619	0.0925271	0.594445	263.062	234.853	3.04313	3.7277	388.082	295.59	391	297	22.7715	27.6643
1567	1372	0	A_42_P738153	293840_Rn	similar to Mouse clone RP24-137J17, complete sequence.	0.0540564	0.109002	0.61995	184.382	208.821	2.53079	3.58218	311.984	266.094	317	263.5	19.3099	26.598
1568	1373	0	A_43_P12367	NM_023956	Rattus norvegicus soluble guanylyl cyclase alpha2 subunit (Gucy1a2), mRNA.	0.0243076	0.411542	0.952901	43.9293	46.4582	1.66803	2.23551	173.095	103.333	172	105	13.2333	12.9553
1569	1374	0	A_42_P488600	216199_Rn	similar to Mouse DNA sequence from clone RP23-333M1 on chromosome 11, complete sequence.	-0.0310989	0.27117	0.908695	71.9236	66.9534	1.98699	2.08046	202.983	122.847	202	121	15.4088	11.8392
1570	1375	0	A_43_P13868	AW672640	unknown function	-0.0421823	0.19378	0.827677	104.121	94.4834	1.96458	2.38366	235.448	150.103	237	149	14.4637	14.7431
1571	1322	1	(+)eQC-37	eQC		0.029191	0.589377	0.960498	30.3579	32.4686	1.55645	2.08844	157.963	90.7963	156.5	91.5	11.4067	10.6033
1572	1376	0	A_42_P735428	409541_Rn	similar to Mouse, clone IMAGE:2647796, mRNA.	-0.388497	0.0846793	4.47821e-06	501.668	205.078	4.53586	3.413	619.067	270.317	622	270	33.9615	25.4815
1573	1377	0	A_43_P12094	NM_021669	Rattus norvegicus ghrelin precursor (LOC59301), mRNA.	0.0817286	0.0593494	0.168489	815.449	984.295	4.57522	7.95274	888.932	1110.03	893	1116	32.174	64.4836
1574	1378	0	A_43_P13247	NM_134370	Rattus norvegicus exchange factor for ARF6 (EFA6), mRNA.	0.0566568	0.261515	0.828482	67.497	76.9026	1.87	2.7814	197.767	131.917	196.5	132.5	14.3378	17.5135
1575	1379	0	A_43_P17030	CB606268	similar to Translation of nuc:AJ314858_2 Mus musculus P4ha2 gene for Prolyl 4-hydroxylase alpha IIa subunit and Prolyl 4-hydroxylase alpha IIb subunit; transcript a. score=2.439e-48	0.0612252	0.225844	0.786318	78.3735	90.239	1.68734	2.60539	208.754	144.934	208	141	12.3823	16.582
1576	1380	0	A_42_P724510	297609_Rn	similar to Mouse mammalian ependymin related protein-2 (MERP2) gene, complete cds.	-0.0475542	0.077258	0.538208	361.352	323.874	3.33904	4.04743	478.298	391.877	477	392	23.7156	30.0221
1577	1381	0	A_43_P19012	CB545028	similar to Translation of nuc:BC004612_1 Mus musculus, clone MGC:7980 IMAGE:3585402, mRNA, complete cds. score=1.33e-88	0.250294	0.224518	0.264933	62.8871	111.907	1.97415	2.90907	191.655	164.517	191	166	14.8425	18.4602
1578	1322	1	(+)eQC-37	eQC		0.0310186	0.637139	0.961171	28.0046	30.0779	1.22636	1.90357	155.218	88.7455	155	91	7.89911	9.224
1579	1382	0	A_43_P13879	AA964690	unknown function	0.129772	0.668749	0.846135	23.7247	31.987	1.46551	1.99901	150.164	90.3607	150	89	11.1358	10.5183
1580	1383	0	A_42_P809575	262154_Rn	similar to Kelch motif containing protein~data source:Pfam, source key:PF01344, evidence:ISS~putative	0.053421	0.0753847	0.478545	339.059	383.439	3.02318	4.45189	455.049	453.803	452	456	21.8788	34.4963
1581	1384	0	A_42_P749154	287254_Rn	similar to Mouse, RIKEN cDNA 4930435G24 gene, clone MGC:25937 IMAGE:4236212, mRNA, complete cds.	0.194988	0.131233	0.137328	123.775	193.918	2.13248	3.58976	251.741	248.482	252	250	14.7369	24.0414
1582	1385	0	A_43_P17406	CB606365	similar to Translation of nuc:BC025626_1 Mus musculus, vacuolar protein sorting 16 (yeast homolog), clone MGC:38119 IMAGE:5320572, mRNA, complete cds. score=9.368e-116	0.0230165	0.123365	0.851996	162.703	171.559	2.4455	3.37948	291.617	227.983	289.5	229.5	18.207	23.8445
1583	1386	0	A_43_P17661	CA513479	similar to Translation of nuc:BC006664_1 Mus musculus, Similar to RIKEN cDNA 3110039B05 gene, clone IMAGE:3499233, mRNA, partial cds. score=8.089e-41	0.21378	0.0773731	0.0057277	278.516	455.648	2.89359	4.44311	395.839	526.946	394.5	526.5	19.9707	32.9536
1584	1387	0	A_43_P19890	BF522086	unknown function	0.185942	0.205374	0.365265	74.8553	114.859	1.81967	2.6848	204.115	168.164	201	167	13.5439	17.3946
1585	1322	1	(+)eQC-37	eQC		0.0232549	0.654612	0.971661	27.4988	29.0113	1.40058	1.92028	154.625	87.8393	154	88	9.96642	9.44222
1586	1388	0	A_42_P699162	205377_Rn	Rattus norvegicus ruvB-like protein 1 (Ruvbl1), mRNA.	0.274535	0.0864617	0.00149722	211.297	397.583	2.69845	5.17674	333.164	461.377	332	461	19.602	39.6847
1587	1389	0	A_43_P14836	AA957417	unknown function	0.0304032	0.236202	0.897581	77.4646	83.0819	1.82669	2.59076	208.119	138.136	207	136	13.6256	16.109
1588	1390	0	A_43_P23208	BF559864	unknown function	0.100172	0.335427	0.765215	49.5321	62.3819	1.59914	2.31587	178.772	117.842	178	116	11.6451	13.1906
1589	1391	0	A_42_P755915	377835_Rn	similar to Mouse DNA sequence from clone RP23-113G7 on chromosome 4, complete sequence.	0.0827362	0.0961705	0.389619	213.336	258.107	3.08049	3.59852	338.787	317.443	339	312	23.1985	26.4931
1590	1392	0	A_42_P644877	228493_Rn	similar to Translation of nuc:AK003630_1 Mus musculus 18 days embryo cDNA, RIKEN full-length enriched library, clone:1110012F10, full insert sequence; putative. score=4.704e-42	0.0745598	0.0609975	0.221579	674.137	800.401	4.51596	6.90798	760.729	908.237	755	901	31.9816	55.459
1591	1393	0	A_43_P20360	CB545696	similar to Translation of nuc:BC018179_1 Mus musculus, Similar to ubiquitin specific protease 1, clone MGC:25528 IMAGE:3585191, mRNA, complete cds. score=2.595e-38	0.123274	0.656865	0.851135	24.347	32.3385	1.53831	1.89075	150.902	90.6557	150	90	11.9439	9.60188
1592	1322	1	(+)eQC-37	eQC		0.0931659	0.792516	0.906419	20.8966	25.8966	1.39541	1.78637	146.724	85.2931	146.5	85	10.0207	8.53272
1593	1394	0	A_43_P17199	CB606302	similar to Translation of nuc:AK014794_1 Mus musculus 0 day neonate head cDNA, RIKEN full-length enriched library, clone:4833444M15, full insert sequence; putative. score=2.324e-41	0.111944	0.332644	0.736473	49.2627	63.7474	1.53769	2.52539	178.431	119.069	177.5	117	11.0978	14.9124
1594	1395	0	A_43_P11541	NM_012740	Rattus norvegicus Tyrosine hydroxylase (Th), mRNA.	0.256272	0.102317	0.0122561	161.97	292.217	2.65107	4.88732	287.603	349.328	286.5	343	19.2226	35.589
1595	1396	0	A_43_P17820	CB548018	similar to Translation of nuc:BC028996_1 Mus musculus, clone IMAGE:5356037, mRNA, partial cds. score=6.812e-61	0.0506885	0.121241	0.675889	161.103	181.047	2.34763	3.12337	289.695	237.356	292	238	17.1718	21.6825
1596	1397	0	A_42_P530354	292790_Rn	similar to Mouse regulator of G-protein signaling Z2 (Rgsz2) mRNA, complete cds.	0.0422316	0.230307	0.854507	78.4808	86.4958	1.8763	2.50785	209.036	141.4	210	139	13.5783	14.9797
1597	1398	0	A_42_P534782	217795_Rn	UI-R-A0-bf-b-08-0-UI.s1 UI-R-A0 Rattus norvegicus cDNA clone UI-R-A0-bf-b-08-0-UI 3 similar to gb|AA245720|AA245720 mx30b03.r1 Soares mouse NML Mus musculus cDNA clone 681677 5, mRNA sequence.	-0.0515779	0.0626578	0.410412	669.268	594.322	5.56988	7.06063	760.098	686.77	751	679	40.752	57.2953
1598	1399	0	A_43_P17834	CB606301	similar to Protein:NP_001083 active breakpoint cluster region-related protein, isoform b [Homo sapiens]. score=2.362e-115	0.126336	0.535401	0.81346	29.8162	39.8831	1.52709	1.98226	157.236	97.1636	157	98	11.167	9.91027
1599	1322	1	(+)eQC-37	eQC		0.169833	0.790341	0.829856	19.1011	28.2418	1.21719	1.92303	144.61	87.2881	143	86	8.0065	9.7822
1600	1400	0	A_42_P836609	340833_Rn	similar to Mouse clone RP23-3L20, complete sequence.	0.155007	0.177164	0.381611	91.3539	130.537	2.04449	3.20765	220.656	184.328	219	186	15.4185	21.8088
1601	1401	0	A_43_P12930	NM_053778	Rattus norvegicus importin 13 (Imp13), mRNA.	0.0627952	0.101183	0.534857	202.447	233.941	2.5912	3.68158	328.949	292.288	328	290	18.882	26.5395
1602	1402	0	A_43_P17814	CB606312	similar to Protein:NP_064652 Kaiso protein; zinc finger transcription factor Kaiso [Mus musculus]. score=3.389e-71	0.14672	0.129407	0.256885	133.077	186.562	2.30104	3.215	261.317	241.667	259.5	242.5	17.0189	22.4497
1603	1403	0	A_42_P819842	326346_Rn	similar to Protein:NP_081527 RIKEN cDNA 2010107G23 [Mus musculus]. score=1.235e-14	0.0715513	0.153242	0.640559	118.69	139.947	2.23548	2.79362	248.197	195.049	247	193	16.8837	18.9204
1604	1404	0	A_42_P713996	204292_Rn	unknown function	0.268212	0.242966	0.269632	56.5366	104.844	1.89217	2.7185	185.121	157.397	184.5	156	14.2054	16.8668
1605	1405	0	A_43_P11054	AA924839	unknown function	0.119914	0.365311	0.742722	44.3214	58.4153	1.65104	2.31249	173.136	114.051	173	114	12.492	13.28
1606	1322	1	(+)eQC-37	eQC		0.259408	0.887637	0.770099	15.206	27.6326	1.38545	1.80566	139.909	86.9273	139	88	9.54768	8.57614
1607	1406	0	A_43_P22211	CB544714	similar to Protein:NP_067365 sal-like 1 (Drosophila) [Mus musculus]. score=3.763e-29	0.106271	0.695922	0.87863	23.445	29.9448	1.39492	2.1108	149.821	88.6429	149.5	88	9.89602	10.9618
1608	1407	0	A_42_P811170	291645_Rn	similar to Protein:NP_080161 RIKEN cDNA 2410018M14 [Mus musculus]. score=6.971e-52	0.498248	0.494654	0.313808	20.0767	63.2324	1.44467	2.53543	145.741	117.069	143.5	117	10.5541	14.4524
1609	1408	0	A_43_P13464	CB547780	unknown function	0.127766	0.588768	0.828204	27.0409	36.29	1.49694	1.96844	154.05	94.0333	153	93	11.3756	10.1947
1611	1409	0	A_42_P804387	297441_Rn	Rattus norvegicus GPI-anchored metastasis-associated protein homolog (C4.4a), mRNA.	0.049185	0.078545	0.531183	312.674	350.169	2.78282	4.22867	431.103	417.655	427.5	414.5	19.5616	31.643
1612	1410	0	A_42_P738808	287787_Rn	similar to Mouse DNA sequence from clone RP23-374N19 on chromosome 4, complete sequence.	0.142768	0.359976	0.69166	43.7751	60.8128	1.62184	2.25303	172.458	116.186	173	118	12.1731	12.8338
1613	1322	1	(+)eQC-37	eQC		0.220512	0.856507	0.796828	16.5494	27.4976	1.47304	2.20888	141.526	86.7544	140	84	10.714	11.9497
1614	1411	0	A_43_P17741	CB545166	similar to Translation of nuc:BC025647_1 Mus musculus, Similar to spindle pole body protein, clone IMAGE:5324982, mRNA, partial cds. score=3.791e-85	-0.00124193	0.344796	0.997126	54.2167	54.0618	1.57046	2.42551	184.246	110.475	184	110	11.7738	14.4714
1615	1412	0	A_43_P16931	AI011311	similar to Protein:NP_076085 equilibrative nucleoside transporter 3 [Mus musculus]. score=6.088e-110	0.187043	0.108097	0.0835714	160.914	247.535	2.54386	3.5907	287.61	304	288	301	18.6242	25.6401
1616	1413	0	A_43_P22229	CB547467	similar to Translation of nuc:AL834264_1 Homo sapiens mRNA; cDNA DKFZp761O027 (from clone DKFZp761O027); unknown protein. score=3.101e-52	0.327371	1.25882	0.794816	9.81873	20.8654	1.26041	2.03855	133.333	81.5833	133.5	82	8.12752	11.35
1617	1414	0	A_43_P19714	CB547545	similar to Protein:NP_005914 MAP/ERK kinase kinase 5; apoptosis signal regulating kinase [Homo sapiens]. score=4.669e-14	0.0755523	0.372833	0.839413	45.7584	54.4531	1.34627	2.24249	174.86	110.544	174	111	9.0661	12.493
1618	1415	0	A_43_P20367	CB548470	similar to Translation of nuc:AL133109_1 Homo sapiens mRNA; cDNA DKFZp566N1047 (from clone DKFZp566N1047); partial cds; similarity to KIAA0029. score=2.38e-16	0.108119	0.0875138	0.216661	241.251	309.449	2.67326	3.55142	364.222	371.667	364.5	371	18.3444	24.8937
1619	1416	0	A_42_P533192	204625_Rn	unknown function	0.117518	0.225447	0.60218	73.482	96.3162	2.04609	2.2336	203.345	150.436	203	151	15.1061	12.9196
1620	1322	1	(+)eQC-37	eQC		0.175678	0.878118	0.841432	17.0605	25.5665	1.43463	1.80641	142.1	85.1333	146	83.5	10.5456	8.94516
1621	1417	0	A_42_P820878	219301_Rn	similar to Protein:NP_080269 RIKEN cDNA 2510025F08 [Mus musculus]. score=9.287e-27	0.174302	0.796325	0.826741	18.8533	28.1637	1.47164	2.15579	144.311	87.2295	144	87	11.1319	11.8707
1622	1418	0	A_43_P23373	BM384504	unknown function	0.0172581	0.449021	0.969341	40.5335	42.1767	1.49756	1.98317	169.421	99.4386	170	99	10.9086	10.2417
1623	1419	0	A_43_P21415	CB546767	similar to Protein:NP_663433 similar to CG8726 gene product [Mus musculus]. score=2.131e-59	0.204403	0.236736	0.387906	62.8475	100.622	1.99917	2.53511	191.95	153.867	191	153.5	15.4288	15.7958
1624	1420	0	A_43_P21766	CB544586	similar to Translation of nuc:BC026621_1 Mus musculus, clone IMAGE:4981388, mRNA, partial cds. score=4.965e-47	0.142161	0.123026	0.247871	142.509	197.698	2.28539	3.15373	270.534	253.138	268	253	16.5097	21.7049
1625	1421	0	A_42_P764413	297320_Rn	similar to Mouse Magoh mRNA, complete cds.	-0.0364451	0.106872	0.73309	210.13	193.216	2.74684	2.87444	338.066	251.311	335	249	20.6687	20.3286
1626	1422	0	A_42_P453334	203991_Rn	similar to Mouse, clone MGC:38189 IMAGE:5322451, mRNA, complete cds.	0.25155	0.153712	0.101734	95.8357	171.032	2.06391	3.43063	223.983	224.224	227.5	223	14.9367	23.3141
1627	1322	1	(+)eQC-37	eQC		0.0952165	0.483824	0.843984	34.2899	42.6955	1.76018	2.75642	162.315	99.7222	161	95.5	13.3273	15.5617
1629	1423	0	A_43_P18260	CB548103	similar to GCGPROT:Q9WVC9 HUNTINGTON YEAST PARTNER C. score=6.362e-33	0.150105	0.632708	0.812468	24.4767	34.5826	1.26808	2.18076	151.051	92.5593	152	90	8.68892	11.7961
1630	1424	0	A_42_P648055	297920_Rn	Rat gene for TIS11, complete cds.	-0.128248	0.205248	0.532074	107.809	80.2433	1.73163	2.39834	240.169	136.576	237	136	12.457	14.8721
1631	1425	0	A_43_P11316	BQ211844	unknown function	-0.100804	0.0591173	0.0881655	1072.33	850.205	6.47189	6.23609	1128.21	969.475	1127	964	46.8	51.2922
1632	1426	0	A_42_P610549	296282_Rn	similar to mouse hypothetical protein FLJ20731, clone MGC:18737 IMAGE:3985764, mRNA, complete cds.	0.00761019	0.542604	0.98881	33.837	34.4352	1.51591	2.28344	161.983	92.5254	163	92	11.4508	12.6455
1633	1427	0	A_43_P14232	NM_053371	Rattus norvegicus fractured callus expressed transcript 1 (Fxc1), mRNA.	0.0078171	0.158336	0.960624	123.07	125.305	2.18999	2.94861	253.276	180.879	256	179.5	16.1221	19.5763
1634	1322	1	(+)eQC-37	eQC		0.0823241	0.848974	0.922751	19.7538	23.8767	1.43048	1.92099	145.304	83.6429	143.5	83	10.1783	9.564
1635	1428	0	A_43_P18561	AI029751	similar to Translation of nuc:BC018214_1 Homo sapiens, clone IMAGE:3862699, mRNA, partial cds. score=7.357e-52	0.117281	2.20169	0.957518	7.29199	9.55271	1.66657	1.48607	123	72.7627	123	71	10.4634	8.14807
1636	1429	0	A_42_P759184	220359_Rn	similar to Translation of nuc:X86455_1 C.longicaudatus mRNA for DNA topoisomerase II beta (DC-3F cell line). score=1.249e-39	-0.139354	0.133286	0.295779	178.394	129.427	3.08657	2.45484	309.185	186.722	311	187.5	22.6608	15.4693
1637	1430	0	A_43_P16779	BQ211646	unknown function	0.287229	0.279338	0.303833	47.6529	92.3248	1.56947	2.33472	175.902	145.115	178	146	11.509	14.0417
1638	1431	0	A_42_P549562	205014_Rn	Rattus norvegicus Insulin-like growth factor binding protein 1 (Igfbp1), mRNA.	0.0451799	0.109588	0.680141	184.91	205.183	2.41105	3.89213	312.633	262.45	315	259	17.6731	28.1674
1639	1432	0	A_42_P514244	298596_Rn	Rattus norvegicus dual-specificity tyrosine-(Y)-phosphorylation regulated kinase 1a (Dyrk1a), mRNA.	0.0689659	0.353825	0.845459	48.6536	57.0271	1.60046	2.5278	177.983	112.966	178	114	11.9258	14.9735
1640	1433	0	A_43_P16711	CB545353	similar to Translation of nuc:AF015191_1 Mus musculus clone ET8 ET putative translation product (ET) mRNA, partial cds; similar to the Homo sapiens clone ET16 putative translation product, encoded by GenBank Accession Number AF015184. score=3.706e-126	0.0766447	0.0940476	0.415097	222.182	265.066	2.1979	4.26603	347.177	324.984	346	323.5	15.7319	32.1678
1641	1322	1	(+)eQC-37	eQC		0.0256735	0.683661	0.970044	26.2486	27.8471	1.15907	2.00171	153.14	86.8597	154	87	7.20228	10.1918
1642	1434	0	A_43_P21841	CB547134	similar to Protein:NP_058087 syndecan binding protein; syntenin; syndecan interacting protein [Mus musculus]. score=3.629e-14	-0.141027	0.103789	0.174214	247.817	179.103	3.21011	2.52	375.933	238.167	374	241	24.3031	17.3285
1643	1435	0	A_42_P567871	294450_Rn	similar to Mouse DNA sequence from clone RP23-137E3 on chromosome X, complete sequence.	-0.0366316	0.10955	0.738091	203.246	186.806	2.46856	3.16951	331.517	244.617	331	244	18.171	22.4711
1644	1436	0	A_43_P10770	AA923988	unknown function	-0.0461492	0.0982833	0.638674	239.253	215.133	3.05634	3.80382	365.75	274.567	366	275.5	22.8745	27.8272
1645	1437	0	A_43_P18401	AM:ARGI1-051504-CYA	cds; Start codon is not identified. hh04104 cDNA clone for KIAA1529 has 166-bp, 127-bp and 224-bp deletions at the positions between 855 and 1022, between 3142 and 3270, and between 3758 and 3983 of the sequence of KIAA1529, respectively.. score=1.68e-48	0.104885	0.0672426	0.118805	436.658	555.939	3.5615	6.27097	543.283	639.7	545	631	25.4972	49.7347
1646	1438	0	A_43_P15314	NM_031075	Rattus norvegicus purinergic receptor P2X ligand-gated ion channel, 3 (P2rx3), mRNA.	0.0650903	0.265043	0.806004	65.9026	76.5584	1.67649	2.44417	196.07	131.526	195	131	12.1109	14.5161
1647	1439	0	A_43_P13056	NM_057193	Rattus norvegicus interleukin 10 receptor, alpha (Il10ra), mRNA.	-0.0605295	0.159562	0.70443	131.949	114.782	2.26856	2.2528	262.85	170.917	261	174.5	17.1265	14.3093
1648	1322	1	(+)eQC-37	eQC		-0.0497806	0.618155	0.935815	31.6759	28.2454	1.42331	2.05636	159.546	87.2	161	87	10.1175	10.441
1649	1440	0	A_43_P20758	CB546077	similar to Translation of nuc:BC026446_1 Mus musculus, clone IMAGE:4459572, mRNA, partial cds. score=5.897e-10	-0.0103477	0.106122	0.922323	205.839	200.993	2.66955	3.40515	333.508	259.016	331	258	19.9897	24.6316
1650	1441	0	A_43_P21405	CB546757	similar to Translation of nuc:AE003725_23 Drosophila melanogaster genomic scaffold 142000013386035 section 50 of 105, complete sequence; CG5237 gene product. score=1.042e-07	0.0288114	0.148359	0.846018	129.461	138.341	2.35218	2.57423	259.203	193.949	259	195	17.5792	16.9364
1651	1442	0	A_42_P710472	220081_Rn	similar to Mouse, clone IMAGE:4924122, mRNA.	-0.14856	0.396438	0.707855	55.4478	39.3843	1.72378	2.08939	186.311	97.3115	185	96	13.5641	11.6082
1652	1443	0	A_43_P20341	CB545676	similar to GCGPROT:P81128 GAP-ASSOCIATED PROTEIN P190. score=6.573e-58	0	2.4545	1	7.17236	7.85549	1.64162	1.53483	124.034	69.8793	123	71	10.3973	8.32472
1653	1444	0	A_43_P17635	AW140661	similar to Protein:NP_084086 RIKEN cDNA 2010002I23 [Mus musculus]. score=7.785e-84	-0.0348213	0.417736	0.933568	46.3083	42.7403	1.41218	2.21536	175.909	100.091	175	101	9.73971	11.9354
1654	1445	0	A_43_P22507	AW528587	unknown function	0.186927	0.26612	0.48242	56.7373	87.256	1.59238	2.88804	185.839	141	186	143	11.1808	17.6563
1655	1322	1	(+)eQC-37	eQC		0.0466822	0.64382	0.942197	27.2095	30.2972	1.60644	1.91258	154.281	88.9298	151	89	12.2602	9.46395
1656	1446	0	A_43_P12148	NM_022183	Rattus norvegicus topoisomerase (DNA) 2 alpha (Top2a), mRNA.	0.264606	0.644835	0.681552	20.8364	38.3203	1.47785	2.30478	146.754	95.7193	146	95	10.8994	12.5339
1657	1447	0	A_43_P19094	CB548242	similar to Protein:NP_083277 RIKEN cDNA 9130013K24 [Mus musculus]. score=4.535e-58	-0.0251927	0.0905025	0.780732	264.764	249.842	2.43958	3.7202	389.083	311.083	388	313	17.4689	27.4568
1658	1448	0	A_43_P11852	NM_017183	Rattus norvegicus interleukin 8 receptor, beta (Il8rb), mRNA.	0.0718335	0.108282	0.507077	182.343	215.141	2.44976	3.47725	309.754	272.377	308	276	18.1316	25.1523
1659	1449	0	A_43_P20562	CB545876	similar to Protein:NP_076304 Nori-2 protein [Mus musculus]. score=5.049e-47	0.209795	0.128186	0.101706	125.323	203.154	2.41199	3.44144	253.094	257.698	254	256	16.8993	22.7863
1660	1450	0	A_43_P19121	AM:ARGI1-031042-CYA	similar to Translation of nuc:AX468121_1 Sequence 11 from Patent WO0246410; unnamed protein product. score=4.561e-38	0.0917632	0.636849	0.88543	26.0836	32.2204	1.51451	2.17909	152.949	90.5593	153	89	11.4868	11.7829
1661	1451	0	A_42_P670452	203786_Rn	unknown function	0.0405413	0.209891	0.846838	86.8291	95.325	1.98022	2.13101	217.397	150.172	216	149	14.7588	12.5672
1662	1322	1	(+)eQC-37	eQC		-0.042483	0.613378	0.944782	31.662	28.7115	1.49932	2.02159	159.526	87.5965	158	87	11.1229	10.3542
1663	1452	0	A_43_P11147	AA925374	unknown function	0.0600009	0.194552	0.757773	92.1445	105.796	2.0214	2.69381	222.458	160.458	222	162	15.1286	17.2989
1664	1453	0	A_43_P11383	BF566686	unknown function	-0.0358075	0.686717	0.958415	28.044	25.8245	1.62285	2.28593	155.259	85.1482	155	86	12.0958	12.0665
1666	1454	0	A_43_P19068	CB545073	21.1 Contains the 3 part of the ATRX (alpha thalassemia/mental retardation syndrome X-linked (RAD54 (S. cerevisiae) homolog)) gene, ESTs, STSs and GSSs, complete sequence; match: proteins: Sw:Q61687 Sw:P46100 Tr:Q92698 Tr:P70270 Sw:P41410. score=1.931e-71	0.0948708	0.387707	0.806691	42.9703	53.4612	1.71937	2.17791	171.786	109.554	168.5	110	12.9231	11.8397
1667	1455	0	A_42_P532103	216407_Rn	Rattus norvegicus calpactin I heavy chain (Anxa2), mRNA.	0.0280621	0.375158	0.940373	48.0701	51.2787	1.62047	2.20873	177.544	107.772	177	108	11.9956	12.2256
1668	1456	0	A_43_P12645	NM_031714	Rattus norvegicus heat-responsive protein 12 (Hrsp12), mRNA.	-0.223421	0.370565	0.546562	64.4052	38.5035	1.86694	2.11138	196.356	96.6949	194	98	14.7037	11.6667
1669	1322	1	(+)eQC-37	eQC		-0.0682422	0.621857	0.912616	32.1473	27.4728	1.49121	2.049	160.105	86.5439	161	86	11.0384	10.5696
1670	1457	0	A_42_P616545	204148_Rn	similar to Mouse DNA sequence from clone RP23-92G13 on chromosome 13, complete sequence.	-0.0102322	0.0743914	0.8906	374.531	365.81	3.28715	5.37346	489.211	436.526	486	438	23.1661	40.6637
1671	1458	0	A_43_P17185	CB605679	similar to Translation of nuc:AF273673_1 Mus musculus RANBP9 isoform 2 (Ranbp9) mRNA, complete cds. score=4.79e-59	0.0201475	0.375546	0.957215	48.4625	50.7637	1.57767	2.19865	178	107.322	180	105	11.7576	12.3574
1672	1459	0	A_43_P22090	CB547344	similar to Translation of nuc:BC031135_1 Mus musculus, Similar to FYVE-finger-containing Rab5 effector protein rabenosyn-5, clone MGC:37205 IMAGE:4971294, mRNA, complete cds. score=1.209e-35	0.0647157	0.130536	0.620057	144.638	167.88	2.36351	3.25336	273.525	223.678	273	226	17.4409	22.5407
1673	1460	0	A_43_P19726	BF290558	similar to Translation of nuc:AB052292_1 Mus musculus mRNA for testis serine protease2, complete cds. score=7.256e-36	0.176544	0.0690223	0.0105343	385.861	579.394	3.69706	5.1335	495.052	662.793	495.5	664	26.1637	39.693
1674	1461	0	A_43_P15769	X90475.1	R.norvegicus mRNA for muscle C-protein.	0.0390947	0.214528	0.855398	84.9596	92.9624	1.80701	2.84987	215.55	147.833	217	145	13.379	18.442
1675	1462	0	A_42_P843644	296701_Rn	unknown function	-0.0887073	0.74451	0.905158	27.4391	22.3698	1.33286	2.14094	154.492	82.2542	153	82	9.42552	11.514
1676	1322	1	(+)eQC-37	eQC		0.0136979	0.732705	0.985084	24.8236	25.619	1.35616	1.94946	151.421	85	152	84	9.53555	9.78884
1677	1463	0	A_42_P692798	216622_Rn	Rattus norvegicus Tspan-2 protein (Tspan-2), mRNA.	-0.440562	0.123362	0.00035521	281.665	102.134	3.3458	2.36464	415.226	161.435	413.5	163.5	26.3006	15.9709
1678	1464	0	A_43_P21049	CB546358	similar to Protein:NP_032909 plexin A3; plexin 3 [Mus musculus]. score=3.874e-52	-0.0871759	0.153781	0.570794	141.893	116.087	2.16814	2.64283	272.895	172.544	274	174	15.7329	17.1121
1679	1465	0	A_43_P18288	CB545184	novel gene similar to ARC21 encoding the Arp2/3 protein complex subunit p21-Arc, a CpG island, ESTs, STSs and GSSs, complete sequence; continues in clone dJ155G6 (Em:AL121903) as dJ155G6.2.1 match: proteins: Sw:P55060 Tr:Q9PTU3 Tr:Q9XZU1. score=2.494e-52	-0.0216552	0.416592	0.958543	45.746	43.5209	1.6914	1.98812	175.246	100.77	174	101	13.2811	10.7166
1680	1466	0	A_42_P672086	293869_Rn	Rattus norvegicus protease activated receptor 3 mRNA, complete cds.	-0.000780987	0.216593	0.997123	88.0626	87.9044	1.74485	2.52606	219.053	143.158	221	143	12.4591	15.5067
1681	1467	0	A_43_P17616	CB605918	similar to Translation of nuc:BC032289_1 Mus musculus, clone IMAGE:5368380, mRNA, partial cds. score=3.514e-80	0.194879	0.679852	0.774381	21.5522	33.7575	1.323	2.24172	147.593	91.8644	148	91	9.33684	12.272
1682	1468	0	A_42_P463784	204333_Rn	similar to mouse BCL2-associated athanogene 5, clone IMAGE:5251123, mRNA, partial cds.	-0.127256	0.0761479	0.0946891	414.212	309.006	3.41592	4.25823	529.066	377.82	528	378	25.0632	32.8935
1683	1322	1	(+)eQC-37	eQC		0.049066	0.638207	0.938718	27.374	30.6482	1.13021	1.84956	154.474	89.2281	156	90	6.82983	8.93831
1684	1469	0	A_43_P18212	CB548088	similar to Protein:NP_005500 Dmx-like 1 [Homo sapiens]. score=1.678e-49	0.254273	0.759769	0.737873	17.8951	32.1372	1.50127	2.22778	143.217	90.5667	144	92	11.3915	12.3142
1685	1470	0	A_43_P23282	BF565443	unknown function	0.0325902	0.217993	0.881158	84.1487	90.7063	1.6599	2.6531	214.807	145.649	216	145	11.6411	16.4615
1686	1471	0	A_42_P797303	217835_Rn	similar to Similar to Human C219-reactive peptide (L34688)	-0.00781592	0.135573	0.954027	150.188	147.509	2.33191	2.73917	279.845	203.759	277.5	207	17.0837	18.2692
1687	1472	0	A_43_P14771	NM_019156	Rattus norvegicus vitronectin (Vtn), mRNA.	-0.169301	0.289619	0.558841	78.3567	53.061	1.76859	1.87637	210.741	110.207	210.5	110	13.2686	9.93975
1688	1473	0	A_43_P15041	BE113476	unknown function	-0.127034	0.136795	0.353072	170.431	127.208	2.4396	2.32738	301.246	184.328	302	185	18.4974	15.3338
1689	1474	0	A_43_P15077	BF418994	unknown function	0.0202555	0.217494	0.925799	85.5697	89.6552	1.89172	2.44063	216.349	144.714	215	145	14.5792	15.6023
1690	1322	1	(+)eQC-37	eQC		0.113617	0.716207	0.873955	22.5772	29.3283	1.33102	1.87547	148.783	88.1333	149	87	9.49771	9.40874
1691	1475	0	A_43_P10996	AA817814	unknown function	-0.387433	0.0682622	1.38156e-08	1153.25	472.596	9.93779	3.84854	1214.37	562.281	1207	564	70.6712	29.6875
1692	1476	0	A_43_P18936	CB606324	similar to Protein:NP_064367 Rab5 exchange factor; Ras negative regulator Rabex-5/Rin2 [Mus musculus]. score=5.148e-50	0.358202	0.683998	0.600495	17.4122	39.7243	1.31189	2.36815	142.696	96.9286	142.5	96	8.96441	12.9036
1693	1477	0	A_43_P22207	CB547450	similar to Translation of nuc:AK023759_1 Homo sapiens cDNA FLJ13697 fis, clone PLACE2000172; unnamed protein product. score=3.622e-65	0.206969	1.06352	0.8457	13.5435	21.8123	1.3506	1.68392	137.78	82.1695	137	82	9.309	7.96794
1694	1478	0	A_42_P727136	296501_Rn	similar to Mouse, Rac GTPase-activating protein 1, clone MGC:11396 IMAGE:3602242, mRNA, complete cds.	0.00861272	0.586866	0.988291	31.225	31.8505	1.40268	1.90099	158.984	90.2742	160	89	10.492	9.7882
1695	1479	0	A_42_P588944	221392_Rn	Rattus norvegicus Matrix Gla protein (Mgp), mRNA.	-0.250414	0.180277	0.164816	142.326	79.9593	2.24142	2.03599	275.965	137.263	276	137	16.7203	11.9336
1696	1480	0	A_43_P21200	CB546535	otein:NP_056092 ubiquitin-protein ligase NEDD4-like; neural precursor cell expressed, developmentally down-regulated gene 4-like; potential epithelial sodium channel regulator; homolog of yeast ubiquitin-protein ligase Rsp5 [Homo sapiens]. score=2.341e-42	0.0777385	0.180309	0.666366	98.1043	117.335	1.71816	2.7987	228.113	171.903	228	174	12.4019	18.7369
1697	1322	1	(+)eQC-37	eQC		0.166526	0.883967	0.850575	17.1383	25.1474	1.19918	1.9064	142.183	84.7833	141	84.5	7.75797	9.81885
1698	1481	0	A_43_P10370	BF418961	unknown function	-0.0245662	0.0559379	0.660539	2273.89	2148.83	10.5103	14.859	2192.25	2423.64	2178	2415	71.2252	121.899
1699	1482	0	A_43_P14185	NM_017192	Rattus norvegicus endothelial differentiation, sphingolipid G-protein-coupled receptor, 5 (Edg5), mRNA.	-0.103627	0.150416	0.490865	148.327	116.84	3.9136	2.94423	279.39	173.492	272	173	30.9644	19.8263
1700	1483	0	A_43_P14597	AA850867	similar to Protein:NP_036022 sarcoglycan, gamma (35kD dystrophin-associated glycoprotein) [Mus musculus]. score=3.114e-43	-0.0333158	0.335368	0.920867	57.8691	53.5958	1.66803	2.00908	188.295	110.164	188	111	12.7676	11.1508
1701	1484	0	A_43_P21922	CB547202	similar to Translation of nuc:BC010843_1 Mus musculus, Similar to mosaic serine protease, clone IMAGE:3490022, mRNA, partial cds. score=2.721e-17	0.0215385	0.105118	0.837651	201.05	211.272	2.20817	3.1223	328.383	269.233	329	268	15.8126	22.1997
1702	1485	0	A_42_P734649	202855_Rn	Rattus norvegicus similar to RIKEN cDNA 1110002C08 [Mus musculus] (LOC303333), mRNA.	-0.0431372	0.117965	0.714605	185.842	168.27	2.08433	2.82215	314.952	225.468	311	223	15.1716	19.8401
1703	1486	0	A_42_P559750	199687_Rn	insulin-like growth factor I {exon 6} [rats, Genomic/mRNA, 7224 nt].	0.0779393	0.674189	0.907966	25.0364	29.9578	1.46926	2.1088	151.712	88.6441	149	87	10.9922	11.2292
1704	1322	1	(+)eQC-37	eQC		0.0749924	0.739929	0.919272	22.8784	27.1905	1.45256	2.18526	149.119	86.339	148	86	10.7817	11.8592
1705	1487	0	A_43_P14175	NM_012839	Rattus norvegicus cytochrome c, somatic (Cycs), mRNA.	-0.186303	0.101323	0.0659594	271.293	176.659	3.62258	3.13728	399.147	236.295	399	235	27.8531	22.6232
1706	1488	0	A_42_P576996	379016_Rn	similar to Mouse DNA sequence from clone RP23-390D17 on chromosome 11, complete sequence.	0.000958085	0.0899328	0.9915	259.45	260.023	2.89206	3.80792	383.524	321.381	385	320	21.7737	28.8771
1707	1489	0	A_43_P20848	CB546175	similar to Protein:NP_062390 beta-site APP-cleaving enzyme 2 [Mus musculus]. score=4.698e-50	-0.0779349	0.350937	0.824254	58.0907	48.548	1.67552	2.16459	188.776	105.603	188	106	12.5838	12.067
1708	1490	0	A_42_P691199	217400_Rn	similar to Cricetulus griseus mRNA for Pex7, complete cds.	-0.161779	0.551118	0.769104	40.2606	27.7397	1.52773	2.0378	169.581	86.8226	170.5	86.5	11.8813	10.9687
1709	1491	0	A_43_P13480	CB545669	unknown function	-0.0286841	0.094383	0.761195	249.008	233.093	2.27391	3.00186	374.492	293.286	375	299	16.548	22.0589
1710	1492	0	A_43_P19858	BF400921	unknown function	-0.0146229	0.0877297	0.867621	275.089	265.981	3.08339	3.26423	398.397	328.138	400	332.5	22.3653	23.492
1711	1322	1	(+)eQC-37	eQC		-0.0148089	0.725343	0.983711	25.9135	25.0448	1.3131	1.89765	152.714	84.5079	152	84	9.51303	9.83882
1712	1493	0	A_43_P16545	BI395823	similar to Protein:NP_083030 RIKEN cDNA 0610037L13 [Mus musculus]. score=1.191e-74	0.0333006	0.290723	0.908807	62.1154	67.0656	1.69909	2.25074	192.371	122.597	192	121.5	13.0022	13.4377
1713	1494	0	A_43_P13070	NM_080410	Rattus norvegicus synaptotagmin-like 4 (granuphilin-a) (Sytl4), mRNA.	-0.03761	0.591782	0.949326	32.6465	29.9383	1.3458	2.04399	160.667	88.65	159	89	9.67027	10.8156
1714	1495	0	A_42_P548763	207079_Rn	similar to Mouse clone mgs1-182e11 strain 129/SvJ, complete sequence.	-0.168971	0.433434	0.696654	51.7648	35.0803	1.78624	2.1255	182.411	93.4107	184	92	13.7203	11.3053
1715	1496	0	A_43_P10892	CB547621	unknown function	0.0413135	0.112274	0.712896	179.829	197.776	1.97813	3.73142	307.848	254.797	309	255	13.76	26.6146
1716	1497	0	A_42_P714746	216592_Rn	similar to Mouse mRNA for Trf-proximal protein (Trfp gene).	-0.019661	0.340449	0.953948	56.1006	53.6175	1.83555	2.23053	186.344	110.131	185	111	14.505	12.9479
1717	1498	0	A_43_P11551	NM_012762	Rattus norvegicus caspase 1 (Casp1), mRNA.	-0.169416	0.233653	0.468405	98.2048	66.4839	1.9322	2.33554	231.068	123.22	230	121	14.6333	14.1288
1718	1322	1	(+)eQC-37	eQC		-0.00547125	0.643813	0.99322	28.9068	28.545	1.40818	1.83918	156.286	87.4464	156.5	88	10.0485	8.77169
1719	1499	0	A_43_P13479	CB547719	unknown function	0.0247783	0.0883465	0.77912	259.916	275.177	2.58359	3.2635	383.393	337.049	383	337	18.777	24.062
1720	1500	0	A_43_P23085	BF546285	unknown function	0.0976089	0.0810017	0.228195	280.113	350.705	3.29003	3.94906	400.119	416.678	402	419	23.918	29.5352
1721	1501	0	A_42_P734789	217844_Rn	Rattus norvegicus collybistin I (Arhgef9), mRNA.	0.40495	0.103814	9.59009e-05	137.205	348.594	2.64169	5.4924	262.246	404.656	262	402	19.6237	41.2391
1722	1502	0	A_43_P12822	NM_053486	Rattus norvegicus kinesin family member 3C (Kif3c), mRNA.	0.047762	0.0780621	0.540639	317.043	353.899	3.37194	3.68282	435.125	421.768	431.5	421	23.8023	26.843
1723	1503	0	A_43_P19880	BF409078	unknown function	0.00697056	0.278204	0.980011	67.037	68.1217	1.80082	2.50973	197.656	123.754	196	124	13.8647	15.4506
1724	1504	0	A_42_P510465	294740_Rn	similar to Mouse chromosome 11, clone RP23-196F5, complete sequence.	0.118918	0.298433	0.690281	54.6488	71.8618	2.83055	2.73432	184.073	126.691	182	128	22.6486	16.1989
1725	1505	0	A_43_P14634	AI234016	similar to GCGPROT:MCM4_MOUSE DNA REPLICATION LICENSING FACTOR MCM4 (CDC21 HOMOLOG) (P1-CDC21). score=4.351e-44	-0.0114735	0.227158	0.959717	84.7373	82.528	1.96009	2.15036	215.836	137.918	214	139	15.091	12.909
1726	1506	0	A_42_P620791	325157_Rn	unknown function	0.121477	0.0913454	0.183562	221.684	293.232	2.88584	3.22659	345.803	353.918	343	354	21.4086	23.6603
1727	1507	0	A_43_P19465	CB545737	similar to Protein:NP_084460 RIKEN cDNA 4930438O05 [Mus musculus]. score=7.182e-35	0.145837	0.127342	0.252109	135.898	190.13	2.55898	3.66299	264.073	245.327	261	244	18.4349	24.8753
1728	1508	0	A_43_P12451	NM_030834	Rattus norvegicus monocarboxylate transporter (Mct3), mRNA.	-0.00721554	0.0854372	0.932695	285.202	280.503	12.214	8.92603	407.537	343.593	391.5	337.5	89.5253	65.1137
1729	1509	0	A_42_P508509	290585_Rn	similar to Mouse mRNA for testican-2 protein.	0.0765766	0.122938	0.533359	153.688	183.323	3.29445	2.78354	282.175	239.333	281	236	24.8166	18.6398
1730	1510	0	A_43_P19718	CB547576	similar to Translation of nuc:A95604_1 Sequence 6 from Patent WO9925815; unnamed protein product. score=1.424e-09	0.0389602	0.143106	0.785432	133.46	145.986	2.41119	3.03388	262.965	201.632	263	201	17.721	20.2816
1731	1511	0	A_43_P23459	BQ195797	unknown function	0.351013	0.0624618	1.91353e-08	3989.4	8952.01	22.9826	43.3374	3629.23	10246.4	3603.5	10310.5	145.522	355.412
1732	1512	0	A_43_P17356	CB547952	similar to GCGPROT:O88466 ZINC FINGER PROTEIN 106. score=3.789e-46	0.0936484	0.336201	0.780591	49.7993	61.7834	1.54723	2.03641	179.086	117.31	179	116	11.2098	11.0916
1733	1513	0	A_42_P696350	217235_Rn	similar to Protein:NP_084210 RIKEN cDNA 5730589L02 [Mus musculus]. score=3.16e-34	0.134374	0.0654479	0.0400594	472.759	644.189	4.62803	6.81316	575.587	734.905	575	732	34.3608	55.791
1734	1514	0	A_42_P599131	294332_Rn	similar to Mouse DNA sequence from clone RP23-113P22 on chromosome 4, complete sequence.	-0.0464314	0.368733	0.899794	53.2938	47.8901	1.61616	2.09622	183.49	104.882	184	103	11.286	10.7492
1735	1515	0	A_43_P11779	NM_017021	Rattus norvegicus Interleukin 9 receptor (Il9r), mRNA.	-0.138207	0.0665628	0.0378625	609.435	443.323	29.7434	17.4295	708.386	524.14	700	518	215.886	136.576
1736	1516	0	A_43_P17482	BQ782565	similar to Translation of nuc:M23159_1 Chinese hamster DHFR-coamplified protein mRNA, partial cds, clone 2BE2121; DHFR-coamplified protein. score=9.538e-45	-0.508013	0.125648	5.27353e-05	298.467	92.658	36.14	10.1088	433.132	152.208	315	122	274.052	70.234
1737	1517	0	A_43_P10088	BQ210837	unknown function	0.0925589	0.248388	0.709417	68.302	84.5263	1.66501	3.02228	198.316	139.07	197	138	11.9001	18.9396
1738	1518	0	A_42_P544648	223247_Rn	Rat mRNA for ribosomal protein S16.	-0.293971	0.0607818	1.32152e-06	3484.38	1770.74	35.6857	17.255	3281.36	2016.27	3197.5	2006	254.65	149.633
1739	1519	0	A_42_P649386	290468_Rn	similar to Translation of nuc:BC013538_1 Mus musculus, Similar to CGI-36 protein, clone MGC:19222 IMAGE:4241476, mRNA, complete cds. score=1.571e-99	0.086956	0.0646209	0.178421	508.944	621.764	3.45018	6.35453	609.847	712.119	610	706	24.25	50.3235
1740	1520	0	A_43_P20813	CB546138	similar to Protein:NP_080679 RIKEN cDNA 2610027L16 gene [Mus musculus]. score=8.76e-32	0.0231901	0.0614608	0.705939	669.307	706.017	4.55287	6.05657	757.807	806.661	751	807.5	33.1583	49.5607
1741	1521	0	A_42_P480108	219023_Rn	similar to Protein:NP_080867 RIKEN cDNA 2010005E08 [Mus musculus]. score=1.988e-43	-0.217778	0.0899782	0.0155059	341.047	206.555	39.3446	15.076	465.147	268.656	290	212	308.963	116.8
1742	1522	0	A_43_P10693	BG671006	unknown function	-0.00891308	0.124644	0.942993	166.633	163.248	2.17029	3.24466	295.864	219.864	294	218	15.6585	22.5721
1743	1523	0	A_43_P21035	CB546344	similar to Translation of nuc:AK004676_1 Mus musculus adult male lung cDNA, RIKEN full-length enriched library, clone:1200009I24, full insert sequence; putative. score=2.684e-56	-0.164274	0.609438	0.787507	36.4706	24.9844	1.302	1.90749	165.203	84.4407	164	84	9.08728	9.59215
1744	1524	0	A_42_P832832	200849_Rn	Rattus norvegicus Creatine kinase, muscle form (Ckm), mRNA.	-0.145758	0.358485	0.684305	61.2726	43.8034	1.79221	1.97909	192.55	101.4	193	100.5	14.0235	10.7218
1745	1525	0	A_42_P648996	297279_Rn	similar to Mouse chromosome 9 clone RP24-233B16, complete sequence.	0.0290051	0.11224	0.796082	182.449	195.05	2.5222	3.15688	310.548	252.161	309	252.5	18.9958	22.6782
1746	1526	0	A_43_P11720	NM_013112	Rattus norvegicus Apolipoprotein A-II (Apoa2), mRNA.	0.0273273	0.227919	0.904563	80.7405	85.9842	1.59418	2.39096	211.446	141.018	212	144	10.961	14.2427
1747	1527	0	A_43_P21195	CB546530	similar to Protein:NP_062327 delta-like 4 (Drosophila); delta-like 4 homolog (Drosophila) [Mus musculus]. score=1.947e-35	0.232756	0.178757	0.19289	82.4501	140.912	1.88741	2.98101	211.164	193.787	211	193	13.9477	20.0226
1748	1528	0	A_42_P673861	203506_Rn	Rat proline-rich protein mRNA, 3 end.	0.0617096	0.514817	0.904588	33.5032	38.6186	1.31098	2.00379	161.509	96.1454	162	94	8.80419	10.1076
1749	1529	0	A_42_P649851	347777_Rn	similar to Mouse, RIKEN cDNA 1500031N16 gene, clone MGC:11632 IMAGE:3582724, mRNA, complete cds.	0.047673	0.0779515	0.540821	317.981	354.874	3.6897	4.58081	435.983	422.833	436.5	420.5	27.164	35.0632
1750	1530	0	A_42_P523302	324702_Rn	similar to Mouse Cux-2 (Cutl2) mRNA, complete cds.	-0.154921	0.372409	0.677412	59.5193	41.6617	1.5921	1.93762	190.726	99.4355	189	99	12.2034	10.4969
1751	1531	0	A_43_P20000	CB545375	similar to Protein:NP_031910 dermatan sulphate proteoglycan 3 [Mus musculus]. score=1.393e-54	-0.0877905	0.331206	0.790961	62.333	50.9246	1.3967	2.31686	193.339	107.864	193	107	9.65903	13.4452
1752	1532	0	A_43_P20285	CB548449	similar to Protein:NP_080643 RIKEN cDNA 5830436K05 gene [Mus musculus]. score=6.439e-41	0.123864	0.237931	0.602653	68.8709	91.601	1.61241	2.46213	198.649	145.737	198	144	11.3113	14.8366
1753	1533	0	A_42_P831913	384793_Rn	fibroblast growth factor receptor 1 beta-isoform [Rattus norvegicus=Norway rat, Sprague-Dawley, kidneys, mRNA, 2520 nt].	0.0564848	0.070691	0.424268	393.734	448.423	4.8625	5.33895	505.033	524.4	499	524	35.8296	41.7788
1754	1534	0	A_42_P587156	297604_Rn	unknown function	-0.140382	0.899934	0.87604	24.0087	17.3775	1.31719	2.03111	150.19	78.1552	150	78	9.02522	10.6948
1755	1535	0	A_43_P12085	NM_021596	Rattus norvegicus diazepam binding inhibitor-like 5 (Dbil5), mRNA.	-0.0610924	0.604304	0.919475	32.8241	28.5168	1.42791	2.01158	160.891	87.4364	162	88	10.1629	10.0954
1756	1536	0	A_42_P730229	292091_Rn	similar to Mouse, clone IMAGE:4218313, mRNA, partial cds.	-0.21455	0.137194	0.117856	187.823	114.604	3.06477	2.55385	319.576	172.305	317	170	23.5688	16.92
1757	1537	0	A_43_P21468	CB544507	similar to Translation of nuc:BC009120_1 Mus musculus, clone IMAGE:3710932, mRNA, partial cds. score=8.22e-16	0.170314	0.0760565	0.0251357	298.998	442.57	2.54601	4.86225	415.532	514.307	417	517.5	18.0888	38.1733
1758	1538	0	A_43_P13620	CB546431	unknown function	-0.214679	0.245494	0.381858	97.9021	59.7191	4.50324	2.69658	231.268	116.857	218	112.5	36.838	16.3989
1759	1539	0	A_43_P16280	S70804.1	clone p6.1 transcript [rats, osteosarcoma ROS17/2.8, mRNA Partial, 692 nt].	0.0222076	0.301539	0.941291	60.5838	63.7624	1.79828	2.02659	190.842	119.509	191	119	13.4944	11.0536
1760	1540	0	A_42_P751612	223196_Rn	similar to Mouse DNA sequence from clone RP23-212H4 on chromosome 3, complete sequence.	-0.0129767	0.0857897	0.879769	285.099	276.706	2.5231	3.36375	407.593	339.644	408	340	17.879	24.5755
1761	1541	0	A_43_P20100	CB545461	similar to Translation of nuc:AK097032_1 Homo sapiens cDNA FLJ39713 fis, clone SMINT2013170, weakly similar to TRANSCRIPTION FACTOR S-II-RELATED PROTEIN 4; unnamed protein product. score=5.021e-29	0.00380132	0.169526	0.98211	114.47	115.476	1.85171	3.0558	244.984	170.885	246	170	13.4938	20.7494
1762	1542	0	A_42_P573352	208342_Rn	similar to mouse chondroitin beta1,4 N-acetylgalactosaminyltransferase, clone IMAGE:4975657, mRNA, partial cds.	-0.139331	0.69542	0.841203	31.0752	22.5467	1.51152	2.13636	158.83	82.3774	160	84	10.8499	10.8561
1764	1543	0	A_42_P590722	221847_Rn	similar to Mouse, RAB14, member RAS oncogene family, clone MGC:36272 IMAGE:3980228, mRNA, complete cds.	0.192084	0.180616	0.287558	85.5625	133.158	2.16651	3.3736	214.61	186.492	212	186	16.3275	22.6483
1765	1544	0	A_43_P11628	NM_012947	Rattus norvegicus Eukaryotic elongation factor 2 kinase (Eef2k), mRNA.	0.10653	0.588348	0.856316	27.7592	35.4762	1.61692	2.03057	154.897	93.3448	155	92.5	12.46	10.5274
1766	1545	0	A_43_P21732	CB547039	similar to Protein:NP_031948 ELK1, member of ETS oncogene family [Mus musculus]. score=3.611e-59	-0.108221	0.552858	0.844807	37.8471	29.4993	1.4563	1.84773	166.737	88.3158	167	88	10.626	8.96054
1767	1546	0	A_43_P14555	AA925266	unknown function	0.0103628	0.805457	0.989735	22.6575	23.2046	1.4606	1.9546	148.78	83.0169	148	83	10.8231	10.0541
1768	1547	0	A_42_P753326	223036_Rn	similar to Mouse, eukaryotic translation initiation factor 3, subunit 2 (beta, 36kD), clone MGC:25806 IMAGE:4037852, mRNA, complete cds.	0.162375	0.0745196	0.029335	315.511	458.553	4.20283	4.92138	430.807	532	426	533	30.1446	37.1829
1769	1548	0	A_43_P19706	BF524886	similar to Translation of nuc:AY036877_1 Mus musculus actinin alpha 2 (Actn2) mRNA, complete cds. score=1.361e-44	0.0628618	0.20853	0.76307	85.1935	98.4619	1.54837	2.59825	215.544	153.088	215	154	10.4558	16.1326
1770	1549	0	A_42_P735417	200006_Rn	R.norvegicus mRNA for Fc gamma receptor.	-0.127975	0.362201	0.723844	59.4557	44.2811	1.62816	1.82655	190.509	101.79	188	101	12.0358	9.16269
1771	1550	0	A_43_P11390	CB547714	unknown function	0.0849606	0.217029	0.695449	79.5308	96.7155	1.70504	2.74651	209.69	151.138	211	148	12.1831	17.324
1772	1551	0	A_43_P11353	BE109711	unknown function	-0.0585408	0.0889148	0.510286	283.475	247.727	2.9474	3.253	407.281	309.561	405	308	21.1202	23.1579
1773	1552	0	A_42_P679342	207990_Rn	similar to envelope protein	0.0581806	0.388094	0.880833	44.8284	51.2547	1.54547	2.22692	173.932	107.644	174	107	11.4559	12.5393
1774	1553	0	A_43_P13067	NM_080394	Rattus norvegicus Reelin (Reln), mRNA.	0.00438782	0.0820983	0.957377	302.02	305.087	3.24979	4.33847	422.638	369.914	421	370.5	23.4623	32.278
1775	1554	0	A_42_P697534	206334_Rn	similar to Mouse interferon alpha/beta receptor (IFNAR) mRNA, complete cds.	0.0300245	0.165241	0.855817	114.296	122.477	2.10449	2.64471	244.467	177.717	244.5	175.5	15.7022	17.4172
1776	1555	0	A_43_P18472	AI146049	similar to Translation of nuc:BC019326_1 Homo sapiens, clone IMAGE:2823630, mRNA, partial cds. score=2.048e-36	0.043115	0.0631628	0.494858	577.354	637.613	4.09101	5.11148	673.448	731.017	680	730.5	28.7958	40.0129
1777	1556	0	A_43_P19287	AW433737	similar to Protein:NP_067441 TATA box binding protein (Tbp)-associated factor, RNA polymerase I, A [Mus musculus]. score=3.863e-42	0.0584151	0.0919983	0.525456	234.578	268.35	2.90949	3.51549	359.111	328.921	360	329	21.9891	26.3967
1778	1557	0	A_43_P22325	CB547562	similar to Translation of nuc:BC027054_1 Mus musculus, Similar to mitogen-activated protein kinase kinase kinase 7 interacting protein 1, clone IMAGE:5042323, mRNA, partial cds. score=2.701e-52	0.150016	0.0705491	0.0334697	366.709	518.009	3.06662	5.59506	478.032	597.032	476	589.5	22.1226	44.6715
1779	1558	0	A_43_P17236	CB545271	similar to Protein:NP_056341 CLIP-170-related protein [Homo sapiens]. score=9.276e-91	0.141151	0.0591466	0.0170115	888.231	1229.35	4.44942	9.73041	952.842	1377.77	954	1371	30.5297	78.1685
1780	1559	0	A_43_P16646	AW252660	similar to Translation of nuc:BC006608_1 Mus musculus, clone MGC:7091 IMAGE:3157453, mRNA, complete cds. score=2.157e-42	-0.135589	0.0652269	0.0376428	654.312	478.846	5.12709	5.75934	749.298	562.86	755	560	36.3544	44.7
1781	1560	0	A_43_P21667	CB546983	similar to Translation of nuc:BC033925_1 Homo sapiens, clone MGC:39145 IMAGE:4896385, mRNA, complete cds. score=7.99e-44	0.116055	0.269542	0.666787	60.9661	79.6422	1.39576	2.35034	190.643	134.161	192	136	9.15211	13.6459
1782	1561	0	A_43_P20353	CB548467	similar to Translation of nuc:AF161437_1 Homo sapiens HSPC319 mRNA, partial cds. score=3.197e-13	0.603165	0.132186	5.04271e-06	77.8712	312.279	1.80378	6.2753	203.639	361.656	204	353	12.5937	46.1403
1783	1562	0	A_43_P14706	BE119802	unknown function	0.0687865	0.153638	0.654358	118.717	139.091	2.25609	2.68117	248.258	194.21	247	194.5	17.216	18.1606
1784	1563	0	A_43_P17655	CB585645	similar to Translation of nuc:AB051531_1 Homo sapiens mRNA for KIAA1744 protein, partial cds; Start codon is not identified.. score=1.632e-46	0.152306	0.323582	0.637865	48.2866	68.5696	1.57749	2.33294	177.21	123.403	177	124	11.3825	13.3656
1785	1564	0	A_43_P13230	NM_133606	Rattus norvegicus enoyl-Coenzyme A, hydratase/3-hydroxyacyl Coenzyme A dehydrogenase (Ehhadh), mRNA.	0.148144	0.224658	0.509626	71.1156	100.025	1.81854	3.04632	200.712	153.814	201	151	13.4652	19.6613
1786	1565	0	A_43_P22842	BF395335	unknown function	0.056995	0.235775	0.808986	75.2455	85.7977	1.85436	2.45174	205.644	140.593	202	142	13.8922	15.0334
1787	1566	0	A_43_P12537	NM_031138	Rattus norvegicus ubiquitin conjugating enzyme (LOC81816), mRNA.	0.0396722	0.148871	0.789863	127.338	139.518	1.87514	2.53508	257	195.018	258	197	13.0329	16.3319
1788	1567	0	A_42_P730667	222449_Rn	similar to mouse M5-14 protein, clone MGC:7537 IMAGE:3492342, mRNA, complete cds.	-0.0338028	0.0948081	0.721437	248.803	230.172	2.97317	3.50784	374.417	290.283	376.5	292	22.0787	25.5947
1789	1568	0	A_42_P468386	223302_Rn	unknown function	-0.0578809	0.11411	0.61199	197.369	172.742	2.35962	3.06052	326.279	230.295	325	225	17.451	21.6805
1790	1569	0	A_42_P578563	298342_Rn	similar to Mouse, clone MGC:28665 IMAGE:4236661, mRNA, complete cds.	-0.192177	0.548171	0.725904	41.8271	26.8708	1.58019	2.0654	171.421	86.0877	172	86	11.9432	10.7376
1791	1570	0	A_43_P11389	CB545183	unknown function	0.0707632	0.188475	0.707325	94.2021	110.873	1.8677	2.82457	224.367	165.45	224.5	164	13.7347	18.533
1792	1571	0	A_43_P15595	NM_133285	Rattus norvegicus H1 histone family, member 4 (H1f4), mRNA.	0.156694	0.423482	0.711372	36.4604	52.3017	1.75086	2.18615	164.525	108.271	165	109	13.6954	12.1113
1793	1572	0	A_43_P18433	BF563931	similar to Translation of nuc:AF237917_1 Mus musculus MS4A7 protein mRNA, complete cds. score=2.964e-48	0.0325389	0.196901	0.868743	93.9009	101.207	2.19007	2.28162	224.492	156.131	224	156	16.9947	14.2554
1794	1573	0	A_43_P11196	AI229321	unknown function	0.167124	0.0615858	0.00665411	645.054	947.808	4.5759	6.49598	731.742	1066.21	732.5	1077.5	33.1613	53.5192
1796	1574	0	A_43_P18130	CB548072	similar to Protein:NP_573511 similar to FKBP-associated protein [Mus musculus]. score=7.854e-54	0.0817232	0.267366	0.759863	64.0386	77.2975	1.85491	2.73707	194.037	132.13	195.5	131.5	13.4963	16.2551
1797	1575	0	A_43_P11459	NM_012550	Rattus norvegicus Endothelin receptor type A (Ednra), mRNA.	0.0182463	0.0796032	0.818701	315.066	328.585	3.36882	4.01533	434.15	395.083	435	399	24.6974	30.3875
1798	1576	0	A_42_P547246	279494_Rn	Rattus norvegicus myocilin (Myoc), mRNA.	0.115088	0.282144	0.683344	58.1955	75.8537	1.54784	2.51072	187.787	130.525	187	128	11.277	15.4311
1799	1577	0	A_42_P675125	223293_Rn	Rattus norvegicus histidine ammonia lyase (Hal), mRNA.	0.136555	0.38846	0.725191	40.7978	55.8717	1.36956	2.39848	169.288	111.627	170	113	9.53587	13.8625
1800	1578	0	A_43_P13217	NM_133573	Rattus norvegicus G protein-coupled receptor 30 (Gpr30), mRNA.	-0.0638691	0.318596	0.841113	63.157	54.5195	1.68501	1.97849	194.068	111.153	194	112	12.6653	10.7748
1801	1579	0	A_43_P20966	CB546284	similar to Translation of nuc:AL389975_1 Homo sapiens mRNA full length insert cDNA clone EUROIMAGE 2004632. score=1.373e-24	0.0249151	0.306314	0.935173	59.4204	62.929	1.74432	2.20572	189.607	118.705	187	117	13.4341	12.8897
1802	1580	0	A_42_P827204	298403_Rn	similar to mouse cytoskeleton-associated protein 4, clone IMAGE:5322388, mRNA, partial cds.	0.0459241	0.194117	0.812983	93.8955	104.368	1.86121	2.67985	224.339	159.169	224	160	13.6111	17.1958
1803	1581	0	A_42_P690495	255358_Rn	Rattus norvegicus synaptonemal complex protein 2 (Sycp2), mRNA.	-0.0265127	0.980997	0.978439	19.3925	18.244	1.59402	1.78876	144.672	78.9828	145.5	79	11.961	8.74892
1804	1582	0	A_42_P704363	205132_Rn	similar to Mouse clone RP23-37O6, complete sequence.	0.0334717	0.364986	0.926931	49.1306	53.0669	1.53457	2.01994	178.655	109.414	178	109.5	11.1726	10.8596
1805	1583	0	A_42_P620103	295109_Rn	similar to Mouse heterochromatin protein 1 alpha mRNA, complete cds.	-0.0162817	0.0777715	0.834172	343.257	330.627	3.72095	3.66774	460.857	398.339	456.5	405	26.4764	26.7366
1806	1584	0	A_43_P12841	NM_053535	Rattus norvegicus ectonucleotide pyrophosphatase/phosphodiesterase 1 (Pc1), mRNA.	0.0267112	0.722709	0.970517	24.7919	26.3645	1.49185	2.1084	151.393	85.625	150	86	10.934	10.9537
1807	1585	0	A_43_P12855	NM_053573	Rattus norvegicus olfactomedin related ER localized protein (Olfm1), mRNA.	0.131735	0.066296	0.0469144	451.111	610.967	4.08939	6.21944	555.873	698.727	551	704	28.2358	47.3668
1808	1586	0	A_43_P13609	CB546365	unknown function	0.0786071	0.64239	0.902609	26.264	31.4752	1.52314	2.22366	153.164	89.9273	153	89	11.1816	11.7108
1809	1587	0	A_43_P19606	CB548337	similar to Protein:NP_035520 solute carrier family 12, member 7 [Mus musculus]. score=4.356e-65	0.0375548	0.419658	0.928693	42.4058	46.236	1.25115	1.99722	171.393	103.089	172	103	8.01743	10.3331
1810	1588	0	A_43_P23238	BF562568	unknown function	0.0823736	0.441641	0.852039	38.1939	46.1709	1.57629	2.27134	166.65	102.9	166	101	12.0266	12.8415
1811	1589	0	A_42_P563382	216183_Rn	similar to Mouse, clone MGC:37148 IMAGE:4953174, mRNA, complete cds.	0.0375625	0.270472	0.889547	66.6308	72.6503	1.75485	2.40569	197.018	127.93	196	127	12.9125	14.1899
1812	1590	0	A_43_P20504	CB545828	similar to Translation of nuc:BC031444_1 Mus musculus, RIKEN cDNA 9530027K23 gene, clone MGC:25913 IMAGE:4222237, mRNA, complete cds. score=4.503e-27	0.0232181	0.067204	0.729729	469.889	495.694	4.04906	5.2596	575.797	576.712	576	581	29.0646	41.0983
1813	1591	0	A_42_P518393	205976_Rn	similar to Mouse mRNA for 53BP1 protein.	0.271321	0.199717	0.174296	69.5941	129.985	1.77231	2.70237	198.172	182.259	198.5	183	12.7102	17.145
1814	1592	0	A_43_P17519	BQ202012	unknown function	0.0797686	1.6285	0.960933	10.3132	12.3925	1.33557	1.66307	133.691	74.3454	134	73	8.37074	7.96803
1815	1593	0	A_43_P15512	NM_053534	Rattus norvegicus transmembrane domain protein regulated in adipocytes 40 kDa (Tpra40-pending), mRNA.	0.213505	0.488633	0.662152	29.4037	48.0736	1.64845	2.03213	156.621	104.276	154.5	103.5	12.6821	10.6422
1816	1594	0	A_43_P10975	AA955678	unknown function	0.257039	0.278197	0.355515	49.692	89.8101	1.63743	2.91783	178.169	142.932	179	144	12.0103	18.2519
1817	1595	0	A_43_P11810	NM_017085	Rattus norvegicus Cytochrome P450, 19, aromatase (Cyp19), mRNA.	0.110095	0.171588	0.521119	99.814	128.613	1.70667	2.44653	229.404	182.962	228.5	184.5	11.1712	14.6595
1818	1596	0	A_43_P12040	NM_019361	Rattus norvegicus activity regulated cytoskeletal-associated protein (Arc), mRNA.	0.116655	0.296396	0.693893	55.1873	72.1928	1.44879	1.96555	184.648	127.019	184	126	9.66253	10.291
1819	1597	0	A_43_P21174	CB546513	similar to Translation of nuc:AK010747_1 Mus musculus ES cells cDNA, RIKEN full-length enriched library, clone:2410089E03, full insert sequence; putative. score=2.041e-35	0.0386926	0.795385	0.961201	22.2028	24.2717	1.28696	1.88813	148.259	83.9138	149	85.5	8.77708	9.40751
1820	1598	0	A_42_P508415	231733_Rn	similar to Mouse, clone IMAGE:3668238, mRNA.	0.0470676	0.335658	0.888482	52.696	58.728	1.74373	2.17112	182.386	114.649	182	113	13.0996	12.0705
1821	1599	0	A_42_P515847	207849_Rn	similar to Mouse, RIKEN cDNA 2810435N07 gene, clone MGC:6364 IMAGE:3496252, mRNA, complete cds.	0.0797981	0.183066	0.662911	96.2429	115.656	1.70051	2.87569	226.268	170.179	224.5	169	11.644	18.3522
1822	1600	0	A_43_P17605	AW914783	similar to Protein:NP_598899 expressed sequence AW545363 [Mus musculus]. score=1.592e-52	0.0822322	0.175672	0.639712	100.45	121.39	2.02085	2.59163	230.351	175.965	229	175	14.6696	16.4327
1823	1601	0	A_43_P13903	BF521863	unknown function	-0.00130132	0.372835	0.997215	50.0473	49.8975	1.66732	2.13695	179.797	106.593	178	108	12.6815	11.876
1824	1602	0	A_42_P699031	218589_Rn	similar to Mouse X chromosome: L1cam locus, complete sequence.	0.123266	0.336069	0.713778	48.0907	63.8744	1.55887	2.56481	177.136	119.136	177	118	11.4296	15.3235
1825	1603	0	A_43_P21790	CB547085	similar to Translation of nuc:AX244646_1 Sequence 2 from Patent WO0167097; unnamed protein product. score=3.372e-15	-0.0271912	0.0612312	0.656988	724.289	680.332	4.92564	5.96551	809.45	780.217	811	772	35.3982	48.0434
1826	1604	0	A_43_P23269	BF564495	unknown function	0.0717254	0.114242	0.53011	169.791	200.28	2.49165	3.15157	297.771	256.902	297	258	18.6122	22.4096
1827	1605	0	A_42_P498868	236113_Rn	similar to Protein:NP_077309 fibronectin type 3 and SPRY domain-containing protein [Homo sapiens]. score=1.279e-87	-0.0261233	0.0820742	0.750266	313.13	294.851	3.28806	3.68386	433.667	359.649	430	361	23.5587	26.8637
1828	1606	0	A_43_P15321	NM_031596	Rattus norvegicus squamous cell carcinoma antigen recognized by T-cells 1 (Sart1), mRNA.	0.136823	0.0661044	0.0384705	454.826	623.258	3.43257	5.36703	559.148	711.951	560	713	24.5912	42.8865
1829	1607	0	A_42_P744506	296481_Rn	Rattus norvegicus cadherin 2, type 1, N-cadherin (neuronal) (Cdh2), mRNA.	0.012231	0.214753	0.954582	87.5473	90.0479	1.64934	2.356	218.404	145.175	217	145	11.5122	14.2065
1830	1608	0	A_42_P651497	295484_Rn	similar to Mouse DNA sequence from clone RP23-91L2 on chromosome X, complete sequence.	0.217937	0.185211	0.239315	80.6757	133.254	1.88955	2.59449	209.569	186.241	208	186.5	13.6858	16.4779
1831	1609	0	A_42_P736436	203233_Rn	similar to Translation of nuc:BC028659_1 Mus musculus, Similar to RIKEN cDNA 1110011E12 gene, clone MGC:41584 IMAGE:1247653, mRNA, complete cds. score=3.653e-35	-0.0248915	0.18461	0.892744	107.641	101.645	1.89255	2.72318	238.695	157.153	239	153	13.8169	17.6409
1832	1610	0	A_42_P541864	207334_Rn	similar to Mouse, UDP-Gal:betaGlcNAc beta 1,3-galactosyltransferase, polypeptide 3, clone MGC:6335 IMAGE:3486016, mRNA, complete cds.	0.120288	0.104661	0.250428	181.06	238.842	2.73712	3.93274	307.75	296.268	305	295	19.6702	27.6652
1834	1611	0	A_43_P10773	AA925971	unknown function	0.0999242	0.226403	0.658956	74.6911	94.0141	2.04711	2.89897	204.712	148.322	208	144	15.6624	18.5402
1835	1612	0	A_43_P15709	BQ199427	Rattus norvegicus steroid receptor RNA activator mRNA sequence.	0.0541065	0.271475	0.842024	65.1047	73.7426	1.63228	2.51842	195.328	128.879	196	130	11.806	15.1716
1836	1613	0	A_43_P11527	NM_012715	Rattus norvegicus adrenomedullin (Adm), mRNA.	0.215283	0.270309	0.425781	53.9177	88.5145	1.87937	2.56033	182.767	142	181.5	142.5	14.4953	15.7502
1837	1614	0	A_43_P12906	NM_053705	Rattus norvegicus transient receptor potential-related protein, ChaK (Chak), mRNA.	0.209899	0.0580159	0.000296934	4092.92	6636.4	23.1245	30.1656	3737.62	7576.05	3693	7555	161.947	270.928
1838	1615	0	A_42_P567793	217447_Rn	similar to Mouse RP42 mRNA, complete cds.	0.0759316	0.125806	0.546137	149.43	177.98	2.37469	3.05543	278.052	233.862	275.5	232.5	17.325	20.8919
1839	1616	0	A_43_P11650	NM_013001	Rattus norvegicus Paired box homeotic gene 6 (Pax6), mRNA.	0.0419479	0.139786	0.764111	136.74	150.606	2.19658	3.21006	266.117	206.317	266.5	204	16.221	22.241
1840	1617	0	A_42_P814865	220933_Rn	similar to Mouse, clone MGC:32411 IMAGE:5039277, mRNA, complete cds.	0.20866	0.949142	0.825995	15.1495	24.494	1.48965	2.13014	139.77	84.3279	139	84	11.16	11.8444
1841	1618	0	A_43_P16425	BF287873	similar to Translation of nuc:BC008578_1 Homo sapiens, Similar to RIKEN cDNA C030006K11 gene, clone MGC:18180 IMAGE:4155335, mRNA, complete cds. score=1.11e-64	-0.0157494	0.0992925	0.873971	227.488	219.386	2.3466	2.86047	354.052	278.483	358	276	16.6137	19.8929
1842	1619	0	A_43_P14098	AI599945	unknown function	0.264943	0.221572	0.231796	62.6512	115.311	1.80057	3.02083	191.31	167.724	190	166	13.1646	19.3207
1843	1620	0	A_43_P11802	NM_017063	Rattus norvegicus Importin beta (Impnb), mRNA.	0.172293	1.07342	0.87248	14.0048	20.8242	1.58295	1.90319	138.305	81.322	137	82	11.8369	9.92114
1844	1621	0	A_43_P16751	BM386178	similar to Protein:NP_081551 RIKEN cDNA 2810422B04 [Mus musculus]. score=6.387e-11	0.171732	0.198684	0.387395	78.9318	117.215	1.91547	2.9656	208.283	170.683	211.5	170	14.296	19.494
1845	1622	0	A_43_P18894	CB606352	similar to Protein:NP_034842 LIM homeo box protein 4 [Mus musculus]. score=3.637e-44	0.084804	0.309137	0.783835	54.8717	66.7041	1.74801	2.31564	184.492	121.983	185	123	13.2631	13.5297
1846	1623	0	A_42_P789204	199402_Rn	similar to Mouse, hypothetical protein MGC10500, clone MGC:6566 IMAGE:2812329, mRNA, complete cds.	0.101097	0.145838	0.488175	121.485	153.327	2.3302	2.98311	250.556	208.333	249	207.5	16.6004	19.3225
1847	1624	0	A_42_P644775	281894_Rn	unknown function	-0.141245	0.101955	0.16594	254.291	183.69	2.62697	3.4695	382.05	243	384.5	239	19.3578	25.0667
1848	1625	0	A_42_P683140	287411_Rn	similar to Mouse slp2-a mRNA for synaptotagmin-like protein 2-a delta 2S-II, complete cds.	0.0878969	0.125657	0.484241	147.617	180.731	2.42723	2.99009	276.143	236.518	276	234.5	17.4673	20.03
1849	1626	0	A_43_P10672	AI175421	unknown function	-0.0952293	0.0900443	0.290245	290.444	233.256	2.7058	3.73152	414.7	294.85	411.5	291.5	19.6945	27.5754
1850	1627	0	A_42_P674289	298901_Rn	similar to Mouse axotrophin mRNA, complete cds.	0.0647729	0.0965829	0.502446	216.215	250.991	2.40398	3.13185	341.836	310.295	341	309	17.4692	22.7034
1851	1628	0	A_43_P12374	NM_023969	Rattus norvegicus putative G protein-coupled receptor snGPCR32 (Edg7), mRNA.	-0.00399766	0.87754	0.996365	21.1356	20.9419	1.38003	2.09224	146.879	81.1724	149.5	79.5	9.76941	11.1531
1852	1629	0	A_43_P11289	AW143917	unknown function	-0.17982	0.107863	0.095491	246.106	162.668	2.74467	3.101	375.167	221.5	374	223	20.4924	21.9734
1853	1630	0	A_42_P645911	216894_Rn	similar to Mouse mRNA for Dres9 protein.	0.00787349	0.482514	0.986981	38.0923	38.7892	1.67572	1.95696	166.759	96.3966	164	96	12.9443	10.0489
1854	1631	0	A_43_P12207	NM_022297	Rattus norvegicus dimethylarginine dimethylaminohydrolase 1 (Ddah1), mRNA.	-0.367728	0.0854078	1.66569e-05	474.054	203.283	3.80453	3.435	592.948	267.966	592.5	267	27.7877	25.1577
1855	1632	0	A_43_P17213	AW916573	similar to Protein:NP_067279 abhydrolase domain containing 1; alpha/beta hydrolase-1; lung alpha/beta hydrolase 1 [Mus musculus]. score=3.79e-55	-0.0692245	0.191071	0.71713	109.036	92.9702	1.98156	2.16268	240.63	148.833	240	149	14.0837	12.5364
1856	1633	0	A_42_P468371	283500_Rn	similar to Translation of nuc:AK005862_1 Mus musculus adult male testis cDNA, RIKEN full-length enriched library, clone:1700011F03, full insert sequence; putative. score=7.916e-29	0.246463	0.421016	0.558279	32.8372	57.9202	1.44283	2.24666	160.317	113.1	160.5	111.5	10.5356	12.6902
1857	1634	0	A_43_P10536	CB544254	unknown function	0.0857043	0.603585	0.887086	27.7322	33.7822	1.73277	2.16336	154.879	91.8966	156	91.5	13.6678	11.5693
1858	1635	0	A_42_P785980	202457_Rn	similar to mouse hypothetical protein FLJ10199, clone MGC:7879 IMAGE:3582174, mRNA, complete cds.	-0.241567	0.148918	0.104771	175.549	100.654	2.37272	2.74832	308.1	158.3	308.5	155.5	17.9223	18.4623
1859	1636	0	A_42_P486332	298070_Rn	Rattus norvegicus jagged 1 (Jag1), mRNA.	0.00189985	0.23461	0.993539	80.6355	80.989	1.94319	2.28125	211.579	136.298	210	137	14.4864	13.4629
1860	1637	0	A_43_P21413	CB546764	similar to Protein:NP_004220 cofactor required for Sp1 transcriptional activation, subunit 2 (150kD); chromosome X open reading frame 4; human homolog of yeast RGR1 [Homo sapiens]. score=2.084e-30	-0.0183905	0.151453	0.903353	133.467	127.933	2.60209	2.54126	263.724	183.879	262.5	181	19.6476	16.4904
1861	1638	0	A_43_P15247	NM_012666	Rattus norvegicus Tachykinin (substance P, neurokinin A, neuropeptide K, neuropeptide gamma) (Tac1), mRNA.	0.240228	0.532769	0.652059	26.0554	45.3028	1.43478	2.16776	152.814	101.763	154	101	10.5577	11.7508
1862	1639	0	A_43_P10409	CB605856	unknown function	-0.127107	0.0693385	0.0667828	524.304	391.27	4.34931	4.12947	629.952	467.258	627.5	472	32.2559	32.5873
1863	1640	0	A_42_P495226	232462_Rn	similar to Mouse clone RP23-433F5, complete sequence.	-0.267286	0.16487	0.104977	160.466	86.7156	2.14015	2.0878	293.93	144.281	296	143	15.6295	12.5268
1864	1641	0	A_43_P18269	AM:ARGI1-035034-CYA	similar to Translation of nuc:BC027746_1 Mus musculus, phospholipase C-like 2, clone MGC:29392 IMAGE:5065782, mRNA, complete cds. score=9.019e-08	0.13226	0.182644	0.46898	90.7231	123.02	2.23911	2.88171	220.283	177	220	177	17.1525	19.0459
1865	1642	0	A_42_P778958	216263_Rn	unknown function	0.0339944	0.397971	0.931928	44.9472	48.6068	1.65599	2.11473	174.158	105.281	174	106	12.4266	11.4217
1866	1643	0	A_42_P570671	206339_Rn	similar to Mouse DNA sequence from clone RP23-130L11 on chromosome 2, complete sequence.	-0.163309	0.108172	0.131115	240.269	164.964	2.68849	2.70424	369.259	223.672	368	225	19.6866	18.4404
1867	1644	0	A_43_P13508	CB547800	unknown function	0.0390002	0.203468	0.847995	89.9466	98.3977	1.78886	2.37018	220.508	153.254	219	153	12.9978	14.6683
1868	1645	0	A_43_P12077	NM_021262	Rattus norvegicus Acid phosphatase 1, soluble (Acp1), mRNA.	0.00259549	0.84924	0.997561	21.6777	21.8077	1.26769	1.9439	147.561	81.8772	147	82	8.42831	9.83629
1869	1646	0	A_43_P14264	NM_053653	Rattus norvegicus vascular endothelial growth factor C (Vegfc), mRNA.	-0.0550172	0.237569	0.816861	84.9214	74.817	1.9294	2.69246	216.45	130.65	216.5	132.5	14.7527	17.0193
1870	1647	0	A_43_P15300	NM_024144	Rattus norvegicus phosphatidylinositol glycan, class M (Pigm), mRNA.	-0.122506	0.170581	0.472652	131.293	99.0228	2.2197	2.26642	263.148	155.482	261.5	153	15.9639	13.5559
1871	1648	0	A_42_P775658	295841_Rn	similar to Mouse, clone MGC:7035 IMAGE:3156060, mRNA, complete cds.	-0.0674065	0.325219	0.835803	62.0786	53.154	1.64796	2.28561	192.949	109.881	193	110	12.3126	13.2263
1872	1649	0	A_43_P13256	NM_134387	Rattus norvegicus diacetyl/L-xylulose reductase (glb), mRNA.	0.0100713	0.0789584	0.898504	323.059	330.639	3.33026	4.13245	441.672	397.569	438.5	393.5	23.9454	30.8472
1873	1650	0	A_42_P699959	217890_Rn	similar to Mouse Lpin1 (Kiaa0188) mRNA, complete cds.	-0.121352	0.314352	0.699468	68.2833	51.6372	1.84642	1.9755	199.839	108.661	198.5	107.5	13.9007	10.4868
1874	1651	0	A_42_P532700	285263_Rn	similar to Mouse DNA sequence from clone RP23-9O16 on chromosome 13, complete sequence.	-0.155643	0.172829	0.367824	134.297	93.8475	2.19819	2.33915	266.586	150.535	268.5	148	16.3804	14.6086
1875	1652	0	A_43_P20824	CB544327	similar to Translation of nuc:X06307_1 Mouse germ line TCR V-alpha F 3.5 gene. score=1.447e-29	0.0282392	0.113694	0.803841	179.543	191.605	2.44247	2.99207	307.78	248.593	310	250	17.8722	20.7872
1876	1653	0	A_43_P14695	AA955357	similar to gi|3019918|gb|AA893039|AA893039 EST196842 Normalized rat kidney, Bento Soares Rattus sp. cDNA clone RKIBB40 3 end, mRNA sequence.	-0.0332072	0.266622	0.900881	73.3816	67.9798	1.6254	2.08642	204.5	123.85	205	124.5	11.91	12.0139
1877	1654	0	A_43_P11433	NM_012490	Rattus norvegicus Acrosin (Acr), mRNA.	0.0509224	0.215268	0.813003	83.4894	93.8758	2.03258	2.55436	213.967	148.633	213.5	149	15.5574	16.1434
1878	1655	0	A_43_P22568	AW921231	unknown function	0.0377324	0.142712	0.791475	134.083	146.254	2.18781	2.84268	263.587	201.921	264	203	16.5789	19.7813
1879	1656	0	A_43_P19366	AM:ARGI1-051485-CYA	vel genes, the gene for beta-soluble NSF attachment protein (SNAP-beta), a novel gene for a protein similar to cystatin, another novel gene for a protein similar to cystatin 8 (CST8), ESTs, STSs, GSSs and six CpG islands, complete sequence; score=7.49e-51	-0.0635976	0.160509	0.69194	131.524	113.608	2.10648	2.72808	262.483	169.75	260.5	168.5	15.6622	18.1431
1880	1657	0	A_43_P19220	CB605780	similar to Translation of nuc:AB006360_1 Mus musculus DNA for MUSPUR, partial cds; MYC associated zinc-finger protein. score=1.134e-29	0.0292965	0.370551	0.936983	48.6114	52.0038	1.60203	2.04752	178.119	108.441	178	109	11.9972	11.1607
1881	1658	0	A_43_P14686	CA506326	unknown function	-0.0800157	0.0758112	0.291215	392.018	326.055	3.45004	4.09738	507.281	395.158	504	396	24.4933	30.5215
1883	1659	0	A_43_P13643	CB546543	unknown function	-0.0510475	0.0609931	0.402627	767.757	682.616	4.12056	4.88957	849.82	783.492	849	785	29.5232	39.4891
1884	1660	0	A_42_P585886	291940_Rn	similar to Mouse DNA sequence from clone RP23-317H19 on chromosome X, complete sequence.	-0.118155	0.290988	0.684707	73.7082	56.1514	1.99057	2.06179	205.5	112.931	205	112	15.4287	11.4828
1885	1661	0	A_43_P17670	CB547997	similar to Translation of nuc:AB020716_1 Homo sapiens mRNA for KIAA0909 protein, partial cds. score=1.178e-96	0.14627	1.44689	0.919477	10.7185	15.0108	1.3504	1.71361	134.25	76.5667	135	75	9.04719	8.65999
1886	1662	0	A_42_P795577	220179_Rn	similar to Mouse, clone IMAGE:4009364, mRNA, partial cds.	0.0422515	0.275519	0.87812	65.0025	71.6442	1.75392	2.41244	195.305	126.932	195	126	13.1559	14.4591
1887	1663	0	A_42_P476277	287495_Rn	similar to Mouse, clone MGC:29033 IMAGE:3594583, mRNA, complete cds.	-0.114502	0.0771503	0.137773	395.556	303.883	4.62255	3.84118	511.623	371.902	505	373	34.7122	29.3983
1888	1664	0	A_43_P19513	CB546060	similar to Translation of nuc:AK020881_1 Mus musculus adult retina cDNA, RIKEN full-length enriched library, clone:A930021A21, full insert sequence; putative. score=1.009e-45	-0.0136001	0.233917	0.953637	82.3424	79.8038	2.16984	2.41681	213.446	135.25	213.5	134.5	16.4382	14.3948
1889	1665	0	A_43_P12189	NM_022262	Rattus norvegicus translin-associated factor X (Tsnax), mRNA.	-0.0350393	0.571392	0.951102	33.7237	31.1097	1.48302	1.97054	161.911	89.6607	162	90	10.8314	9.8761
1890	1666	0	A_43_P12787	NM_053370	Rattus norvegicus translocase of inner mitochondrial membrane 8 (yeast) homolog A (Timm8a), mRNA.	-0.208921	0.119173	0.0795862	222.823	137.733	2.99294	2.90345	353.474	195.947	356	196	22.2575	19.6455
1891	1667	0	A_43_P13387	NM_139335	Rattus norvegicus taste receptor rT2R12 (LOC246219), mRNA.	-0.00500162	0.231726	0.98278	82.3505	81.4075	1.86139	2.24663	213.373	136.763	213	136	13.9295	13.4412
1892	1668	0	A_42_P778184	430014_Rn	Rat troponin-c mRNA.	-0.0962881	0.523541	0.854079	39.4647	31.617	1.4244	2.09849	168.55	90.1667	169	89	10.513	11.3155
1893	1669	0	A_43_P22511	AW529083	unknown function	0.438727	0.107156	4.2348e-05	126.375	347.046	2.23153	5.16981	251.621	402	253.5	404.5	15.7255	37.6265
1894	1670	0	A_43_P11340	BQ196038	unknown function	0.158481	0.265894	0.551154	58.7765	84.6613	1.72953	2.54956	188.115	138.705	189	138	13.0807	15.8318
1895	1671	0	A_43_P15578	NM_053295	Rattus norvegicus Calpastatin (Cast), mRNA.	0.233992	1.02656	0.819694	13.5678	23.2541	1.37415	2.08892	137.843	83.3726	140	84	8.93616	10.6094
1896	1672	0	A_43_P20011	CB545386	similar to Translation of nuc:AK014958_1 Mus musculus adult male testis cDNA, RIKEN full-length enriched library, clone:4921524J06, full insert sequence; putative. score=1.306e-26	-0.0425461	0.567308	0.940217	34.2595	31.0624	1.46021	2.08818	162.536	89.625	163	91	10.5847	10.8084
1897	1673	0	A_42_P542185	286900_Rn	similar to similar to a C.elegans protein encoded in cosmid K12D12(Z49069)	0.0234452	0.146012	0.872432	132.706	140.067	2.18197	2.6433	262.429	195.778	261	192	16.5673	18.1031
1898	1674	0	A_43_P22379	AI058968	unknown function	-0.0327496	0.265606	0.901868	73.6365	68.2879	1.832	2.14518	204.758	124.145	204.5	127	14.2192	12.7097
1899	1675	0	A_43_P18563	BF546743	similar to Translation of nuc:AF052841_1 Mesocricetus auratus clone e8 retroviral-like pol protein (pol) mRNA, partial cds; uncertain if product is translated. score=6.026e-09	0.0197701	0.158823	0.900936	120.962	126.596	1.95431	2.52232	251.07	182.053	252	183	13.8704	16.1039
1900	1676	0	A_42_P700701	292517_Rn	Rattus norvegicus myosin IXA (Myo9a), mRNA.	0.132556	0.351739	0.706277	45.3818	61.5798	1.77575	2.33828	174.214	116.946	175	118	13.3617	13.1805
1901	1677	0	A_43_P23273	BF564724	unknown function	-0.01143	0.154052	0.940855	129.835	126.463	2.4493	2.94883	260.103	182.293	257.5	182	18.3568	19.6406
1902	1678	0	A_43_P15623	AF222733.1	GCGNUC:AF222733.1; Rattus norvegicus DEAD box protein 1 (Ddx1) mRNA, partial cds.	-0.154342	0.211641	0.465842	107.372	75.2573	1.72425	2.51509	240.066	131.803	237	132	12.6476	15.9946
1903	1679	0	A_43_P22621	BE106475	unknown function	0.00823995	0.693903	0.990526	26.3863	26.8917	1.29208	1.87761	153.296	86.0556	152	85	8.58175	8.9346
1904	1680	0	A_42_P484319	294135_Rn	similar to Mouse DNA sequence from clone RP23-14F5 on chromosome 11, complete sequence.	-0.0521897	0.284082	0.854238	70.1848	62.2377	1.77113	2.13533	201.345	118.431	203.5	118	13.2593	12.1137
1905	1681	0	A_43_P19579	CB546447	similar to Translation of nuc:AK018593_1 Mus musculus adult male cecum cDNA, RIKEN full-length enriched library, clone:9130006A14, full insert sequence; putative. score=1.978e-69	0.0955552	0.324708	0.768544	51.498	64.172	1.82251	2.27744	180.877	119.544	182	121	13.8333	12.9381
1906	1682	0	A_42_P733175	207129_Rn	similar to dJ84N20.1.1 (novel protein, isoform 1)	0.0863068	0.274176	0.752924	62.0421	75.6821	1.64496	2.19618	191.949	130.542	193	130	12.0522	12.7595
1907	1683	0	A_42_P586425	300705_Rn	similar to Translation of nuc:AK023876_1 Homo sapiens cDNA FLJ13814 fis, clone THYRO1000368; unnamed protein product. score=1.623e-38	0.224666	0.877618	0.797954	16.0661	26.9511	1.30322	1.96782	140.932	86.322	140	86	8.95749	10.2477
1908	1684	0	A_43_P23112	BF548947	unknown function	0.0641787	0.902266	0.943294	18.9856	22.0092	1.37681	1.91826	144.322	82.1186	145	82	9.78817	9.85251
1909	1685	0	A_43_P22214	CB544717	similar to Protein:NP_064563 Carbonic anhydrase-related protein 10 [Homo sapiens]. score=3.416e-26	0.173325	0.3659	0.635718	41.4828	61.829	1.60782	2.68825	169.885	117	171	115	12.2517	16.3921
1910	1686	0	A_43_P21785	CB547081	similar to Translation of nuc:AB007915_1 Homo sapiens mRNA for KIAA0446 protein, partial cds; Start codon is not identified. hg00104 cDNA clone for KIAA0446 has a 5-bp deletion at the region from 4268 to 4272 of the sequence of KIAA0446. score=3.864e-15	-0.0125388	0.388979	0.974285	48.549	47.1674	1.33716	1.93063	178.237	104.102	178	104	9.16391	10.1365
1911	1687	0	A_43_P20470	CB545793	similar to Translation of nuc:BC031416_1 Mus musculus, clone MGC:28303 IMAGE:4012768, mRNA, complete cds. score=4.912e-26	0.182932	0.640593	0.77521	23.2225	35.3869	1.34476	2.02226	149.571	93.2381	151	94	9.91206	10.8846
1912	1688	0	A_42_P843583	205963_Rn	Rat mRNA for connexin 46.	0.0398746	0.529426	0.939963	33.4129	36.6259	1.41093	2.10857	161.448	94.4138	162.5	97	10.1932	11.1984
1913	1689	0	A_42_P611841	287893_Rn	Rattus norvegicus partial mRNA for integrin alpha 6 subchain (inta6 gene), 3 end.	0.0830585	0.318642	0.794352	53.2923	64.5243	1.61677	2.05674	182.836	119.934	183	121	12.1671	11.613
1914	1690	0	A_43_P22405	AI502511	unknown function	-0.178856	0.130121	0.169275	192.338	127.411	2.16239	1.87524	323.386	185.053	323	187	15.3899	11.1009
1915	1691	0	A_43_P11712	NM_013101	Rattus norvegicus Phosphodiesterase 4A (Pde4a), mRNA.	-0.0178227	0.0963809	0.853292	238.233	228.654	2.51204	3.87605	364.172	288.345	365.5	284	17.9406	27.9878
1916	1692	0	A_43_P16758	CB545363	similar to Protein:NP_081817 RIKEN cDNA 3632413F13 [Mus musculus]. score=3.011e-85	-0.0304582	0.106758	0.775413	208.976	194.822	2.16392	2.85989	336.857	252.893	337	251.5	14.9282	19.366
1917	1693	0	A_43_P11279	BQ201994	unknown function	-0.00838754	0.0748686	0.910799	368.464	361.416	2.82626	4.1028	483.617	431.683	482.5	432.5	20.0855	31.4068
1919	1694	0	A_43_P23428	BM390947	unknown function	0.141211	0.22431	0.528999	71.8257	99.4239	1.7085	2.36185	201.482	153.286	202	153	12.0619	14.0424
1920	1695	0	A_42_P771466	266229_Rn	similar to Mouse DNA sequence from clone RP23-298L23 on chromosome 11, complete sequence.	0.0347226	0.198437	0.861095	92.8772	100.608	2.23186	2.36778	223.456	155.509	224	156	16.8206	14.4459
1921	1696	0	A_43_P10428	AW915841	unknown function	-0.0884044	0.139672	0.526772	159.02	129.732	2.42278	2.64058	289.565	186.5	290	187.5	18.5381	18.0243
1922	1697	0	A_43_P22365	AF059655	unknown function	-0.031807	0.166867	0.848828	121.383	112.811	1.96686	2.48988	252.186	168.576	250	167	14.322	16.0218
1923	1698	0	A_43_P18538	CB546696	similar to Protein:NP_579924 ankyrin repeat and SOCS box-containing protein 6 [Mus musculus]. score=6.489e-80	0.0799275	0.240116	0.739232	71.8488	86.3668	1.76294	2.35236	202.016	140.968	202	141	13.4638	14.6936
1924	1699	0	A_43_P10160	AA945948	unknown function	0.0453329	0.459041	0.921332	38.3612	42.5819	1.56024	2.1399	166.947	99.7368	167	100	11.5919	11.465
1925	1700	0	A_43_P10446	BF562592	similar to Translation of nuc:AB041663_1 Mus musculus brain cDNA, clone MNCb-4327; unnamed protein product. score=1.85e-24	0.0565288	0.145693	0.698017	128.061	145.864	2.05549	2.91267	257.491	201.288	257	200	14.8862	19.6496
1926	1701	0	A_42_P787501	291952_Rn	unknown function	-0.0306246	0.221823	0.890194	88.8354	82.7869	1.7332	2.5202	220.138	138.328	221.5	137.5	12.4948	15.55
1927	1702	0	A_42_P766913	218856_Rn	similar to Mouse DNA sequence from clone RP23-151A15 on chromosome 4, complete sequence.	-0.300336	0.0901058	0.000858683	382.56	191.586	3.69589	3.1968	506.298	254.07	503	254	27.0218	22.7556
1928	1703	0	A_42_P728081	208077_Rn	similar to mouse microtubule-actin crosslinking factor 1, clone MGC:37978 IMAGE:5137228, mRNA, complete cds.	-0.107849	0.371762	0.771738	56.6168	44.1668	1.50881	1.91206	187.362	101.621	188	104	10.9235	9.9434
1929	1704	0	A_43_P18976	AM:ARGI1-024085-CYA	similar to Protein:NP_035498 src homology 2 domain-containing transforming protein C [Mus musculus]. score=5.646e-29	0.0417284	0.134474	0.756327	143.256	157.703	2.01531	2.98974	272.459	213.574	270	212	14.6282	20.7641
1930	1705	0	A_43_P22176	CB547421	similar to Protein:NP_612189 pantothenate kinase [Homo sapiens]. score=1.646e-16	-0.0720194	0.103508	0.486562	229.013	194.017	2.08334	2.99804	356.667	252.737	354	253	14.3008	20.7041
1931	1706	0	A_42_P783242	293723_Rn	unknown function	0.0290093	0.226291	0.897995	81.1994	86.8084	1.84995	2.23941	211.891	141.818	211	141	13.3023	12.9616
1932	1707	0	A_43_P20726	CB546033	similar to Translation of nuc:BC025872_1 Mus musculus, Similar to neurofilament, heavy polypeptide (200kD), clone MGC:32399 IMAGE:5037953, mRNA, complete cds. score=4.757e-29	0.112154	0.195753	0.566689	86.099	111.468	1.78361	2.41866	215.944	165.593	216	167.5	12.3233	14.4712
1933	1708	0	A_43_P15617	BU759048	{clone E593, estrogen induced gene} [rats, Sprague-Dawley, hypothalamus, mRNA Partial, 126 nt].	-0.300281	0.106774	0.00491894	290.235	145.368	3.44433	2.76909	419.951	204.951	418	202	26.5169	19.4982
1934	1709	0	A_43_P18210	CB545076	similar to Translation of nuc:AB002366_1 Human mRNA for KIAA0368 gene, partial cds. score=9.147e-89	0.0494199	0.439317	0.910433	39.9192	44.7303	1.54997	2.1559	168.643	101.679	172	100	11.3401	11.5319
1935	1710	0	A_42_P703268	216907_Rn	similar to mouse RIKEN cDNA 2810407E23 gene, clone IMAGE:4489006, mRNA, partial cds.	0.149903	0.273582	0.58374	57.642	81.4033	2.00588	2.39418	187	135.625	185.5	134.5	15.2088	13.9539
1936	1711	0	A_42_P481741	218736_Rn	similar to Mouse DNA sequence from clone RP23-183L1 on chromosome 4, complete sequence.	0.0188779	0.0791217	0.811421	318.577	332.731	3.62175	4.15987	437.333	399.583	433.5	397.5	26.6939	31.5859
1937	1712	0	A_43_P18773	CB581434	similar to Protein:NP_038933 hairy/enhancer-of-split related with YRPW motif-like; hairy-related transcription factor 3 [Mus musculus]. score=5.792e-62	-0.00327069	0.239129	0.989087	79.4966	78.9001	1.79019	2.32629	210.476	134.286	210	134	13.7323	14.4896
1938	1713	0	A_43_P19723	AI072038	similar to Translation of nuc:BC025183_1 Mus musculus, Similar to DnaJ protein SB73, clone MGC:32264 IMAGE:5011464, mRNA, complete cds. score=5.466e-30	0.0565922	0.0619734	0.361154	624.297	711.186	20.5042	22.7007	715.818	811.145	642	736	144.422	176.872
1939	1714	0	A_43_P10397	CA504956	unknown function	-0.156028	0.0655122	0.0172345	669.954	467.753	10.5062	8.16708	764.288	551.288	759	547.5	72.2708	60.9977
1940	1715	0	A_43_P20491	CB545816	similar to Translation of nuc:BC027138_1 Mus musculus, clone IMAGE:5361486, mRNA, partial cds. score=2.153e-29	0.0827266	0.356831	0.816665	47.4563	57.4144	1.75946	2.15625	176.644	113.271	176	111	13.5669	12.0828
1941	1716	0	A_43_P16506	CB605713	similar to Protein:NP_080818 RIKEN cDNA 3010027G13 gene [Mus musculus]. score=9.471e-68	0.00868482	0.157328	0.955977	123.846	126.347	6.49172	6.25768	254.016	181.934	259	175	53.4427	45.1944
1942	1717	0	A_43_P18207	H34304	similar to Protein:NP_009196 suppressor of S. cerevisiae gcr2 [Homo sapiens]. score=6.692e-40	0.264875	1.04096	0.799147	12.869	23.6821	3.07812	2.79327	137.017	83.7667	125.5	78	26.4943	16.9489
1943	1718	0	A_43_P13368	NM_139108	Rattus norvegicus hypertension-related, calcium regulated gene (Hcarg), mRNA.	0.255002	0.28161	0.365193	49.1859	88.4795	5.06321	6.3346	177.655	141.672	186.5	148	42.8758	42.0236
1944	1719	0	A_43_P17950	BF559149	unknown function	0.0484904	0.133183	0.715791	143.811	160.798	2.06534	2.84528	272.917	216.65	271.5	216	14.95	19.4647
1945	1720	0	A_43_P10721	AW918560	unknown function	-0.0349598	0.133003	0.792666	158.57	146.306	2.02625	2.89336	288.373	202.843	289	203	13.4521	18.3012
1946	1721	0	A_42_P544586	297237_Rn	similar to Mouse DNA sequence from clone RP23-195K1 on chromosome X, complete sequence.	0.132266	0.093948	0.159172	209.647	284.286	2.95909	4.67788	334.382	344.091	328	338	20.9899	33.4145
1947	1722	0	A_43_P18703	CB544815	similar to Protein:NP_059505 coatomer protein complex, subunit gamma 1; DNA segment, Chr 6, ERATO Doi 71, expressed; expressed sequence AU019265 [Mus musculus]. score=1.126e-53	-0.022079	0.255187	0.931052	75.8579	72.0978	1.93161	2.3122	206.943	127.774	208	130	14.0019	13.0791
1948	1723	0	A_43_P13453	CB545535	unknown function	-0.429913	0.0802403	8.42315e-08	629.861	234.062	58.3418	18.1221	737.966	302.678	774	334	438.082	142.153
1949	1724	0	A_43_P10514	BQ779944	unknown function	-0.391829	0.0699566	2.1309e-08	992.693	402.704	90.3121	26.7669	1068.29	485.797	867	431	661.132	215.571
1950	1725	0	A_42_P808401	199999_Rn	Rat mRNA for ribosomal protein L39.	-0.341602	0.103735	0.000991144	320.074	145.763	43.4559	17.6312	449.302	205.887	330	144	323.291	125.354
1951	1726	0	A_43_P19369	AI145957	similar to Protein:NP_035290 protein kinase, cGMP-dependent, type I [Mus musculus]. score=1.149e-22	-0.130024	0.173655	0.454008	129.79	96.2092	6.95737	4.82943	261.8	152.691	251	146	55.0419	32.4053
1952	1727	0	A_42_P537501	296034_Rn	Rattus norvegicus Dipeptidyl peptidase 4 (Dpp4), mRNA.	0.0144287	0.208413	0.944805	90.1793	93.2257	2.57246	3.49064	221	148.321	227	146	19.2464	21.9473
1953	1728	0	A_43_P11265	BQ205032	unknown function	-0.104704	0.17091	0.540123	128.399	100.892	9.9958	8.13878	260.063	157.206	230	138	84.8678	59.5857
1954	1729	0	A_43_P12101	NM_021681	Rattus norvegicus hypothetical protein LOC59317 (LOC59317), mRNA.	0.114517	0.748241	0.87836	21.5817	28.0933	2.72631	2.64487	147.581	87.1129	137.5	85	24.0965	15.7158
1955	1730	0	A_43_P12743	NM_052803	Rattus norvegicus ATPase, Cu++ transporting, alpha polypeptide (Menkes syndrome) (Atp7a), mRNA.	-0.00960869	0.384625	0.980069	48.9453	47.8743	3.50022	2.61965	178.651	104.746	187	104	31.1159	16.0674
1956	1731	0	A_42_P815757	222138_Rn	similar to Mouse DNA sequence from clone RP23-401L17 on chromosome 2, complete sequence.	0.124632	0.0780619	0.110359	293.727	391.36	15.2156	8.43858	411.84	460.08	376	460	105.888	60.0635
1957	1732	0	A_42_P833922	294725_Rn	similar to Mouse, clone IMAGE:4024509, mRNA.	-0.0843705	0.350042	0.809532	58.6643	48.3062	2.66785	2.78228	189.422	105.4	191	106	19.4405	14.75
1958	1733	0	A_43_P20240	CB548434	similar to Protein:NP_598741 expressed sequence AI648912 [Mus musculus]. score=1.639e-15	0.177587	0.0614102	0.00383028	665.347	1001.46	12.2229	18.5366	749.912	1124.68	721	1094	86.7534	148.123
1959	1734	0	A_43_P13472	BU758349	unknown function	-0.278063	0.0956024	0.00363128	334.587	176.379	3.57558	3.02113	461	237.436	456	236	25.85	20.7764
1960	1735	0	A_43_P12465	NM_030869	Rattus norvegicus neuropilin-2 (Nrp2), mRNA.	-0.166201	0.571056	0.771019	39.027	26.6173	1.32038	1.88628	168.17	85.8491	167	83	8.80065	8.93867
1961	1736	0	A_42_P554610	324595_Rn	similar to Translation of nuc:BC030137_1 Homo sapiens, LOC163126, clone MGC:20452 IMAGE:3945641, mRNA, complete cds. score=4.882e-41	0.21193	0.0711938	0.00291272	345.751	563.24	3.65699	6.22148	457.474	644.018	458	639	25.7315	47.8082
1962	1737	0	A_42_P823489	294883_Rn	similar to Mouse DNA sequence from clone RP23-375G11 on chromosome X, complete sequence.	0.0483393	0.168233	0.773856	109.663	122.574	1.93262	2.61638	239.732	177.589	239.5	175.5	13.6575	16.5703
1963	1738	0	A_43_P11448	NM_012532	Rattus norvegicus Ceruloplasmin (ferroxidase) (Cp), mRNA.	0.0458948	1.04274	0.964894	16.7767	18.6467	1.32244	1.80287	141.552	79.3966	141.5	79	8.93872	8.93827
1964	1739	0	A_43_P14890	NM_013016	Rattus norvegicus Protein tyrosine phosphatase, non-receptor type substrate 1 (SHP substrate 1) (Ptpns1), mRNA.	-0.115875	0.0611313	0.0580257	863.657	661.404	9.03617	8.15215	939.371	762.258	927	756.5	66.8809	67.3549
1965	1740	0	A_42_P680338	274885_Rn	Rattus norvegicus Alpha1,2-fucosyltransferase a (Fut1), mRNA.	-0.00572503	0.438009	0.989571	42.6858	42.1268	1.4518	1.94903	171.855	99.4516	171	100	10.8399	10.417
1966	1741	0	A_43_P18238	CA340848	similar to Protein:NP_084078 RIKEN cDNA 2310002N04 [Mus musculus]. score=1.291e-41	0.0461411	0.264983	0.861764	67.3962	74.9509	1.58151	2.38884	197.742	130.097	198	128.5	11.6351	14.6989
1967	1742	0	A_43_P14554	AA925264	unknown function	0.051864	0.0714939	0.468187	384.291	433.036	3.39167	4.8072	496.484	507.823	501	507.5	24.8396	38.0106
1968	1743	0	A_43_P22360	AA962982	unknown function	-0.113781	0.292968	0.697741	72.8366	56.0491	1.75651	2.23441	204.559	112.814	205	115	13.2746	12.9648
1969	1744	0	A_42_P837086	289426_Rn	unknown function	0.105625	0.135154	0.434501	132.292	168.717	2.37549	3.36482	261.016	224	262	223	18.1947	24.1059
1970	1745	0	A_43_P21223	CB546560	similar to Protein:NP_079586 ectoplacental cone, invasive trophoblast giant cells, extraembryonic ectoderm and chorion sequence 3; DNA segment, Chr 11, ERATO Doi 400, expressed [Mus musculus]. score=1.826e-40	-0.0903742	0.623603	0.884772	32.8595	26.6862	1.65314	2.06329	160.947	85.8772	162	87	12.7411	10.6822
1971	1746	0	A_43_P21444	CB546793	r:Q9UT02 Tr:P97696 Tr:O43739 Sw:Q42510 Sw:Q15438 Tr:P97694 Tr:Q92538 Tr:Q9V9Q6 Sw:P34512 Tr:O60275 Tr:Q9Y2F1 Tr:Q9YDA0 Tr:Q61428 Tr:Q9UGT6 Sw:Q99418 Tr:Q9R1D7 Tr:P78429 Tr:Q9VP80 Tr:O93392 Tr:O94863 Tr:O41935 Tr:Q9V696 Sw:P39993 Tr:O93485. score=2.664e-56	0.0677511	0.190302	0.721826	93.5416	109.334	2.14347	2.66087	223.75	163.933	225	163.5	16.3537	17.234
1972	1747	0	A_42_P526370	348536_Rn	Rat prepro-uroguanylin mRNA, complete cds.	-0.301193	0.0692124	1.35071e-05	763.51	381.611	7.41869	7.98445	855.25	460.717	850	456	54.6504	63.9208
1973	1748	0	A_43_P22187	CB544706	similar to Translation of nuc:BC019981_1 Mus musculus, clone MGC:28409 IMAGE:4035854, mRNA, complete cds. score=7.987e-56	0.051273	0.149173	0.73106	125.348	141.055	2.08694	2.68052	254.918	196.443	254	194	15.4696	18.0707
1975	1749	0	A_42_P771201	294218_Rn	similar to Mouse chromosome 1 clone rp23-137i20 strain C57BL/6J, complete sequence.	0.0476	0.0586397	0.416942	909.066	1014.37	4.8377	6.48116	974.867	1144.67	974	1139.5	34.3178	52.9277
1976	1750	0	A_43_P11293	BQ203081	unknown function	-0.11837	0.901193	0.8955	23.4039	17.8204	1.30364	1.87978	149.483	78.5345	150	80	8.86792	9.44646
1977	1751	0	A_43_P16298	U10455.1	Rattus norvegicus Sprague-Dawley polyadenylate-binding protein-related protein mRNA, 5 end, partial cds.	0.074815	0.1816	0.680356	97.6673	116.028	2.02872	2.70699	227.719	170.614	229	172	14.8056	17.25
1978	1752	0	A_42_P579007	292423_Rn	unknown function	-0.0657971	0.311355	0.832634	64.8143	55.7024	1.60842	2.06319	195.828	112.276	194.5	111.5	11.749	11.4061
1979	1753	0	A_43_P20104	CB545463	similar to Translation of nuc:AF416923_1 Mus musculus brown fat inducible thioesterase 2 mRNA, complete cds; BFIT2; acyl-CoA thioesterase; acyl-CoA hydrolase; similar to Homo sapiens BFIT2. score=9.004e-47	-0.145408	0.241549	0.547187	92.3282	66.0581	1.58691	2.14732	224.862	122.655	224.5	121.5	11.1755	12.4556
1980	1754	0	A_42_P839722	291996_Rn	unknown function	0.326807	0.105317	0.00191527	144.484	306.639	2.40619	4.20789	270.119	362.678	269	362	17.3623	30.5605
1981	1755	0	A_43_P15130	BF558932	unknown function	-0.136594	0.220699	0.535973	100.646	73.4859	1.94728	2.19103	233.138	129.914	232	131	14.5463	12.9619
1982	1756	0	A_42_P645330	267272_Rn	similar to Translation of nuc:BC028797_1 Mus musculus, Similar to non-selective cation channel 1, clone MGC:41657 IMAGE:1329526, mRNA, complete cds. score=1.36e-18	0.0465958	0.268088	0.862016	66.5453	74.0821	1.5848	2.68131	196.864	129.254	196	125	11.4009	16.5661
1983	1757	0	A_42_P591944	216629_Rn	Rattus norvegicus hemoglobin Y, beta-like embryonic chain (Hbb-y), mRNA.	-0.00718925	0.0753043	0.923942	363.316	357.352	3.42982	3.91116	478.883	427.217	482	430.5	24.9536	29.8153
1984	1758	0	A_43_P23319	BF567505	unknown function	0.00718445	0.539465	0.989374	34.0528	34.6208	1.39632	2.05346	162.23	92.6885	163	92	10.2979	11.0235
1985	1759	0	A_42_P699292	222271_Rn	unknown function	0.0372748	0.156329	0.811541	120.7	131.517	2.06938	2.79329	250.585	186.868	252	188	14.3506	17.5926
1986	1760	0	A_43_P11447	NM_012531	Rattus norvegicus Catecholamine-O-methyltransferase (Comt), mRNA.	0.0611917	0.786418	0.937979	21.8724	25.1819	1.53557	1.86691	147.881	84.678	148	84	11.6546	9.30043
1987	1761	0	A_42_P604691	298601_Rn	similar to Mouse DNA sequence from clone RP23-333M1 on chromosome 11, complete sequence.	0.135408	0.147879	0.359842	114.86	156.883	2.09108	3.0643	243.714	211.5	244	210	14.8443	20.2619
1988	1762	0	A_43_P18151	AM:ARGI1-024728-CYA	similar to Translation of nuc:AB040894_1 Homo sapiens mRNA for KIAA1461 protein, partial cds; Start codon is not identified.. score=2.268e-36	0.0719403	0.0983275	0.464388	208.887	246.52	2.86154	3.37008	334.828	305.397	333.5	306	20.8916	23.9685
1989	1763	0	A_43_P16379	X89705.1	R.norvegicus mRNA for TPCR38 protein.	0.102213	0.172389	0.553235	100.216	126.809	1.72597	2.84399	229.887	181.226	229.5	180	12.3992	19.2016
1990	1764	0	A_43_P13935	AA817995	unknown function	0.0315126	0.259287	0.903267	70.1313	75.4092	1.54144	2.43159	200.655	130.638	200.5	132	10.8086	14.5839
1991	1765	0	A_43_P10654	AI010270	unknown function	0.0908761	0.152482	0.55119	116.726	143.894	1.9011	3.33303	246.051	198.831	247	199	13.5436	22.7961
1992	1766	0	A_43_P11631	NM_012954	Rattus norvegicus Fos like antigen 2 (Fosl2), mRNA.	0.0387184	0.0824081	0.638471	288.621	315.534	3.2677	3.80019	409.443	380.262	408	382	24.2202	28.7222
1993	1767	0	A_42_P529904	298639_Rn	similar to C.longicaudatus rrs1 gene for arginyl-tRNA synthetase.	-0.0235155	0.177108	0.894372	112.504	106.575	2.07221	2.36848	243.433	162.133	244	162	15.5448	15.0518
1994	1768	0	A_43_P14043	AA819091	unknown function	-0.0127566	0.140904	0.927863	144.266	140.09	1.91131	3.11168	274.15	196.233	274	194	13.6205	21.4534
1995	1769	0	A_42_P627101	207126_Rn	unknown function	-0.0963696	0.173814	0.579278	124.82	99.9804	2.04681	2.53218	256.456	156.193	257	155	14.8854	15.9927
1996	1770	0	A_43_P19900	BF543208	unknown function	0.0818207	0.0677632	0.227259	433.62	523.516	3.35288	4.82575	541.049	605.18	541	613	24.1084	38.184
1997	1771	0	A_43_P22035	CB547301	similar to Translation of nuc:AK017869_1 Mus musculus 8 days embryo cDNA, RIKEN full-length enriched library, clone:5730576P14, full insert sequence; putative. score=4.206e-17	0.0390291	0.43156	0.92794	41.1455	45.0144	1.50102	2.04534	170.017	101.967	169.5	100	11.1894	11.0622
1998	1772	0	A_42_P469213	298538_Rn	similar to Mouse DNA sequence from clone RP23-168M5 on chromosome 4, complete sequence.	0.177928	0.262842	0.498444	58.1108	87.5356	1.82069	2.40785	187.306	141.339	186	141	14.0964	14.8566
1999	1773	0	A_43_P10869	CB605869	unknown function	0.00623102	0.143913	0.965465	137.679	139.668	2.19218	2.78972	267.491	195.576	269	194	16.0982	18.7085
2000	1774	0	A_42_P547945	221978_Rn	similar to Mouse (Mus musculus domesticus) mitochondrial carrier homolog 1 isoform a mRNA, complete cds; nuclear gene for mitochondrial product.	0.0171355	0.0554149	0.757153	4949.18	5148.35	42.133	37.3015	4498.92	5884.94	4427	5816	295.641	334.693
2001	1775	0	A_42_P466926	290071_Rn	Rattus norvegicus bcl-2 associated death agonist (Bad), mRNA.	0.128527	0.247029	0.60286	65.826	88.4963	1.89748	2.41855	195.525	142.661	193	142	14.3927	14.6871
2002	1776	0	A_42_P691317	220146_Rn	similar to Mouse acetyl-CoA synthetase mRNA, complete cds.	-0.0994588	0.139345	0.475376	161.502	128.445	2.4209	2.69965	292.143	185.304	292	187.5	17.598	17.5933
2004	1777	0	A_43_P19187	AM:ARGI1-036695-CYA	similar to Translation of nuc:AB065000_1 Cricetulus griseus PEX5 mRNA for short form of PTS1-receptor, complete cds. score=1.7e-29	0.0016293	0.244618	0.994686	77.1791	77.4691	1.71883	2.45397	208.083	132.85	208.5	132.5	12.727	15.1118
2005	1778	0	A_43_P14301	NM_053795	Rattus norvegicus kinase D-interacting substance of 220 kDa (Kidins220), mRNA.	0.0554881	0.18907	0.769156	95.565	108.589	1.8964	2.53345	225.877	163.316	224	164	13.6605	15.8308
2006	1779	0	A_42_P775366	291982_Rn	similar to Mouse DNA sequence from clone RP23-292E3 on chromosome 11, complete sequence.	0.110945	0.119199	0.35198	153.709	198.447	2.3272	3.66943	281.754	254.386	281	257	16.6715	25.532
2007	1780	0	A_43_P19251	BG377207	similar to Translation of nuc:AJ304860_1 Mus musculus partial Bfsp2 gene for phakinin (CP49), exons 5-7. score=6.564e-31	0.126148	0.145729	0.38669	118.112	157.923	1.95839	3.04441	246.984	212.689	249	214	14.2332	21.0234
2008	1781	0	A_42_P506027	218542_Rn	Rattus norvegicus epididymal retinoic acid-binding protein (Erabp), mRNA.	0.0430453	0.213472	0.840196	85.0185	93.8768	2.06996	2.38363	215.569	148.707	213.5	148.5	15.6274	14.559
2009	1782	0	A_43_P23160	BF553733	unknown function	0.187768	0.593092	0.751554	24.9506	38.4457	1.62699	2.16011	151.59	95.8525	150	95	12.891	11.8418
2010	1783	0	A_43_P21528	CB546863	similar to Protein:NP_032765 nuclear receptor-binding SET-domain protein 1 [Mus musculus]. score=3.404e-30	0.145463	0.269558	0.589449	58.8552	82.2711	1.85987	2.6133	188.279	136.492	188	134	14.4108	16.304
2011	1784	0	A_43_P12683	NM_031790	Rattus norvegicus citron (Cit), mRNA.	-0.0186233	0.113215	0.869341	190.538	182.54	2.14261	3.3339	319.069	239.897	317.5	238	15.1169	23.2935
2012	1785	0	A_43_P19045	AM:ARGI1-027202-CYA	similar to Protein:NP_058092 BANP homolog; putative transcription factor; Btg3 associated nulcear protein [Mus musculus]. score=7.669e-54	0.139504	0.563433	0.804447	27.871	38.4287	1.51019	2.24276	155	95.875	155	94	11.1159	11.9925
2013	1786	0	A_43_P15451	NM_019180	Rattus norvegicus mast cell protease 6 (Mcpt6), mRNA.	0.0191171	0.0641214	0.765597	555.258	580.245	2.96962	4.31028	654	669.053	652	666	20.1556	33.0808
2014	1787	0	A_42_P589201	287312_Rn	Rattus norvegicus peptide/histidine transporter (LOC246280), mRNA.	0.143482	0.283736	0.613076	55.9222	77.8155	1.84815	2.40389	185.259	132.224	184.5	133	14.017	14.2189
2015	1788	0	A_43_P13000	NM_053965	Rattus norvegicus solute carrier family 25 (carnitine/acylcarnitine translocase), member 20 (Slc25a20), mRNA.	0.0690495	0.302885	0.819668	57.0946	66.9337	1.67377	2.29527	186.912	122.281	187	122	12.2712	13.1702
2016	1789	0	A_43_P12152	NM_022188	Rattus norvegicus roundabout homolog 1 (Drosophila) (Robo1), mRNA.	-0.131599	0.221812	0.552987	99.5518	73.5276	1.99894	1.99779	231.984	129.919	231	129	15.5516	11.7533
2017	1790	0	A_43_P10960	CA338747	unknown function	0.0180292	0.157629	0.908939	122.252	127.434	2.03248	2.80382	252.345	182.931	252	181	14.6928	18.4675
2018	1791	0	A_42_P566868	292436_Rn	Rattus norvegicus ADP-ribosylation factor 5 (Arf5), mRNA.	0.0444545	0.0557681	0.425375	2725.17	3018.9	21.2272	22.6921	2580.57	3409.73	2567	3408.5	143.113	188.081
2019	1792	0	A_42_P762629	204094_Rn	Rattus norvegicus Msx-interacting-zinc finger (Miz1), mRNA.	0.00155783	0.707266	0.998243	26.0849	26.1786	1.48811	1.97953	152.932	85.4576	151	86	11.1894	10.1952
2020	1793	0	A_43_P11589	NM_012863	Rattus norvegicus Basic helix-loop-helix transcription factor (bHlH) (Mist1), mRNA.	-0.0855711	0.889819	0.923388	22.8589	18.7709	1.52021	2.11428	148.87	79.3333	149.5	79.5	10.8906	10.9458
2021	1794	0	A_43_P16276	S58644.1	integrin beta 5 subunit [rats, NRK cells, mRNA Partial, 603 nt].	0.00281478	0.0557571	0.959738	2515.89	2532.25	11.0331	9.15664	2401.97	2857.73	2405	2865	76.424	77.216
2022	1795	0	A_42_P620907	202589_Rn	similar to Mouse DNA sequence from clone RP23-198N14 on chromosome 11, complete sequence.	0.0597314	0.0581295	0.304158	993.247	1139.7	8.01438	9.95023	1050.46	1282.69	1048	1286	57.9979	82.763
2023	1796	0	A_43_P20666	CB545972	similar to Translation of nuc:BC005482_1 Mus musculus, clone IMAGE:3485061, mRNA, partial cds. score=2.914e-24	0.0737443	0.204963	0.719001	85.6949	101.555	1.98033	2.53212	215.932	156.068	215	155	14.8427	15.9318
2024	1797	0	A_43_P14367	AA901025	unknown function	-0.0307141	0.0777512	0.69282	349.408	325.551	3.52541	4.39388	466.897	393.224	462	389	25.4142	33.004
2025	1798	0	A_42_P769723	221364_Rn	similar to mouse mitochondrial ribosomal protein S22, clone IMAGE:3588473, mRNA, partial cds.	0.0238103	0.114156	0.834779	179.499	189.615	2.41207	3.81775	307.807	246.596	308	247	17.3168	26.7701
2026	1799	0	A_43_P17321	CA334259	similar to Translation of nuc:BC005641_1 Mus musculus, clone IMAGE:3708675, mRNA, partial cds. score=1.924e-40	0.101878	0.267601	0.70342	62.4726	78.9892	1.67759	2.29102	192.288	133.627	191	134	12.3485	13.5518
2027	1800	0	A_43_P17940	BF408816	unknown function	0.0641314	0.199267	0.747576	89.3465	103.564	1.85126	2.68863	219.649	158.175	219	158	13.3316	16.9138
2028	1801	0	A_42_P624659	297212_Rn	similar to mouse Unknown (protein for MGC:14993), clone MGC:28202 IMAGE:3989666, mRNA, complete cds.	0.100138	0.128138	0.434514	142.078	178.923	1.84107	3.09932	270.611	234.5	271	235	12.1584	20.4522
2029	1802	0	A_43_P11552	NM_012763	Rattus norvegicus Protein tyrosine phosphatase, receptor type, A (Ptpra), mRNA.	0.0832652	0.247663	0.736717	69.268	83.9069	1.8194	2.17799	199.37	138.537	200	137	13.0446	12.2208
2030	1803	0	A_42_P664274	216409_Rn	similar to KIAA1598 protein	0.139516	0.210592	0.507653	77.0103	106.186	1.68571	2.59502	206.672	160.017	206	161	11.9449	16.2248
2031	1804	0	A_42_P721810	266559_Rn	similar to unnamed protein product	0.0393774	0.338539	0.907402	52.7062	57.7085	1.7717	2.16508	182.435	113.726	179.5	112	13.962	12.5282
2032	1805	0	A_42_P756334	200736_Rn	Rattus norvegicus myosin heavy chain, polypeptide 6, cardiac muscle, alpha (Myh6), mRNA.	0.53267	0.53805	0.322173	17.5856	59.9551	1.50609	2.14474	142.877	114.123	143	115	11.1741	11.3438
2033	1806	0	A_43_P16705	BM390303	similar to Translation of nuc:BC004683_1 Mus musculus, clone MGC:7847 IMAGE:3500962, mRNA, complete cds. score=8.821e-15	-0.087559	0.124059	0.480323	183.571	150.053	2.4225	3.24612	313.441	207.271	311	206	17.8647	22.5945
2034	1807	0	A_43_P13313	NM_138867	Rattus norvegicus oxygen regulated protein (150kD) (Orp150), mRNA.	0.203599	0.591345	0.730623	24.541	39.2185	1.51852	2.37246	151.105	96.5088	152	94	11.3211	13.055
2035	1808	0	A_43_P14883	NM_017281	Rattus norvegicus proteasome (prosome, macropain) subunit, alpha type 4 (Psma4), mRNA.	0.0180063	0.0623403	0.772704	626.917	653.456	5.66758	7.0763	719.339	749.254	723	749	40.7785	56.5132
2036	1809	0	A_42_P658758	286956_Rn	similar to Mouse DNA sequence from clone RP23-352L3 on chromosome 11, complete sequence.	0.0526093	0.163238	0.747237	112.888	127.425	2.51678	2.53484	242.807	182.491	238	183	18.91	16.1457
2037	1810	0	A_43_P14351	AA900803	unknown function	-0.0854696	0.193393	0.658528	109.606	90.0249	1.95257	2.31964	241.4	146.018	241	145	13.973	13.8637
2038	1811	0	A_43_P13766	AA801281	unknown function	0.194176	0.714861	0.785909	20.5074	32.0691	1.3052	2.24072	146.339	90.4576	146	89	9.11537	12.2788
2040	1812	0	A_43_P22145	CB547392	similar to Translation of nuc:AK020039_1 Mus musculus 13 days embryo forelimb cDNA, RIKEN full-length enriched library, clone:5930429A01, full insert sequence; putative. score=5.054e-41	-0.0318171	0.207975	0.87841	95.316	88.5827	1.95466	2.4842	226.61	144.102	224	142	14.6264	15.5283
2041	1813	0	A_43_P19309	CB605742	similar to Translation of nuc:AK094193_1 Homo sapiens cDNA FLJ36874 fis, clone ASTRO2018169, weakly similar to Oocyte-specific protein P100; unnamed protein product. score=3.759e-60	0.100692	0.590623	0.864629	27.8449	35.1105	1.52187	1.99731	155	93.0328	155	93	11.7459	10.5198
2042	1814	0	A_43_P18986	AM:ARGI1-024628-CYA	similar to Translation of nuc:AB046043_1 Macaca fascicularis brain cDNA, clone:QccE-10858. score=1.259e-37	0.229104	0.0593653	0.000113749	1313.5	2226.04	7.65693	14.3573	1328.74	2486.53	1322	2485	53.0434	118.773
2043	1815	0	A_43_P14641	AA926094	similar to gi|469121|emb|Z31711|CLLYTRSY C.longicaudatus mRNA for lysyl tRNA synthetase, mRNA sequence.	0.14766	0.173385	0.39442	94.3957	132.621	2.12583	3.37821	223.702	186.544	223	185	15.5964	22.407
2044	1816	0	A_42_P693460	308023_Rn	Rattus norvegicus G protein-coupled receptor 83 (Gpr83), mRNA.	-0.025019	0.120937	0.836107	176.31	166.44	2.68252	2.99613	305.473	223.345	309	221	19.3629	19.9715
2045	1817	0	A_43_P17326	CB547947	similar to Protein:NP_032645 Moloney leukemia virus 10 [Mus musculus]. score=5.477e-104	0.237098	0.0870514	0.0064563	215.225	371.528	2.63233	4.69443	337.516	434.548	338.5	440	19.2471	36.0458
2046	1818	0	A_42_P584734	228888_Rn	Rattus norvegicus prepro bone inducing protein (Gdf10), mRNA.	-0.0151502	0.889277	0.986407	21.1241	20.3999	1.35399	1.8122	146.845	80.7241	146	80.5	9.46239	8.85119
2047	1819	0	A_43_P17094	BE118454	unknown function	0.120226	0.208	0.563259	79.853	105.321	1.84174	2.64315	209.678	159.356	209	159	13.5512	16.7638
2048	1820	0	A_42_P638214	218430_Rn	similar to Protein:NP_077170 RIKEN cDNA 2310005D12 gene [Mus musculus]. score=1.581e-18	0.0957929	0.294031	0.744582	57.0461	71.1245	1.8284	2.518	186.707	126.121	186	127	13.8741	15.0381
2049	1821	0	A_43_P14236	AA899244	unknown function	0.112945	0.489972	0.817693	33.1447	42.9891	1.46043	2.17127	161	99.9474	159	100	10.5914	11.6457
2050	1822	0	A_42_P471335	200741_Rn	similar to Similar to zinc finger protein 76 (expressed in testis)	-0.0570389	0.151136	0.705875	139.857	122.644	2.30088	2.88118	270.475	178.915	270	178	17.1609	19.3242
2051	1823	0	A_42_P547305	298903_Rn	Rat MAL protein gene and mRNA.	-0.0409985	0.0875583	0.639611	284.707	259.06	3.57118	3.97269	407.966	321.328	409.5	318	26.2605	29.1086
2052	1824	0	A_43_P15331	NM_052801	Rattus norvegicus von Hippel-Lindau syndrome (Vhl), mRNA.	0.0780952	0.112829	0.48884	171.353	205.11	2.77351	2.50406	299.172	261.81	300.5	262	20.5017	16.7274
2053	1825	0	A_43_P13793	CB547086	unknown function	0.12672	0.208322	0.542997	79.1086	105.912	2.07642	2.92279	208.877	159.877	207	155	15.5081	18.579
[truncated: 19,621 more rows]
