# Supplementary material for: Dendritic mRNAs encode diversified functionalities in hippocampal pyramidal neurons
Source: BMC Neurosci. 2006 Feb 17;7:17. doi: 10.1186/1471-2202-7-17 (PMC1386695; doi:10.1186/1471-2202-7-17)
Supplement: Additional File 4 — Original results from three microarrays, including gene ID, log ratio, log ratio error, P value, and signal intensities, signal error, mean signal, median signal, and pixel S Dev for both red and green signals. [file 1471-2202-7-17-S4.xls]

## Sheet: array-46
FeatureNum	ProbeUID	ControlType	ProbeName	GeneName	Description	LogRatio	LogRatioError	PValueLogRatio	gProcessedSignal	rProcessedSignal	gProcessedSigError	rProcessedSigError	gMeanSignal	rMeanSignal	gMedianSignal	rMedianSignal	gPixSDev	rPixSDev
1	0	1	(+)Pro25G-03	Pro25G		-0.967846	0.113168	1.20684e-17	817.679	88.0516	7.74532	2.32993	919.934	151.443	912	153	59.057	16.4474
2	1	-1	(-)3xSLv1	NegativeControl		-0.104468	0.594411	0.86049	35.031	27.5413	1.52192	1.90459	155.695	85.322	153	84	11.3308	9.17162
3	2	0	A_43_P21252	CB546590	similar to GCGPROT:UBPO_HUMAN UBIQUITIN CARBOXYL-TERMINAL HYDROLASE 24 (EC 3.1.2.15) (UBIQUITIN THIOLESTERASE 24) (UBIQUITIN-SPECIFIC PROCESSING PROTEASE 24) (DEUBIQUITINATING ENZYME 24) (FRAGMENT). score=3.627e-88	-0.00237663	0.255332	0.992573	74.1184	73.7139	1.76859	2.25295	196.597	128.371	196	128	13.1517	13.5201
4	3	0	A_42_P534203	272585_Rn	unknown function	-0.620394	0.0835094	1.09401e-13	970.898	232.691	9.97343	3.4508	1032.44	308.115	1007	309	73.2251	27.2312
5	4	0	A_43_P22195	CB547437	similar to Protein:NP_035048 natural killer tumor recognition [Mus musculus]. score=1.396e-17	0.0352481	0.250375	0.888043	72.4382	78.5626	1.89146	2.00103	194.561	132.877	193	136	13.7724	10.9284
6	5	0	A_43_P16421	AA964066	similar to Translation of nuc:AK013017_1 Mus musculus 10, 11 days embryo cDNA, RIKEN full-length enriched library, clone:2810406P09, full insert sequence; putative. score=4.569e-21	-0.209651	0.169811	0.216976	145.517	89.797	2.30521	2.02016	268.825	146.579	270	148	16.7525	11.8351
7	6	1	(+)Pro25G-02	Pro25G		-1.03763	0.120954	9.59376e-18	769.219	70.5376	7.3272	2.23714	881.356	132.814	869	133	55.5629	15.1219
8	7	0	A_43_P13118	NM_130424	Rattus norvegicus transmembrane protease, serine 2 (Tmprss2), mRNA.	0.193111	0.178199	0.278508	86.7507	135.327	1.82528	3.11682	206.881	188.712	208	188	12.6833	20.8236
9	8	0	A_43_P19445	CB605581	similar to Translation of nuc:AB046834_1 Homo sapiens mRNA for KIAA1614 protein, partial cds; Start codon is not identified.. score=2.475e-27	0.111672	0.454162	0.805771	35.8516	46.364	1.54041	1.98482	156.167	101.667	157	102	11.4302	10.1442
10	9	0	A_43_P11302	BQ206007	unknown function	-0.0182623	0.242611	0.939997	79.6515	76.3716	2.02141	2.44863	202.263	131.14	203	131	14.947	14.6122
11	10	0	A_43_P22361	AA964019	unknown function	-0.0205186	0.454849	0.964019	41.7837	39.8554	1.55525	2.12163	163.113	96.1129	163	95	11.7851	11.4779
12	11	0	A_43_P10152	BF420136	unknown function	0.150242	0.193176	0.43672	83.5029	118.017	1.76264	2.63285	204.224	171.517	204.5	171.5	12.1251	16.6925
13	12	0	A_42_P573643	234509_Rn	Rattus norvegicus sex hormone binding globulin (Shbg), mRNA.	0.0223315	0.0824503	0.786508	293.642	309.137	2.55818	4.06553	400.607	379	399	377	17.7213	31.45
14	6	1	(+)Pro25G-02	Pro25G		-1.11796	0.127138	1.45201e-18	789.258	60.1527	7.50417	1.9596	905.984	122.048	894	120	59.1841	12.9446
15	13	0	A_43_P13367	NM_139105	Rattus norvegicus ribonuclease/angiogenin inhibitor (Rnh1), mRNA.	-0.269699	0.0719925	0.000179528	611.805	328.787	6.91472	3.852	694.596	408.649	698	416	48.9029	29.5602
16	14	0	A_43_P20241	CB545584	similar to Protein:NP_061301 DNA cross-link repair 1A, PSO2 homolog (S. cerevisiae); SNM1 protein; DNA cross-link repair protein (S. cerevisiae) [Mus musculus]. score=9.316e-28	0.00952935	0.183993	0.958694	103.846	106.15	1.9051	2.58583	225.517	161.086	224	159	13.3958	16.4405
17	15	0	A_43_P21201	CB544431	similar to Translation of nuc:AB063290_1 Mus musculus dyslike mRNA for dystrophin-like protein, partial cds. score=2.341e-19	-0.0264848	0.169081	0.875528	118.874	111.841	2.19441	2.80388	240.397	167.414	240.5	167	15.8855	18.3676
18	16	0	A_43_P11033	BF562144	unknown function	-0.15841	0.251842	0.529347	89.6239	62.2321	1.71924	2.26057	213.737	118.105	215	116	12.1015	13.0434
19	17	0	A_43_P13501	CB545791	unknown function	-0.0955692	0.0919525	0.29865	280.955	225.459	2.75887	3.11163	392.541	289.639	390	288	19.7481	23.0464
20	18	0	A_43_P22765	BF386335	unknown function	-0.120431	0.431544	0.780191	49.3093	37.3678	1.39676	2.0432	171.719	94.1053	173	95	9.48637	10.4312
21	6	1	(+)Pro25G-02	Pro25G		-1.08966	0.124767	2.46851e-18	786.39	63.9705	7.29971	1.93724	901.085	126.017	892	126	55.5376	12.3672
22	19	0	A_42_P694253	223332_Rn	Rat GABAB1 receptor (GABABR1) gene, exons 1 through 9.	0.137858	0.0778931	0.0767541	291.552	400.474	3.76621	5.54853	395.678	476.848	392	477	26.7688	43.3601
23	20	0	A_43_P20815	CB546140	similar to Protein:NP_034231 endothelial differentiation, sphingolipid G-protein-coupled receptor, 3 [Mus musculus]. score=1.219e-19	-0.109149	0.304429	0.719942	69.6372	54.1617	1.50059	1.89336	193	109.933	193	110	10.4119	9.92492
24	21	0	A_43_P19256	AW534366	similar to Translation of nuc:AK014865_1 Mus musculus adult male testis cDNA, RIKEN full-length enriched library, clone:4921511D23, full insert sequence; putative. score=2.968e-24	0.0389072	0.403485	0.923181	44.0679	48.1981	1.56509	2.17253	165.322	103.61	167	104	11.4492	11.7679
25	22	0	A_43_P11341	CA509273	unknown function	0.0291052	0.101621	0.774563	209.004	223.49	2.69769	3.83491	324	284.696	326.5	283.5	18.718	27.4292
26	23	0	A_43_P23211	BF560076	unknown function	-0.137414	0.258348	0.594798	85.2558	62.1312	1.46288	2.09216	209.131	117.869	209	117	9.80557	12.0298
27	24	0	A_43_P10868	CB544682	unknown function	-0.0258131	0.114111	0.821038	190.154	179.181	2.5106	3.3493	307.683	238.159	310	236	18.5279	24.6898
28	6	1	(+)Pro25G-02	Pro25G		-1.09198	0.123204	7.77778e-19	832.034	67.3232	7.55452	1.97812	942.867	129.683	933	128	57.7245	12.936
29	25	0	A_42_P512232	343933_Rn	similar to Mouse zinedin (Zin) mRNA, complete cds.	0.03746	0.0709783	0.597661	397.192	432.972	2.69715	3.98705	492.673	516.436	492	517	17.4356	29.9869
30	26	0	A_43_P20500	CB545823	similar to Translation of nuc:AF186605_1 Homo sapiens MLL2 protein mRNA, partial cds. score=2.426e-25	-0.0621982	0.241796	0.796998	84.0344	72.8214	1.86215	2.63508	207.082	127.951	207	130	13.8844	16.6127
31	27	0	A_43_P19092	CA512454	similar to Protein:NP_113569 WD repeat domain 6 [Mus musculus]. score=3.823e-73	-0.0173671	0.188103	0.926438	104.545	100.447	1.90369	2.49325	226.548	155.532	226.5	156	13.8832	16.1831
32	28	0	A_43_P22018	CB547284	similar to Protein:NP_000100 dystrophin Dp427c isoform [Homo sapiens]. score=1.366e-41	-0.10399	0.486088	0.8306	42.91	33.7729	1.53515	1.96168	164.655	90.7931	164.5	92	11.2539	9.70577
33	29	0	A_43_P10509	AA956113	unknown function	-0.258793	0.397827	0.515358	62.1705	34.2603	1.54805	2.07576	186.328	91.6066	186	89	11.4509	11.1629
34	30	0	A_42_P765851	384950_Rn	similar to Mouse DNA sequence from clone RP23-381C21 on chromosome 11, complete sequence.	-0.027055	0.123028	0.825942	172.952	162.506	2.05766	2.91573	291.561	220.526	293	221	13.8706	19.8684
35	6	1	(+)Pro25G-02	Pro25G		-1.09987	0.125849	2.33979e-18	782.017	62.1369	6.70071	2.15053	897.911	124.089	887	124.5	49.6494	13.8974
36	31	0	A_42_P641151	208123_Rn	similar to Mouse chromosome 6 clone RP24-79O16, complete sequence.	-0.0827367	0.446346	0.852943	45.6949	37.7686	1.3256	1.88187	167.629	94.371	167	93	9.06847	9.42135
37	32	0	A_43_P18314	BE100778	similar to Protein:NP_598620 RIKEN cDNA 2810002E22 [Mus musculus]. score=3.527e-79	-0.0362746	0.135785	0.789355	154.9	142.488	2.59271	3.15053	274.677	199.597	271.5	202.5	19.5094	22.394
38	33	0	A_43_P18741	CB544862	similar to Protein:NP_033487 ubiquitin protein ligase E3 component n-recognin 1; ubiquitin-protein ligase e3 componen n-recognin [Mus musculus]. score=2.091e-77	-0.10102	0.0917853	0.271066	283.667	224.796	2.17487	3.13105	395.15	289.033	394	290.5	14.6193	23.0254
39	34	0	A_43_P18661	CA511855	similar to Protein:NP_082509 leucine rich protein LRP130 [Mus musculus]. score=6.574e-56	0.0587811	0.418526	0.888306	41.4789	47.4907	1.69113	2.07823	162.458	102.881	162	102	12.847	10.9467
40	35	0	A_42_P765427	206698_Rn	similar to Mouse, clone MGC:37676 IMAGE:5043252, mRNA, complete cds.	-0.262671	0.0952378	0.00581466	329.697	180.071	4.14292	3.43998	441.73	243.333	441	238	31.6132	26.1238
41	36	0	A_43_P17894	CB547572	similar to Translation of nuc:M15650_1 Rat insulin-like growth factor I gene, exon 4; preproinsulin-like growth factor I. score=9.521e-09	0.433451	0.118203	0.000245418	109.361	296.698	2.1091	4.03296	225.684	353.053	225	353	14.2179	28.7355
42	6	1	(+)Pro25G-02	Pro25G		-1.05062	0.122049	7.42474e-18	770.009	68.5296	5.36274	2.08171	883.076	130.717	880	131	38.2451	13.0035
43	37	0	A_42_P557653	348004_Rn	similar to Mouse heterogenous nuclear ribonucleoprotein A2/B1 (hnRNP A2/B1) mRNA, complete cds.	-0.173195	0.0732665	0.0180835	486.448	326.469	5.27103	4.52066	578.869	403.836	577	405	38.4818	35.9936
44	38	0	A_43_P22983	BF522304	unknown function	-0.0294853	0.165214	0.858356	122.424	114.388	1.92709	2.65574	243.823	170.097	243.5	167.5	13.8333	17.8387
45	39	0	A_43_P22064	CB544674	similar to Protein:NP_032761 nuclear receptor interacting protein 1 [Mus musculus]. score=3.578e-20	0.0229831	0.143863	0.873073	135.101	142.444	2.17167	2.86598	255.049	198.689	255	193	15.7167	19.7556
46	40	0	A_43_P23348	BG665613	unknown function	-0.191408	0.202183	0.343787	117.535	75.6416	1.84756	2.12233	241.607	131.852	240	131	13.3782	12.7761
47	41	0	A_42_P588606	202937_Rn	similar to zinc finger protein ZNF135	-0.0711625	0.115992	0.539537	196.22	166.564	2.69992	2.37523	314.196	225.482	312	225.5	19.0735	15.4696
48	42	0	A_43_P16080	AF053096.1	Rattus norvegicus Sertoli cell methoxy acetic acid induced gene, partial sequence.	-0.017203	0.179837	0.923791	109.82	105.555	1.90491	2.25565	231.614	160.79	235	163	13.2311	13.7005
49	6	1	(+)Pro25G-02	Pro25G		-1.05971	0.121811	3.33114e-18	794.896	69.2792	6.9352	1.95642	906.456	131.596	902	130	51.5953	12.3994
51	43	0	A_43_P22417	AI549500	unknown function	0.00156619	0.0722148	0.982697	395.79	397.22	3.19534	3.44753	492.383	477.767	492	479	22.2414	26.6759
52	44	0	A_43_P18452	AI138018	similar to Translation of nuc:AK012765_1 Mus musculus 10, 11 days embryo cDNA, RIKEN full-length enriched library, clone:2810019K23, full insert sequence; putative. score=1.837e-23	0.0112254	0.0904599	0.901242	254.027	260.679	2.57432	3.79782	365.39	325.678	366	327	17.8538	28.318
53	45	0	A_42_P745224	294549_Rn	similar to Genomic sequence for Mouse (Mus musculus), clone RP23-206M19, complete sequence.	-0.0854189	0.420894	0.839177	48.6516	39.9649	1.59054	2.30605	170.836	96.4	169	95	11.377	12.3297
54	46	0	A_42_P754647	325029_Rn	similar to Mouse Ulip gene, partial sequence.	0.00920162	0.127121	0.942296	159.263	162.673	2.31792	2.63628	278.07	220.158	282	219	16.2127	17.5548
55	47	0	A_43_P15699	BQ209242	Rat mRNA for ribosomal protein L37a.	-0.0850281	0.103327	0.410563	233.148	191.692	2.38604	2.82315	348.7	252.65	350.5	255.5	16.7608	20.081
56	6	1	(+)Pro25G-02	Pro25G		-1.09068	0.125082	2.788e-18	781.062	63.3877	7.23108	2.33187	896.305	125.39	889	128	55.0443	15.8669
57	48	0	A_43_P15834	AW919734	Rat thymidine kinase mRNA, 5 end.	-0.115349	0.294	0.694806	72.6978	55.7407	1.60781	1.99276	196.193	111.491	196	114	11.2288	10.5798
58	49	0	A_43_P18280	CA334076	similar to Protein:NP_082731 RIKEN cDNA 3110043J09 [Mus musculus]. score=1.941e-77	-0.0564144	0.348189	0.871288	57.1596	50.1967	1.50299	2.09688	179.69	105.879	179	107	10.4683	11.2719
59	50	0	A_43_P18731	CB544844	similar to Translation of nuc:AB011132_1 Homo sapiens mRNA for KIAA0560 protein, partial cds; Start codon is not identified. hh01648 cDNA clone for KIAA0560 has a 41-bp deletion at the region from 388 to 428 of the sequence of KIAA0560. score=6.105e-87	-0.0748299	0.11155	0.502335	207.44	174.607	2.5634	2.62456	324.742	234.097	324	233.5	18.7861	18.5151
60	51	0	A_43_P12519	NM_031114	Rattus norvegicus S-100 related protein, clone 42C (S100A10), mRNA.	-0.00815679	0.0843115	0.922928	292.168	286.732	3.09515	3.83054	400.172	355	399	358	21.6764	28.6546
61	52	0	A_43_P14645	AA926120	unknown function	0.0813347	1.00342	0.935396	16.7226	20.1669	1.52367	1.76869	133.672	79.3793	133.5	80	10.9823	8.14523
63	6	1	(+)Pro25G-02	Pro25G		-1.08994	0.124281	1.78702e-18	798.902	64.9463	7.17234	2.20471	912.516	127.081	910.5	124.5	55.8402	15.1704
64	53	0	A_42_P683372	201509_Rn	similar to Mouse, nuclear transport factor 2 (placental protein 15), clone MGC:7387 IMAGE:3487899, mRNA, complete cds.	0.0425851	0.319289	0.893897	55.7706	61.5163	1.64568	2.46045	177.579	116.193	177	117	11.7503	14.1793
65	54	0	A_43_P13383	NM_139330	Rattus norvegicus SPA-1 like protein p1294 (Spa-1), mRNA.	-0.0796586	0.0957941	0.405657	258.676	215.326	3.24354	3.23564	371.869	278.229	372	274	23.898	23.937
66	55	0	A_43_P19165	AM:ARGI1-035712-CYA	similar to Protein:NP_036582 solute carrier family 13 (sodium/sulfate symporters), member 4; sulphate transporter 1; solute carrier family 13 (sodium/sulphate symporters), member 4 [Homo sapiens]. score=7.219e-70	-0.105014	0.365658	0.773965	57.4035	45.0738	1.68351	2.02383	180.267	101.233	180	100.5	12.6784	10.7709
67	56	0	A_43_P19190	CB548267	similar to Protein:NP_038820 alpha-N-acetylglucosaminidase (Sanfilippo disease IIIB); alpha-N-acetylglucosaminidase, lysosomal [Mus musculus]. score=7.039e-30	-0.0740478	0.191203	0.698553	109.551	92.3782	1.70505	2.78216	232.155	147.862	231.5	149	11.533	17.889
68	57	0	A_43_P14780	AA956395	unknown function	0.0489411	0.255117	0.847869	69.9002	78.2383	1.64028	2.28088	191.902	132.443	192	134	11.7114	13.6425
69	58	0	A_42_P841762	295799_Rn	Rattus norvegicus calcium channel, voltage-dependent, alpha2/delta subunit 1 (Cacna2), mRNA.	0.301417	0.0724944	3.21325e-05	320.762	642.097	4.1202	7.80236	418.283	739.333	421.5	753.5	29.1693	63.1988
70	6	1	(+)Pro25G-02	Pro25G		-1.1008	0.12519	1.45551e-18	799.912	63.4216	7.40308	2.34996	914.317	125.492	916	127	58.1965	16.5801
71	59	0	A_42_P777817	304916_Rn	similar to Mouse homeobox protein Nkx3.1 mRNA, complete cds.	0.00177649	0.201935	0.992981	94.6744	95.0624	1.98943	2.28435	216.754	149.82	214	149	14.7531	14.1639
72	60	0	A_42_P467199	204056_Rn	unknown function	0.108712	0.344844	0.752572	47.6552	61.21	1.47764	1.86599	168.754	115.526	169	117	10.0894	9.24103
73	61	0	A_42_P781919	221721_Rn	Rattus norvegicus complement component 1, q subcomponent, beta polypeptide (C1qb), mRNA.	-0.433753	0.0844288	2.7842e-07	551.503	203.14	6.29528	3.49149	647.518	272.143	641.5	273.5	44.891	25.7918
74	62	0	A_43_P20630	CB545937	similar to Protein:NP_598727 RIKEN cDNA 1110005N04 [Mus musculus]. score=9.575e-55	0.015479	0.144484	0.914683	135.589	140.508	2.19161	2.70552	255.625	196.768	257	196.5	15.243	17.6604
75	63	0	A_43_P13578	CB546187	unknown function	0.0137166	0.152722	0.928435	127.393	131.481	2.24167	2.9576	247.898	187.339	247	185	16.2191	20.004
76	64	0	A_43_P14014	NM_022514	Rattus norvegicus ribosomal protein L27 (Rpl27), mRNA.	-0.177284	0.0709385	0.0124503	534.28	355.21	4.94685	5.29273	621.864	435.898	617	438	35.2144	41.9785
77	6	1	(+)Pro25G-02	Pro25G		-1.10108	0.125687	1.94454e-18	788.369	62.4674	6.86478	2.05699	903.807	124.456	903	124	51.3157	13.2113
78	65	0	A_43_P17421	AA819689	similar to Translation of nuc:BC031462_1 Mus musculus, Similar to centaurin, beta 1, clone MGC:25782 IMAGE:4017986, mRNA, complete cds. score=2.393e-76	0.114086	0.243596	0.639539	67.964	88.3823	1.69382	2.47066	189.386	141.947	190	143	11.7819	14.7714
79	66	0	A_43_P18934	CB548210	similar to Protein:NP_038748 MAX-interacting protein [Mus musculus]. score=1.576e-78	-0.0238333	0.360597	0.947303	53.1412	50.3034	1.37527	2.30935	175.273	105.836	175	106	8.84319	12.5812
80	67	0	A_43_P16215	D28966.1	Rattus sp. mRNA for prostacyclin receptor, complete cds.	0.0496862	0.0609352	0.414847	686.968	770.234	4.42992	6.5618	751.75	891.983	749.5	888.5	30.8142	54.1277
81	68	0	A_43_P12117	NM_021757	Rattus norvegicus pleiotropic regulator 1 (Plrg1), mRNA.	0.211072	0.323873	0.514586	44.9063	73.0095	1.34362	2.49327	165.333	126.167	164	127.5	8.71132	14.7639
82	69	0	A_43_P11222	AA858919	unknown function	0.0113309	0.133892	0.932558	149.134	153.077	2.75453	3.39758	268.474	210.035	269	206	20.0376	23.4254
83	70	0	A_43_P22372	AI044201	unknown function	0.0102801	0.178893	0.954175	107.022	109.585	2.1852	2.3751	228.552	164.621	226.5	165	15.931	14.8121
84	6	1	(+)Pro25G-02	Pro25G		-1.12388	0.128237	1.88385e-18	775.951	58.3389	6.3001	2.54075	894.283	120.117	887	118.5	48.3981	17.7163
85	71	0	A_42_P533532	227752_Rn	similar to Translation of nuc:AF353993_1 Mus musculus beta-amyloid binding protein (Bbp) mRNA, complete cds; integral membrane glycoprotein. score=1.249e-80	-0.0168479	0.0873961	0.847134	277.558	266.997	3.1395	4.28275	387.339	333.373	385	334	22.3527	32.3888
86	72	0	A_42_P825912	216085_Rn	similar to unnamed protein product	-0.0574068	0.160523	0.720625	130.585	114.416	2.38089	2.91835	252.016	170.475	251	167	17.875	19.8927
87	73	0	A_42_P626023	292753_Rn	similar to centrosomal P4.1-associated protein	-0.021922	0.529369	0.966968	35.8889	34.1223	1.31852	1.9056	156.574	90.9672	157	90	9.0691	9.38965
88	74	0	A_43_P14678	AI231047	unknown function	-0.0877068	0.129754	0.499073	173.67	141.911	2.87256	2.64095	293.271	199.695	293	199	21.3104	17.8531
89	75	0	A_43_P22960	BF418352	unknown function	-0.0355237	0.432808	0.934585	44.7041	41.193	1.26208	1.9888	166.345	97.3818	167	99	7.74649	9.80456
91	6	1	(+)Pro25G-02	Pro25G		-1.12681	0.126961	6.97554e-19	812.796	60.6972	7.38757	1.7933	928.21	122.694	914	121	57.682	11.2754
92	76	0	A_42_P670901	227615_Rn	JM4 protein, JM5 protein, T54 protein, JM10 protein, A4 differentiation-dependent protein, triple LIM domain protein 6, and synaptophysin genes, complete cds; and L-type calcium channel alpha-1 subunit gene, partial cds, complete sequence. score=5.681e-19	-0.100337	0.168919	0.552516	129.455	102.75	2.2886	2.6879	251.629	158.855	251	156	17.299	18.0453
93	77	0	A_42_P671171	201347_Rn	Rattus norvegicus Cystatin beta (Cstb), mRNA.	-0.0796553	0.100889	0.4298	239.672	199.508	3.12321	3.74389	354.54	261.016	355	259	23.4554	28.3745
94	78	0	A_43_P16326	U78121.1	Rattus norvegicus zinc finger protein 10 (AZF10) mRNA, partial cds.	-0.000861698	0.679935	0.998989	27.216	27.162	1.45949	2.02487	146.407	85.0185	147	84.5	10.1564	9.76611
95	79	0	A_43_P11280	BQ204903	unknown function	0.0204856	0.0733708	0.780086	373.192	391.217	4.18762	5.83859	471.656	470.492	470	475	30.2616	46.8578
96	80	0	A_43_P12660	NM_031745	Rattus norvegicus restin (Rsn), mRNA.	0.0967873	0.984612	0.921694	16.7326	20.9098	1.35383	2.09555	133.702	80	132	79	8.99398	10.8529
97	81	0	A_43_P20808	CB544325	similar to Protein:NP_071324 gigaxonin [Homo sapiens]. score=4.204e-53	0.101587	0.793543	0.898135	20.6608	26.1057	1.38015	2.12695	138.535	84.2241	137.5	85.5	9.54439	11.0279
98	6	1	(+)Pro25G-02	Pro25G		-1.14515	0.129616	1.00182e-18	787.677	56.39	8.33204	2.0811	906.738	118.131	896	118	64.9751	13.8003
99	82	0	A_42_P464205	228229_Rn	similar to Mouse MEK kinase mRNA, complete cds.	-0.101628	0.145311	0.484312	154.073	121.927	2.33169	2.4909	275.017	178.879	272	180.5	16.7662	16.2222
100	83	0	A_42_P697962	289881_Rn	similar to centromere autoantigen B	0.020404	0.155593	0.895667	123.741	129.693	2.12767	3.05906	244.333	185.381	243	184	15.7357	21.4472
101	84	0	A_43_P12542	NM_031147	Rattus norvegicus cold inducible RNA-binding protein (Cirbp), mRNA.	0.158256	0.655796	0.809308	23.3754	33.6523	1.4891	1.88623	141.871	90.4839	141.5	91	11.2344	9.24129
102	85	0	A_43_P20753	CB546070	similar to Translation of nuc:AB060190_1 Macaca fascicularis brain cDNA clone:QccE-21404, full insert sequence. score=2.633e-86	0.0263649	0.157928	0.867415	120.82	128.382	2.09107	2.24159	241.474	183.93	240	182	14.6703	13.8601
103	86	0	A_42_P796826	283910_Rn	Rattus norvegicus melanoma antigen, family D, 1 (Maged1), mRNA.	0.19739	0.333476	0.553906	44.3107	69.807	1.5011	2.41852	164.79	123.193	165	122	10.3021	13.7691
104	87	0	A_43_P15025	AW918961	unknown function	0.012069	0.440906	0.978162	41.54	42.7106	1.42795	2.11497	162.719	98.6316	160	98	9.86291	10.9897
105	6	1	(+)Pro25G-02	Pro25G		-1.13702	0.129169	1.33648e-18	781.349	56.993	6.25759	1.82454	900.281	118.737	891	118	46.8805	11.0268
106	88	0	A_43_P12777	NM_053343	Rattus norvegicus double cortin and calcium/calmodulin-dependent protein kinase-like 1 (Dcamkl1), mRNA.	0.411095	0.747724	0.58246	14.8483	38.2624	1.44966	2.33111	131.696	94.5	131	95	10.1783	12.395
107	89	0	A_43_P20893	CB546214	similar to Protein:NP_032761 nuclear receptor interacting protein 1 [Mus musculus]. score=8.003e-48	0.00172791	0.777602	0.998227	23.7082	23.8027	1.34813	1.8892	142.153	82.2542	143	82	9.26025	9.10777
108	90	0	A_42_P731318	203872_Rn	similar to Mouse DNA sequence from clone RP23-17N7 on chromosome 11, complete sequence.	0.206616	0.303234	0.495634	48.3384	77.7872	1.52828	2.82073	168.897	130.793	167.5	130	10.5393	17.1165
109	91	0	A_42_P813165	207839_Rn	unknown function	0.0169422	0.182609	0.926079	103.82	107.951	1.94817	2.66706	225.393	162.852	224	164	14.1389	17.5374
110	92	0	A_42_P526293	297955_Rn	similar to Mouse C184L-22 mRNA, complete cds.	-0.00269416	0.0750685	0.971371	363.899	361.648	3.60104	4.33756	464	438.279	465	441	25.7921	34.2248
111	93	0	A_43_P17532	CB546382	similar to Translation of nuc:AJ277959_1 Cloning vector pHS4, luciferase reporter vector containing HS4 insulator sequence. score=1.003e-88	-0.06798	0.24091	0.777806	84.914	72.6105	1.89844	2.61309	208.018	127.786	207	129	13.6428	15.7581
112	6	1	(+)Pro25G-02	Pro25G		-1.16436	0.131244	7.19984e-19	789.696	54.0874	9.20299	1.86297	910.143	115.75	899	117	68.98	11.2513
113	94	0	A_42_P696386	217404_Rn	similar to Mouse unknown WZ3-85 mRNA, complete cds.	0.216488	0.178562	0.22536	84.174	138.569	1.77876	2.85155	204.158	191.702	205	198	12.0264	18.4294
114	95	0	A_42_P577431	295616_Rn	similar to Mouse BCL3 (Bcl3) mRNA, complete cds.	-0.135926	0.308912	0.659926	70.6541	51.6668	1.78747	2.22599	194.271	107.661	195	106	13.366	12.6199
115	96	0	A_43_P22132	CB547380	similar to Translation of nuc:AK096727_1 Homo sapiens cDNA FLJ39408 fis, clone PLACE6013672; unnamed protein product. score=1.075e-45	0.0412872	0.175958	0.814487	105.161	115.649	1.98386	2.39422	226.35	170.5	226.5	171	14.2827	15.261
116	97	0	A_42_P576497	217666_Rn	Rattus norvegicus mercaptopyruvate sulfurtransferase (Mpst), mRNA.	-0.0876103	0.198998	0.659751	106.509	87.0512	1.86184	2.43268	229.4	142.55	226.5	141.5	13.3686	15.2975
117	98	0	A_43_P12171	NM_022222	Rattus norvegicus preproprolactin-releasing peptide (LOC63850), mRNA.	0.107369	0.174234	0.537739	98.4357	126.044	1.72519	2.80857	219.067	180.367	216	180	11.75	18.6393
118	99	0	A_42_P825064	293890_Rn	similar to mouse pallidin, clone MGC:27805 IMAGE:3256910, mRNA, complete cds.	0.0625103	0.223029	0.779263	79.3082	91.5859	1.90986	2.39082	201.069	145.672	199	144.5	13.836	14.4603
119	6	1	(+)Pro25G-02	Pro25G		-1.15776	0.130884	9.09479e-19	784.429	54.5498	7.50586	1.91908	904.77	116.213	899	116	58.5245	12.2748
120	100	0	A_43_P19355	CB605877	similar to Translation of nuc:AK095667_1 Homo sapiens cDNA FLJ38348 fis, clone FCBBF4000548; unnamed protein product. score=5.472e-33	-0.0440425	0.531826	0.934	36.6315	33.0988	1.63933	2.0506	157.46	90.0952	156	90	12.9812	10.8103
121	101	0	A_42_P769597	204370_Rn	similar to data source:SPTR, source key:Q9NXS2, evidence:ISS~homolog to CDNA FLJ20084 FIS, CLONE COL03526~putative	0.0639053	0.254801	0.801965	68.7765	79.6792	1.83772	2.39956	190.644	133.746	190	133	13.5173	14.3726
122	102	0	A_42_P841714	253447_Rn	similar to mouse E3 ubiquitin ligase SMURF1, clone MGC:28022 IMAGE:3660965, mRNA, complete cds.	0.0184186	0.156963	0.906587	122.789	128.108	2.1603	2.7123	243.459	183.754	245	184	15.8057	18.2827
123	103	0	A_43_P10935	BF419621	unknown function	-0.206602	0.10271	0.0442713	272.783	169.518	3.16417	2.99053	388.155	230.862	390	234	22.8748	21.1456
124	104	0	A_43_P18633	BF557909	unknown function	0.00101426	0.668254	0.998789	27.6352	27.6998	1.45516	1.88574	146.914	85.4655	147.5	85	10.4819	8.93685
125	105	0	A_43_P15493	NM_145095	Rattus norvegicus ether-a-go-go-like potassium channel 1 (ELK1) (LOC246325), mRNA.	-0.0306376	0.363107	0.932757	53.1761	49.554	1.45427	2.08024	175.351	105.158	175	104	9.90399	10.9753
126	6	1	(+)Pro25G-02	Pro25G		-1.15078	0.129467	6.18876e-19	803.083	56.7522	8.2016	2.13268	921.317	118.556	912	117	64.9063	14.5212
127	106	0	A_43_P18721	CB548158	similar to Translation of nuc:U13262_1 Mus musculus myelin gene expression factor (MEF-2) mRNA, partial cds. score=1.632e-48	0.0812906	0.373357	0.82764	45.3838	54.7258	1.40308	2.33123	166.517	109.533	166	109	9.61371	13.2569
128	107	0	A_42_P528083	208317_Rn	similar to Mouse, RIKEN cDNA 2610027O18 gene, clone MGC:6806 IMAGE:2648293, mRNA, complete cds.	0.0920641	0.267114	0.730348	63.3237	78.2763	1.75515	2.51671	184.933	132.133	185	131	12.8879	15.3286
129	108	0	A_42_P453853	287719_Rn	Rattus norvegicus caspase-8 (Casp8), mRNA.	0.0382292	0.114677	0.73886	175.516	191.666	2.21638	3.53735	292.879	250.328	291	248.5	15.2581	25.1594
130	109	0	A_42_P580274	298228_Rn	similar to Mouse, RIKEN cDNA 1700057K18 gene, clone MGC:6802 IMAGE:2648192, mRNA, complete cds.	0.126291	0.329598	0.701596	48.8853	65.3837	1.71099	2.16923	169.932	119.407	169	120	12.6925	12.0489
131	110	0	A_42_P639174	203920_Rn	similar to Mouse, clone MGC:36603 IMAGE:5325029, mRNA, complete cds.	-0.0331795	0.0662766	0.616638	524.851	486.246	3.63713	4.89465	609.051	577.78	611	581	25.1049	39.0089
132	111	0	A_42_P606262	207474_Rn	similar to Mouse, clone IMAGE:5322051, mRNA.	-0.0961437	0.19833	0.627841	107.932	86.4984	1.97111	2.29507	230.898	142.068	232	139	14.2994	14.0539
133	6	1	(+)Pro25G-02	Pro25G		-1.12583	0.127212	8.74993e-19	804.291	60.1984	7.76571	2.12426	920.364	122.145	910	125	57.2122	13.5447
134	112	0	A_42_P500847	204961_Rn	similar to unnamed protein product	-0.00883726	0.399498	0.982351	47.0453	46.0976	1.42077	2.16753	168.733	101.833	168	101.5	9.90953	11.841
135	113	0	A_43_P17250	BF558344	unknown function	0.07663	0.148467	0.605754	122.397	146.016	2.12534	2.7469	242.254	201.619	241	202	15.6101	19.0071
136	114	0	A_43_P19649	CB546766	similar to Translation of nuc:BC028256_1 Mus musculus, Similar to erbb2 interacting protein, clone IMAGE:4988135, mRNA, partial cds. score=1.27e-19	0.0754735	0.456622	0.868719	37.2243	44.2894	1.41308	2.06494	157.787	99.8852	159	100	10.0716	10.9058
137	115	0	A_42_P708032	222345_Rn	similar to unnamed protein product	0.106513	0.102271	0.297653	189.935	242.727	3.00609	3.61955	304.967	303.717	303.5	301.5	21.9637	26.6389
138	116	0	A_43_P19565	CB546411	similar to Translation of nuc:BC014712_1 Mus musculus, clone MGC:25259 IMAGE:4507398, mRNA, complete cds. score=3.977e-23	-0.077213	0.453401	0.864776	44.6959	37.4157	1.6895	2.1479	166.517	94.0345	166	94.5	12.8271	11.3152
139	117	0	A_43_P16096	AF091577.1	Rattus norvegicus isolate HAF-TP1 olfactory receptor mRNA, partial cds.	0.0265304	0.189132	0.888443	98.7967	105.02	1.8995	2.87336	220.435	159.726	222.5	160.5	13.8536	19.256
140	6	1	(+)Pro25G-02	Pro25G		-1.18535	0.132003	2.71563e-19	816.305	53.2727	8.85295	2.00702	936.312	114.984	921	117	69.1642	13.1053
141	118	0	A_42_P781800	295364_Rn	unknown function	0.124512	0.110715	0.26075	166.808	222.192	2.51957	3.05298	283.333	281.183	284	280	18.0833	21.7813
142	119	0	A_42_P792728	291925_Rn	Rattus norvegicus zinc finger protein HIT-39 (Hit39), mRNA.	-0.0172386	0.226705	0.939387	85.4808	82.1542	1.7364	2.65553	208	136.931	208	138.5	12.1713	16.505
143	120	0	A_43_P19929	BF565620	unknown function	0.0725508	0.229899	0.752324	75.8908	89.6891	1.88542	3.22212	197.61	143.661	198	142	13.7803	20.9405
144	121	0	A_42_P763572	268309_Rn	similar to Mouse DNA sequence from clone RP23-9O13 on chromosome 13, complete sequence.	0.18742	0.608275	0.757993	24.3325	37.4634	1.51874	2.09336	143.018	93.6852	144	95	10.8097	10.2916
146	122	0	A_42_P704102	199945_Rn	similar to Protein:NP_079683 RIKEN cDNA 1110032G10 gene [Mus musculus]. score=8.898e-98	0.039251	0.0853873	0.645744	270.851	296.47	2.80002	4.36837	379.8	364.383	380	367	19.6907	33.4821
147	6	1	(+)Pro25G-02	Pro25G		-1.17599	0.131558	3.92915e-19	806.77	53.7974	7.99215	1.92104	926.778	115.5	920	115.5	58.6607	11.5771
148	123	0	A_43_P15285	NM_019344	Rattus norvegicus regulator of G-protein signaling 8 (Rgs8), mRNA.	0.116264	0.805237	0.885197	20.0044	26.145	1.49682	2.30877	137.746	84.2712	137	84	10.9538	12.5778
149	124	0	A_43_P13990	AA818626	unknown function	0.121746	2.19684	0.955805	7.26893	9.62092	1.38366	1.64376	118.403	70.9298	119	70	8.23073	8.01084
150	125	0	A_43_P10218	BG666460	unknown function	-0.105446	0.128617	0.412306	179.198	140.569	2.4358	2.22345	298.804	198.518	298	200	17.097	14.0026
151	126	0	A_42_P583782	298320_Rn	similar to data source:SPTR, source key:Q16103, evidence:ISS~homolog to GENERAL TRANSCRIPTION FACTOR IIE 56 KDA SUBUNIT~putative	-0.111119	0.278423	0.689819	76.5714	59.2854	1.78336	2.41919	200.102	114.915	199	112	13.1407	14.3518
152	127	0	A_43_P16650	AW921393	similar to Translation of nuc:BC018152_1 Homo sapiens, clone IMAGE:3876517, mRNA, partial cds. score=4.335e-80	0.0124211	0.0721078	0.863235	392.361	403.745	3.30512	4.19285	489.017	484.695	486	487	22.9042	32.6836
153	128	0	A_43_P21974	CB547248	similar to Translation of nuc:BC028939_1 Mus musculus, Similar to PMS1 postmeiotic segregation increased 1 (S. cerevisiae), clone MGC:36491 IMAGE:5364251, mRNA, complete cds. score=2.133e-36	0.0277181	0.668949	0.966949	26.7661	28.5301	1.57767	2.10436	145.883	86.1667	144.5	85.5	12.0396	10.9501
154	6	1	(+)Pro25G-02	Pro25G		-1.19766	0.133828	3.57805e-19	799.003	50.6859	5.49575	2.13929	921.397	112.259	917	112	41.5388	13.8938
155	129	0	A_43_P20905	CB544347	similar to Protein:NP_061284 cDNA sequence AF096286; pecanex 1 [Mus musculus]. score=6.736e-40	0.0478546	0.442892	0.913956	39.6645	44.285	1.64303	1.97314	160.544	99.9649	160	100	12.2008	9.82156
156	130	0	A_42_P482995	378183_Rn	unknown function	0.098524	0.279194	0.724173	60.0061	75.2869	1.57993	2.12697	181.526	129.158	182	129	10.8531	11.7804
157	131	0	A_42_P655706	205016_Rn	similar to data source:SPTR, source key:O95168, evidence:ISS~homolog to NADH-UBIQUINONE OXIDOREDUCTASE B15 SUBUNIT (EC 1.6.5.3) (EC 1.6.99.3) (COMPLEX I-B15) (CI-B15)~putative	-0.347125	0.0628502	3.33166e-08	3064.95	1378.15	19.3915	11.1204	2874.18	1592.51	2873	1601	131.603	92.8792
158	132	0	A_42_P489889	221861_Rn	Rat CNS myelin protein MOBP-169 (MOBP) mRNA, complete cds.	0.0210623	0.383083	0.956154	47.4381	49.7955	1.69724	2.24323	169	105.169	166	104	12.7833	12.4113
159	133	0	A_43_P18074	BF563915	similar to Translation of nuc:AX138671_1 Sequence 1 from Patent EP1097991. score=3.881e-88	0.00469761	0.310625	0.987934	59.9544	60.6065	1.7105	1.88971	182.155	115.534	184	116	12.4757	9.69756
160	134	0	A_43_P17769	BF551266	similar to Translation of nuc:AK002760_1 Mus musculus adult male kidney cDNA, RIKEN full-length enriched library, clone:0610035N01, full insert sequence; putative. score=3.368e-102	-0.0407601	0.223439	0.855252	89.1758	81.1871	1.83804	2.84227	211.898	136.169	213	132	13.257	18.129
161	6	1	(+)Pro25G-02	Pro25G		-1.17548	0.131293	3.45498e-19	812.14	54.2185	7.11048	2.18322	931.667	115.952	926	117	56.2087	14.952
162	135	0	A_42_P705309	294991_Rn	similar to Mouse, eukaryotic translation initiation factor 3, subunit 6 (48kD), clone MGC:36795 IMAGE:3988386, mRNA, complete cds.	0.065477	0.0981497	0.504699	210.953	245.281	3.01075	2.98011	325	307.51	324	309	19.7685	19.4691
163	136	0	A_42_P715011	296867_Rn	similar to KIAA1797 protein	0.13485	0.154798	0.383681	108.99	148.675	2.26564	3.19343	228.763	203.492	231	198	16.4666	21.8193
164	137	0	A_43_P17119	CB605954	similar to Translation of nuc:AK010815_1 Mus musculus ES cells cDNA, RIKEN full-length enriched library, clone:2410153K17, full insert sequence; putative. score=2.777e-86	0.247575	0.733597	0.735754	18.6946	33.0591	1.24779	2.27597	136.268	90.0536	136	87	7.83812	11.9521
165	138	0	A_43_P18500	BQ782413	similar to Translation of nuc:AX392089_1 Sequence 4 from Patent WO0215977; unnamed protein product. score=6.491e-30	0.0536494	0.0631621	0.395663	572.435	647.702	4.82612	5.65391	649.115	755.18	653	757	34.2778	46.5011
166	139	0	A_43_P16583	BQ781880	similar to Protein:NP_080662 sorting nexin 2; RIKEN cDNA 0610030A03 gene [Mus musculus]. score=3.412e-20	-0.0755156	0.444362	0.865056	45.5328	38.2656	1.81665	2.16199	167.421	94.807	165	95	13.9936	11.3538
167	140	0	A_43_P16095	AF091576.1	Rattus norvegicus isolate HFL-VN1 olfactory receptor mRNA, partial cds.	0.0221449	0.146492	0.879844	132.397	139.323	2.41958	3.22328	252.508	195.426	252	193	18.0024	22.5828
168	6	1	(+)Pro25G-02	Pro25G		-1.16793	0.130282	3.1142e-19	820.635	55.747	8.58354	2.12723	938.823	117.564	928	118.5	67.4237	14.3591
169	141	0	A_43_P20560	CB544262	similar to Translation of nuc:BC016505_1 Mus musculus, clone MGC:11526 IMAGE:3709926, mRNA, complete cds. score=5.027e-27	0.0729183	0.326992	0.823537	52.5153	62.1161	1.68819	2.19505	174.017	116.593	173	115	12.4395	12.2757
170	142	0	A_43_P17596	CB547979	similar to Protein:NP_065983 KIAA1587 protein [Homo sapiens]. score=5.766e-84	0.0138294	0.358645	0.969241	51.1736	52.8293	1.75734	2.2108	172.982	108.056	172	109	12.7287	11.7223
171	143	0	A_43_P13023	NM_054010	Rattus norvegicus neuraminidase 3 (Neu3), mRNA.	0.0979482	0.279936	0.726418	59.8812	75.0306	1.89725	2.41064	181.404	128.912	181	131	14.0419	14.0309
172	144	0	A_43_P13341	NM_138920	Rattus norvegicus nuclear protein UKp68 (Loc192359), mRNA.	0.0740546	0.260422	0.776131	66.424	78.7733	1.66543	2.94509	188.2	132.767	187	132	11.9161	18.6977
173	145	0	A_42_P815318	199426_Rn	Rattus norvegicus Pancreatitis-associated protein 1 (Pap1), mRNA.	-0.0331723	1.29577	0.979576	14.7833	13.6962	1.22948	1.73216	131.167	74	132	73.5	7.42914	8.17396
174	146	0	A_43_P19953	BQ195012	unknown function	0.0159529	1.00485	0.987333	18.0293	18.7038	1.40605	1.71171	135.196	78.125	134	78.5	9.49721	7.47617
175	6	1	(+)Pro25G-02	Pro25G		-1.17885	0.132428	5.49449e-19	792.3	52.4855	7.06749	2.12179	913.7	114.1	910.5	112	54.6553	13.9972
176	147	0	A_43_P21211	CB544433	similar to Protein:NP_109647 pumilio 1 (Drosophila) [Mus musculus]. score=2.612e-30	0.305471	0.815383	0.707932	15.6176	31.5563	1.27295	2.26017	132.552	88.8966	132	89	8.22528	12.1159
177	148	0	A_43_P11849	NM_017179	Rattus norvegicus Unc4.1 homeobox (C. elegans) (Chx4), mRNA.	0.0514618	0.785535	0.947767	22.149	24.9354	1.34006	1.9416	140.302	83.2222	139	82	9.46238	9.88881
178	149	0	A_43_P18636	BF562816	unknown function	0.129016	0.697444	0.853241	22.7628	30.6367	1.41077	1.99289	141.117	87.9667	140	88.5	10.1315	10.0338
179	150	0	A_43_P17659	AI058209	similar to Protein:NP_081957 glucosamine-6-phosphate isomerase; oscillin; glucosamine-6-phosphate deaminase [Mus musculus]. score=7.726e-83	0.257704	0.715926	0.718878	18.9164	34.2406	1.48079	2.16947	136.544	91.0351	135	93	10.6487	11.2186
180	151	0	A_42_P650498	293400_Rn	unknown function	0.136824	0.349258	0.695239	45.4786	62.3205	1.54352	2.26961	166.328	116.426	169	116	11.1963	12.9762
181	152	0	A_43_P10687	BE117469	unknown function	-0.0902968	0.0930372	0.331775	274.045	222.6	3.16727	2.83473	386.127	286.397	382	281	23.5465	21.0058
182	6	1	(+)Pro25G-02	Pro25G		-1.21521	0.136168	4.48519e-19	782.115	47.6502	6.99346	1.95463	907.155	109.086	898	109	53.4185	12.1875
183	153	0	A_43_P22194	CB544708	similar to Protein:NP_009084 zinc finger protein 208 [Homo sapiens]. score=7.782e-16	0.0231845	1.2524	0.98523	14.337	15.1232	1.39824	1.75771	130.689	75.2131	131	75	9.62036	8.45205
184	154	0	A_42_P761125	221686_Rn	Rattus norvegicus calponin 3, acidic (Cnn3), mRNA.	-0.639674	0.0809141	2.66642e-15	1355.84	310.838	11.8211	4.57536	1377.87	395.59	1370	394	85.6686	37.4096
185	155	0	A_42_P602768	295329_Rn	unknown function	0.158387	0.359855	0.659834	42.9706	61.8813	1.59328	2.19854	163.589	115.893	161.5	116	11.2973	11.8286
186	156	0	A_43_P18192	CB545057	similar to Translation of nuc:BC032227_1 Homo sapiens, Similar to endosome-associated FYVE-domain protein, clone MGC:34354 IMAGE:5204515, mRNA, complete cds. score=4.618e-44	0.00622002	0.195908	0.974672	97.3356	98.7397	2.10683	2.80866	219.279	153.525	219	154	15.8094	18.4974
187	157	0	A_43_P17313	CA333857	similar to Protein:NP_058046 microspherule protein 1; nucleolar protein [Mus musculus]. score=6.63e-49	0.0245062	0.0898898	0.785141	252.773	267.447	2.71296	3.97156	363.931	332.759	365	329.5	18.8204	29.496
188	158	0	A_42_P533962	219128_Rn	Rattus norvegicus general transcription factor III C 1 (Gtf3c1), mRNA.	0.135867	0.164124	0.407764	101.819	139.218	2.05972	2.9721	221.934	193.623	219	196	14.9698	20.2609
189	6	1	(+)Pro25G-02	Pro25G		-1.16592	0.131129	6.03435e-19	795.587	54.2957	7.8677	1.88154	915.683	115.983	914	116.5	60.8676	11.83
190	159	0	A_42_P640792	293856_Rn	Rattus norvegicus gap junction protein, beta 6 (connexin 30) (Gjb6), mRNA.	-0.450691	0.120535	0.000184683	294.815	104.438	3.09821	2.36558	415.435	164.29	412.5	165	23.5495	16.1432
191	160	0	A_43_P16178	AF493157.1	Rattus norvegicus nitrate-tolerant vascular factor-1 (Ntvf1) mRNA, partial sequence.	-0.0161659	0.0929724	0.861961	251.134	241.958	2.4202	3.62582	363.431	305.862	363.5	307	16.4957	26.5888
192	161	0	A_43_P18881	BI296016	similar to Translation of nuc:BC025846_1 Mus musculus, clone MGC:32383 IMAGE:5036822, mRNA, complete cds. score=8.169e-38	-0.0262231	0.533419	0.960791	35.7887	33.6917	1.5359	2.02894	156.469	90.5938	155.5	92	11.911	10.7064
193	162	0	A_42_P467791	199875_Rn	Rattus norvegicus Apolipoprotein A-I (Apoa1), mRNA.	0.0535943	0.295271	0.855968	59.6931	67.5334	1.91597	2.62091	181.536	121.929	181	119.5	14.1921	15.4047
194	163	0	A_42_P667899	293599_Rn	similar to Mouse BAC 171m12 MESDC1 (Mesdc1) and MESDC2 (Mesdc2) genes, complete cds.	0.0351416	0.0773265	0.6495	327.621	355.233	3.30561	4.30182	430.544	429.947	432	428	22.7887	32.6384
195	164	0	A_42_P542824	299039_Rn	similar to Mouse (BALB/c) MRFX1 mRNA.	0.0571846	0.262289	0.827413	67.2469	76.7109	1.65541	2.19874	189.17	130.868	187	131	11.1126	12.0305
196	6	1	(+)Pro25G-02	Pro25G		-1.17071	0.132287	8.77036e-19	779.024	52.5821	7.26822	1.99816	900.823	114.161	904.5	115	57.209	13.0813
197	165	0	A_42_P721500	324272_Rn	unknown function	0.278466	0.754203	0.711965	17.4846	33.1988	1.51605	2.12864	134.817	90.2	134.5	90	11.2965	11.2065
198	166	0	A_43_P11616	NM_012912	Rattus norvegicus Activating transcription factor 3 (Atf3), mRNA.	0.0758624	0.588326	0.8974	28.7918	34.2871	1.65056	2.16174	148.293	91.0172	148.5	90.5	12.6255	11.221
199	167	0	A_43_P21185	CB546519	similar to Translation of nuc:BC031532_1 Mus musculus, clone MGC:29057 IMAGE:3673874, mRNA, complete cds. score=2.552e-50	-0.0313928	0.811531	0.969143	23.5901	21.945	1.34684	1.94103	141.966	80.7119	142	81	9.21761	9.58636
200	168	0	A_42_P656383	412898_Rn	similar to Mouse Strain C57BL6/J Chromosome X BAC, RP23-64A09, Complete Sequence, complete sequence.	0.0682249	0.287319	0.812305	60.3633	70.6314	1.64703	2.32607	182.113	124.839	181.5	125.5	12.0913	13.8968
201	169	0	A_42_P670964	233772_Rn	unknown function	-0.0598584	0.171562	0.727163	121.502	105.858	2.0894	3.1288	243.407	161.61	244	159	15.0918	21.0312
202	170	0	A_42_P509950	223982_Rn	similar to Mouse transcription factor SOX3 (Sox3) gene, complete cds.	-0.11131	0.143038	0.436459	158.711	122.828	2.26489	2.33697	279.567	179.95	279.5	178	16.4176	15.2442
203	6	1	(+)Pro25G-02	Pro25G		-1.13444	0.129537	1.99416e-18	768.016	56.3549	7.32044	1.88626	887.839	118.032	883	115	57.4868	12.0721
204	171	0	A_42_P678062	288741_Rn	similar to Mouse hsp40 mRNA for heat shock protein 40, complete cds.	0.436897	0.248226	0.0783946	44.6567	122.119	1.62196	2.86515	163.836	171.885	166	171	11.5198	18.284
205	172	0	A_43_P22453	AI712638	unknown function	-0.0534102	1.35977	0.968668	14.4127	12.7449	1.51283	1.70438	130.69	73.2069	130.5	73	10.5767	7.82205
206	173	0	A_42_P564205	323462_Rn	similar to Protein:NP_033015 purine rich element binding protein A [Mus musculus]. score=2.973e-67	0.240432	0.273377	0.379135	51.6611	89.8662	1.4475	2.80692	172.083	142.25	171	140.5	9.65733	17.5157
207	174	0	A_43_P22684	BE118858	unknown function	0.0825415	1.56045	0.957815	10.7281	12.9738	1.49947	1.78671	126.356	73.5085	125	75	10.372	8.81686
208	175	0	A_42_P489710	220678_Rn	similar to Mouse DNA sequence from clone RP23-385C16 on chromosome 11, complete sequence.	0.26711	0.0605365	1.02242e-05	1189.23	2199.76	6.19488	13.2435	1192.2	2488.77	1193.5	2476.5	41.2982	109.032
209	176	0	A_43_P23117	BF549794	unknown function	0.0457968	0.151802	0.762891	123.619	137.367	2.21647	2.85452	243.85	193.033	242.5	191.5	16.1138	19.3627
210	6	1	(+)Pro25G-02	Pro25G		-1.15164	0.133788	7.44199e-18	715.18	50.4406	6.87512	1.9089	840.279	111.77	828	111	53.9102	12.0477
211	177	0	A_43_P13254	NM_134382	Rattus norvegicus fatty acid elongase 1 (rELO1), mRNA.	0.105462	0.661992	0.873425	24.679	31.4622	1.49008	1.91466	143.414	88.6379	142	90	10.8758	9.18561
212	178	0	A_42_P654166	296932_Rn	similar to Mouse, clone MGC:8070 IMAGE:3587770, mRNA, complete cds.	0.0321193	0.0990247	0.745668	216.183	232.778	3.17699	3.92966	330.492	294.714	327	295	23.8482	29.9798
213	1	-1	(-)3xSLv1	NegativeControl		-0.265606	1.16767	0.820062	21.1212	11.4581	1.36628	1.77564	138.586	72	137	71.5	9.0632	8.35401
214	0	1	(+)Pro25G-03	Pro25G		-1.04765	0.126001	9.20844e-17	686.106	61.4816	7.62484	2.1809	806.105	123.053	792	121	57.5235	14.1666
215	0	1	(+)Pro25G-03	Pro25G		-1.04269	0.125189	8.1619e-17	692.439	62.7617	7.0066	1.97744	811.579	124.403	800	125	52.6983	12.4037
216	1	-1	(-)3xSLv1	NegativeControl		-0.143227	0.639596	0.822809	33.9519	24.4139	1.68266	1.70582	154.417	82.6833	154	82	13.1913	7.40932
217	1	-1	(-)3xSLv1	NegativeControl		-0.10879	0.579626	0.85112	36.1051	28.1047	1.51239	1.9288	156.952	85.8064	157	86	11.4997	9.62381
219	179	0	A_42_P453781	309753_Rn	similar to Mouse Pig-n mRNA for phosphatidylinositolglycan class N, complete cds.	-0.0807555	0.110059	0.463104	212.68	176.592	2.15883	2.56119	329.733	236.317	329.5	235.5	14.9177	17.7138
220	180	0	A_43_P13322	NM_138886	Rattus norvegicus intestinal cell kinase (Ick), mRNA.	0.000670432	0.37847	0.998587	49.1741	49.2501	1.51788	2.19949	170.948	104.741	168.5	104.5	10.7515	11.9759
221	181	0	A_43_P12917	NM_053736	Rattus norvegicus caspase 11 (Casp11), mRNA.	0.0164688	0.167479	0.921667	114.356	118.776	2.23864	3.22118	235.467	174.067	235.5	172.5	16.5401	21.9999
222	182	0	A_43_P15232	L26267.1	Rattus norvegicus nuclear factor kappa B p105 subunit mRNA, 3 end.	-0.0371027	0.116416	0.749949	187.713	172.342	2.45273	2.30563	305.603	231.079	303	231	18.0613	15.7862
223	183	0	A_43_P14593	AA925571	unknown function	0.0707859	1.25125	0.954886	13.5716	15.9741	1.31013	1.88324	129.806	75.9516	129	76	8.62676	9.6927
224	184	0	A_43_P12470	NM_030998	Rattus norvegicus anti-Mullerian hormone type 2 receptor (Amhr2), mRNA.	0.0122384	0.722991	0.986494	25.2016	25.9218	1.29141	1.88676	143.982	84	143	84	8.45892	8.89422
225	185	0	A_43_P20896	CB546217	similar to Translation of nuc:AB033065_1 Homo sapiens mRNA for KIAA1239 protein, partial cds; Start codon is not identified.. score=1.713e-49	-0.0399562	0.296891	0.892942	66.1206	60.3088	1.86895	2.23778	188.828	115.5	188	114	13.9901	12.6799
227	186	0	A_43_P11562	NM_012783	Rattus norvegicus basigin (Bsg), mRNA.	0.129623	0.0588051	0.0275041	930.115	1253.6	9.44255	10.9929	967.456	1428.56	963	1434	64.9294	90.1023
228	187	0	A_43_P10496	BF543067	similar to Protein:NP_080821 proteasome (prosome, macropain) 26S subunit, non-ATPase, 8 [Mus musculus]. score=7.067e-60	-0.0327258	0.135396	0.809009	154.8	143.564	2.18732	3.22376	274.525	200.678	275	203	15.4678	22.4326
229	188	0	A_43_P15994	AJ001290.1	Rattus norvegicus mRNA for sodium myo-inositol transporter (SMIT).	-0.0934929	0.644142	0.884598	31.9141	25.733	1.19958	1.80435	152	83.7966	151	84	7.46024	8.27706
230	189	0	A_43_P14443	AI406759	similar to Protein:NP_004047 carbonic anhydrase VIII; CA-related protein; carbonic anhydrase-related protein; carbonic anhydrase-like sequence; carbonate dehydratase [Homo sapiens]. score=5.123e-72	0.0080177	0.233549	0.972614	80.4538	81.9529	1.99165	2.35664	202.776	136.5	202	135.5	14.7137	14.0902
231	190	0	A_42_P491748	227378_Rn	similar to unnamed protein product	0.0176532	0.0907607	0.845782	250.844	261.25	2.56045	3.95693	362.351	326.14	363	328	17.4443	29.0833
232	191	0	A_43_P15825	S67316.1	alpha 2-adrenergic receptor [rats, Sprague-Dawley, islets of Langerhans, mRNA Partial, 828 nt].	0.029003	0.197838	0.883448	93.8021	100.28	2.04564	2.50428	215.576	154.847	216	156	14.9968	15.7609
233	192	0	A_43_P20743	CB546053	similar to Translation of nuc:BC031782_1 Mus musculus, Similar to engulfment and cell motility 1, ced-12 homolog (C. elegans), clone MGC:30786 IMAGE:3990906, mRNA, complete cds. score=2.078e-47	-0.0718931	0.488289	0.882947	41.2123	34.9248	1.32821	2.1594	162.667	91.7667	163	93.5	9.04727	11.5191
234	193	0	A_42_P669653	293698_Rn	unknown function	0.0479419	0.199402	0.809998	90.9818	101.601	2.01573	2.60977	212.617	155.983	213	156.5	14.8565	16.7236
236	194	0	A_43_P23127	BF551102	unknown function	-0.0962785	0.108076	0.373015	222.011	177.867	2.25515	2.95211	338.71	237.952	340.5	238.5	15.9891	21.3675
237	195	0	A_42_P610180	291834_Rn	similar to Mouse DNA sequence from clone RP22-211A10 on chromosome 4, complete sequence.	0.177511	0.135112	0.188911	121.841	183.361	1.93539	3.38198	240.353	239.137	239	243	12.2423	22.0209
238	196	0	A_43_P19997	CB545373	similar to Protein:NP_038719 thrombospondin 3 [Mus musculus]. score=2.659e-76	0.121671	0.581396	0.834234	27.5886	36.5091	1.44598	2.26847	146.862	92.8966	147.5	91.5	10.3796	12.0623
239	197	0	A_42_P736059	376961_Rn	similar to Mouse Chromosome 2 RP23-58L18, complete sequence.	-0.379277	0.0919412	3.704e-05	415.583	173.533	4.19522	3.17865	523.667	238.2	521	239.5	30.993	23.5594
240	198	0	A_43_P18386	AW921126	similar to Protein:NP_277068 ataxin-1 ubiquitin-like interacting protein [Mus musculus]. score=4.397e-22	0.0342965	0.13227	0.795411	147.399	159.512	2.32985	3.35026	266.484	216.452	267	214.5	17.1021	24.0843
241	199	0	A_43_P16446	AI105088	similar to Protein:NP_067304 RAN guanine nucleotide release factor [Mus musculus]. score=3.517e-61	0.0411484	0.0590375	0.48581	858.703	944.042	7.9777	7.78317	905.902	1085.98	895	1084	56.8729	65.3936
242	200	0	A_43_P21609	CB546937	similar to Translation of nuc:AK016543_1 Mus musculus adult male testis cDNA, RIKEN full-length enriched library, clone:4932433F15, full insert sequence; putative. score=1.225e-35	-0.0777521	0.316124	0.805717	64.6688	54.0682	1.67919	1.88566	187.632	109.684	189	110	12.0795	9.54904
243	201	0	A_43_P23169	BF554565	unknown function	-0.0174926	0.273542	0.949011	70.1734	67.4031	1.73819	2.12455	192.767	122.267	192	121.5	12.755	12.1053
245	202	0	A_42_P508755	204272_Rn	similar to Mouse, S-adenosylhomocysteine hydrolase-like 1, clone MGC:18748 IMAGE:4007102, mRNA, complete cds.	-0.139332	0.224305	0.534486	99.219	71.9884	1.70769	2.17089	222.983	127.729	221	128	11.9705	12.7669
246	203	0	A_42_P823129	289621_Rn	similar to evidence:NAS~hypothetical protein~putative	0.250566	0.19976	0.209721	71.3576	127.059	1.75568	2.81316	191.459	179.393	192	180	12.4413	18.4655
247	204	0	A_43_P23059	BF544382	unknown function	0.0452679	0.135838	0.738946	140.953	156.439	1.89069	3.12901	260.232	213.054	260	213	12.4316	21.1156
248	205	0	A_43_P12014	NM_019305	Rattus norvegicus Fibroblast growth factor 2 (Fgf2), mRNA.	-0.0178257	0.406103	0.964988	46.7445	44.8647	1.61215	2.02625	168.456	100.719	167	100	11.7611	10.3747
249	206	0	A_43_P16187	AJ007488.1	Rattus norvegicus mitochondrion 16S ribosomal RNA, partial.	0.101181	0.15608	0.516816	112.281	141.739	1.97088	3.17972	232.328	196.776	231	196.5	13.6721	21.5056
250	207	0	A_43_P23072	BF545324	unknown function	0.0023656	0.120575	0.984347	171.48	172.416	2.42967	3.02365	289.69	230.535	288.5	230	17.2089	20.9546
251	208	0	A_43_P21955	CB547231	similar to Protein:NP_078779 human immunodeficiency virus type I enhancer-binding protein 3 [Homo sapiens]. score=7.446e-33	0.0814006	0.404772	0.840618	41.7852	50.3992	1.29888	2.00948	162.689	105.492	162	104	8.54116	10.5919
252	209	0	A_43_P19804	BE106401	unknown function	-0.025581	0.309711	0.934172	62.2632	58.7017	1.46067	2.17409	184.754	113.869	185	113	10.0725	12.4036
254	210	0	A_42_P460758	385668_Rn	unknown function	0.0147932	0.18236	0.935346	104.234	107.846	2.0686	2.14248	225.82	162.77	228	161	15.2867	13.1737
255	211	0	A_43_P10482	BF556670	unknown function	-0.0889991	0.656356	0.892141	31.1597	25.386	1.3843	1.86481	151.098	83.5082	150	85	9.91918	8.97334
256	212	0	A_43_P12118	NM_021760	Rattus norvegicus collagen, type V, alpha 3 (Col5a3), mRNA.	0.251315	0.867689	0.772094	15.7168	28.0336	1.52309	2.37246	132.621	85.9655	133	83	11.0863	13.0303
257	213	0	A_43_P11867	NM_017223	Rattus norvegicus solute carrier family 20, member 2 (Slc20a2), mRNA.	-0.0657606	0.164073	0.688567	128.61	110.539	2.17669	2.41813	250.271	166.542	249	166	15.7927	15.4878
258	214	0	A_42_P682589	203606_Rn	Rattus norvegicus immediate early gene transcription factor NGFI-B (Nr4a1), mRNA.	0.212399	0.0988884	0.0317247	178.318	290.8	2.5661	4.24085	292.367	353.083	289.5	355.5	18.1612	31.7993
259	215	0	A_42_P808875	297039_Rn	similar to Mouse DNA sequence from clone RP23-37J4 on chromosome 1, complete sequence.	-0.109001	0.211454	0.606215	102.177	79.4975	1.79805	2.56864	225.475	135.066	226	137	12.97	16.3909
260	216	0	A_42_P841448	199686_Rn	similar to Mouse ret-11 mRNA, complete cds.	-0.069366	0.269227	0.796678	75.6794	64.5077	1.74985	1.96437	198.803	119.77	198	121	12.9535	10.8496
262	217	0	A_43_P15732	AF102149.1	Rattus norvegicus clone ZG52 mRNA sequence.	-0.0816979	0.722861	0.910015	28.0457	23.2364	1.21432	1.91579	147.346	81.7308	148	82.5	7.1562	8.73379
263	218	0	A_42_P491486	221019_Rn	Rattus norvegicus plasmolipin (Z49858), mRNA.	-0.24136	0.148179	0.103345	176.546	101.274	2.55487	2.59887	298.917	158.867	300	161	19.0826	17.3415
265	219	0	A_43_P19874	BF405879	unknown function	-0.0671633	0.485581	0.889991	41.2257	35.3187	1.38357	2.18157	162.667	92.1111	163	91	9.94663	11.9934
266	220	0	A_43_P20238	CB548432	similar to Protein:NP_031999 coagulation factor XIII, beta subunit [Mus musculus]. score=2.281e-35	0.207851	0.0800716	0.00943661	259.56	418.879	2.69071	4.22856	365.475	494.721	368	497	18.6598	33.0611
267	221	0	A_43_P13209	NM_133550	Rattus norvegicus Fc receptor, IgE, low affinity II, alpha polypeptide (Fcer2a), mRNA.	-0.037515	0.0602799	0.533714	806.524	739.78	4.15523	5.96709	861.211	860.772	858	864	27.9794	47.9557
268	222	0	A_42_P827171	208333_Rn	similar to Mouse, clone MGC:27690 IMAGE:4921222, mRNA, complete cds.	-0.0388146	0.123962	0.754192	173.666	158.818	2.69953	3.49622	292.431	216.81	293	214.5	19.5647	24.6138
269	223	0	A_43_P12306	NM_022706	Rattus norvegicus GABA(A) receptor-associated protein like 2 (Gabarapl2), mRNA.	-0.134305	0.0594573	0.0238934	1132.47	831.232	11.1886	8.09194	1156.18	965.484	1164	980	80.6485	68.7282
271	224	0	A_42_P770133	291784_Rn	similar to Mouse, karyopherin (importin) alpha 3, clone MGC:30454 IMAGE:3979788, mRNA, complete cds.	0.0128174	0.0792679	0.871544	319.603	329.177	3.41031	3.76696	424.016	401.629	421.5	402	24.7151	29.4007
272	225	0	A_42_P513099	295787_Rn	similar to Mouse Strain C57BL6/J chromosome 8 BAC, RP23-248L18, Complete Sequence, complete sequence.	0.162757	0.206425	0.430431	76.5392	111.337	1.70264	2.72684	197.339	164.548	198	168	12.0558	17.8543
273	226	0	A_43_P22410	AI547524	unknown function	0.0431513	0.0896471	0.630271	248.629	274.602	2.50786	3.22595	359.733	340.117	361.5	340	17.418	23.8904
274	227	0	A_43_P18042	CB548052	similar to Protein:NP_038958 lysine oxoglutarate reductase, saccharopine dehydrogenase [Mus musculus]. score=5.504e-86	0.268819	0.091809	0.00341118	190.424	353.624	2.70927	3.00564	302.356	419.915	304	421	18.9553	21.8532
275	228	0	A_42_P476457	292297_Rn	unknown function	-0.140549	0.601521	0.815253	36.0141	26.057	1.66019	2.06344	156.864	84.0678	156	85	12.8418	10.5141
276	229	0	A_43_P21481	CB546817	similar to Translation of nuc:AB020640_1 Homo sapiens mRNA for KIAA0833 protein, partial cds. score=6.889e-43	-0.0802708	0.128737	0.53294	173.854	144.516	2.76301	2.67894	293.317	202.333	291.5	200	20.534	18.3355
277	230	0	A_43_P19918	BF562401	unknown function	0.0109149	0.155401	0.944005	125.28	128.468	1.98519	2.82892	245.933	184.233	244	184.5	14.0301	19.0978
278	231	0	A_43_P22285	BU759051	similar to Protein:NP_065591 heat shock 40kD protein 2; multiple endocrine neoplasia type 1 candidate protein 18 [Mus musculus]. score=1.206e-39	0.0505167	0.299962	0.866261	58.9381	66.2083	1.55772	2.27914	180.783	120.667	179	121	11.0117	13.2149
280	232	0	A_43_P15664	D88461.1	Rat mRNA for N-WASP, complete cds.	-0.115373	0.206685	0.576701	105.471	80.8645	2.21376	2.38041	228.772	136.509	228	136	16.3805	14.4112
282	233	0	A_42_P658264	217766_Rn	similar to Mouse nuclear factor kappa B subunit p100 (Nfkb2) gene, alternative splice products, complete cds.	0.0133704	0.081426	0.869571	303.51	312.999	2.36685	4.18663	409.655	383.586	411	382.5	15.6649	31.7103
283	234	0	A_43_P13207	NM_133546	Rattus norvegicus myeloid differentiation primary response gene 116 (Myd116), mRNA.	-0.0258653	0.192637	0.893189	102.858	96.9108	1.84485	2.91618	225.033	152	226	148.5	13.1342	19.2319
284	235	0	A_43_P17919	AW529619	unknown function	-0.0189256	0.176107	0.914419	112.62	107.817	2.03979	2.2168	234.317	163.15	234.5	163	14.8124	13.774
285	236	0	A_43_P19109	AM:ARGI1-030337-CYA	similar to Protein:NP_059492 neural precursor cell expressed, developmentally down-regulated gene 9 [Mus musculus]. score=5.579e-21	0.0107771	0.41838	0.979449	43.8809	44.9834	1.37745	1.86884	165.25	100.731	165	99	8.80925	8.59803
286	237	0	A_42_P700230	208336_Rn	similar to Mouse RW1 protein mRNA, complete cds.	0.245925	0.42699	0.564649	32.3907	57.0618	1.46991	2.51252	151.968	110.984	150	109	10.836	14.8057
287	238	0	A_42_P656389	325753_Rn	Rat mRNA for prostaglandin E receptor EP3-beta subtype, complete cds.	0.205971	0.150863	0.172164	103.343	166.054	2.22799	3.23337	222.525	220.459	220	217	16.3428	22.574
289	239	0	A_43_P19413	CB548291	similar to Protein:NP_032595 meiotic check point regulator [Mus musculus]. score=7.212e-71	0.0304357	0.0896672	0.734286	252.096	270.397	3.01046	4.08367	363.175	335.841	364	340	22.1152	31.6866
290	240	0	A_43_P15229	D78610.1	Rat mRNA for protein tyrosine phosphatase epsilon C, partial cds.	0.0800581	0.108156	0.459171	180.949	217.578	2.45015	3.55401	297.203	277.186	295	279	17.2844	25.6935
291	241	0	A_43_P20056	CB545426	similar to Protein:NP_082295 RIKEN cDNA 2410006N06 [Mus musculus]. score=1.623e-35	0.0835315	0.171158	0.625524	103.252	125.149	1.9745	2.73505	223.968	179.774	225	180.5	14.3686	18.3976
292	242	0	A_43_P14435	BQ194175	similar to Translation of nuc:BC024690_1 Mus musculus, clone IMAGE:4010394, mRNA, partial cds. score=2.691e-58	0.00842705	0.31185	0.978442	59.4549	60.6199	1.60937	2.39156	181.614	115.526	182	114	11.3354	13.6919
293	243	0	A_42_P508185	283730_Rn	Rattus norvegicus immune associated nucleotide 4 like 1 (mouse) (Ian4l1), mRNA.	0.0284291	0.2149	0.894755	85.8586	91.667	1.98756	2.91176	207.852	146.098	208	144	14.8692	19.0759
294	244	0	A_42_P599210	220370_Rn	similar to Mouse, RIKEN cDNA 1810038D15 gene, clone MGC:6864 IMAGE:2651110, mRNA, complete cds.	0.0316249	0.178877	0.859668	104.425	112.312	2.28552	2.55769	225.776	167.172	224	168.5	16.8378	16.2827
296	245	0	A_43_P16555	BE098979	similar to Protein:NP_005985 T-box 2 [Homo sapiens]. score=1.414e-71	0.288294	0.276793	0.29762	48.0486	93.3201	1.46749	2.63856	168.123	145.193	168	145	9.65858	15.7746
298	246	0	A_43_P14197	NM_057197	Rattus norvegicus 2,4-dienoyl CoA reductase 1, mitochondrial (Decr1), mRNA.	-0.334893	0.111067	0.00256784	286.396	132.457	3.29359	2.98108	404.328	192.828	405.5	192.5	24.1504	20.8597
299	247	0	A_43_P20271	CB545607	similar to Translation of nuc:BC019106_1 Homo sapiens, clone IMAGE:5020670, mRNA, partial cds. score=8.769e-25	0.199482	0.0940535	0.033927	195.364	309.262	2.26792	3.81014	308.123	373.596	310	375	15.082	27.815
300	248	0	A_43_P11524	NM_012707	Rattus norvegicus glucagon (Gcg), mRNA.	-9.21226e-05	0.415907	0.999823	44.7034	44.6939	1.39734	2.14978	166.183	100.5	166	97.5	9.68923	11.6394
301	249	0	A_43_P22487	AW523329	unknown function	-0.17944	0.629327	0.775544	35.8907	23.7433	1.39029	1.90027	156.721	82.1148	154	82	9.99689	9.28457
302	250	0	A_42_P680021	202560_Rn	similar to mouse cutaneous T-cell lymphoma tumor antigen se70-2, clone MGC:25520 IMAGE:3490473, mRNA, complete cds.	-0.0293536	0.103863	0.77747	216.785	202.617	2.86528	3.45182	332.407	263.356	331	263	20.6699	25.0095
303	251	0	A_43_P14372	AM:ARGI1-051455-CYA	similar to Translation of nuc:BC030366_1 Mus musculus, clone MGC:40881 IMAGE:5370748, mRNA, complete cds. score=2.984e-39	-0.0295414	0.170065	0.862096	118.519	110.725	1.93611	3.24289	240.103	166.293	238.5	164	13.5241	21.753
304	252	0	A_42_P597535	204569_Rn	similar to Translation of nuc:AK027262_1 Mus musculus adult male testis cDNA, RIKEN full-length enriched library, clone:4930471K13, full insert sequence; putative. score=0	0.453694	0.133365	0.000669226	90.4977	257.236	2.15197	3.98995	207.724	310.914	207.5	310	14.9828	28.2298
305	253	0	A_43_P11496	NM_012635	Rattus norvegicus Pancreatic trypsin 1 (Prss1), mRNA.	0.0359515	0.119932	0.764356	166.115	180.451	2.58068	2.92541	284.103	238.483	283	237	18.4844	20.181
307	254	0	A_43_P17263	CB606007	unknown function	0.0202933	0.318329	0.94917	57.4133	60.1597	1.39498	2.64936	179.426	115.016	179	113	9.35674	16.1529
308	255	0	A_42_P454907	290959_Rn	Rattus norvegicus cadherin related 23 (Cdh23), mRNA.	0.0294208	0.165479	0.858886	114.19	122.194	1.75277	2.62862	235.125	177.446	236	177	11.5161	16.7375
309	256	0	A_43_P19402	CB545304	similar to Protein:NP_112151 VPS10 domain receptor protein SORCS 2 [Mus musculus]. score=1.412e-21	0.14305	0.396783	0.718456	39.6124	55.0657	1.36324	2.2078	160.102	109.576	159	107	9.15328	12.0705
310	257	0	A_43_P18946	CB606095	similar to Protein:NP_081589 RIKEN cDNA 2310007G05 [Mus musculus]. score=7.368e-17	0.20416	0.159032	0.199224	97.4078	155.867	1.59885	3.148	216.912	209.86	217	208	10.0308	21.0199
311	258	0	A_43_P13607	CB546354	unknown function	0.0393322	0.809694	0.961257	21.7923	23.858	1.46643	2.14766	139.85	82.3333	142	82.5	10.699	11.3983
312	259	0	A_42_P504462	205701_Rn	similar to Mouse DNA sequence from clone RP23-384C18 on chromosome 11, complete sequence.	0.0677475	0.177583	0.702834	100.942	117.983	2.0756	2.91757	221.967	172.567	218.5	172	15.1679	19.4547
314	260	0	A_43_P14036	BF398773	unknown function	-0.0100847	0.37439	0.978511	50.3403	49.1848	1.55109	1.88662	172.241	104.724	171.5	104	11.0966	9.38605
316	261	0	A_43_P15264	NM_017024	Rattus norvegicus Lecithin-cholesterol acyltransferase (Lcat), mRNA.	-0.00399356	0.576382	0.994472	32.2635	31.9682	1.5798	2.15024	152.393	89.0714	153	90	11.652	10.9426
317	262	0	A_43_P13726	CB546998	unknown function	-0.209752	0.0908814	0.0210004	331.672	204.624	3.80187	3.12844	441.836	269.213	443	266	28.1911	23.2638
318	263	0	A_43_P12746	NM_052808	Rattus norvegicus Parotid Secretory Protein (Psp), mRNA.	0.0976684	0.773357	0.899501	21.3023	26.6745	1.41698	1.81308	139.316	84.6842	140	86	9.89978	8.28113
319	264	0	A_43_P10155	AI231030	unknown function	0.01918	1.56043	0.990193	11.5565	12.0783	1.38068	1.84893	127.298	72.7193	126	71	8.87606	9.22294
320	265	0	A_43_P23011	BF524452	unknown function	0.102573	0.791499	0.896888	20.69	26.202	1.42283	1.83135	138.571	84.3036	138.5	83	9.86427	8.38379
321	266	0	A_43_P18350	BE113914	similar to Protein:NP_476513 DNA segment, Chr 3, ERATO Doi 330, expressed; far upstream element (FUSE) binding protein 1 [Mus musculus]. score=3.559e-52	0.0818091	0.37799	0.828651	44.7876	54.0713	1.45568	2.03797	165.883	108.917	167	110	10.2363	10.8429
322	267	0	A_43_P19892	BF522132	unknown function	0.00122057	0.0953014	0.989781	237.009	237.676	2.28866	3.58193	350.17	300.78	351	298	15.5809	26.3681
323	268	0	A_43_P22768	BF386946	unknown function	0.105197	0.198943	0.596958	85.295	108.673	1.91941	2.92769	206.45	162.533	204.5	162	13.9289	19.2358
325	269	0	A_43_P13837	AA956967	unknown function	-0.00323671	0.394448	0.993453	47.3538	47.0022	1.46801	2.14187	169.035	102.655	168	102.5	10.258	11.4533
326	270	0	A_42_P590598	295396_Rn	unknown function	0.0338064	0.400545	0.932738	44.6625	48.278	1.60566	2.27858	165.982	103.704	168	103	11.3628	12.0793
327	271	0	A_43_P18800	CB606021	similar to Translation of nuc:AB058739_1 Homo sapiens mRNA for KIAA1836 protein, partial cds; Start codon is not identified. fh12206 cDNA clone for KIAA1836 has a 399-bp insertion after the position 1352 of the sequence of KIAA1836.. score=7.89e-39	0.019918	0.0694861	0.774383	427.977	448.063	3.43447	4.65153	520.732	533.75	520	534.5	23.145	35.7482
328	272	0	A_43_P14107	BM386963	Rattus norvegicus mRNA for signal peptidase 21kDa subunit, complete cds.	-0.278788	0.0705143	7.69735e-05	669.692	352.442	6.59987	3.99591	746.857	435.143	746.5	435	46.0081	30.6122
329	273	0	A_42_P720155	206225_Rn	unknown function	-0.0897075	0.806282	0.91141	25.3546	20.6229	1.36726	1.94562	144.052	79.5862	144	78.5	9.38349	9.54037
330	274	0	A_43_P22311	CB544744	similar to Protein:NP_055573 KIAA0254 gene product [Homo sapiens]. score=1.494e-21	0.0510664	0.16898	0.762496	108.775	122.347	2.46439	2.7746	229.667	177.314	229	180	17.1519	17.0088
331	275	0	A_43_P15280	NM_019194	Rattus norvegicus thyrotroph embryonic factor (Tef), mRNA.	0.111551	0.563072	0.842958	28.8436	37.2906	1.56484	2.32449	148.323	93.5807	149	93	12.0827	12.933
333	276	0	A_43_P16784	AA892531	unknown function	-0.131382	0.0928967	0.157281	289.037	213.585	3.16351	3.3357	400.86	277.421	399	276	22.3546	24.0579
334	277	0	A_43_P13283	NM_138515	Rattus norvegicus cytochrome P450 2D18 (Cyp2d18), mRNA.	0.0813904	0.056715	0.151265	1553.1	1873.22	8.51692	11.6135	1519.91	2131.66	1513	2107	58.6731	98.2092
335	278	0	A_43_P10530	AA851092	unknown function	0.0340426	0.112544	0.762284	180.755	195.494	2.30405	2.9785	297.841	254.476	296	259	16.6542	21.6444
336	279	0	A_42_P820597	200200_Rn	similar to Protein:NP_006734 RNA binding motif protein 3 [Homo sapiens]. score=2.622e-16	-0.033793	0.325509	0.917315	59.7056	55.236	1.64787	2.20482	182.177	110.581	182	110	12.3109	12.6744
337	280	0	A_43_P13203	NM_133537	Rattus norvegicus extracellular proteinase inhibitor (Expi), mRNA.	0.0873281	0.261915	0.738816	65.0024	79.4799	1.67191	2.67924	186.661	133.356	186	130	11.8941	16.5026
338	281	0	A_43_P20124	CB545482	similar to Protein:NP_059091 regulatory factor X, 5 (influences HLA class II expression); regulatory factor (trans-acting) 5 [Mus musculus]. score=3.942e-10	-0.239688	0.167017	0.151254	153.329	88.2952	2.46228	2.26202	276.833	145.317	276	144	18.5657	14.2632
339	282	0	A_42_P729848	298349_Rn	unknown function	-0.264183	0.18993	0.164242	136.331	74.201	2.34755	2.27956	261	130.983	259	130	17.7064	14.0043
340	283	0	A_42_P625147	291379_Rn	Rattus norvegicus peptidoglycan recognition protein (Pglyrp), mRNA.	0.0853714	0.150572	0.570728	119.198	145.091	2.15254	2.77183	239.103	200.517	238	204	15.2531	18.4012
342	284	0	A_42_P835838	297869_Rn	similar to Mouse (Mus musculus domesticus) glioblastoma-expressed RING finger protein GERP mRNA, complete cds.	0.176844	0.0663986	0.0077364	441.778	663.816	3.76937	5.26722	529.291	768.527	532	765	25.1128	40.7993
343	285	0	A_42_P477311	217055_Rn	similar to Mouse (clone W13) WRS mRNA for tryptophan--tRNA ligase.	0.104609	0.082586	0.205272	268.221	341.273	3.0349	3.8105	375.714	412.071	372.5	414.5	20.7371	28.1146
344	286	0	A_42_P600122	205625_Rn	Rattus norvegicus aspartyl-tRNA synthetase (Dars), mRNA.	-0.088837	0.365343	0.807881	56.4285	45.9898	1.73958	2.10642	179.136	102.034	177	101	13.1535	11.3714
345	287	0	A_43_P10406	CB548433	unknown function	-0.0351749	0.936556	0.97004	20.5171	18.9209	1.37248	1.98225	138.182	78.2545	137	78	9.08823	9.70532
346	288	0	A_43_P12740	NM_033539	Rattus norvegicus eukaryotic translation elongation factor 1 alpha 2 (Eef1a2), mRNA.	-0.642028	0.0908365	1.57232e-12	726.706	165.703	7.2302	2.66683	815.033	233.902	813	235	53.8541	19.8978
347	289	0	A_43_P11136	BM388714	unknown function	0.101636	0.761769	0.893861	21.5259	27.2018	1.5966	1.95542	139.593	85.1186	139	84	12.0904	9.67058
348	290	0	A_43_P13694	CB547730	unknown function	0.0431074	0.259107	0.867866	69.2416	76.4671	1.77487	2.56008	191.295	130.738	192	130	13.1382	15.866
349	291	0	A_43_P14535	AI169579	unknown function	0.169272	0.669764	0.800474	22.5785	33.3402	1.28864	1.91363	140.918	90.2295	143	90	8.73936	9.41522
351	292	0	A_43_P17483	CB605769	similar to Translation of nuc:BC009095_1 Mus musculus, clone IMAGE:3158218, mRNA, partial cds. score=2.702e-50	0.0276004	0.138108	0.8416	141.029	150.283	2.19566	2.82875	260.574	206.852	259	204	15.8466	19.5558
352	293	0	A_42_P682003	297056_Rn	unknown function	0.0791555	0.166547	0.634591	107.009	128.404	3.26519	2.92288	227.607	183.214	221.5	185	24.709	19.0002
353	294	0	A_43_P23143	BF552343	unknown function	-0.0838771	0.605658	0.889854	33.5971	27.6965	1.44788	1.85217	154	85.45	155	86	10.5862	8.78061
354	295	0	A_42_P835665	204088_Rn	Rattus norvegicus osteoclast stimulating factor 1 (Ostf1), mRNA.	-0.155452	0.103366	0.132607	253.686	177.355	2.75596	3.54346	369.283	238.45	369.5	236	19.9032	25.9925
355	296	0	A_43_P14474	AA924613	unknown function	0.05489	0.462869	0.905603	37.6156	42.6833	1.40175	2.52647	158.283	98.4833	157	100	9.8705	14.4603
356	297	0	A_43_P10951	AA866391	unknown function	0.0115097	0.342304	0.973177	53.8245	55.27	1.58473	2.39991	175.767	110.383	176	110.5	11.5162	13.9467
357	298	0	A_42_P579185	202613_Rn	similar to mouse glutamate rich WD repeat protein GRWD, clone IMAGE:3498842, mRNA, partial cds.	-0.0192657	0.0806878	0.811285	320.59	306.679	2.91104	3.95535	425.833	377.55	424.5	378.5	20.3912	30.3954
358	299	0	A_43_P17078	CA512222	unknown function	0.0845501	0.0650607	0.193753	496.696	603.449	4.39984	6.37349	580.645	704.629	583	711	31.4919	52.7612
360	300	0	A_43_P18761	CB544876	similar to Protein:NP_006757 zinc finger protein 220; Monocytic leukemia zinc finger protein [Homo sapiens]. score=5.913e-65	0.00857721	0.110901	0.938352	189.765	193.55	2.12607	3.1417	306.688	252.869	310	246	14.7643	22.6822
361	301	0	A_42_P658986	215769_Rn	Rattus norvegicus global ischemia induced protein GIIG15B (GIIg15b), mRNA.	-0.402087	0.208341	0.0536137	142.607	56.5007	2.14949	2.14006	269.583	113.933	269	113	16.264	12.7291
362	302	0	A_43_P17917	AW254416	unknown function	0.0721084	0.059638	0.226623	784.589	926.297	4.80464	6.91812	838.7	1065.17	838	1055	33.4128	57.4289
363	303	0	A_43_P10759	CB544460	unknown function	0.275696	0.701845	0.694456	18.8644	35.5909	1.33258	2.07236	136.492	92.1639	137	93	9.26755	10.7969
364	304	0	A_43_P21255	CB546593	similar to Translation of nuc:AJ288061_1 Mus musculus partial mRNA for CLIP-associating protein CLASP1. score=2.524e-36	0.281639	1.45153	0.846153	9.02738	17.2663	1.43185	1.82031	124.462	77.2308	125.5	78	9.08449	8.50978
365	305	0	A_43_P10265	BF403048	unknown function	0	2.29002	1	8.26058	7.8398	1.75669	1.32931	112.345	66.2241	112	66	10.0779	6.68867
366	306	0	A_42_P823497	220504_Rn	similar to Mouse, RIKEN cDNA 1500019M23 gene, clone MGC:6580 IMAGE:3483367, mRNA, complete cds.	0.247105	0.0832828	0.00300659	232.298	410.347	3.49982	4.92654	340.293	483.638	338	479.5	24.7103	37.6641
367	307	0	A_42_P558206	292938_Rn	unknown function	-0.0901122	0.134252	0.502082	167.075	135.769	2.30368	2.57738	287.085	193.271	289	193	16.4844	17.2545
369	308	0	A_43_P21045	CB546355	similar to Protein:NP_006584 T-box, brain, 1; T-brain-1 [Homo sapiens]. score=2.237e-34	0.0392659	0.144893	0.786391	131.484	143.926	2.54478	2.81181	251.387	200	250.5	202	19.2459	19.4532
370	309	0	A_42_P463478	322843_Rn	similar to Mouse, RIKEN cDNA 1110014J01 gene, clone MGC:12000 IMAGE:3602183, mRNA, complete cds.	0.232635	0.219527	0.289276	65.8307	112.477	1.90526	2.93873	186.228	164.842	185	165	13.6539	18.573
371	310	0	A_43_P17118	BF283013	similar to Protein:NP_080956 RIKEN cDNA 0610012C01 [Mus musculus]. score=1.057e-32	0.0752703	0.302507	0.803499	56.7511	67.4908	1.64906	2.42057	178.367	121.75	178	118.5	12.0028	14.331
372	311	0	A_42_P576782	208152_Rn	Rat pips mRNA for Per1 interacting protein of the suprachiamatic nucleus, complete cds.	0.0965895	0.0783185	0.217467	299.618	374.246	3.69456	5.08112	403.914	449.086	406.5	449.5	26.0346	39.1687
373	312	0	A_42_P654862	260802_Rn	Rattus norvegicus similar to chromosome 1 open reading frame 2 [Homo sapiens] (LOC310640), mRNA.	0.0783815	0.0650092	0.227934	500.327	599.287	3.43259	5.77051	584.051	700.203	583	698	23.4414	46.4679
374	313	0	A_42_P696769	208382_Rn	unknown function	0.183793	0.202186	0.363335	76.3346	116.551	1.73202	3.14791	196.931	169.586	196	169.5	11.9147	20.5401
375	314	0	A_43_P12435	NM_024381	Rattus norvegicus glycerol kinase (Gyk), mRNA.	0.335047	1.30432	0.797276	9.38171	20.2922	1.4429	1.83926	124.934	79.7705	125	80	10.0729	9.28331
376	315	0	A_43_P14917	AI045511	unknown function	-0.0097259	0.0934512	0.91711	247.295	241.819	2.99232	3.21223	359.787	305.557	363	303	21.7487	23.8233
378	316	0	A_43_P15924	AJ011605.1	Rattus norvegicus mRNA for DNA polymerase alpha subunit I, partial.	0.0851229	0.50926	0.867252	32.9488	40.0832	1.56483	2.38832	153.035	96.069	153.5	96.5	11.6212	13.0664
379	317	0	A_42_P710191	289865_Rn	similar to Translation of nuc:AJ292189_1 Mus musculus partial mRNA for TAFII140 protein, RNA polymerase II transcription factor TFIID subunit (TAF140 gene). score=1.953e-38	0.238075	1.48512	0.87264	9.32255	16.1291	1.38534	1.71485	124.786	76.25	124.5	77.5	8.88863	7.88843
380	318	0	A_43_P18872	CB606029	similar to Protein:NP_032877 phosphatidylinositol membrane-associated; retinal degeneration 9 [Mus musculus]. score=1.437e-45	0.199103	0.782173	0.79907	18.6188	29.448	1.43302	2.06691	136.133	87.05	135	87	10.3325	10.7158
381	319	0	A_42_P746659	240484_Rn	similar to Unknown (protein for MGC:2776)	0.160144	0.624845	0.797723	24.4862	35.4051	1.29415	2.31384	143.2	91.95	143.5	92	8.74846	12.6161
382	320	0	A_43_P12022	NM_019322	Rattus norvegicus mast cell protease 7 (Mcpt7), mRNA.	-0.0204298	0.0607638	0.736707	749.172	714.746	5.72995	5.0932	809.339	832.356	811	832	40.0532	41.3441
383	321	0	A_42_P479064	291064_Rn	similar to Mouse DNA sequence from clone RP23-332E2 on chromosome 4, complete sequence.	0.180318	0.301671	0.550021	50.1848	76.0133	1.50835	2.50026	170.949	129.271	171	132	10.4013	14.8299
384	322	0	A_42_P542589	293213_Rn	unknown function	0.119162	0.0620361	0.0547516	606.521	798.009	4.06324	8.03099	677.983	920.542	681	933	27.8942	65.8439
385	323	0	A_43_P15798	AF073379.1	Rattus norvegicus N-methyl-D-aspartate receptor splice variant NR3A-2 (NR3A) mRNA, complete cds.	-0.0104462	0.420972	0.980203	44.6846	43.6226	1.39296	2.04684	166.21	99.5439	167	101	9.40884	10.4967
387	324	0	A_43_P18835	CB548186	similar to Translation of nuc:BC006427_1 Homo sapiens, clone IMAGE:2958638, mRNA, partial cds. score=5.046e-66	0.0151909	0.243713	0.950299	76.278	78.9933	1.84429	2.65707	198.574	133.475	198	135	13.7204	16.7696
388	325	0	A_43_P23060	BF544383	unknown function	0.133504	0.480303	0.781045	32.9955	44.8703	1.44594	1.92131	152.964	100.25	153.5	99	10.0724	9.20918
389	326	0	A_42_P497349	435881_Rn	Rattus norvegicus pancreatic lipase related protein 1 (Pnliprp1), mRNA.	0.137826	0.187859	0.463152	87.3748	120.008	2.22094	2.69044	208.098	173.721	210	172	16.7906	17.6514
390	327	0	A_42_P549317	291935_Rn	similar to mouse hypothetical protein FLJ20509, clone IMAGE:4486878, mRNA, partial cds.	0.101332	0.611233	0.868328	26.8774	33.9406	1.41248	1.99969	146.036	90.7143	146	88.5	9.83124	9.72478
391	328	0	A_42_P815309	288125_Rn	similar to Translation of nuc:BC030188_1 Mus musculus, Similar to CCAAT/enhancer binding protein alpha (C/EBP), related sequence 1, clone MGC:36087 IMAGE:5352277, mRNA, complete cds. score=3.516e-28	0.110605	0.311093	0.722188	52.8704	68.2051	1.54378	2.04019	174.143	122.214	177	122	10.5511	10.7901
392	329	0	A_42_P545163	294349_Rn	Rattus norvegicus ADP-ribosylarginine hydrolase mRNA, complete cds.	0.250013	0.276846	0.366486	50.3827	89.5973	1.92815	2.58534	170.726	141.903	171	143.5	14.9526	16.0376
393	330	0	A_42_P731510	221181_Rn	similar to Mouse DNA sequence from clone RP23-174M12 on chromosome 11, complete sequence.	0.0198719	0.16282	0.902861	117.586	123.091	2.27717	3.24095	238.492	178.508	236	175	16.684	22.0496
394	331	0	A_42_P540121	295272_Rn	unknown function	-0.139387	0.217383	0.52139	102.61	74.4391	2.05255	2.2821	226.305	130.203	229	130	15.2714	13.7512
396	332	0	A_43_P22758	BF290601	unknown function	0.0165347	0.156758	0.915996	123.239	128.021	1.91966	2.69819	243.914	183.69	243	182.5	13.2033	17.7183
397	333	0	A_42_P818005	412960_Rn	similar to Mouse U2/MU mRNA, complete cds.	0.0928536	0.133241	0.485874	136.586	169.145	2.5198	3.08575	255.417	225.65	254.5	226.5	18.5118	21.561
398	334	0	A_42_P552341	295476_Rn	similar to Mouse hybrid receptor gp250 precursor, mRNA, partial cds.	0.238518	0.248704	0.337536	57.2088	99.0788	1.62549	2.58076	177.672	151.345	178	151	11.2365	15.6995
400	335	0	A_42_P715712	294766_Rn	unknown function	0.0332492	0.502163	0.947209	35.5221	38.3485	1.87925	1.9846	156.036	94.625	156.5	94	14.6399	9.69829
401	336	0	A_42_P462379	226823_Rn	unknown function	-0.0311563	0.058048	0.591451	1088.88	1013.5	6.89028	8.44351	1113.88	1165.98	1110	1162	47.1123	68.9569
402	337	0	A_42_P468662	290217_Rn	similar to mouse RIKEN cDNA 2310002G05 gene, clone MGC:8083 IMAGE:3588284, mRNA, complete cds.	0.0398292	0.186785	0.831143	98.6253	108.098	1.86238	2.68881	220.102	162.729	218	165	13.1316	17.3651
404	338	0	A_42_P528770	205468_Rn	similar to Translation of nuc:AK018598_1 Mus musculus adult male cecum cDNA, RIKEN full-length enriched library, clone:9130007B22, full insert sequence; putative. score=6.322e-25	0.0370413	0.403294	0.92682	44.1852	48.1192	1.46686	2.30279	165.456	103.544	165	103	10.1859	12.5884
405	339	0	A_43_P22239	CB547475	similar to Protein:NP_035197 period homolog 3 (Drosophila) [Mus musculus]. score=2.634e-32	0.0120337	0.0876288	0.890773	267.276	274.785	2.58654	3.8742	377.323	341.177	377.5	339	18.3086	29.8046
406	340	0	A_42_P687849	220083_Rn	similar to Mouse mRNA encoding unknown protein, complete cds.	0.173705	0.1772	0.32695	89.3334	133.266	1.95097	3.08236	209.571	186.875	209	189.5	13.5161	20.0446
408	341	0	A_42_P517407	430699_Rn	similar to Mouse DNA sequence from clone RP23-324M14 on chromosome 11, complete sequence.	0.0593955	0.124477	0.633249	154.314	176.93	2.54796	3.55441	272.633	234.383	275.5	231	18.602	25.4852
409	342	0	A_42_P737365	435862_Rn	Rattus norvegicus activin beta E (Inhbe), mRNA.	0.0300446	0.17492	0.863625	107.242	114.924	2.04554	2.86863	228.491	169.895	227	171	14.4755	18.6248
410	343	0	A_42_P808637	253421_Rn	unknown function	0.209808	0.506478	0.678692	28.4838	46.1749	1.66089	2.31193	147.77	101.23	148	101	12.9761	12.7977
411	344	0	A_42_P685406	222245_Rn	similar to Mouse phosphatidic acid phosphatase type 2c (Ppap2c) mRNA, complete cds.	0.115186	0.0580888	0.0473753	1062.85	1385.67	9.51198	12.6384	1085.93	1577.64	1071	1570	66.3231	105.855
413	345	0	A_42_P673370	223052_Rn	Rattus norvegicus Triosephosphate isomerase 1 (Tpi1), mRNA.	-0.015656	0.0595423	0.792598	849.104	819.039	7.68856	6.07332	898.789	948.439	894	954	53.0629	48.9526
414	346	0	A_42_P729886	208664_Rn	similar to Mouse DNA sequence from clone RP23-305P10 on chromosome 15, complete sequence.	0.0527461	0.110091	0.631857	182.205	205.734	2.74254	3.40676	298.86	265.053	300	269	19.4683	24.0412
415	347	0	A_42_P572242	202632_Rn	similar to Mouse putative transcription factor ALF-4 (Alf4) mRNA, complete cds.	0.208177	0.384044	0.587773	37.8258	61.0893	1.65539	2.25952	157.929	114.893	156.5	114	12.0406	12.2023
416	348	0	A_42_P528537	237831_Rn	similar to Mouse cyclin-dependent kinase inhibitor 2B (Cdkn2b) mRNA, complete cds.	0.0914526	0.628399	0.88429	26.4469	32.6458	1.55991	2.37098	145.525	89.623	145	88	11.9521	13.1696
417	349	0	A_43_P17284	BF420112	unknown function	0.0700671	0.196054	0.720803	90.3087	106.12	2.11509	2.68639	211.705	160.344	209	162	15.8906	17.5185
418	350	0	A_42_P471239	199395_Rn	Rattus norvegicus ribosomal protein S11 (Rps11), mRNA.	-0.287541	0.0611731	2.59599e-06	2243.12	1156.94	22.0789	11.1937	2147.77	1338.23	2131	1337	150.919	92.8636
419	351	0	A_43_P16716	BE115549	similar to Protein:NP_035920 ariadne 2; ariadne 2 homolog (Drosophila) [Mus musculus]. score=7.548e-91	0.286891	0.648997	0.65845	20.125	38.9607	1.37139	2.54146	138.018	94.9636	136	93	9.2706	13.7611
420	352	0	A_43_P20433	CB545754	similar to Translation of nuc:BC024110_1 Mus musculus, Similar to solute carrier family 35 (UDP-N-acetylglucosamine (UDP-GlcNAc) transporter), member 3, clone MGC:36317 IMAGE:5150304, mRNA, complete cds. score=1.504e-21	-0.0249825	1.0618	0.981229	17.8813	16.8818	1.41467	1.96608	134.965	76.6034	135	77	9.71879	9.93477
422	353	0	A_42_P526161	220574_Rn	similar to Mouse zinc finger protein BERF-1 (Zfp148) gene, exons 8 and 9 and complete cds.	0.178479	0.307317	0.561399	49.3396	74.4175	1.90034	2.52251	170.091	127.746	171	127	13.9938	14.452
423	354	0	A_43_P12234	NM_022516	Rattus norvegicus polypyrimidine tract binding protein (Ptb), mRNA.	-0.0950162	0.35939	0.791486	57.7831	46.4285	1.69822	2.13787	180.6	102.473	179	101	12.2605	11.2527
424	355	0	A_43_P15706	BG667851	Rattus norvegicus PP2A ARa mRNA for A regulatory subunit of protein phosphatase 2A, partial cds.	0.163662	1.77284	0.926447	8.56206	12.4807	1.46161	1.65084	123.811	73.1698	123	73	9.29859	7.25295
425	356	0	A_42_P463645	217464_Rn	similar to Protein:NP_598772 cell cycle progression 2 protein [Mus musculus]. score=2.089e-86	-0.126057	0.142604	0.376718	161.994	121.184	2.32073	3.11963	282.934	178.41	283	176	17.0517	21.8284
426	357	0	A_43_P13509	CB547722	unknown function	-0.148906	0.281895	0.597337	78.8138	55.9366	2.04441	2.1339	202.741	111.862	200	113	15.6076	11.92
427	358	0	A_42_P652202	218924_Rn	Rattus norvegicus Rab geranylgeranyl transferase componenet, subunit beta (Rabggtb), mRNA.	0.133303	0.594637	0.822621	26.5934	36.1473	1.58836	2.211	145.694	92.5807	144.5	91.5	12.3668	12.0008
428	1	-1	(-)3xSLv1	NegativeControl		-0.250667	1.17438	0.830979	20.6767	11.6095	1.33801	1.91131	138.067	72.1333	136.5	71	8.87554	9.73282
429	1	-1	(-)3xSLv1	NegativeControl		-0.166204	1.1205	0.882083	19.8163	13.5151	1.46427	1.85732	137.143	73.746	138	74	10.6587	9.42709
430	1	-1	(-)3xSLv1	NegativeControl		-0.148076	1.19685	0.901536	18.1888	12.9338	1.39142	1.76331	135.179	73.2857	134.5	73	9.17924	8.10996
431	359	0	A_43_P17277	AI144646	unknown function	-0.058182	0.0974573	0.550508	245.716	214.908	2.61706	3.36808	359.525	277.312	359	274	18.7284	24.9703
432	360	0	A_42_P830332	294204_Rn	similar to Mouse clone rp23-304j8 strain C57BL/6J, complete sequence.	-0.0223267	0.305207	0.941685	62.9783	59.8225	1.82428	2.35798	185.465	114.931	184.5	118	13.5946	13.5864
434	361	0	A_43_P17941	BF408982	unknown function	-0.0269831	0.13336	0.839656	156.612	147.177	2.25088	2.55783	276.143	204.393	275	204	15.5907	16.6675
435	362	0	A_42_P683083	379017_Rn	similar to Mouse DNA sequence from clone RP23-118A2 on chromosome 2, complete sequence.	-0.12321	0.471847	0.793999	45.1722	34.0143	1.34762	1.88458	167.22	91.0508	167	90	9.1728	9.15089
436	363	0	A_43_P20533	CB545858	similar to Protein:NP_006319 RNA binding motif protein 14; SYT interacting protein; coactivator activator [Homo sapiens]. score=1.721e-12	-0.0202199	0.087229	0.816692	279.547	266.83	2.76829	3.18585	389.219	333.281	389.5	331	20.1435	24.4342
437	364	0	A_42_P739181	293565_Rn	similar to p400 SWI2/SNF2-related protein	0.309114	0.725238	0.669945	17.49	35.6371	1.60384	2.41404	134.846	92.2308	135	91	11.4402	12.5176
438	365	0	A_43_P23204	BF559108	unknown function	0.178098	0.0812262	0.0283352	258.38	389.365	2.77968	4.72058	365.117	462.983	364.5	464.5	19.3023	36.7158
439	366	0	A_43_P18065	CB606217	similar to Protein:NP_647454 endothelin converting enzyme 2 [Mus musculus]. score=3.299e-67	-0.0201425	0.319311	0.949702	59.9587	57.2413	1.59672	2.33782	182.34	112.434	179	110	10.8396	12.7604
440	367	0	A_42_P518620	228662_Rn	similar to Mouse chromosome 6 clone ct7-596k8 strain 129/Sv, complete sequence.	-0.163088	0.146374	0.265201	163.869	112.567	2.1972	2.22678	285.393	169.82	286	170	15.9909	14.3719
442	368	0	A_42_P801679	219037_Rn	Rattus norvegicus Cathepsin E (Ctse), mRNA.	0.0425198	0.195368	0.82771	93.6113	103.24	2.31188	2.46875	215.228	157.719	215	161	17.1339	15.2383
443	369	0	A_43_P16520	CB547632	similar to Protein:NP_032616 mesoderm specific transcript [Mus musculus]. score=1.079e-40	-0.103148	0.237733	0.664375	89.5872	70.6477	1.85003	2.05025	213.048	126.097	215	127	13.8427	11.9284
444	370	0	A_42_P841620	435478_Rn	Rat paired Ig-like receptor-B (Pirb) mRNA, complete cds.	-0.0587256	0.145515	0.686529	146.441	127.919	2.15904	2.77	267.069	184.603	266	184.5	15.2371	18.4714
445	371	0	A_42_P525061	324845_Rn	similar to Protein:NP_598505 RIKEN cDNA 2600016J21 [Mus musculus]. score=2.728e-17	-0.0166669	0.183249	0.927531	107.502	103.454	1.8119	2.75156	229.383	158.617	230.5	157	12.7094	18.0593
446	372	0	A_42_P558394	296264_Rn	unknown function	-0.0396361	0.226925	0.861342	87.6063	79.9648	1.64094	2.06085	210.345	134.927	211	134	10.9159	11.4129
447	373	0	A_43_P13395	NM_144751	Rattus norvegicus resection-induced TPI (rs11) (LOC246267), mRNA.	0.0623074	0.134675	0.643616	139.651	161.195	2.12997	2.95213	258.75	217.786	260	217.5	14.5568	19.7638
448	374	0	A_43_P22428	AI556774	unknown function	0.0467006	0.288699	0.871493	61.598	68.591	1.71416	2.09485	183.532	123	183	121	12.811	11.9548
449	375	0	A_43_P15209	BQ208193	unknown function	0.209591	0.362533	0.563176	40.0574	64.9044	1.64742	2.42645	160.283	118.467	161	119	12.2918	14.0429
451	376	0	A_42_P745441	347426_Rn	similar to Mouse ESTM25 gene, partial cds and 3UTR.	-0.209928	0.108723	0.0535018	252.521	155.729	2.46836	2.74257	369.614	216.035	370	216	17.143	18.7911
452	377	0	A_43_P20674	CB545980	similar to Translation of nuc:BC027138_1 Mus musculus, clone IMAGE:5361486, mRNA, partial cds. score=5.901e-46	0.0176612	0.60466	0.976698	29.9828	31.2273	1.23214	2.11207	149.714	88.4286	150.5	88	7.68638	10.6308
453	378	0	A_43_P12041	NM_019363	Rattus norvegicus aldehyde oxidase (Aox1), mRNA.	0.0276155	0.326367	0.932567	55.4836	59.1262	1.70414	2.47998	177.383	113.983	176	112.5	12.7067	14.6606
454	379	0	A_42_P606048	217581_Rn	similar to hypothetical protein FLJ22490	0.0305377	0.14881	0.837406	128.749	138.128	2.23925	3.47681	248.932	194.051	249	191	16.1393	24.1407
455	380	0	A_43_P18775	CB606138	similar to Translation of nuc:BC030887_1 Mus musculus, clone MGC:31472 IMAGE:4483611, mRNA, complete cds. score=1.142e-85	0.0354476	0.224953	0.874789	81.1051	88.0027	1.63271	2.43734	203.121	142.328	202	142	11.1088	14.8127
456	381	0	A_43_P18276	AM:ARGI1-035685-CYA	ar to Protein:NP_000286 serine (or cysteine) proteinase inhibitor, clade A (alpha-1 antiproteinase, antitrypsin), member 1; Protease inhibitor (alpha-1-antitrypsin); protease inhibitor 1 (anti-elastase), alpha-1-antitrypsin [Homo sapiens]. score=5.346e-23	-0.156097	0.150036	0.298155	157.929	110.246	2.25578	2.32825	279.645	167.306	278.5	169	16.7176	15.3127
457	382	0	A_43_P11020	AI111365	similar to Protein:NP_034931 myeloid leukemia factor 1; hematopoietic lineage switch 7 [Mus musculus]. score=2.886e-63	0.00206486	0.230051	0.992839	82.3145	82.7068	1.85056	2.33369	204.672	137.311	204	138	13.6647	14.294
458	383	0	A_43_P10052	AI180221	unknown function	-0.0620293	0.0877728	0.479751	290.82	252.113	3.22339	3.71161	400.525	318.131	399	319	23.4241	28.2179
460	384	0	A_43_P11737	NM_013148	Rattus norvegicus 5-hydroxytryptamine (serotonin) receptor 5A (Htr5a), mRNA.	0.0284008	0.0929477	0.759943	238.721	254.854	2.39118	3.31344	351.098	318.869	353	317	16.666	24.6857
461	385	0	A_42_P786624	384640_Rn	Rattus norvegicus Cytochrome P450 IIA2 (Cyp2a2), mRNA.	0.0639908	0.285892	0.822891	60.9789	70.6595	1.61837	2.49479	182.772	124.895	184	125	11.29	14.643
462	386	0	A_43_P16587	BE115991	frameshifts between this sequence and Em:U93181, translation of the last exon differs between the two, leading to a shorter protein in this translation; homology to Drosophila SBF supports our sequence; match: proteins: Tr:O60228 Tr:O96610. score=2.39e-81	0.0183593	0.133064	0.890261	149.045	155.481	2.22645	2.70635	268.281	212.456	266	213	15.5112	18.0169
463	387	0	A_43_P12142	NM_021989	Rattus norvegicus tissue inhibitor of metalloproteinase 2 (Timp2), mRNA.	-0.203396	0.0686169	0.0030345	622.78	389.888	6.18383	5.3702	702.123	475.07	693	471	43.373	42.1718
464	388	0	A_43_P12751	NM_053019	Rattus norvegicus arginine vasopressin receptor 1A (Avpr1a), mRNA.	-0.0803187	0.544261	0.882679	37.2767	30.9827	1.3555	1.95563	158.263	88.2807	159	88	9.2225	9.4826
465	389	0	A_42_P737527	268794_Rn	similar to hypothetical protein	-0.0465044	0.42026	0.911889	46.6396	41.9035	1.44045	2.03434	168.482	98.0714	167.5	96	9.85714	10.3042
466	390	0	A_43_P23154	BF553277	unknown function	-0.0937081	0.179802	0.602245	119.85	96.5896	1.76657	2.56198	242.35	152.4	242	150.5	12.225	16.5818
467	391	0	A_43_P10484	AA901213	unknown function	-0.0181412	0.197361	0.926763	99.3003	95.2378	2.18023	2.28265	221.491	150.208	221	150	15.3981	13.2351
469	392	0	A_43_P20748	CB544311	similar to Protein:NP_075967 uroplakin 3 [Mus musculus]. score=9.561e-42	-0.0158024	0.212688	0.940773	91.3586	88.0941	1.80412	2.14948	213.738	142.918	213	143	13.0396	12.9142
470	393	0	A_42_P606907	201938_Rn	similar to Mouse zinc finger protein splice variant FIZ1-A (Fiz1) mRNA, complete cds.	-0.0842984	0.47743	0.859849	42.7519	35.2092	1.36102	1.81359	164.41	92.0492	164	93	9.49978	8.64759
471	394	0	A_43_P15401	NM_012684	Rattus norvegicus Variable coding sequence A1 (androgen regulated protein (SMR1) gene) (Vcsa1), mRNA.	-0.158791	0.321003	0.620833	69.6302	48.3066	1.81744	2.25114	193.411	104.536	191	103	13.3849	12.4257
472	395	0	A_43_P16181	AJ003232.1	Rattus norvegicus mRNA for MHC class II RT1-D beta1 chain haplotype k.	-0.057909	0.234276	0.804767	86.4687	75.6746	1.7443	1.96285	209.439	130.772	209	131	12.208	10.7255
473	396	0	A_42_P548207	374348_Rn	Rattus norvegicus pregnancy-specific beta 1-glycoprotein mRNA, partial cds.	-0.0716371	0.931274	0.938684	21.5003	18.2309	1.37442	1.75495	139.339	77.6613	142	78.5	9.67665	8.2262
474	397	0	A_43_P14310	NM_031130	Rattus norvegicus nuclear receptor subfamily 2, group F, member 1 (Nr2f1), mRNA.	-0.469895	0.0722862	8.00626e-11	1171.46	397.039	10.8989	5.34557	1203.95	488.885	1201	492	78.7713	44.0871
475	398	0	A_42_P540032	261123_Rn	Rattus norvegicus B/K protein (B/K), mRNA.	0.170244	0.0830557	0.0403883	249.21	368.816	3.46377	4.93475	357.133	440.383	359	445	24.8899	38.3123
477	399	0	A_43_P11132	BQ196307	unknown function	-0.0850159	0.392442	0.828494	52.2254	42.9404	1.56256	2.13119	174.661	99.1607	173	100	11.0918	11.1743
478	400	0	A_42_P571517	297597_Rn	similar to Mouse DNA sequence from clone RP23-291H3 on chromosome 4, complete sequence.	-0.0176874	0.17929	0.921414	110.251	105.851	2.01844	2.5444	232.034	161.102	229	155	14.5282	16.3102
479	401	0	A_43_P17475	BQ203303	similar to Translation of nuc:AB042828_1 Mus musculus EDEM mRNA, complete cds, similar to alpha-mannosidase; Type II membrane protein of ER mouse gene similar to alpha-mannosidase. score=1.34e-68	-0.0107466	0.441829	0.980595	42.5555	41.5153	1.4114	2.15067	163.914	97.6034	165	96	9.76259	11.3709
480	402	0	A_42_P787813	339845_Rn	Rattus norvegicus mRNA for metalloprotease/disintegrin, partial.	0.0599242	0.109451	0.584037	182.148	209.097	2.81824	3.48103	298.678	268.509	298	265	20.4252	25.0712
481	403	0	A_43_P14971	NM_031587	Rattus norvegicus peroxisomal membrane protein 2 (Pxmp2), mRNA.	-0.338371	0.134596	0.0119376	221.955	101.834	2.81128	2.73505	343.919	160.468	345	159	21.4042	19.0054
482	404	0	A_42_P818445	347542_Rn	similar to Protein:NP_038563 C10 [Mus musculus]. score=2.077e-55	0.0462111	0.0591847	0.434923	839.298	933.528	7.92148	9.04554	888.381	1074.1	880	1081	57.4101	77.3633
483	405	0	A_42_P457773	219529_Rn	similar to Translation of nuc:BC029015_1 Mus musculus, clone IMAGE:5011253, mRNA, partial cds. score=1.32e-41	-0.0323889	0.103904	0.755254	217.434	201.808	2.7118	2.83527	333.07	262.544	331	261	19.0618	19.6524
484	406	0	A_43_P16790	BG664607	unknown function	-0.0116129	0.329546	0.971889	57.4774	55.9608	1.55781	2.13928	179.714	111.161	179.5	109.5	10.785	11.5046
486	407	0	A_43_P15373	NM_145184	Rattus norvegicus ubiquitin specific protease 15 (Usp15), mRNA.	0.0399347	0.357813	0.911134	49.7632	54.5561	1.49828	1.87998	171.35	109.567	172.5	110	10.6355	9.55336
487	408	0	A_43_P11236	AA925353	unknown function	-0.129551	0.0628691	0.039337	761.26	564.913	6.13488	3.83614	823.414	668.431	816.5	674	42.8047	30.2702
488	409	0	A_43_P10255	BU760394	unknown function	0.0171864	0.819118	0.98326	22.1027	22.9949	1.41859	2.00787	140.203	81.6102	139	82	10.0546	10.1608
489	410	0	A_42_P673244	296696_Rn	unknown function	0.0582134	0.111709	0.602285	177.588	203.062	2.57753	3.66529	294.473	262.091	296	265	17.8137	25.5584
490	411	0	A_42_P730779	283580_Rn	similar to Translation of nuc:AX167537_1 Sequence 37 from Patent WO0144292; Fragment de la proteine WASP murine. score=5.637e-27	0.0258473	0.147897	0.861264	130.376	138.371	2.09063	2.95447	250.542	194.373	252	194	14.7815	20.0627
491	412	0	A_43_P12220	NM_022392	Rattus norvegicus growth response protein (CL-6) (LOC64194), mRNA.	-0.0961442	0.248828	0.699209	84.7085	67.8864	1.5917	2.28885	208.129	123.29	209.5	121.5	11.2417	13.8687
492	413	0	A_43_P23097	BF547114	unknown function	-0.0731945	0.303019	0.809128	67.2158	56.7906	1.48696	2.34515	190.217	112.283	190	110	10.2512	13.7275
493	414	0	A_43_P10698	BI286772	unknown function	-0.00644977	0.699398	0.992642	26.6243	26.2318	1.34249	1.91549	145.689	84.2459	144	84	9.39599	9.44397
496	415	0	A_43_P20103	CB548402	similar to Protein:NP_038846 GTP binding protein 1 [Mus musculus]. score=1.289e-53	0.0721404	0.0886334	0.415691	245.363	289.701	2.77442	3.39204	356.089	355.911	355.5	355.5	18.9375	24.4557
497	416	0	A_43_P13189	NM_133425	Rattus norvegicus protein phosphatase 1, regulatory (inhibitor) subunit 14C (Ppp1r14c), mRNA.	0.0434667	0.624322	0.944494	28.1717	31.1372	1.36536	1.92622	147.571	88.3492	146	89	9.85657	9.6673
498	417	0	A_42_P508977	298334_Rn	Rat platelet factor 4 (PF4) gene.	-0.0989989	0.193262	0.608475	111.374	88.6721	2.14377	2.57289	234.27	144.317	234	143	16.3926	16.9066
499	418	0	A_43_P20139	CB545495	similar to Protein:NP_035520 solute carrier family 12, member 7 [Mus musculus]. score=6.339e-34	0.00707343	0.0668782	0.915768	485.531	493.503	4.1179	4.69678	572.7	584.65	574	584.5	29.0291	37.6126
500	419	0	A_43_P20259	CB548442	similar to Protein:NP_055303 RAB30, member RAS oncogene family [Homo sapiens]. score=2.565e-33	-0.00774613	0.306924	0.979865	61.577	60.4884	1.78562	2.15835	183.915	115.492	184	114	13.3304	12.085
501	420	0	A_43_P20502	CB545825	similar to Protein:NP_055445 KIAA0211 gene product [Homo sapiens]. score=2.332e-21	0.0297614	0.217437	0.891131	84.6561	90.6608	1.79401	2.62481	206.661	145.068	205	145	12.768	16.5027
502	421	0	A_43_P15689	AF473850.1	Rattus norvegicus vitamin A-deficient testicular protein 10-like mRNA, partial sequence.	0.18118	0.312942	0.562617	48.2629	73.2477	1.74528	2.44397	168.967	126.6	170	124.5	13.0721	14.4448
504	422	0	A_43_P18568	AA817695	similar to dbj|D88749|D88749 Bovine mRNA for prostaglandin F synthase, complete cds, mRNA sequence.	0.0789306	0.419876	0.850888	40.3725	48.4191	1.48383	2.62614	161.183	103.667	159	102.5	10.6969	15.3553
505	423	0	A_43_P13849	CB547196	unknown function	-0.211844	0.17238	0.219095	143.42	88.0573	2.0988	2.34678	266.864	144.797	266	145	15.1969	14.7809
506	424	0	A_43_P17282	BF393903	unknown function	0.032509	0.734053	0.964676	24.2424	26.1267	1.4337	1.82411	142.836	84.1818	142	84	9.93826	8.20364
508	425	0	A_43_P20931	CB544354	similar to GCGPROT:ZF28_MOUSE ZINC FINGER PROTEIN 28 (ZFP-28) (MKR5 PROTEIN) (FRAGMENT). score=2.476e-26	0.0539591	0.196723	0.783862	91.6825	103.811	1.78838	2.89955	213.224	158.172	212	158.5	12.4083	18.7272
509	426	0	A_43_P14519	AA925007	unknown function	0.0586561	0.108443	0.588582	184.702	211.411	2.74882	3.27002	301.066	271.016	302	271	20.1526	23.8023
510	427	0	A_43_P19984	CB545246	similar to Translation of nuc:AB047240_1 Human endogenous retrovirus HERV-K(II) DNA, complete sequence and flanking region. score=8.374e-09	0.108763	0.469354	0.816748	34.795	44.6972	1.6807	2.28417	155.018	100.161	154	101.5	12.5546	12.1353
511	428	0	A_43_P22435	AI579418	unknown function	0.159212	0.271089	0.556999	57.5471	83.0301	1.64955	2.59611	178.593	136.254	178	134	11.7284	15.7826
513	429	0	A_43_P21772	CB547070	similar to Translation of nuc:BC006755_1 Mus musculus, clone IMAGE:3709003, mRNA, partial cds. score=1.654e-11	-0.054474	0.265084	0.837184	75.6324	66.7165	1.55962	2.29264	198.614	121.842	198	121	10.5522	13.2082
514	430	0	A_42_P804382	220751_Rn	similar to Protein:NP_006393 hepatitis B virus x-interacting protein; HBx-interacting protein; hepatitis B virus x-interacting protein (9.6kD) [Homo sapiens]. score=1.45e-37	-0.115071	0.101562	0.257211	247.702	190.046	2.73223	3.48766	362.767	251.45	362.5	247	19.6576	25.5975
515	431	0	A_43_P17775	BF557790	similar to Translation of nuc:AE003507_21 Drosophila melanogaster genomic scaffold 142000013386053 section 24 of 30, complete sequence; Dhc16F gene product. score=1.038e-14	0.0107094	0.238618	0.964202	78.4029	80.3602	1.70346	2.30907	200.724	134.879	201	132	11.9396	13.664
516	432	0	A_42_P653895	202215_Rn	Rattus norvegicus protein tyrosine kinase 2 beta (Ptk2b), mRNA.	0.190484	0.0602231	0.00156169	813.091	1260.73	10.1528	14.7173	861.441	1433.86	854	1447	71.2268	122.725
517	433	0	A_43_P20308	CB545644	similar to Protein:NP_598791 expressed sequence AI849362 [Mus musculus]. score=2.098e-10	-0.120991	0.335077	0.718036	63.9081	48.3687	1.52609	2.21795	187.18	104.426	188	105	10.9369	12.626
518	434	0	A_43_P22242	CB547478	similar to Translation of nuc:BC028922_1 Mus musculus, Similar to slingshot 3, clone MGC:25738 IMAGE:3987714, mRNA, complete cds. score=6.818e-57	-0.0909134	0.2918	0.755374	71.2989	57.8322	1.60637	2.24033	194.548	113.387	194	111.5	11.6811	13.1602
519	435	0	A_42_P841598	201597_Rn	similar to Unknown (protein for MGC:15730)	0.160189	0.0637908	0.0120334	525.589	760.039	5.03699	8.33056	604.567	876.667	605.5	878	35.5038	68.6555
520	436	0	A_42_P803720	283403_Rn	similar to Translation of nuc:X52127_1 Mouse mRNA for testis-specific protein, clone 46. score=3.238e-39	-0.0475877	0.0952649	0.617406	251.047	224.992	2.64391	3.44562	364.119	288.068	361	288	18.5789	25.2674
522	437	0	A_43_P12459	NM_030852	Rattus norvegicus cartilage derived retinoic acid sensitive protein (Cdrap), mRNA.	-0.0451594	0.140322	0.747584	150.479	135.618	2.13336	2.15788	270.655	192.5	270.5	192	14.9297	13.517
523	438	0	A_43_P11846	NM_017172	Rattus norvegicus zinc finger protein 36, C3H type-like 1 (Zfp36l1), mRNA.	-0.034838	0.307507	0.909799	63.3899	58.5035	1.66411	2.17133	185.983	113.729	187	112	12.0852	12.1879
524	439	0	A_43_P20396	CB548478	similar to Protein:NP_055671 KIAA0476 gene product [Homo sapiens]. score=6.395e-33	0.0877062	0.247446	0.723005	68.9698	84.4044	1.73348	2.29624	190.623	138.23	190	138	12.6269	13.8292
525	440	0	A_42_P726021	217493_Rn	unknown function	-0.27171	0.157824	0.0851422	169.625	90.7358	2.78545	2.31605	292.966	148.169	292	147	21.0942	14.7194
526	441	0	A_43_P14831	AA957350	unknown function	0.032619	0.149824	0.827651	127.433	137.372	2.14304	2.73589	247.656	193.23	248	193	15.5434	18.5907
527	442	0	A_43_P15073	BF407930	unknown function	0.0163302	0.333519	0.960949	54.9744	57.0809	1.7645	2.04825	176.931	112.086	178	112.5	13.1454	10.9389
528	443	0	A_43_P11295	BF557223	unknown function	0.0859082	0.534024	0.872196	31.3744	38.237	1.60426	1.79619	151.255	94.4364	152	95	11.7666	7.96465
529	444	0	A_43_P22704	BE120994	unknown function	0.147587	1.12298	0.895439	13.795	19.378	1.42483	1.7968	130.161	78.8036	129	80	9.61207	8.35446
531	445	0	A_43_P12102	NM_021686	Rattus norvegicus membrane-associated guanylate kinase-interacting protein (LOC59322), mRNA.	-0.0970614	0.173474	0.57581	125.191	100.118	1.97216	2.22256	247.509	156.088	248	155	13.7842	13.503
532	446	0	A_43_P15742	D28754.1	Rattus rattus mRNA for cyclin dependent kinase 2-beta, complete cds.	0.0577459	0.432788	0.893855	40.1375	45.8454	1.8196	2.0814	161.017	101.367	160	100	14.3497	11.0207
533	447	0	A_43_P16350	U95151.1	Rattus norvegicus memory related gene-5 (MRG-5) mRNA, partial sequence.	0.121014	0.305319	0.691845	53.2392	70.347	1.66518	2.19181	174.456	124.21	172	124	11.882	12.1519
534	448	0	A_43_P11944	NM_019136	Rattus norvegicus arginine vasopressin receptor 2 (Avpr2), mRNA.	0.0536527	0.12321	0.663231	157.333	178.022	2.68546	3.29243	275.565	235.629	275.5	236	20.0905	23.8123
535	449	0	A_43_P22124	CB547375	similar to Protein:NP_062769 DnaJ (Hsp40) homolog, subfamily C, member 7; tetratricopeptide repeat domain 2 [Mus musculus]. score=1.166e-47	-0.0586023	0.446867	0.895664	44.421	38.8138	1.69505	2.02011	166.14	95.2632	165	94	12.7552	10.2007
536	450	0	A_43_P12647	NM_031719	Rattus norvegicus chloride channel, nucleotide-sensitive, 1A (Clns1a), mRNA.	-0.0258902	0.0625505	0.67894	650.051	612.431	4.83587	4.96171	720.737	718.421	719	717	33.1531	39.3165
537	451	0	A_43_P14609	AA925681	unknown function	-0.0238758	0.956645	0.980089	19.828	18.7674	1.59481	1.84702	137.351	78.1403	137	76	11.6917	8.73915
538	452	0	A_43_P12331	NM_022868	Rattus norvegicus protocadherin 8 (Pcdh8), mRNA.	0.163509	0.080651	0.0426252	265.424	386.766	2.85076	3.53991	371.745	460.636	372	456	19.0158	25.851
540	453	0	A_43_P21172	CB546511	similar to Translation of nuc:AK057372_1 Homo sapiens cDNA FLJ32810 fis, clone TESTI2002729, weakly similar to Homo sapiens mRNA for oligophrenin 1; unnamed protein product. score=4.805e-73	0.038443	0.777197	0.96055	22.7316	24.8356	1.21806	1.91667	141	83.129	140.5	82	7.82807	9.58223
541	454	0	A_43_P19508	CB546046	similar to Protein:NP_083037 poly(A)-specific ribonuclease (deadenylation nuclease) [Mus musculus]. score=4.3e-73	0	2.2328	1	7.50882	9.04858	1.54779	1.67452	122.467	69.3	123	68.5	10.5292	8.26941
542	455	0	A_43_P23165	BF553966	unknown function	-0.0457875	0.231124	0.84296	86.5207	77.8632	1.91984	2.08269	209.35	132.867	208.5	131	14.2446	12.0711
543	456	0	A_42_P778587	286501_Rn	similar to Mouse DNA sequence from clone RP23-151M22 on chromosome 11, complete sequence.	0.0594815	0.495275	0.904406	34.9331	40.0607	1.61718	2.26134	155.31	96.1034	156	95	12.1586	12.1159
544	457	0	A_43_P16186	AJ007485.1	Rattus norvegicus EST clone DD6/7.	-0.0105665	0.128822	0.934628	160.289	156.436	1.79379	3.00548	279.352	213.889	278.5	214	11.237	19.9222
546	458	0	A_43_P18397	BF398617	similar to Protein:NP_033360 transcription factor AP-2 beta [Mus musculus]. score=1.178e-76	0.270317	1.43148	0.85022	9.28679	17.3054	1.49914	1.79654	124.768	77.25	125	76	10.1766	8.60285
548	459	0	A_42_P793765	326922_Rn	similar to Protein:NP_083784 RIKEN cDNA 5830443C21 [Mus musculus]. score=3.434e-98	-0.0715239	0.482715	0.882209	41.6773	35.3489	1.43957	1.72283	163.18	92.1475	164	91	10.4411	7.77354
549	460	0	A_42_P770829	377376_Rn	similar to Mouse chromosome 16 clone rp23-123l9 strain C57BL/6J, complete sequence.	-0.14847	0.198786	0.455134	114.162	81.1055	2.05814	2.55194	237.689	137.049	237	134	15.3846	16.3966
550	461	0	A_42_P595591	217465_Rn	Rattus norvegicus S-Adenosylmethionine decarboxylase 1A (Amd1a), mRNA.	-0.10546	0.0742765	0.155657	424.83	333.238	4.84403	4.9429	521.541	409.607	518	409	35.3599	39.3744
551	462	0	A_43_P13992	AA818674	unknown function	0.0317359	0.830904	0.969533	21.4225	23.0466	1.39752	1.75708	139.386	81.6667	139	82	9.63208	7.81787
552	463	0	A_43_P14148	AA859110	similar to gb|R39035|R39035 yd07d09.s1 Homo sapiens cDNA clone 25181 3, mRNA sequence.	0.0174213	0.12427	0.888511	162.265	168.907	2.60551	2.86446	280.772	226.596	282	226	18.6126	19.4366
553	464	0	A_43_P17111	CB547919	similar to Translation of nuc:AB028986_1 Homo sapiens mRNA for KIAA1063 protein, partial cds. score=6.738e-71	0.0530728	0.181921	0.770489	99.9778	112.973	1.74091	2.59604	221.233	167.583	220	167.5	11.992	16.8304
554	465	0	A_43_P14500	BM387872	unknown function	-0.0769212	0.143097	0.590891	152.501	127.747	2.38915	2.70476	273.1	184.667	272	183	17.5284	18.2976
555	466	0	A_43_P22598	BE101615	unknown function	0.205715	0.0848999	0.0153915	231.669	372.035	2.56754	5.23976	340.667	442.617	340.5	431.5	17.7015	40.6698
557	467	0	A_42_P641528	288294_Rn	Rattus norvegicus linker for activation of T cells (Lat), mRNA.	0.061359	0.646985	0.924443	26.6127	30.6513	1.40656	2.13787	145.714	87.9464	144.5	89	9.76024	10.8367
558	468	0	A_42_P741992	278181_Rn	similar to Translation of nuc:AK007164_1 Mus musculus adult male testis cDNA, RIKEN full-length enriched library, clone:1700110M21, full insert sequence; putative. score=8.402e-15	0.061123	0.0649334	0.346541	509.198	586.151	2.7974	5.57005	592.436	686.145	589	684	17.8986	43.2514
559	469	0	A_42_P554712	216405_Rn	similar to Mouse MKKS protein (Mkks) mRNA, complete cds.	0.0845726	0.110024	0.442089	175.909	213.728	1.87277	3.28824	292.456	272.965	292	273	11.9941	23.1107
560	470	0	A_43_P19407	CA511597	similar to Translation of nuc:AB028976_1 Homo sapiens mRNA for KIAA1053 protein, partial cds. score=2.876e-66	0.101121	0.602949	0.86681	27.2567	34.4028	1.17834	2.25357	146.482	91.1071	145.5	91.5	6.99088	11.7314
561	471	0	A_42_P558354	296045_Rn	similar to Mouse, ceroid-lipofuscinosis, neuronal 8, clone MGC:13730 IMAGE:4188527, mRNA, complete cds.	0.0498155	0.127342	0.695654	151.675	170.11	2.25832	2.52912	270.288	227.356	271	226	15.9731	16.9713
562	472	0	A_43_P20436	CB545759	similar to Protein:NP_056180 AMMECR1 protein [Homo sapiens]. score=2.394e-39	0.128241	0.272966	0.638494	59.2988	79.6685	1.58959	2.635	180.59	133.213	180	134	11.2951	16.3423
563	473	0	A_42_P554831	219032_Rn	Rattus norvegicus solute carrier family 22 (organic anion transporter), member 7 (Slc22a7), mRNA.	0.231596	0.0895204	0.00967928	205.746	350.693	2.84589	4.69898	316.897	418	315	422	19.8368	35.3841
566	474	0	A_43_P11695	NM_013073	Rattus norvegicus Protein-L-isoaspartate (D-aspartate) O-methyltransferase (Pcmt1), mRNA.	0.0474465	0.0926934	0.608746	234.67	261.761	2.23134	3.8543	346.984	325.934	346	328	15.2682	29.1581
567	475	0	A_42_P647500	288918_Rn	Rattus norvegicus kinesin-like protein KIF3A mRNA, partial cds.	0.291371	0.475327	0.539883	27.425	53.6435	1.70163	2.31598	146.421	107.702	150	105	12.9145	12.457
568	476	0	A_43_P18422	AA943050	similar to Translation of nuc:BC028617_1 Homo sapiens, similar to Y43E12A.2.p, clone MGC:33537 IMAGE:4821347, mRNA, complete cds. score=2.109e-51	0.0245225	0.18383	0.893879	102.163	108.098	2.08309	2.95193	223.702	162.912	226	161	14.9272	19.137
569	477	0	A_43_P12600	NM_031584	Rattus norvegicus solute carrier family 22, member 2 (Slc22a2), mRNA.	0.0673118	0.316421	0.831539	54.6843	63.852	1.47067	2.39644	176.293	118.293	176.5	119.5	9.96663	13.8222
570	478	0	A_42_P621952	297906_Rn	unknown function	-0.0415934	0.138187	0.76342	152.618	138.679	2.74866	2.91888	272.614	195.667	277	195	20.0666	19.6135
571	479	0	A_43_P23116	BF549647	unknown function	0.117006	1.22747	0.924058	13.0933	17.1417	1.36494	1.78647	129.271	76.9492	129	77	9.08927	8.563
572	480	0	A_43_P16872	AI715479	similar to Protein:NP_082538 RIKEN cDNA 2610305M23 [Mus musculus]. score=3.859e-47	-0.101554	0.135065	0.452115	168.062	133.02	2.5391	3.06987	288.217	190.533	287	188.5	18.712	21.3981
573	481	0	A_43_P13382	NM_139327	Rattus norvegicus high mobility group AT-hook 1 (Hmga1), mRNA.	0.053017	0.396743	0.893695	44.0977	49.8234	1.83221	2.55326	165.288	105.068	166	104	14.2309	14.7658
575	482	0	A_43_P22224	CB547462	similar to Protein:NP_649994 CG6293 gene product [Drosophila melanogaster]. score=2.954e-19	0.112956	0.163268	0.489036	105.208	136.46	1.8883	3.34874	225.45	191.1	225	190	13.2146	23.0664
576	483	0	A_43_P13365	NM_139098	Rattus norvegicus RNA helicase (LOC245957), mRNA.	0.101743	0.85529	0.905309	19.159	24.2168	1.42593	1.97702	136.69	82.6897	137.5	84	10.0196	9.85012
577	484	0	A_42_P813742	218327_Rn	similar to Mouse, clone MGC:6627 IMAGE:3491671, mRNA, complete cds.	-0.326086	0.218534	0.13566	124.934	58.9652	2.34041	2.07945	250.962	115.942	249.5	117	16.8929	11.2901
578	485	0	A_43_P12532	NM_031131	Rattus norvegicus transforming growth factor, beta 2 (Tgfb2), mRNA.	-0.0628623	0.264238	0.811959	76.6092	66.2855	1.6599	2.26244	199.678	121.475	199	120	11.7846	13.1992
579	486	0	A_43_P17793	BF414572	similar to Translation of nuc:AF510741_1 Homo sapiens chromosome 1 unknown mRNA; contains AP endonuclease domain; similar to Mus musculus mRNA presented in GenBank Accession Number AB041602. score=7.363e-69	-0.0332436	0.079239	0.674825	337.512	312.64	3.20758	4.65848	441.339	384.61	438	378	22.511	35.978
580	487	0	A_42_P588747	220194_Rn	unknown function	0.0953654	0.219556	0.66403	77.5954	96.65	2.07195	2.68135	199.049	150.443	197	150	15.7336	17.2052
581	488	0	A_43_P10720	BF558804	unknown function	0.0423306	0.495792	0.93196	35.605	39.2501	1.50067	2.22333	156.103	95.4138	157.5	94	10.8913	11.8174
582	489	0	A_42_P543654	297812_Rn	similar to Mouse, clone MGC:37042 IMAGE:4950341, mRNA, complete cds.	-0.382074	0.371516	0.303753	75.6881	31.4018	1.81896	2.04102	201.632	89.2632	202	88	13.7965	10.5805
584	490	0	A_43_P11017	BF283365	unknown function	-0.0166825	0.600083	0.977821	31.4322	30.2477	1.37503	2.15088	151.431	87.6034	152	86.5	9.56806	11.1307
585	491	0	A_43_P16882	AI171636	similar to Protein:NP_067429 binder of Rho GTPase 3; Cdc42 effector protein 5; CRIB-containing BORG3 protein [Mus musculus]. score=6.037e-34	0.114193	0.579113	0.843681	27.9483	36.3537	1.49021	2.20113	147.286	92.7679	148.5	92.5	10.6868	11.3362
586	492	0	A_42_P770336	292962_Rn	similar to Mouse mucolipin-2 (Mcoln2) mRNA, complete cds.	-0.076523	1.74246	0.964971	11.5393	9.67509	1.42034	1.79893	127.183	70.6667	126	71.5	9.44833	9.12561
587	493	0	A_43_P21410	CB544487	similar to Protein:NP_056078 rabconnectin-3; KIAA0856 protein [Homo sapiens]. score=1.423e-50	0.0304573	0.139026	0.826591	139.462	149.593	2.05172	2.58034	259.051	206.085	260	206	14.2966	17.1989
589	494	0	A_43_P19568	BF397094	similar to GCGPROT:STB2_PIG SYNTAXIN BINDING PROTEIN 2 (UNC-18 HOMOLOG 2) (UNC-18B) (FRAGMENT). score=3.921e-10	0.122971	0.687007	0.857941	23.2799	30.8996	1.42053	2.09857	141.738	88.1803	143	88	10.3359	11.0023
590	495	0	A_43_P19830	BF288712	unknown function	0.282921	0.143142	0.0480981	100.571	192.927	1.91585	3.85319	219	247.172	218	246	12.9899	26.9354
591	496	0	A_43_P17414	BF558459	similar to Protein:NP_080868 RIKEN cDNA B230118H07 [Mus musculus]. score=1.169e-42	0.0306596	0.316651	0.922866	57.0367	61.2088	1.48409	2.00744	178.966	115.966	178	115	10.2014	10.7719
593	497	0	A_43_P16743	BU759827	similar to Protein:NP_035434 RuvB-like protein 2 [Mus musculus]. score=6.071e-56	0.102882	0.147046	0.484139	120.069	152.164	2.12909	3.18796	239.684	207.649	243	209	14.8614	21.546
594	498	0	A_43_P22213	CB547454	similar to Protein:NP_652761 A kinase (PRKA) anchor protein 11, isoform 2; A-kinase anchoring protein 220; protein kinase A anchoring protein 11 [Homo sapiens]. score=1.325e-36	0.287957	0.460503	0.531768	28.4459	55.2047	1.38809	2.39462	147.554	109.125	146	109	9.3923	12.977
595	499	0	A_43_P20088	CB545453	similar to Translation of nuc:AF107018_1 Mus musculus alpha-mannosidase IIx gene, partial cds. score=7.483e-48	0.0466521	0.137067	0.733585	139.219	155.007	2.30078	3.52231	258.576	211.525	260	209	16.5041	24.7417
596	500	0	A_43_P12211	NM_022382	Rattus norvegicus myomegalin (LOC64183), mRNA.	-0.0463237	0.406344	0.909237	48.2567	43.3745	1.73185	2.10155	170.217	99.4333	166.5	102	13.343	11.2737
597	501	0	A_42_P806129	207267_Rn	unknown function	0.0750429	0.357136	0.833571	47.8473	56.8722	1.46135	2.31458	169.143	111.587	170	112	10.4709	13.5225
598	502	0	A_43_P13288	NM_138525	Rattus norvegicus mucin and cadherin-like (Mucdhl), mRNA.	0.249771	1.59696	0.875715	8.54218	15.1824	1.44803	1.94246	123.85	75.4833	123	77	9.84425	10.3375
599	503	0	A_42_P700971	341623_Rn	unknown function	0.0449479	0.354706	0.899163	49.9169	55.3599	1.56922	2.31154	171.482	110.304	171	110.5	11.0173	12.7378
600	504	0	A_43_P20281	CB548448	similar to Protein:NP_076343 zinc finger protein 289 [Mus musculus]. score=2.854e-30	0.171404	0.121642	0.158811	139.878	207.565	2.53806	3.6229	257.448	264.724	257.5	270	18.1506	25.6616
602	505	0	A_42_P842448	244384_Rn	Rattus norvegicus socius (Soc), mRNA.	0.136995	0.462376	0.767013	34.1496	46.8145	1.57273	2.4387	154.224	102	155	98.5	11.6107	13.553
603	506	0	A_43_P18395	BF291026	similar to Translation of nuc:AK015831_1 Mus musculus adult male testis cDNA, RIKEN full-length enriched library, clone:4930518K06, full insert sequence; putative. score=1.08e-37	0.059828	0.746659	0.936136	23.0804	26.4894	1.45671	2.18475	141.448	84.5	142	84	10.4582	11.4513
604	507	0	A_43_P13265	NM_134409	Rattus norvegicus ZG-16p protein (Zg-16p), mRNA.	0.0609443	0.112535	0.588124	175.318	201.73	2.3508	3.18795	292.31	260.621	290.5	261	16.3816	22.4475
605	508	0	A_42_P620064	334106_Rn	unknown function	0.233417	0.207749	0.261203	69.8084	119.488	1.59874	2.83719	190.109	171.927	192	172	10.3453	17.6224
606	509	0	A_43_P15529	NM_013015	Rattus norvegicus Prostaglandin D synthase (Ptgds), mRNA.	-0.273215	0.0944185	0.00380782	339.289	180.865	3.1217	3.55668	450.79	244.387	448	245	22.9748	26.9282
607	510	0	A_43_P20337	CB545673	similar to Translation of nuc:AK006133_1 Mus musculus adult male testis cDNA, RIKEN full-length enriched library, clone:1700019N02, full insert sequence; putative. score=2.506e-11	0.233518	0.0621636	0.000172301	663.559	1136.05	4.64873	7.60903	726.607	1292.96	724	1298.5	31.1528	61.1668
608	511	0	A_43_P20764	CB546085	similar to Translation of nuc:U67085_1 Human TcD37 homolog (HTcD37) mRNA, partial cds; Similar to TcD37 fruit fly protein, GenBank Accession Number S17885. score=6.458e-63	0.114579	0.0942735	0.224218	212.467	276.612	2.27438	3.15189	325.35	340.383	323.5	343	15.5529	23.1085
609	512	0	A_43_P11756	NM_013218	Rattus norvegicus adenylate kinase 3 (Ak3), mRNA.	-0.0553071	0.152898	0.717556	137.726	121.258	1.9314	2.40409	258.767	177.583	259	177	13.4899	15.6609
611	513	0	A_43_P22895	BF404826	unknown function	0.0479718	0.611665	0.937487	28.6082	31.9493	1.51299	1.94013	148.088	89.0351	147	88	11.0426	9.3139
612	514	0	A_43_P17276	AA818113	similar to gb|AA274731|AA274731 vc15e03.r1 Barstead MPLRB1 Mus musculus cDNA clone 766588 5, mRNA sequence.	0.00947728	1.74324	0.995662	10.4601	10.6908	1.46754	1.86143	125.967	71.5667	126	70.5	9.98468	9.69775
613	515	0	A_43_P11676	NM_013042	Rattus norvegicus Trefoil factor (intestinal) (Tff3), mRNA.	0.278033	1.73027	0.87234	7.60605	14.4275	1.66434	1.83502	122.742	74.8871	120	73	12.3034	9.62426
614	516	0	A_42_P652827	290016_Rn	unknown function	0.0237322	0.264462	0.928496	69.3184	73.2118	1.61399	2.49268	191.542	127.678	190	127	11.3066	15.035
615	517	0	A_43_P10920	AA819864	unknown function	0.129555	0.313911	0.679817	51.2066	69.005	1.54295	2.34203	172.31	122.862	172	123	10.7446	13.4065
616	518	0	A_42_P483967	284578_Rn	similar to Mouse mRNA for Slit-like 2 protein (Slitl2 gene).	0.107754	0.34868	0.757296	47.171	60.4544	1.52152	2.42191	168.254	114.814	168	116	10.7665	13.9661
617	519	0	A_43_P22276	CB547510	similar to Translation of nuc:AK009779_1 Mus musculus adult male tongue cDNA, RIKEN full-length enriched library, clone:2310043I08, full insert sequence; putative. score=3.138e-43	0.00385229	0.120245	0.974443	171.782	173.312	1.96168	3.34092	289.949	231.458	289	229	13.1941	23.6798
619	520	0	A_43_P12601	NM_031586	Rattus norvegicus immunoglobulin mu binding protein 2 (Ighmbp2), mRNA.	0.231587	0.433643	0.593307	32.4597	55.3263	1.47611	2.34478	152.089	109.446	152.5	109.5	10.3014	12.6835
620	521	0	A_43_P12127	NM_021842	Rattus norvegicus endosulfine alpha (Ensa), mRNA.	0.118263	0.268508	0.659615	61.0508	80.1594	1.75982	2.31082	182.435	133.774	181	132	13.1606	13.8971
621	522	0	A_43_P21240	CB546578	similar to Translation of nuc:AK056531_1 Homo sapiens cDNA FLJ31969 fis, clone NT2RP7008013, highly similar to Mus musculus mRNA for Ten-m4; unnamed protein product. score=1.189e-54	0.102565	0.341083	0.763641	48.5496	61.4823	1.80314	2.21388	169.721	115.82	170	117	13.9238	12.5639
622	523	0	A_43_P13544	CB546024	unknown function	0.00818387	0.0597059	0.890976	809.163	824.556	4.33445	5.06679	862.35	953.85	867.5	959	29.9835	41.6213
624	524	0	A_43_P12598	NM_031581	Rattus norvegicus pancreatic polypeptide receptor 1 (Ppyr1), mRNA.	0.16573	0.119947	0.167067	143.338	209.938	2.3516	3.63529	260.78	267.339	259	266	16.6641	26.0209
625	525	0	A_43_P16141	AF309631.1	Rattus norvegicus podocin mRNA, partial cds.	0.0205174	0.685257	0.976114	26.3443	27.6187	1.36623	2.02942	145.37	85.4074	145.5	85	9.11829	9.80473
626	526	0	A_43_P18002	CB548043	similar to Protein:NP_075021 lipin 3 [Mus musculus]. score=3.046e-31	0.0194649	0.135831	0.886051	145.213	151.869	2.5389	2.8601	264.645	208.645	267	210	19.0333	20.0165
628	527	0	A_43_P10696	AA818571	unknown function	0.100288	1.05789	0.924473	15.5053	19.5329	1.39863	2.04461	132.203	78.8814	133	77	9.61819	10.6821
629	528	0	A_42_P567962	294915_Rn	unknown function	0.00491207	0.12784	0.96935	158.944	160.752	3.03854	3.24348	277.836	218.2	277	220	21.8884	21.9574
630	529	0	A_43_P16491	CB545139	similar to Translation of nuc:S57132_1 COL16A1=type XVI collagen alpha 1 chain [human, placenta, mRNA Partial, 3720 nt]; This sequence comes from Fig. 2; alpha 1 (XVI). score=2.978e-26	-0.459111	0.354469	0.195248	85.7568	29.796	1.84512	2.0874	212.968	87.9516	213	88.5	14.604	11.484
631	530	0	A_42_P646213	295114_Rn	similar to Protein:NP_080756 RIKEN cDNA 2410146L05 [Mus musculus]. score=1.449e-37	0.0766676	0.777371	0.921437	21.7275	25.9225	1.2734	1.98863	139.814	84.0508	140	84	8.34488	9.96446
632	531	0	A_43_P17988	BG669655	similar to Protein:NP_080289 RIKEN cDNA 2610318G18 [Mus musculus]. score=5.767e-31	0.00978377	0.0916196	0.914958	249.362	255.043	2.91375	3.22009	361.197	319.541	362	321	21.034	23.9587
633	532	0	A_42_P571388	430479_Rn	Rattus norvegicus odorant-metabolizing protein RY2D1 (RY2D1), mRNA.	0.049901	0.125448	0.690791	154.5	173.313	2.51462	3.16342	272.952	230.726	271	234.5	18.6332	22.7107
634	533	0	A_42_P814835	207215_Rn	Rat chromosome 4 clone RP31-108L19 strain Brown Norway, complete sequence.	0.485111	1.4293	0.734304	7.01278	21.429	1.4846	1.71758	120.052	81.0862	121	81	10.0043	8.21271
635	534	0	A_43_P15790	AB043959.1	Rattus norvegicus uchl3 mRNA for ubiqutin carboxyl-terminal hydrolase l3, complete cds.	-0.00624009	0.0918605	0.945841	252.954	249.345	3.1843	3.3695	364.842	313.702	368	317	22.4967	24.3538
637	535	0	A_43_P19239	BF564669	similar to Translation of nuc:L25050_1 Human serine/proline-rich protein mRNA, complete cds. score=1.227e-08	0.155339	0.753039	0.83657	20.4106	29.1874	1.37446	2.21791	138.283	86.7925	138	85	9.08798	11.2033
638	536	0	A_42_P821976	378040_Rn	similar to Mouse DNA sequence from clone RP23-419D6 on chromosome 4, complete sequence.	0.124083	0.197457	0.529739	84.0973	111.909	1.98837	3.18968	205.082	165.607	204	165	14.6984	21.4603
639	537	0	A_43_P12236	NM_022521	Rattus norvegicus ornithine aminotransferase (Oat), mRNA.	-0.142616	0.107129	0.183105	237.502	171.022	3.52293	3.21083	354.085	231.39	354	232	26.145	22.976
640	538	0	A_43_P17990	CB548040	similar to Protein:NP_663340 similar to CREB/ATF family transcription factor [Mus musculus]. score=6.996e-47	-0.10911	0.143159	0.445965	158.152	123.017	2.3243	2.89552	279	180.121	282	177.5	16.667	19.5099
641	539	0	A_42_P643259	313169_Rn	similar to Protein:NP_080422 epidermal growth factor receptor pathway substrate 8-related protein 1 [Mus musculus]. score=1.19e-48	0.0402235	0.285928	0.888125	62.6901	68.7737	1.90323	2.1052	184.695	123.22	185	125	14.3818	11.765
642	540	0	A_42_P585155	326623_Rn	Rattus norvegicus fractured callus expressed transcript 1 (Fxc1), mRNA.	0.0376339	0.217359	0.86254	83.9182	91.5145	1.57465	2.86685	205.852	145.852	206.5	143.5	10.0778	17.5901
645	541	0	A_43_P13901	CA508455	unknown function	-0.163609	0.32518	0.614871	69.0695	47.389	1.3745	2.17821	192.871	103.677	194	103	9.23018	12.4463
646	542	0	A_42_P510800	306391_Rn	similar to KIAA1841 protein	-0.0389647	0.292135	0.893894	67.1611	61.3979	1.6705	2.06679	189.883	116.55	189.5	119.5	12.1684	11.503
647	543	0	A_42_P792448	298801_Rn	similar to Mouse spermatogenesis associated factor (SPAF) mRNA, complete cds.	0.0225591	0.363721	0.950545	49.9348	52.5972	1.54703	2.29141	171.63	107.796	171	108	10.6245	12.3172
648	544	0	A_42_P661637	202982_Rn	similar to Unknown (protein for MGC:13472)	-0.0379044	0.370417	0.918495	52.5352	48.1444	1.55604	2.35108	174.719	103.86	174	104	11.0385	13.0882
650	545	0	A_42_P819167	296115_Rn	unknown function	0.00840329	0.433079	0.984519	42.4827	43.3127	1.47429	1.93754	163.754	99.1967	164	99	10.7155	9.87897
651	546	0	A_42_P618414	295337_Rn	similar to Protein:NP_080934 MTO1; RIKEN cDNA 5730419A02 gene [Mus musculus]. score=9.105e-44	0.0316159	0.239882	0.895144	76.1016	81.8483	1.74821	2.46852	198.233	136.183	199	137	12.6107	15.1752
652	547	0	A_43_P19208	AM:ARGI1-037406-CYA	similar to Protein:NP_083684 RIKEN cDNA 4933433C09 [Mus musculus]. score=4.266e-50	0.085503	0.202147	0.672314	85.7948	104.463	1.88428	2.33202	207.153	158.475	205	159	13.5058	14.3171
653	548	0	A_43_P20173	CB548417	similar to Translation of nuc:X69942_1 M.musculus mRNA of enhancer-trap-locus 1. score=1.093e-39	-0.0585029	0.356832	0.86977	55.8721	48.8306	1.49715	2.01342	178.356	104.593	178	105	10.5304	10.632
654	549	0	A_43_P12937	NM_053804	Rattus norvegicus potassium inwardly-rectifying channel, subfamily K, member 4 (Kcnk4), mRNA.	0.0748752	0.220925	0.734672	78.9621	93.8197	1.96814	2.68478	200.6	147.8	203	146.5	14.6197	17.0769
655	550	0	A_42_P462129	207361_Rn	similar to Mouse DNA sequence from clone RP23-22K4 on chromosome 2, complete sequence.	-0.653821	0.0796673	2.26977e-16	1916.84	425.368	18.9215	5.06878	1881.37	523.475	1844	522	133.756	41.4156
656	551	0	A_42_P487811	217751_Rn	similar to Mouse semaphorin subclass 4 member G (sema4g) mRNA, complete cds.	0.00310222	0.111706	0.977845	189.139	190.495	2.61155	2.71635	306.207	249.707	303	249	18.5801	18.6576
657	552	0	A_43_P13271	NM_134417	Rattus norvegicus inositol polyphosphate multikinase (Ipmk), mRNA.	-0.0317416	0.15963	0.842384	127.61	118.616	2.13925	2.5679	248.79	174.526	249	174	15.1265	16.4882
658	553	1	(+)eQC-40	eQC		0.0200266	0.354068	0.954895	51.4808	53.9103	1.44484	2.25536	173.267	109.05	173	107.5	10.0167	12.7378
659	554	0	A_42_P726191	294988_Rn	unknown function	-0.0971635	0.525517	0.853314	39.3529	31.4639	1.41613	1.85952	160.655	88.7241	161	87.5	9.98692	8.75754
660	555	0	A_43_P13062	NM_057208	Rattus norvegicus tropomyosin 3, gamma (Tpm3), mRNA.	0.0492796	0.242018	0.838651	73.858	82.7326	1.76821	2.20504	195.836	136.909	197	139	12.2848	12.4563
661	556	0	A_42_P804168	203209_Rn	similar to Protein:NP_598526 RIKEN cDNA 2310046N15 [Mus musculus]. score=1.534e-39	0.115867	0.0604058	0.0550932	717.065	936.322	6.43766	8.50592	777.129	1074.82	771.5	1074.5	46.1464	71.9452
662	557	0	A_43_P19317	BF389494	similar to Translation of nuc:AK007281_1 Mus musculus adult male testis cDNA, RIKEN full-length enriched library, clone:1700125H20, full insert sequence; putative. score=2.51e-45	-0.110285	0.307373	0.719745	69.0343	53.5524	1.51365	2.15616	192.389	109.352	192	108	10.029	11.5385
663	558	0	A_42_P620153	297570_Rn	similar to Translation of nuc:AK095272_1 Homo sapiens cDNA FLJ37953 fis, clone CTONG2009268, weakly similar to Rattus norvegicus protein associating with small stress protein PASS1 (Pass1) mRNA; unnamed protein product. score=1.453e-60	-0.0687137	0.357217	0.847462	56.456	48.1944	1.87078	2.05157	179.035	104.034	177.5	104.5	14.3319	10.8579
664	559	0	A_43_P23363	BI292216	unknown function	-0.147683	0.512769	0.773338	42.6492	30.3548	1.48145	1.96283	164.5	87.8103	163.5	87.5	10.7103	9.66538
665	560	0	A_43_P17971	CB544788	similar to Protein:NP_065911 stromal interaction molecule 2 precursor [Homo sapiens]. score=1.48e-86	0.100766	0.508642	0.842961	32.381	40.8372	1.32991	1.94048	152.364	96.7091	152	96	8.71857	9.23494
666	561	0	A_42_P801593	216487_Rn	similar to Mouse, RIKEN cDNA 1110013A05 gene, clone MGC:25566 IMAGE:3982362, mRNA, complete cds.	-0.210316	0.123024	0.0873479	214.176	131.964	2.69006	3.05908	333.794	190.778	333	191	20.2836	22.0874
667	562	0	A_43_P22263	CB547495	similar to Translation of nuc:AY013798_1 Mus musculus protocadherin gamma A4 mRNA, complete cds. score=1.286e-43	0.149833	0.142446	0.292863	118.049	166.685	2.12333	3.73121	237.138	222.103	236	222.5	14.8719	26.0214
668	563	0	A_43_P16150	AF347028.1	Rattus norvegicus KIAA1454-like protein mRNA, partial cds.	0.021492	0.314095	0.945447	58.1311	61.0802	1.87953	2.03622	180.158	115.895	179	115	14.071	10.8409
669	564	0	A_42_P561621	216084_Rn	Rat cAMP-dependent protein kinase inhibitor (PKI) mRNA, complete cds.	0.0373858	0.0719483	0.603328	383.96	418.477	3.74458	5.05377	480.828	500.31	483	503	26.0587	39.464
670	565	0	A_42_P787284	227229_Rn	unknown function	0.0330638	0.159631	0.835911	118.434	127.802	1.77428	3.30917	239.109	183.234	239.5	181.5	12.4571	23.5748
671	553	1	(+)eQC-40	eQC		-0.0133699	0.362573	0.970585	52.2157	50.6327	1.48526	1.99875	174.237	106.102	175	106	10.421	10.4843
672	566	0	A_43_P10941	AA900411	similar to gi|57120|emb|X66369|RNRPL37 R.norvegicus mRNA for ribosomal protein L37 gi|1839336|gb|S79981|S79981 ribosomal protein L37 [rats, myoblast L6 cells, mRNA Partial, 366 nt], mRNA sequence.	-0.0152515	0.186332	0.934765	105.378	101.742	2.01489	2.53852	227.323	156.839	227	153.5	14.9445	16.5789
673	567	0	A_42_P798429	206796_Rn	similar to Mouse transmembrane receptor CD16-2 mRNA, complete cds.	-0.137845	0.11015	0.21078	227.315	165.495	2.71324	2.81576	344.552	225.379	346	225.5	19.3909	19.5105
674	568	0	A_43_P13358	NM_139085	Rattus norvegicus cystatin 11 (Cst11), mRNA.	-0.0223199	0.304419	0.941552	63.1465	59.9831	1.80214	2.53884	185.638	115.086	185.5	116	13.3689	14.9939
675	569	0	A_43_P13261	NM_134400	Rattus norvegicus p65 protein (P65), mRNA.	0.118514	0.126773	0.349863	140.983	185.218	2.01911	3.43724	259.211	242.123	259	239	13.5814	23.883
676	570	0	A_42_P767684	203181_Rn	similar to ATR-interacting protein	0.059562	0.219274	0.785905	81.0372	92.9494	1.84694	2.24861	202.794	147.079	204	148	13.7503	13.9114
677	571	0	A_43_P16482	AM:ARGI1-030247-CYA	similar to Translation of nuc:AB014772_1 Homo sapiens mRNA for MOP-3, complete cds; similar to a D. melanogaster nuclear protein ,Sno. score=2.115e-89	-0.0745212	0.429734	0.862327	47.0562	39.6365	1.29199	2.20594	169.065	96.0645	169.5	95	8.60017	12.2486
678	572	0	A_43_P13018	NM_054004	Rattus norvegicus TBP-interacting protein 120A (Tip120A), mRNA.	0.0389851	0.0992385	0.694436	213.839	233.923	3.22559	3.92764	328.203	295.797	327	290	23.4806	28.988
679	573	0	A_43_P21860	CB547150	similar to Translation of nuc:AK014497_1 Mus musculus 14 days embryo liver cDNA, RIKEN full-length enriched library, clone:4432415B19, full insert sequence; putative. score=8.618e-21	0.0275917	0.386791	0.943131	46.619	49.6769	1.44842	2.26651	168.097	105.032	168	104	10.3523	12.898
680	574	0	A_43_P15889	BU671600	Rattus norvegicus beta3GnT5 mRNA for beta1,3-N-acetylglucosaminyltransferase 5, partial cds.	0.164811	0.134162	0.219279	124.7	182.254	2.35417	3.41314	243.217	238.2	243	238.5	17.0702	24.1519
681	575	0	A_42_P794613	201996_Rn	Rattus norvegicus mevalonate pyrophosphate decarboxylase (Mvd), mRNA.	-0.117452	0.0929798	0.206518	283.647	216.435	2.33941	3.3773	395.581	280.242	395	279.5	16.3432	25.4324
682	576	0	A_43_P20623	CB545931	similar to Translation of nuc:AX168161_1 Sequence 1 from Patent WO0142474; unnamed protein product. score=1.672e-40	0.0382894	0.193258	0.842946	95.1909	103.964	1.79886	2.57954	216.807	158.509	216	158	12.3671	16.1357
683	577	0	A_42_P457452	288664_Rn	similar to Mouse, clone IMAGE:5375863, mRNA, partial cds.	0.121768	0.173165	0.481938	97.454	128.993	1.81726	2.91782	217.95	183.217	218	181.5	12.6483	19.5215
684	553	1	(+)eQC-40	eQC		-0.0210828	0.337601	0.950205	56.679	53.9932	1.65948	2.1735	178.951	109.328	175	108	12.3955	12.2512
685	578	0	A_43_P16985	AM:ARGI1-025293-CYA	similar to Translation of nuc:BC031731_1 Mus musculus, Similar to EH-domain containing 2, clone MGC:25606 IMAGE:4037788, mRNA, complete cds. score=2.277e-76	0.016453	0.10059	0.870073	215.148	223.455	2.57803	3.31481	329.893	284.946	331	285	17.7136	23.395
686	579	0	A_42_P757529	297472_Rn	similar to Protein:NP_083258 RIKEN cDNA 8430419L09 gene [Mus musculus]. score=5.317e-128	0.0502808	0.160196	0.753619	115.632	129.825	2.19402	2.81455	236.203	185.102	234	183	15.896	18.7467
687	580	0	A_43_P18356	CB545232	similar to Protein:NP_082956 huntingtin-interacting protein-1 protein interactor [Mus musculus]. score=1.529e-61	0.0251012	0.152404	0.869179	126.033	133.532	2.27374	2.75996	246.441	189.322	249	184	16.5021	18.4348
688	581	0	A_43_P16744	AI045386	similar to Translation of nuc:AF190933_1 Macaca mulatta clone 6/24#50 CD94 mRNA, complete cds; CD94?tm. score=3.825e-10	0.0093923	0.365962	0.979525	50.384	51.4855	1.45087	2.19006	172.177	106.806	173	107.5	10.3012	12.3565
689	582	0	A_42_P658217	203361_Rn	similar to Mouse, RIKEN cDNA 1500015J03 gene, clone MGC:29026 IMAGE:3585027, mRNA, complete cds.	-0.0457419	0.134485	0.733762	158.418	142.581	1.70104	2.55957	278.155	199.828	275	197	10.8285	16.9583
690	583	0	A_43_P19942	BM385474	unknown function	-0.0819624	0.202424	0.685547	103.892	86.0244	1.75995	2.25082	226.783	141.45	229.5	141.5	12.3948	13.7612
691	584	0	A_43_P14894	NM_031545	Rattus norvegicus natriuretic peptide precursor type B (Nppb), mRNA.	0.0305298	0.199593	0.87843	92.7439	99.4982	1.76272	2.57409	214.532	154.032	214	156	12.5981	16.7077
692	585	0	A_43_P21629	CB546953	similar to Translation of nuc:Y11710_1 H.sapiens mRNA for extracellular matrix protein collagen type XIV, C-terminus. score=3.526e-47	-0.0832871	0.401867	0.835814	50.8779	41.9993	1.56498	2.20093	173.213	98.2787	171	99	11.6363	12.2026
693	586	0	A_43_P23417	BM390216	unknown function	0.211976	0.384965	0.581882	37.5568	61.1878	1.34747	2.27308	157.627	114.966	158	115	8.9325	12.6286
694	587	0	A_42_P486341	208147_Rn	unknown function	-0.030752	0.0728183	0.672797	403.202	375.639	4.73303	5.21302	499.934	454.705	494	445	34.4247	41.7186
695	588	0	A_43_P22160	CB547404	similar to Translation of nuc:BC030966_1 Homo sapiens, Similar to KIAA0372 gene product, clone MGC:32587 IMAGE:4108519, mRNA, complete cds. score=1.414e-35	-0.0381795	0.40609	0.925095	47.8435	43.8171	1.64702	2.33947	169.733	99.8167	166	101	12.4422	13.1954
696	589	0	A_42_P565654	229175_Rn	unknown function	-0.122246	0.444122	0.783121	47.9857	36.2131	1.5145	2.04852	170.295	93.0492	170	92	11.2076	10.7988
697	553	1	(+)eQC-40	eQC		-0.00551558	0.351245	0.987471	53.4578	52.7832	1.70056	2.01342	175.492	108.102	174	108	12.6837	10.6572
698	590	0	A_43_P17380	BF542296	similar to Translation of nuc:AK097106_1 Homo sapiens cDNA FLJ39787 fis, clone SPLEN2002744, weakly similar to ANKYRIN 2; unnamed protein product. score=6.825e-91	0.100776	0.275891	0.714907	60.5928	76.4183	1.58612	2.17821	182.105	130.246	183	130	10.8984	12.2172
699	591	0	A_43_P13349	NM_139037	Rattus norvegicus lipid raft-associated glycoprotein TEC-21 (Tec21), mRNA.	-0.0682179	0.288995	0.813392	70.2055	60.0003	1.77269	2.185	193.236	115.364	193	115	12.6447	11.9774
700	592	0	A_43_P14863	AW142225	similar to Protein:NP_075863 succinate dehydrogenase Ip subunit [Mus musculus]. score=1.941e-117	0.00331509	0.0883989	0.970085	266.081	268.12	3.07477	3.38574	376.475	334.066	375	336	22.2408	25.4761
701	593	0	A_43_P18180	AM:ARGI1-026700-CYA	similar to Protein:NP_080940 RIKEN cDNA 3100002B05 gene [Mus musculus]. score=9.394e-80	0.0464616	0.100326	0.643288	208.729	232.297	2.47236	2.97244	323.377	293.853	325	293	17.5719	21.5869
702	594	0	A_42_P702678	219405_Rn	similar to Mouse enhancer of polycomb (Epc1) mRNA, complete cds.	0.0866083	0.235885	0.713497	72.6391	88.6704	1.75276	2.77813	194.268	142.5	193	142	12.1976	17.0507
703	595	0	A_43_P18132	AM:ARGI1-023000-CYA	similar to Translation of nuc:BC034126_1 Mus musculus, clone MGC:31699 IMAGE:4912536, mRNA, complete cds. score=5.57e-61	-0.0103374	0.413651	0.980062	45.484	44.4141	1.34019	1.87238	167.069	100.276	167	100	8.85133	9.12639
704	596	0	A_43_P18199	AI639237	similar to Translation of nuc:AF441770_1 Homo sapiens Tho2 mRNA, complete cds. score=1.067e-76	-0.0675582	0.302972	0.823547	66.8015	57.1779	1.47789	2.11761	189.746	112.627	187	112	10.0646	11.7692
705	597	0	A_42_P672139	203531_Rn	similar to Mouse DNA sequence from clone RP23-268K22 on chromosome 11, complete sequence.	-0.22615	0.0960281	0.0185208	309.848	184.076	3.55349	2.86395	422.533	247.05	416.5	250.5	26.1854	20.677
706	598	0	A_43_P13804	CB547737	unknown function	0.0726628	0.322893	0.821951	53.2181	62.9103	1.5938	2.48418	174.746	117.356	176	117	11.4253	14.5883
707	599	0	A_43_P21861	CB547153	similar to Translation of nuc:AK020067_1 Mus musculus 13 days embryo male testis cDNA, RIKEN full-length enriched library, clone:6030449J20, full insert sequence; putative. score=1.892e-46	-0.0351312	0.360494	0.922367	53.8457	49.6615	1.54275	1.93992	176.082	105.279	175	104	11.2314	10.1557
708	600	0	A_43_P17798	BF289475	similar to Translation of nuc:AK055770_1 Homo sapiens cDNA FLJ31208 fis, clone KIDNE2003373, moderately similar to Homo sapiens Asef mRNA for APC-stimulated guanine nucleotide exchange factor; unnamed protein product. score=5.85e-79	-0.0958211	0.807506	0.905542	25.4886	20.442	1.51341	1.93667	144.208	79.434	145	79	10.5564	9.04797
709	601	0	A_43_P22043	CB547306	similar to Protein:NP_663433 similar to CG8726 gene product [Mus musculus]. score=8.722e-08	0.112978	0.296501	0.703175	55.4094	71.8723	1.46494	2.5533	176.737	125.737	177	125	9.72024	15.0185
710	553	1	(+)eQC-40	eQC		-0.0445041	0.380562	0.906905	51.4883	46.4734	1.73261	2.18918	173.65	102.317	174	102.5	13.2535	12.0879
711	602	0	A_43_P15202	BQ206365	unknown function	-0.0819512	0.0969168	0.397785	254.893	211.06	2.95735	3.08621	368.481	273.63	369.5	272.5	20.2948	21.3137
712	603	0	A_43_P18676	CB544787	similar to GCGPROT:O15047 KIAA0339 PROTEIN (FRAGMENT). score=1.167e-36	0.327212	0.0856954	0.000134365	206.907	439.529	2.61911	5.71352	315.983	512.707	317	511	17.7749	43.853
713	604	0	A_42_P574973	295399_Rn	unknown function	0.05834	0.134401	0.664233	140.636	160.855	2.41597	3.18018	259.738	217.492	258	219	17.7669	22.4793
714	605	0	A_43_P11992	NM_019248	Rattus norvegicus neural receptor protein-tyrosine kinase (Ntrk3), mRNA.	0.110734	0.145057	0.445233	120.897	156.008	2.44146	2.59348	240.357	211.554	240	208	17.4141	16.7635
715	606	0	A_42_P650571	296100_Rn	unknown function	0.0660564	0.383938	0.863399	44.9061	52.2831	1.57953	2.20718	166.086	107.31	167	106	11.4391	12.0149
716	607	0	A_42_P632410	264516_Rn	similar to Protein:NP_035059 Notch gene homolog 4, (Drosophila) [Mus musculus]. score=1.764e-25	0.171109	0.362303	0.636726	42.0183	62.3085	1.48311	2.17505	162.526	116.228	164	116	10.2262	11.7352
717	608	0	A_43_P10437	BF550270	unknown function	-0.147367	0.73134	0.840305	29.7994	21.2246	1.33907	1.86486	149.407	80.037	149	79	8.7836	8.47853
718	609	0	A_43_P15721	CB605675	Rat unidentified mRNA expressed in embryo and tumor but not normal differentiated cells.	0.133807	0.0687239	0.0515322	400.061	544.418	5.39831	5.72968	492.902	637.164	488	637	39.0814	46.5185
719	610	0	A_42_P545565	298974_Rn	unknown function	0.0311004	0.136459	0.819716	142.491	153.069	2.45246	3.01827	261.898	209.729	262	209	17.8265	20.7812
720	611	0	A_42_P839061	217729_Rn	similar to mouse hypothetical protein FLJ20666, clone MGC:37077 IMAGE:4951324, mRNA, complete cds.	0.0284371	0.188494	0.880082	98.9442	105.64	1.84956	2.57023	220.554	160.339	219.5	157.5	12.6906	15.9776
721	612	0	A_43_P13960	AA818243	similar to Protein:NP_008986 polymerase (RNA) III (DNA directed) (155kD) [Homo sapiens]. score=4.252e-116	-0.0437344	0.30671	0.886612	64.2063	58.0555	1.63501	2.06484	186.891	113.346	185	113	11.3703	10.9193
722	613	0	A_43_P14371	NM_053395	Rattus norvegicus small muscle protein, X-linked (Smpx), mRNA.	0.0159755	0.2197	0.942033	85.0722	88.2599	2.00743	2.10791	207.222	142.778	206	143.5	14.2162	11.7532
723	553	1	(+)eQC-40	eQC		-0.00852409	0.390645	0.982591	48.1156	47.1805	1.53445	2.01807	169.873	102.841	171	102	11.4392	10.8913
724	614	0	A_43_P20218	CB548428	similar to Protein:NP_036184 acyloxyacyl hydrolase [Mus musculus]. score=4.957e-43	0.0375896	0.300466	0.900441	59.7304	65.1306	1.64212	2.03303	181.689	119.705	180	122	12.016	11.2611
725	615	0	A_43_P10295	AW144455	unknown function	0.047978	0.73793	0.94816	23.6823	26.4485	1.47625	2.19762	142.169	84.4576	142	84	10.7754	11.6461
726	616	0	A_42_P575557	216155_Rn	Rattus norvegicus cytokeratin 21 (Krt21), mRNA.	-0.0963411	0.206269	0.640453	103.465	82.8808	1.7683	2.32419	226.561	138.386	226	138	12.1993	13.9665
727	617	0	A_43_P20809	CB546130	similar to Translation of nuc:AB072775_1 Macaca fascicularis testis cDNA clone:QtsA-20424, full insert sequence. score=1.881e-80	0.0667574	0.269666	0.804478	64.5956	75.3287	1.71812	2.42656	186.419	129.435	187	129	12.7312	14.8375
729	618	0	A_43_P10081	CB605828	unknown function	-0.0630512	0.36251	0.861921	55.2584	47.7911	1.54106	1.97845	177.741	103.63	177	103.5	10.5584	9.86378
730	619	0	A_43_P10431	BF558575	unknown function	0.0663568	0.181359	0.714449	98.7802	115.087	1.60198	2.4796	219.915	169.593	219	171	10.482	15.7591
731	620	0	A_42_P635500	290373_Rn	similar to Mouse chromosome X clone : RP21-114F21, RP21-430D6, RP21-367E1, RP21-561C20, RP21-643D22, complete sequence.	0.0414334	0.122314	0.734801	161.02	177.139	2.57954	3.5282	279.224	234.897	279.5	233.5	18.5189	24.9017
732	621	0	A_43_P21556	CB546890	similar to Protein:NP_031649 chromobox homolog 2 (Drosophila Pc class) [Mus musculus]. score=1.066e-30	0.0099005	0.0628347	0.8748	609.92	623.984	3.85374	5.13555	683.825	730.175	678	734	27.3534	42.8009
733	622	0	A_42_P481994	270943_Rn	unknown function	-0.0541086	0.419447	0.897358	47.1352	41.6138	1.36713	1.97057	169.052	97.8276	168	98	9.18699	9.95453
735	623	0	A_42_P567286	222747_Rn	similar to Mouse, RIKEN cDNA 0610011N22 gene, clone MGC:7176 IMAGE:3257525, mRNA, complete cds.	-0.0946754	0.369134	0.79758	56.2002	45.1921	1.68258	2.05774	178.932	101.305	176	100	12.5765	10.9517
736	553	1	(+)eQC-40	eQC		0.0272953	0.462128	0.952901	38.9111	41.4351	1.31843	2.10805	159.797	97.4237	159	97	8.79612	11.0675
737	624	0	A_43_P19085	CB548240	similar to Protein:NP_055671 KIAA0476 gene product [Homo sapiens]. score=2.705e-50	0.0562217	0.066674	0.399098	466.523	531.001	3.02077	4.30535	554.379	624.828	551.5	624	20.2154	33.7702
738	625	0	A_43_P21220	CB546557	to Translation of nuc:AK024504_1 Homo sapiens mRNA for FLJ00113 protein, partial cds; For this clone, GeneMark analysis triggered an alert for spurious CDS split. The result of GeneMark analysis of the nucleotide sequence of this clone i. score=7.765e-84	0.0202944	0.502625	0.967793	36.0275	37.751	1.36837	2.04147	156.633	94.1167	157	93.5	9.55797	10.5189
739	626	0	A_42_P634231	208319_Rn	similar to Mouse, clone MGC:25433 IMAGE:3990224, mRNA, complete cds.	-0.22025	0.0912251	0.0157628	334.284	201.31	3.74811	3.44506	444.536	265.786	442.5	263.5	26.6076	24.8147
740	627	0	A_43_P10831	CB544593	similar to Protein:NP_573505 coactivator of activating protein-1 and estrogen receptors [Mus musculus]. score=1.291e-38	-0.0663536	0.505113	0.895488	39.5757	33.9684	1.29029	1.96702	160.831	90.8983	161	90	8.53826	9.79918
741	628	0	A_42_P645034	324525_Rn	Rattus norvegicus purinergic receptor P2X, ligand-gated ion channel, 2 (P2rx2), mRNA.	0.0182047	0.311948	0.953464	58.7674	61.2831	1.54955	2.44126	180.836	116.109	180	114	10.5176	13.8252
742	629	0	A_43_P10682	CB547711	unknown function	0.0536516	0.173444	0.757069	105.335	119.186	2.04836	2.80261	226.351	174	228	173	14.4833	18.1344
743	630	0	A_43_P10609	CA507012	unknown function	0.0400911	0.310573	0.897288	57.5536	63.1195	1.4287	2.50747	179.433	117.75	180	115.5	9.6311	14.9673
744	631	0	A_43_P19221	CB606452	similar to Translation of nuc:AK014395_1 Mus musculus adult male brain cDNA, RIKEN full-length enriched library, clone:3632410H16, full insert sequence; putative. score=4.395e-43	0.0163064	0.0792436	0.836967	318.539	330.726	3.33459	4.03594	422.967	403.246	420	401	23.9088	31.4132
745	632	0	A_43_P20832	CB546158	similar to Translation of nuc:AK012253_1 Mus musculus 11 days embryo cDNA, RIKEN full-length enriched library, clone:2700017A04, full insert sequence; putative. score=2.027e-57	0.0241768	1.52419	0.987344	11.7631	12.4365	1.37152	1.58329	127.554	73.0179	127	74	8.71763	6.60989
746	633	0	A_43_P23432	BM391389	unknown function	0.0237705	0.613841	0.96911	29.3221	30.9718	1.3922	2.01819	148.935	88.2097	150.5	89	10.1025	10.3909
747	634	0	A_43_P13746	BF524977	unknown function	0.110749	0.255873	0.665141	64.7907	83.6106	1.66966	2.5443	186.254	137.237	186	136	11.8301	15.5034
748	635	0	A_43_P10965	CB605625	unknown function	-0.0686434	0.158571	0.665097	134.126	114.517	2.12298	2.71384	255.561	170.719	256	173	14.9666	17.6602
749	553	1	(+)eQC-40	eQC		0.162779	0.531869	0.759567	28.72	41.7795	1.47197	2.1987	148.117	97.4333	150	98	10.8129	11.758
750	636	0	A_42_P620142	207365_Rn	Rattus norvegicus hairy and enhancer of split 1, (Drosophila) (Hes1), mRNA.	-0.164008	0.20994	0.434676	109.476	75.043	2.01505	2.33149	233.356	131.017	233	132	14.8426	14.2266
751	637	0	A_43_P17879	CB548025	similar to Protein:NP_036059 chloride channel 6 [Mus musculus]. score=2.889e-35	-0.0195546	0.078723	0.803827	336.318	321.511	2.91206	4.44572	439.864	394.085	443	393	20.1387	34.2814
752	638	0	A_43_P20769	CB546091	similar to Translation of nuc:AK014458_1 Mus musculus 13 days embryo cDNA, RIKEN full-length enriched library, clone:3930402F13, full insert sequence; putative. score=4.337e-37	0.0492893	0.0686226	0.472593	430.031	481.713	3.2555	4.72878	521.817	570.25	523	572.5	22.5099	37.7322
753	639	0	A_43_P15768	X89963.1	R.norvegicus mRNA TSP-4 protein.	0.256074	0.91151	0.778761	14.8684	26.8126	1.4673	1.85662	131.582	84.9818	133	86	10.1538	8.6399
754	640	0	A_43_P22060	CB544672	similar to GCGPROT:BUB1_MOUSE MITOTIC CHECKPOINT SERINE/THREONINE-PROTEIN KINASE BUB1 (EC 2.7.1.-) (MBUB1) (BUB1A). score=1.189e-58	0.0419399	0.148407	0.777484	127.466	140.389	2.50522	2.85893	247.55	196.25	248	196.5	18.6442	19.4558
755	641	0	A_42_P735495	237559_Rn	Rattus norvegicus cytochrome P450, 4a10 (Cyp4a10), mRNA.	0.279271	0.596744	0.639791	22.1175	42.0733	1.41067	2.00213	140.39	97.5763	140	97	10.0688	10.0038
756	642	0	A_43_P18753	CB606052	similar to Translation of nuc:BC027807_1 Mus musculus, similar to FLJ00101 protein, clone MGC:38243 IMAGE:5324022, mRNA, complete cds. score=8.752e-63	0.19172	0.330524	0.561882	45.0303	70.0205	1.69673	2.5671	165.567	123.433	165	123	12.6617	15.3019
757	643	0	A_43_P10278	CB547708	unknown function	0.128807	0.245889	0.600388	66.1259	88.9567	1.74625	2.39264	187.431	142.379	187	143	12.431	14.2642
758	644	0	A_42_P728032	297707_Rn	similar to Mouse gas1 mRNA.	0.187822	0.381055	0.622083	39.0954	60.2487	1.68114	2.191	159.362	114.207	160.5	114	12.5092	11.888
759	645	0	A_43_P15230	L13193.1	Rattus norvegicus brain factor-3 (HFH-BF-3) mRNA, complete cds.	0.0610165	0.164284	0.710333	110.989	127.731	2.19459	2.73506	231.639	182.77	232	182	16.2266	18.3534
761	646	0	A_43_P10305	CB548042	unknown function	0.0268684	0.0945966	0.776387	232.771	247.626	2.23569	3.37409	345.721	311.016	344	314	15.3592	25.1254
762	553	1	(+)eQC-40	eQC		0.10671	0.535911	0.842169	30.4973	38.9917	1.40659	1.9102	150.224	95.069	149	96.5	9.89071	9.18592
763	647	0	A_42_P468811	217466_Rn	similar to mouse myosin regulatory light chain interacting protein, clone MGC:11702 IMAGE:3964381, mRNA, complete cds.	0.105037	0.152337	0.490506	114.947	146.398	2.35278	3.09139	234.806	201.581	235	198	17.6392	21.5935
764	648	0	A_43_P19352	AI136698	similar to GCGPROT:O54893 PUTATIVE MEMBRANE-ASSOCIATED GUANYLATE KINASE 1. score=2.909e-27	-0.219917	0.287225	0.443877	83.487	50.3154	1.81044	1.82272	208.207	106.759	208.5	105	13.365	9.21157
765	649	0	A_43_P11892	NM_017272	Rattus norvegicus aldehyde dehydrogenase family 1, subfamily A4 (Aldh1a4), mRNA.	0.0825931	0.391066	0.832731	43.2184	52.2712	1.70645	2.35486	164.213	107.23	163	107	13.129	13.4826
766	650	0	A_43_P10420	AW143199	unknown function	0.10569	0.127956	0.408811	141.426	180.393	2.23538	3.05421	259.807	237.263	258	237	15.5097	20.8691
767	651	0	A_43_P16023	S80118.1	nude [rats, C57BL/6J, mRNA Partial, 2415 nt].	0.0551115	0.622912	0.9295	27.8532	31.6218	1.32564	2.08478	147.194	88.7581	147	88	9.28923	10.9555
768	652	0	A_42_P618158	217378_Rn	similar to Genomic sequence for Mouse (Mus musculus), clone RP23-105K11, complete sequence.	0.126414	0.340142	0.710152	47.3196	63.3075	1.55398	2.04626	168.305	117.424	168	116	11.0832	10.9799
769	653	0	A_43_P18814	CB544907	similar to Protein:NP_079430 Sad1 unc-84 domain protein 1; KIAA0810 protein [Homo sapiens]. score=5.908e-35	-0.0610362	1.05699	0.953952	18.7115	16.2582	1.39131	1.75144	135.935	76.0645	134.5	75	9.77429	8.29946
770	654	0	A_42_P549321	236419_Rn	unknown function	0.394596	0.0909961	1.44832e-05	175.17	434.565	2.58747	5.65417	286.367	504.15	289.5	504.5	17.9849	43.7674
771	655	0	A_43_P11240	CA945782	unknown function	0.0796667	0.223189	0.721132	77.6693	93.3074	2.01396	2.77295	199.283	147.233	197.5	149	15.084	17.7433
772	656	0	A_42_P574099	219806_Rn	Rattus norvegicus Protein C (Proc), mRNA.	-0.213359	0.417459	0.609288	56.4104	34.5144	1.4672	1.8132	179.87	91.7222	181	93	9.97175	8.27457
774	657	0	A_43_P13003	NM_053974	Rattus norvegicus eukaryotic translation initiation factor 4E (Eif4e), mRNA.	0.0918928	0.19045	0.629448	90.8586	112.269	2.00796	2.52311	211.983	166.373	209	166	14.562	15.9967
775	553	1	(+)eQC-40	eQC		0.0901878	0.532207	0.865435	31.323	38.5525	1.32903	1.93823	151.19	94.7069	152	94.5	8.97454	9.43121
776	658	0	A_43_P17163	CB545093	similar to Translation of nuc:BC027821_1 Mus musculus, clone MGC:38160 IMAGE:5321725, mRNA, complete cds. score=8.314e-31	0.0857736	0.315023	0.785409	53.7512	65.4881	1.70256	2.42973	175.21	119.754	173	120	12.3125	13.9659
777	659	0	A_43_P15549	NM_021857	Rattus norvegicus 5-hydroxytryptamine (serotonin) receptor 1F (Htr1f), mRNA.	0.0487799	0.213572	0.819335	84.4104	94.4444	1.68933	2.94255	206.21	148.702	207	150	11.4856	18.6872
778	660	0	A_42_P621864	220791_Rn	Rattus norvegicus coagulation factor II (F2), mRNA.	-0.0727451	0.346151	0.833547	58.5728	49.5394	1.55091	1.98236	181.276	105.328	181	105	10.9797	10.3252
779	661	0	A_43_P13078	NM_080692	Rattus norvegicus voltage-dependent calcium channel gamma-4 subunit (Cacng4), mRNA.	0.0975196	0.466719	0.83449	35.4671	44.3961	1.45563	2.19122	155.79	99.9193	156	99.5	10.6788	12.0209
780	662	0	A_43_P15899	CB606199	Rattus norvegicus HES-related repressor protein 1 HERP1 mRNA, partial cds.	-0.171047	1.23495	0.889841	18.0699	12.1873	1.33243	1.68864	135	72.6604	135	73	8.23921	7.24288
781	663	0	A_43_P22613	BE102758	unknown function	0.128842	0.331055	0.697139	48.515	65.2707	1.52032	2.46701	169.533	119.283	168	118.5	10.7648	14.5277
782	664	0	A_42_P660048	218047_Rn	Rattus norvegicus Glutamate dehydrogenase (Glud1), mRNA.	-0.41676	0.0680537	9.12615e-10	1445.69	553.751	12.6365	5.53913	1447.34	662.574	1428	668	90.6511	46.1557
783	665	0	A_43_P13282	NM_138510	Rattus norvegicus 20 alpha-hydroxysteroid dehydrogenase (LOC171516), mRNA.	0.0775638	0.998842	0.938104	16.8748	20.1745	1.34208	1.83218	133.855	79.3818	135	80	8.6889	8.49072
784	666	0	A_43_P13204	NM_133538	Rattus norvegicus interleukin 13 receptor, alpha 2 (Il13ra2), mRNA.	-0.073732	0.167261	0.659343	127.001	107.17	2.13809	2.86264	248.864	163.136	250	162	15.4835	19.0167
785	667	0	A_43_P11686	NM_013062	Rattus norvegicus FLK1 kinase insert domain receptor (VEGF receptor 2) (Kdr), mRNA.	-0.0678425	0.0677273	0.316488	513.802	439.494	3.6936	4.12357	600.127	526.764	600	528	24.7364	31.3351
786	668	0	A_42_P641929	296407_Rn	similar to Protein:NP_031914 dishevelled 2, dsh homolog (Drosophila) [Mus musculus]. score=2.876e-34	0.135305	0.215437	0.529971	75.5266	103.135	1.84709	2.77968	196.623	156.557	196	153	13.4996	18.0264
787	669	0	A_43_P15399	NM_012491	Rattus norvegicus Adducin, beta (Add2), mRNA.	-0.0111	0.537003	0.983509	34.9378	34.0562	1.32271	2.06331	155.474	90.8947	155	90	8.82591	10.3797
788	553	1	(+)eQC-40	eQC		0.0557747	0.583737	0.92388	29.7158	33.7879	1.30288	2.11744	149.383	90.6	151	88.5	8.84919	11.0549
789	670	0	A_42_P736327	216910_Rn	similar to Protein:NP_033824 apolipoprotein B editing complex 2 [Mus musculus]. score=7.281e-97	0.0994035	0.85397	0.907334	19.2425	24.1916	1.31038	1.73788	136.79	82.6667	137	81	8.58931	7.66097
790	671	0	A_42_P656746	207666_Rn	similar to TED protein	0.0365253	0.068699	0.594953	434.137	472.228	3.80749	5.58861	525.825	560.105	527	558	26.1049	43.7508
791	672	0	A_43_P10246	CA338881	unknown function	-0.0733987	0.12428	0.554793	180.18	152.163	2.17873	3.02398	299.164	210.291	299	208	14.6929	20.3358
792	673	0	A_43_P19422	BF402103	similar to Translation of nuc:BC029832_1 Homo sapiens, clone MGC:35213 IMAGE:5171890, mRNA, complete cds. score=1.319e-55	0.161551	0.336809	0.631475	45.818	66.4641	1.80102	2.19873	166.548	120.226	166.5	118	13.9985	12.5573
793	674	0	A_42_P511557	206834_Rn	similar to Mouse chromosome 11a2 clone rp21-434h10 strain 129S6/SvEvTac, complete sequence.	-0.12953	0.0757135	0.0871207	420.868	312.332	3.8485	4.27223	518.783	386.967	521	384.5	27.5066	33.3995
794	675	0	A_43_P19481	CB548305	similar to Translation of nuc:AJ276505_1 Mus musculus genomic fragment, 281000 bp, chromosome 7. score=2.18e-18	0.0545165	0.169595	0.747869	107.9	122.331	2.21311	3.1387	228.786	177.25	229.5	178.5	15.7823	20.5959
795	676	0	A_42_P705192	294334_Rn	unknown function	0.0125804	0.194906	0.948535	97.1641	100.02	1.84686	2.71149	219.034	154.763	218	154	13.0674	17.4419
796	677	0	A_43_P11250	CB544987	unknown function	0.0179434	0.173245	0.917509	109.923	114.56	1.9041	3.08003	231.218	169.673	229	171	12.9138	19.9147
797	678	0	A_43_P12133	NM_021852	Rattus norvegicus EH domain binding protein epsin 2 (Epn2), mRNA.	0.164399	0.894479	0.854175	16.9801	24.7937	1.35208	2.01821	134.082	83.2295	132	84	9.35823	10.4951
798	679	0	A_43_P21753	CB547059	similar to Protein:NP_033746 a disintegrin and metalloprotease domain 19 (meltrin beta); meltrin beta [Mus musculus]. score=2.452e-27	-0.104913	0.129157	0.416624	178.167	139.931	2.4783	2.30076	297.82	197.84	297	196	16.5032	13.8319
799	680	0	A_43_P14651	AA926196	unknown function	-0.148569	0.261658	0.570171	85.1659	60.4918	1.89097	2.11792	209.161	116.323	210	117	14.4542	12.3245
800	681	0	A_42_P674174	298219_Rn	similar to Protein:NP_079925 RIKEN cDNA 0610009D16 gene [Mus musculus]. score=3.3e-48	0.0653588	0.113011	0.563033	173.474	201.648	2.33795	2.98389	290.517	260.45	291	259	16.5586	21.1567
801	553	1	(+)eQC-40	eQC		0.144727	0.551001	0.792811	28.3267	39.5296	1.43687	1.94035	147.691	95.4909	147	97	9.98494	9.18104
802	682	0	A_42_P711300	204776_Rn	similar to Translation of nuc:BC029731_1 Mus musculus, Similar to lipopolysaccharide specific response-7 protein, clone MGC:35668 IMAGE:4946215, mRNA, complete cds. score=3.368e-45	0.202478	0.611344	0.740492	23.7638	37.8785	1.46985	2.24528	142.345	94.0345	143	93.5	10.6583	11.8721
803	683	0	A_42_P743310	217105_Rn	Rattus norvegicus ATP synthase, H+ transporting, mitochondrial F0 complex, subunit b, isoform 1 (Atp5f1), mRNA.	-0.056536	0.0565839	0.31772	1760.09	1545.25	14.4562	12.7232	1708.79	1767.69	1704	1753	101.969	109.361
804	684	0	A_43_P16640	CB547740	similar to Protein:NP_083377 RIKEN cDNA 1110014J01 [Mus musculus]. score=2.87e-67	0.00321989	1.04737	0.997547	17.5515	17.6821	1.54761	2.00272	134.596	77.2807	134	77	11.1112	10.1432
805	685	0	A_43_P14601	BF556273	unknown function	-0.143936	0.132224	0.27634	181.101	130.012	3.05951	2.6262	301.298	187.912	301	185	22.5428	17.3877
806	686	0	A_42_P642026	222557_Rn	similar to Similar to seven transmembrane domain protein	-0.00458235	0.0887219	0.958809	266.913	264.112	2.88499	3.46392	377.431	329.862	379	328	20.1756	25.4624
807	687	0	A_43_P20359	CB545695	similar to Translation of nuc:AK056591_1 Homo sapiens cDNA FLJ32029 fis, clone NTONG1000264; unnamed protein product. score=1.406e-60	-0.105509	0.437314	0.809349	47.8518	37.5309	1.63217	1.83958	170.071	94.2143	170.5	93.5	11.9664	8.61017
808	688	0	A_43_P13991	AA818666	similar to gb|AF011382|AF011382 Mus musculus placental PRL-like protein F (PLP-F) mRNA, complete cds, mRNA sequence.	0.0341161	0.34722	0.92173	51.6696	55.8923	1.43035	2.13092	173.379	110.862	173	110	9.65697	11.5553
809	689	0	A_43_P15214	BQ210771	unknown function	0.0585757	0.0728595	0.421423	364.475	417.103	3.26784	4.65267	462.839	498.097	458	494.5	23.2169	37.3485
810	690	0	A_43_P12049	NM_019384	Rattus norvegicus CTD-binding SR-like (rA1), mRNA.	0.268174	0.0616589	1.3656e-05	827.497	1534.41	5.34038	9.82637	872.387	1736.69	872	1745.5	37.6517	84.0171
811	691	0	A_42_P704148	215783_Rn	Rat mRNA for Pristanoyl-CoA Oxidase.	0.00879081	0.416245	0.98315	44.2113	45.1153	1.57936	2.23331	165.614	100.86	165	103	11.4467	12.0036
812	692	0	A_43_P14457	AA924474	unknown function	0.0872998	0.34578	0.800676	48.7481	59.6015	1.7581	2.32056	170.016	114.113	171	113.5	13.5882	13.5176
813	693	0	A_42_P723450	293037_Rn	unknown function	0.153101	0.494532	0.756875	31.2825	44.5044	1.69212	2.15236	151.016	99.871	150.5	99	13.395	11.6344
814	553	1	(+)eQC-40	eQC		0.12763	0.631088	0.839731	25.2166	33.8311	1.35255	2.11622	144.066	90.623	144	90	9.54266	11.1283
815	694	0	A_42_P538868	199677_Rn	Rattus norvegicus dishevelled 1 (Dvl1), mRNA.	0.0669137	0.230611	0.771695	76.1437	88.8275	1.99766	2.86924	197.917	142.85	197	144	14.9975	18.4113
816	695	0	A_43_P13180	NM_133413	Rattus norvegicus cysteinyl leukotriene CysLT2 receptor (Cyslt2), mRNA.	0	2.28798	1	7.44434	8.69941	1.40813	1.56963	118.709	66.1818	119	66	7.98766	7.51318
817	696	0	A_42_P667960	257100_Rn	similar to Mouse IKK-i mRNA for inducible IKappaB kinase, complete cds.	0.0974957	0.821536	0.905533	20.0512	25.0978	1.32918	1.93977	137.782	83.4	138	83	8.68522	9.25483
818	697	0	A_43_P23100	BF547351	unknown function	0.204827	0.295731	0.488554	49.7217	79.6842	1.58455	2.12607	170.328	132.638	172	131	11.0998	11.7678
819	698	0	A_43_P16982	CB545011	similar to Translation of nuc:AK012765_1 Mus musculus 10, 11 days embryo cDNA, RIKEN full-length enriched library, clone:2810019K23, full insert sequence; putative. score=1.188e-44	-0.0194897	0.267932	0.942012	71.8715	68.7175	1.99433	2.16595	194.5	123.569	193.5	123.5	15.0207	12.2791
820	699	0	A_42_P756690	206280_Rn	similar to Mouse cerebellum postnatal development associated protein 2 (Cpd2) mRNA, complete cds.	0.162439	0.0843978	0.0542689	243.639	354.149	2.5247	4.84237	352.357	424.339	351.5	423.5	16.7554	36.1825
821	700	0	A_43_P18994	AM:ARGI1-024842-CYA	similar to Translation of nuc:AK014696_1 Mus musculus 0 day neonate head cDNA, RIKEN full-length enriched library, clone:4833414G05, full insert sequence; putative. score=3.776e-22	0.100041	2.27487	0.964923	7.2047	9.07103	1.50002	1.72508	120.088	70.3509	119	69	9.64972	8.65095
822	701	0	A_43_P20120	CB545477	similar to Translation of nuc:BC030808_1 Homo sapiens, Similar to endosome-associated FYVE-domain protein, clone MGC:22300 IMAGE:4701661, mRNA, complete cds. score=1.69e-15	0.00874366	0.551957	0.987361	33.2143	33.8898	1.53391	2.20814	153.473	90.7273	154	90	11.0401	11.3112
823	702	0	A_43_P17174	AM:ARGI1-034242-CYA	similar to Protein:NP_057250 DEAD/H (Asp-Glu-Ala-Asp/His) box binding protein 1; protein inhibitor of activated STAT-1; Gu/RH-II binding protein; AR interacting protein [Homo sapiens]. score=2.319e-55	0.0671823	0.264971	0.799847	65.7595	76.761	1.76038	2.4464	187.589	130.839	187.5	130	12.4868	14.2877
824	703	0	A_43_P12088	NM_021659	Rattus norvegicus synaptotagmin 7 (Syt7), mRNA.	0.207893	0.793648	0.793363	18.1495	29.2926	1.45777	2.05984	135.567	86.9333	135.5	86.5	10.6076	10.6673
825	704	0	A_43_P22545	AW916591	unknown function	0.386731	0.931605	0.678051	12.2911	29.9447	1.54835	1.86216	128.535	87.7069	129	88	11.2876	8.95409
826	705	0	A_42_P678833	231625_Rn	similar to Protein:NP_663416 similar to RIKEN cDNA 3110003A22 [Mus musculus]. score=6.683e-33	-0.0594297	0.678581	0.930211	29.1509	25.4227	1.48222	1.84999	148.7	83.55	147.5	83	10.9657	8.77482
827	553	1	(+)eQC-40	eQC		0.0899008	0.590221	0.878937	28.2246	34.7159	1.46171	2.12235	147.623	91.377	148	91	10.8308	11.1836
828	706	0	A_43_P20663	CB545969	similar to Protein:NP_082194 RIKEN cDNA 1300017J02 [Mus musculus]. score=3.688e-48	-0.00846986	0.169471	0.96014	116.14	113.897	2.42117	2.94509	237.525	169.322	237	169	18.0701	19.6323
829	707	0	A_43_P16128	AF220000.1	Rattus norvegicus LIM homeobox protein 7 (Lhx7) mRNA, partial cds.	0.0971424	0.536952	0.856435	30.7872	38.5046	1.51837	2.39734	150.569	94.6552	151	95	11.1515	13.0929
830	708	0	A_43_P16083	AF053991.1	Rattus norvegicus tissue-type vomeronasal neurons putative pheromone receptor V2R3 mRNA, partial cds.	0.132318	0.308369	0.667858	51.9858	70.5021	1.72658	2.49889	173.095	124.286	173	123	13.1661	15.2764
831	709	0	A_43_P18029	CB606182	similar to Protein:NP_062771 thyroid hormone receptor interactor 4; transcription coactivator ASC-1 [Mus musculus]. score=3.783e-63	0.0140555	0.65844	0.982969	27.6309	28.5397	1.58951	2.17218	146.915	86.1695	146	84	12.072	11.402
832	710	0	A_43_P19505	CB546042	similar to Protein:NP_663541 similar to Rev/Rex activation domain binding protein-related [Mus musculus]. score=1.117e-56	0.0513692	0.187394	0.783989	96.9652	109.14	1.92452	2.60343	218.358	163.66	218	162	13.0179	15.8077
833	711	0	A_43_P18793	CB605745	similar to Protein:NP_038557 glutamine fructose-6-phosphate transaminase 2 [Mus musculus]. score=3.225e-82	0.0538781	0.681306	0.936968	25.4862	28.8524	1.33998	2.04737	144.357	86.4464	144.5	86.5	8.98165	10.1281
834	712	0	A_43_P22080	CB547335	similar to Translation of nuc:AK009211_1 Mus musculus adult male tongue cDNA, RIKEN full-length enriched library, clone:2310007K12, full insert sequence; putative. score=3.537e-28	0.127735	0.501278	0.798863	31.8173	42.6971	1.47755	2.13211	151.672	98.3115	153	99	10.919	11.3615
835	713	0	A_43_P18848	CB544929	similar to Translation of nuc:BC006274_1 Homo sapiens, Similar to CDC-like kinase 2, clone IMAGE:3951841, mRNA, partial cds. score=1.716e-55	0.0648819	0.11886	0.585156	162.561	188.756	2.32427	3.25563	280.31	246.776	282	243.5	16.2699	22.8366
836	714	0	A_42_P536266	289706_Rn	unknown function	0.0819583	1.39316	0.953088	12.0266	14.5245	1.35792	1.72646	127.932	74.7797	128	74	8.88017	8.12843
837	715	0	A_43_P16319	U77699.1	Rattus norvegicus RvuZ homolog mRNA, partial cds.	0.056974	0.298234	0.848496	58.8452	67.0942	1.46883	2.06373	180.643	121.482	180	122	9.68303	11.0536
838	716	0	A_43_P16129	AF220608.1	Rattus norvegicus frizzled related protein (Frp) mRNA, complete cds.	-0.0561818	1.88704	0.976249	10.4139	9.15027	1.48375	1.75582	125.807	69.3333	127	70	9.76041	8.64856
839	717	0	A_42_P806882	293216_Rn	similar to unnamed protein product	0.0920476	0.324172	0.776451	51.801	64.0303	1.71149	2.34047	173.158	118.316	172	118	12.451	13.2249
840	553	1	(+)eQC-40	eQC		0.0693144	0.645546	0.914493	26.4235	30.9959	1.41783	1.88152	145.491	88.2364	145	87	9.79961	8.66018
841	718	0	A_43_P13262	NM_134401	Rattus norvegicus W307 protein (W307), mRNA.	0.0399652	0.124262	0.74774	158.131	173.374	2.27721	2.55947	276.525	230.949	276	230	16.0896	17.2761
842	719	0	A_42_P677172	323204_Rn	similar to Mouse DNA sequence from clone RP23-242O9 on chromosome 4, complete sequence.	0.0787748	0.216901	0.716468	80.1615	96.1038	1.83908	2.56607	201.733	150.067	200.5	150	13.3199	16.1789
843	720	0	A_43_P23256	BF563521	unknown function	0.0215438	0.386164	0.95551	47.0255	49.417	1.66219	2.1978	168.559	104.814	166	105	12.4267	12.0351
844	721	0	A_43_P21705	CB547019	similar to Translation of nuc:AK013818_1 Mus musculus adult male hippocampus cDNA, RIKEN full-length enriched library, clone:2900084F20, full insert sequence; putative. score=9.953e-34	0.0252362	0.427657	0.952944	42.1997	44.7245	1.5191	2.08194	163.377	100.443	164	99	11.2074	11.1333
845	722	0	A_43_P11424	BE108064	unknown function	0.0843298	0.36654	0.818038	46.0816	55.9573	1.61657	2.62579	167.237	110.678	164	110	11.8676	15.4445
846	723	0	A_42_P803844	229871_Rn	unknown function	-0.100756	0.654841	0.877718	31.6429	25.0912	1.54384	2.09121	151.672	83.2586	150	84	11.4729	10.655
847	724	0	A_43_P13032	NM_057115	Rattus norvegicus protein tyrosine phosphatase, non-receptor type 12 (Ptpn12), mRNA.	-0.0964964	0.649977	0.881979	31.7312	25.4092	1.54172	2.27893	151.78	83.5254	151	82	11.5491	12.2437
848	725	0	A_43_P20434	CB548491	similar to Protein:NP_061207 cytidine 5 -triphosphate synthase 2; CTP synthetase homolog [Mus musculus]. score=1.128e-49	-0.0307402	0.493995	0.950382	38.8793	36.2225	1.5273	2.04556	159.95	92.85	160	92.5	11.3726	10.5699
849	726	0	A_43_P20861	CB544336	similar to Protein:NP_083283 RIKEN cDNA 4731402F03 [Mus musculus]. score=1.902e-27	0.200799	0.437833	0.646507	33.3929	53.0217	1.47823	2.51939	153.2	107.45	155.5	107	10.6958	14.4708
850	727	0	A_43_P18552	CB548136	similar to Protein:NP_064690 MK gene for TRAIL receptor2 KILLER/DR5 homologue [Mus musculus]. score=3.917e-79	0.144571	0.415213	0.727702	37.7507	52.6618	1.75376	2.12749	158.102	107.339	156	108	13.4955	11.3572
851	728	0	A_43_P21027	CB546337	similar to Protein:NP_055318 down-regulated in metastasis [Homo sapiens]. score=3.755e-51	0.0160994	0.514433	0.975034	35.3623	36.6977	1.53927	2.14913	155.898	93.1864	157	92	11.4466	11.2916
852	729	0	A_43_P13170	NM_133387	Rattus norvegicus epsilon-trimethyllysine hydroxylase (Tmlh), mRNA.	-0.052104	0.854616	0.951385	22.9275	20.3354	1.40149	2.07155	141.123	79.386	142	80	9.65673	10.5403
853	553	1	(+)eQC-40	eQC		0.169343	0.421083	0.687566	36.1118	53.3326	1.53566	2.45639	156.246	107.86	155	107	11.0005	13.691
854	730	0	A_43_P16234	L11027.1	Rat T-cell receptor alpha chain mRNA for RT1L haplotype.	0.0391813	0.368368	0.915293	48.3462	52.9108	1.7554	2.27028	169.864	108.017	168	109	13.328	12.6865
855	731	0	A_43_P11142	Y10056	unknown function	0.00111975	0.160914	0.994448	121.769	122.083	2.2693	2.2963	242.742	177.71	241.5	178	17.0023	14.8858
856	732	0	A_43_P17426	CB605714	similar to Translation of nuc:AK056305_1 Homo sapiens cDNA FLJ31743 fis, clone NT2RI2007254, weakly similar to Arabidopsis thaliana ZCF61 mRNA; unnamed protein product. score=1.343e-42	-0.0313281	0.577026	0.956702	33.2507	30.9366	1.51883	1.86829	153.564	88.2	154	89	10.8981	8.5557
857	733	0	A_43_P21108	CB544402	similar to Translation of nuc:BC030930_1 Mus musculus, clone MGC:31687 IMAGE:4911679, mRNA, complete cds. score=1.25e-63	-0.0868329	0.232957	0.709341	89.8746	73.5875	1.98117	2.15494	213.136	128.915	212	127	14.7361	12.5606
858	734	0	A_42_P675350	239784_Rn	similar to Mouse DNA sequence from clone RP23-244C22 on chromosome 11, complete sequence.	0.0259838	0.272416	0.924011	67.031	71.1639	1.8325	2.68194	189.217	125.65	191	123.5	13.7052	16.5814
859	735	0	A_42_P788289	318800_Rn	similar to Translation of nuc:BC024709_1 Mus musculus, clone MGC:30719 IMAGE:3982223, mRNA, complete cds. score=4.024e-65	0.0443026	0.205272	0.829125	88.5465	98.056	2.06902	2.00351	210.293	152.414	210	152	15.1669	11.4249
860	736	0	A_43_P18962	CB545000	similar to Translation of nuc:AK020972_1 Mus musculus adult male corpora quadrigemina cDNA, RIKEN full-length enriched library, clone:B230113C15, full insert sequence; putative. score=1.869e-41	-0.068844	0.379965	0.856222	53.0077	45.2371	1.65546	2.13461	175.4	101.25	176	100	12.4372	11.6425
861	737	0	A_43_P12580	NM_031548	Rattus norvegicus Sodium channel, nonvoltage-gated 1, alpha (epithelial) (Scnn1a), mRNA.	-0.0384724	0.0762989	0.614098	366.752	335.661	3.14211	3.9951	467.593	410.407	466	411	21.8467	30.7549
862	738	0	A_43_P11855	NM_017197	Rattus norvegicus CUG triplet repeat,RNA-binding protein 2 (Cugbp2), mRNA.	0.0944785	0.0868198	0.2765	248.04	308.319	3.27295	5.37196	357.952	375.79	359.5	363.5	23.9723	42.1967
863	739	0	A_42_P789727	222590_Rn	Rattus norvegicus ribosomal protein L36 (Rpl36), mRNA.	-0.198577	0.0731385	0.0066258	509.924	322.796	4.77568	4.48476	600.746	400.373	601	396	34.0819	35.144
864	740	1	(+)eQC-41	eQC		-0.002091	0.313143	0.994672	59.9235	59.6357	1.36137	2.2051	182.172	114.638	182	114	8.71002	12.327
865	741	0	A_43_P18123	CA511799	similar to Protein:NP_061268 ubiquilin 2; Ubiquitin-related protein [Mus musculus]. score=1.927e-32	0.0542737	0.199643	0.785734	90.1954	102.202	1.93897	2.53549	211.78	156.525	212	153	14.005	15.9896
866	742	0	A_43_P16335	U78140.1	Rattus norvegicus zinc finger protein 12 (DZF12) mRNA, partial cds.	-0.152804	0.225242	0.497519	100.263	70.5243	1.75985	2.17053	224.188	126.359	222.5	128	13.0236	13.2837
867	743	0	A_43_P20068	CB548387	similar to Protein:NP_056579 RIKEN cDNA 5730583K22 gene [Mus musculus]. score=6.071e-55	0.0395849	0.136426	0.771697	141.146	154.615	2.24487	2.66155	260.5	211.224	260.5	211.5	15.8615	17.7547
868	744	0	A_42_P659321	219830_Rn	similar to Translation of nuc:BC018630_1 Homo sapiens, Similar to KIAA0471 gene product, clone MGC:32006 IMAGE:4308560, mRNA, complete cds. score=6.482e-58	0.0518276	0.393165	0.895125	44.5693	50.2185	1.41987	2.09053	165.797	105.441	166	104	9.79581	11.1344
869	745	0	A_43_P20525	CB545850	similar to Translation of nuc:BC026387_1 Mus musculus, clone IMAGE:4188338, mRNA, partial cds. score=1.317e-26	0.0117468	0.110839	0.915597	189.218	194.405	2.0225	2.85626	306.121	253.724	306.5	255.5	13.4752	19.8183
870	746	0	A_42_P732417	271336_Rn	unknown function	0.237833	0.100526	0.0179869	169.483	293.062	2.47888	4.36457	283.86	354.789	284	353	17.0183	31.8948
871	747	0	A_42_P516561	219028_Rn	Rattus norvegicus dentatorubral pallidoluysian atrophy (Drpla), mRNA.	0.0525709	0.250971	0.834081	70.8129	79.9251	1.63096	2.59879	192.78	134.085	191	133	11.3913	15.9733
872	748	0	A_43_P15567	NM_031051	Rattus norvegicus macrophage migration inhibitory factor (Mif), mRNA.	0.120575	0.0990239	0.223362	196.003	258.724	2.32662	3.2509	310.232	320.732	310	322.5	15.5855	22.9509
873	749	0	A_42_P562842	276589_Rn	similar to Translation of nuc:BC029030_1 Mus musculus, Similar to chromosome 5 open reading frame 5, clone MGC:37079 IMAGE:4951363, mRNA, complete cds. score=2.108e-23	-0.0817614	0.543891	0.880507	37.3625	30.951	1.36305	2.15863	158.364	88.2545	158	88	9.14566	10.9362
874	750	0	A_43_P17249	BE096090	similar to Protein:NP_598455 RIKEN cDNA 0710008C12 [Mus musculus]. score=1.437e-60	0.0061935	0.147315	0.966465	133.976	135.901	2.11512	2.40237	254.246	192.07	255	193	14.7397	15.3319
875	751	0	A_43_P21890	CB547180	similar to Protein:NP_055601 KIAA0337 gene product [Homo sapiens]. score=6.894e-34	0.0324063	0.169627	0.848491	110.678	119.252	2.14244	2.61932	231.737	174.351	229	173	15.2883	16.754
876	752	0	A_42_P690300	216180_Rn	similar to Mouse, WD repeat domain 5, clone MGC:36316 IMAGE:5132525, mRNA, complete cds.	0.0536265	0.212398	0.800669	84.4325	95.5292	1.66099	2.59951	206.179	149.75	206	150	11.0932	15.9354
877	740	1	(+)eQC-41	eQC		-0.012262	0.306149	0.968051	62.0587	60.3311	1.67752	2.0989	184.444	115.365	185	115	12.6246	11.9843
878	753	0	A_43_P11684	NM_013059	Rattus norvegicus alkaline phosphatase, tissue-nonspecific (Alpl), mRNA.	-0.102865	0.739904	0.889431	28.0483	22.1331	1.45999	1.93795	147.328	80.8103	144.5	82	10.4988	9.4246
879	754	0	A_43_P17948	BF523717	unknown function	-0.143187	0.12444	0.249877	195.096	140.301	2.28642	2.87939	314.491	198.729	315	195	16.1719	19.8944
880	755	0	A_43_P21588	CB546923	similar to Translation of nuc:AC002044_1 Human Chromosome 16 BAC clone CIT987SK-A-418G10, complete sequence. score=7.739e-63	0.0645721	0.115891	0.577403	168.007	194.94	2.43532	3.04865	285.421	253.333	285	256	17.022	21.0716
881	756	0	A_43_P18580	AI556803	unknown function	-0.171597	0.31555	0.586577	71.8696	48.4115	1.67747	2.07072	195.831	104.695	196	105	12.2758	11.3034
882	757	0	A_43_P16585	CB545249	similar to Protein:NP_444423 cleavage and polyadenylation specificity factor 1; CPSF160 [Mus musculus]. score=3.414e-105	0.0581242	0.302686	0.84772	57.8712	66.1587	1.75731	2.2978	179.635	120.571	178	119	13.454	13.6792
883	758	0	A_43_P15945	AF034242.1	Rattus norvegicus DD6A4-4 mRNA, partial sequence.	0.0557362	0.153871	0.717182	120.316	136.792	1.88561	2.84263	240.576	192.288	239	190	12.9578	19.0716
884	759	0	A_42_P666894	217506_Rn	similar to Mouse, pleckstrin homology-like domain, family A, member 3, clone MGC:30999 IMAGE:5252055, mRNA, complete cds.	-0.0852583	0.62511	0.891514	32.5933	26.7837	1.54062	1.71143	152.814	84.678	152	85	11.5422	7.3986
885	760	0	A_43_P21017	CB546325	similar to Protein:NP_055437 loss of heterozygosity, 11, chromosomal region 2, gene A [Homo sapiens]. score=5.095e-28	0.00661268	0.0869014	0.939344	272.706	276.89	2.67361	3.77525	382.344	343.656	383	344	18.8643	28.7842
886	761	0	A_42_P788030	222887_Rn	Rat Hem-2 mRNA.	0.191314	0.0630181	0.00239845	567.275	881.269	5.22177	10.191	641.191	1010.67	636	1015	37.6126	86.647
887	762	0	A_42_P500219	221510_Rn	similar to Protein:NP_035372 RAS, guanyl releasing protein 2; RAP 1A protein-specific guanine nucleotide exchange factor 1; CalDAG-GEFI [Mus musculus]. score=2.2e-58	-0.0712022	0.237941	0.764755	86.348	73.2909	1.94455	2.05814	209.474	128.491	210	128	14.1801	11.5033
888	763	0	A_43_P14746	AA799518	unknown function	0.0908937	0.0716175	0.204386	368.761	454.61	3.71092	4.78827	465.848	538.78	465	544	25.9866	37.6715
889	764	0	A_43_P11457	NM_012544	Rattus norvegicus angiotensin 1 converting enzyme 1 (Ace), mRNA.	-0.0300389	0.3892	0.938479	49.5011	46.193	1.67064	2.20739	171.46	102	169	102	12.9451	12.5042
890	740	1	(+)eQC-41	eQC		-0.00587636	0.281578	0.98335	67.1878	66.2848	1.36913	2.25935	189.639	121.098	189	121	8.8582	13.2774
892	765	0	A_43_P17999	CB544865	similar to Protein:NP_031781 cytoplasmic polyadenylation element binding protein [Mus musculus]. score=1.872e-92	0.0427256	0.0934285	0.647449	233.042	257.134	2.6143	3.66892	345.61	321	347	321	18.2776	27.1484
893	766	0	A_42_P707214	208313_Rn	similar to mouse E2F transcription factor 4, p107/p130-binding, clone MGC:37558 IMAGE:4987691, mRNA, complete cds.	0.0101528	0.262223	0.969115	71.0453	72.7257	1.62844	2.2852	193.4	127.3	193.5	126	11.5395	13.5125
894	767	0	A_43_P17410	AW141874	similar to Translation of nuc:D87450_1 Human mRNA for KIAA0261 gene, partial cds; Similar to D.melanogaster parallel sister chromatids protein. score=4.305e-52	0.120716	0.541153	0.823479	29.6959	39.2115	1.71325	2.25008	149.29	95.2419	149	94	13.6998	12.359
895	768	0	A_43_P12890	NM_053665	Rattus norvegicus A kinase (PRKA) anchor protein 1 (Akap1), mRNA.	-0.0173115	0.485754	0.971571	38.9461	37.4242	1.47191	1.97279	159.984	93.9016	159	94	10.8205	10.0527
896	769	0	A_42_P628869	295189_Rn	similar to Mouse Pftaire-1 mRNA, complete cds.	-0.15038	0.0797309	0.059283	388.489	274.789	4.19269	4.22286	490.581	345.693	492	348	30.9238	33.2574
897	770	0	A_42_P472304	246891_Rn	similar to FLJ00195 protein [Homo sapiens] (LOC303113), mRNA.	-0.0321169	0.396775	0.935486	48.6521	45.184	1.49667	2.08906	170.567	101.067	170	101	10.7646	11.2036
898	771	0	A_42_P575261	227643_Rn	unknown function	0.0877692	0.0919403	0.339763	227.407	278.338	2.67448	3.66677	339.492	343	341	339	19.0408	27.6568
899	772	0	A_43_P11874	NM_017237	Rattus norvegicus ubiquitin carboxy-terminal hydrolase L1 (Uchl1), mRNA.	0.293203	0.106492	0.00589991	146.994	288.736	2.67291	3.81686	262.371	348.468	263.5	345.5	19.5802	28.5816
900	773	0	A_43_P13801	BQ783112	unknown function	0.156958	0.157445	0.318809	104.156	149.501	1.50399	3.0904	223.895	204	223	203	9.03304	20.6069
901	774	0	A_43_P17347	AM:ARGI1-024345-CYA	similar to Translation of nuc:AK074173_1 Homo sapiens mRNA for FLJ00246 protein; Start codon is not identified.. score=5.044e-85	0.0552969	0.24128	0.818728	73.5777	83.5686	1.92552	2.63857	195.5	137.69	193.5	138.5	14.1486	16.231
902	775	0	A_43_P18996	AM:ARGI1-024855-CYA	similar to Protein:NP_061277 pleiomorphic adenoma gene-like 2; pleomorphic adenoma gene like 2 [Mus musculus]. score=3.084e-43	-0.0561656	0.253306	0.824524	79.474	69.8328	1.54186	2.49592	202.483	124.931	203	123	10.3775	15.0191
903	740	1	(+)eQC-41	eQC		0.0125286	0.298923	0.966568	61.8215	63.6309	1.71609	2.5312	184.017	118.407	182	118	12.576	15.0975
904	776	0	A_43_P13121	NM_130431	Rattus norvegicus heat shock 27kD protein 2 (Hspb2), mRNA.	-0.00874916	0.44435	0.984291	42.2133	41.3714	1.41002	1.97141	163.535	97.4655	162	97	9.75348	9.88924
905	777	0	A_43_P21194	CB546529	similar to Translation of nuc:J05503_1 Hamster carbamoyl-phosphate synthetase mRNA, partial cds; carbamoyl-phosphate synthetase (E.C.6.3.5.5). score=6.049e-78	0.0563592	0.164096	0.731258	111.734	127.217	2.11713	2.98945	232.413	182.302	234	184	15.7569	20.7346
906	778	0	A_43_P14717	AI101130	unknown function	-0.179077	0.086413	0.0382342	347.158	229.853	3.79592	3.46768	454.732	296.393	451	296.5	26.7605	25.1993
907	779	0	A_43_P20237	CB545582	similar to Translation of nuc:AK017277_1 Mus musculus 6 days neonate head cDNA, RIKEN full-length enriched library, clone:5430405N12, full insert sequence; putative. score=2.741e-15	-0.0203358	0.219907	0.926321	88.6125	84.5589	1.56828	2.33416	211.105	139.386	212	138	10.3089	13.9153
908	780	0	A_43_P21886	CB547177	similar to Translation of nuc:AK093243_1 Homo sapiens cDNA FLJ35924 fis, clone TESTI2010732; unnamed protein product. score=8.974e-43	0.0159248	0.156472	0.918936	123.584	128.199	1.83791	2.74064	244.25	183.883	246.5	182	12.6419	18.3692
909	781	0	A_42_P698372	220909_Rn	unknown function	0.0169816	0.255628	0.947035	72.3933	75.2801	1.7745	2.41234	194.689	129.77	194	129	13.1079	14.7121
910	782	0	A_43_P16337	U78144.1	Rattus norvegicus zinc finger protein 16 (DZF16) mRNA, partial cds.	-0.189732	0.350242	0.588014	65.8248	42.5264	1.59499	2.09006	189.705	99.1475	190	98	11.7705	11.4831
911	783	0	A_43_P15172	BQ191078	unknown function	-0.0395783	0.196524	0.840392	102.237	93.3315	2.06017	2.67526	224.613	148.484	223.5	149	15.4987	17.5665
912	784	0	A_43_P13252	NM_134378	Rattus norvegicus sulfatase FP (LOC171396), mRNA.	-0.0836997	0.0959638	0.383099	259.246	213.802	2.79082	3.38135	372.491	276.654	375	276	19.131	23.8702
913	785	0	A_43_P12599	NM_031583	Rattus norvegicus chondroitin sulfate proteoglycan 6 (Cspg6), mRNA.	-0.0875849	0.0931472	0.347071	272.637	222.844	3.2457	3.68813	384.776	286.603	386.5	286	23.2243	27.0885
914	786	0	A_42_P789729	297027_Rn	unknown function	0.0662284	0.0859634	0.441047	259.968	302.795	2.83716	4.80186	369.351	370.561	369	367	19.5087	36.0303
915	787	0	A_43_P14529	NM_019196	Rattus norvegicus multiple PDZ domain protein (Mpdz), mRNA.	-0.174453	0.150983	0.247907	160.077	107.122	2.1719	3.38317	282.018	164.25	283	162.5	15.1663	22.7654
916	740	1	(+)eQC-41	eQC		-0.0292272	0.306883	0.924125	63.1182	59.0102	1.6317	2.17791	185.661	114.186	184	113	11.7424	12.2453
917	788	0	A_43_P14100	AA851305	unknown function	-0.0378672	0.408092	0.92607	47.5875	43.614	1.54064	2.00594	169.458	99.6271	170	97	11.1978	10.3772
918	789	0	A_43_P14997	AI178809	unknown function	-0.0867862	0.404975	0.830313	50.6776	41.4982	1.53715	2.21249	173.018	97.8246	172	97	10.9601	11.876
919	790	0	A_43_P19894	BF524238	unknown function	-0.183407	0.115665	0.112812	224.823	147.378	2.15946	2.59982	343.226	206.742	346	207	15.2718	18.2226
920	791	0	A_43_P22741	BF288478	unknown function	0.142018	0.292726	0.627565	54.2326	75.2105	1.49084	2.3185	175.339	128.768	175	127	9.89633	13.1107
921	792	0	A_43_P14750	AA956030	unknown function	-0.0339076	0.407468	0.93368	47.4476	43.8841	1.53178	2.15279	169.288	99.8644	172	100	11.0984	11.5944
922	793	0	A_43_P14143	AA859038	unknown function	-0.120318	0.786437	0.878406	26.8929	20.3854	1.3707	1.86792	145.895	79.3684	147	79	9.35736	8.77625
923	794	0	A_43_P20822	CB546147	similar to Protein:NP_055624 KIAA0319 gene product [Homo sapiens]. score=8.352e-15	0.00735383	0.157552	0.962772	123.835	125.95	1.88888	3.07922	244.615	181.654	244	179	12.2381	19.6018
924	795	0	A_42_P833898	203937_Rn	Rattus norvegicus protein O-mannosyltransferase 1 (Pomt1), mRNA.	-0.0066323	0.275436	0.980789	68.808	67.7652	1.78374	2.1523	191.29	122.548	193.5	121	13.4511	12.5289
925	796	0	A_43_P13096	NM_080902	Rattus norvegicus hypoxia induced gene 1 (Hig1), mRNA.	-0.180789	0.0665492	0.00659521	663.595	437.637	6.20413	4.43574	737.875	527.714	737.5	532	42.9389	34.3885
926	797	0	A_43_P10351	AA943040	unknown function	-0.0138005	0.218246	0.94958	88.6663	85.8931	1.86601	2.84813	211.082	140.672	210	139	13.7092	18.5389
927	798	0	A_42_P773155	207512_Rn	similar to Mouse CYFIP2 mRNA, complete cds.	-0.0158056	0.063713	0.804077	592.696	571.513	5.71372	7.33796	669.172	672.414	669.5	685	39.972	59.1151
928	799	0	A_43_P20339	CB545675	similar to Translation of nuc:AK018130_1 Mus musculus adult male medulla oblongata cDNA, RIKEN full-length enriched library, clone:6330406L22, full insert sequence; putative. score=4.55e-27	0.0159516	0.26678	0.95232	69.3108	71.9039	1.60203	2.1496	191.603	126.448	190	126	11.1007	12.1528
929	740	1	(+)eQC-41	eQC		0.000311165	0.331979	0.999252	56.2678	56.3081	1.48735	1.96464	178.379	111.431	179.5	111	10.2235	10.2411
930	800	0	A_43_P11103	AA956376	unknown function	0.0255967	0.061657	0.678035	656.839	696.715	4.00496	5.44697	725.397	810.793	729.5	811	27.2583	43.8201
931	801	0	A_43_P22813	BF391198	unknown function	-0.0484562	0.608007	0.936478	32.1608	28.7654	1.42502	2.11896	152.298	86.3509	152	86	10.0605	10.7794
932	802	0	A_42_P596458	435488_Rn	Rattus norvegicus GABA transporter (RNU28927), mRNA.	0.0343023	0.0804783	0.66994	303.088	327.998	3.46182	4.07935	408.683	399.633	405.5	400.5	24.7835	31.4341
933	803	0	A_43_P19852	BF399537	unknown function	0.0315985	0.174463	0.856275	107.361	115.464	2.23759	2.75139	228.583	170.433	226	170.5	16.6268	18.1821
934	804	0	A_42_P511410	205755_Rn	Rattus norvegicus GRIP-associated protein 1 (Grasp1), mRNA.	0.166471	0.147393	0.258715	111.213	163.165	2.05057	3.58819	230.465	218.121	230	218	14.2868	24.8166
935	805	0	A_43_P12008	NM_019289	Rattus norvegicus Actin-related protein complex 1b (Arpc1b), mRNA.	-0.473803	0.135604	0.000475817	257.66	86.5455	2.89927	2.13541	381.037	145.648	378	144.5	20.7045	12.9282
936	806	0	A_42_P620742	435368_Rn	similar to Mouse Tcea1-ps1 pseudogene.	-0.0417167	0.147954	0.777977	140.852	127.952	2.31252	2.41816	261.509	184.407	263	182	16.7809	15.7196
937	807	0	A_43_P16175	AF473849.1	Rattus norvegicus vitamin A-deficient testicular protein 9-like mRNA, partial sequence.	0.197369	0.439293	0.653225	33.4209	52.6486	1.39907	2.09136	153.241	107.121	153.5	106	9.62327	10.8887
938	808	0	A_43_P22246	CB547481	similar to Protein:NP_036071 mitogen activated protein kinase binding proten 1; JNK-binding protein 1; Jun N-terminal kinase-binding protein 1; Jun N-terminal kinase binding protein 1 [Mus musculus]. score=5.262e-41	0.0527743	0.442561	0.905079	39.4665	44.5659	1.38024	1.95205	160.31	100.207	160.5	100	9.4055	9.72924
939	809	0	A_43_P12973	NM_053895	Rattus norvegicus FGF receptor activating protein 1 (Frag1), mRNA.	0.191706	0.148561	0.196906	106.993	166.365	1.92207	3.13921	226.155	221.035	227	220	13.1213	21.3237
940	810	0	A_43_P13060	NM_057206	Rattus norvegicus pancreatic lipase-related protein 2 (Pnliprp2), mRNA.	0.0481449	0.292977	0.869471	60.5625	67.6626	1.4605	2.52651	182.464	122.089	181	123	9.56502	14.7096
941	811	0	A_43_P12311	NM_022711	Rattus norvegicus steroid 5-alpha-reductase 2 (Srd5a2), mRNA.	-0.0314767	0.22598	0.889221	87.181	81.0859	2.2427	2.29316	209.833	135.983	211	134	17.2815	13.8814
942	740	1	(+)eQC-41	eQC		-0.0019819	0.332989	0.995251	56.2405	55.9845	1.60787	2.21307	178.367	111.133	179	111	11.7213	12.4974
943	812	0	A_43_P14520	BQ208264	unknown function	-0.0753767	0.102466	0.46196	233.232	196.07	2.52472	3.13141	348.546	257.2	350	252	17.1667	21.6909
944	813	0	A_43_P20992	CB546306	similar to Translation of nuc:AK013409_1 Mus musculus 10, 11 days embryo cDNA, RIKEN full-length enriched library, clone:2810475A17, full insert sequence; putative. score=4.561e-45	0.0580032	0.182972	0.751238	98.7772	112.891	1.86111	2.78413	220.018	167.436	221	168	12.6264	17.5412
945	814	0	A_43_P13562	CB546111	unknown function	-0.142711	1.38598	0.917988	15.6109	11.2387	1.45121	1.87462	132.037	71.9074	132	71.5	9.52645	9.07883
946	815	0	A_43_P16606	BQ204976	similar to Protein:NP_082312 RIKEN cDNA 2410015B03 [Mus musculus]. score=1.478e-59	-0.0198727	0.126246	0.87492	166.097	158.668	2.29453	2.54983	284.982	216.375	284.5	215.5	15.8556	16.7197
947	816	0	A_42_P591188	201637_Rn	similar to Mouse DNA sequence from clone RP23-175K24 on chromosome 11, complete sequence.	-0.0165879	0.169506	0.922043	117.201	112.809	1.83898	2.5513	238.656	168.295	240	170	12.9201	16.7763
948	817	0	A_43_P20910	CB546230	similar to Translation of nuc:BC026640_1 Mus musculus, clone IMAGE:4985927, mRNA, partial cds. score=6.912e-17	0.0124019	0.29652	0.966638	62.3497	64.1558	1.66699	2.12636	184.559	118.915	182	118	12.0549	11.8791
949	818	0	A_43_P14447	AA924381	unknown function	0.116372	0.0985063	0.237458	198.427	259.401	2.57132	3.58483	312.526	321.579	312	318	17.7514	25.8291
950	819	0	A_43_P10743	CB544426	unknown function	-0.257797	0.0707219	0.000267163	631.694	348.907	7.0125	4.62065	712	430.759	710	429.5	49.9199	36.2706
951	820	0	A_43_P20696	CB545997	similar to Translation of nuc:BC031197_1 Mus musculus, splicing factor 3b, subunit 3, 130kD, clone MGC:37690 IMAGE:5059683, mRNA, complete cds. score=9.84e-11	-0.00404183	0.438809	0.992651	42.5243	42.1304	1.44224	1.93353	163.852	98.1482	165	98	9.75049	9.24592
952	821	0	A_42_P561699	435712_Rn	similar to Protein:NP_084515 ATP-binding cassette, subfamily G, member 3 [Mus musculus]. score=7.43e-48	-0.0226578	0.220177	0.918037	88.7322	84.2216	1.87416	2.53904	211.25	139.067	212	138.5	13.6948	15.9308
953	822	0	A_43_P19123	CB548248	similar to Translation of nuc:BC006733_1 Mus musculus, clone IMAGE:3963643, mRNA, partial cds. score=6.282e-43	0.268234	0.202829	0.186013	68.6829	127.374	2.00785	2.80437	188.7	179.467	188	179.5	14.8362	18.2036
954	823	0	A_43_P20451	CB545775	similar to Translation of nuc:AB040908_1 Homo sapiens mRNA for KIAA1475 protein, partial cds; Start codon is not identified.. score=4.469e-21	0.00221498	0.324243	0.99455	57.5236	57.8177	1.61255	2.23637	179.667	112.867	177.5	112.5	11.7281	12.7325
955	740	1	(+)eQC-41	eQC		0.0381559	0.336351	0.909681	53.1343	58.0137	1.51442	2.49087	174.879	112.862	174	112	10.5399	14.4434
956	824	0	A_43_P21041	CB546351	similar to Translation of nuc:BC005558_1 Mus musculus, Similar to phosphatidic acid phosphatase type 2B, clone MGC:11705 IMAGE:3964817, mRNA, complete cds. score=4.785e-29	-0.0115137	0.138678	0.933832	146.805	142.964	2.47521	2.62701	266.638	199.741	267.5	198.5	17.9088	17.4372
957	825	0	A_42_P811266	220200_Rn	Rattus norvegicus microtubule-associated protein 6 (Mtap6), mRNA.	-0.0304127	0.12694	0.810653	166.993	155.699	2.81229	3.1089	286	213.404	290	214	20.3917	21.318
958	826	0	A_42_P764145	290853_Rn	unknown function	0.026986	0.360633	0.94035	50.1145	53.3272	1.56369	2.44645	171.793	108.466	171	105.5	11.1776	13.9827
959	827	0	A_43_P23221	BF561352	unknown function	0.0489422	0.165934	0.768032	111.293	124.57	1.755	2.62173	232.095	179.651	232	180	12.2431	17.6883
961	828	0	A_42_P634850	295519_Rn	unknown function	0.0429062	0.235896	0.855672	76.4513	84.39	1.71681	2.76772	198.464	138.625	199	135.5	11.8429	16.9744
962	829	0	A_42_P461144	293525_Rn	unknown function	-0.00558809	0.383035	0.98836	48.9264	48.3009	1.66283	2.37218	170.719	103.877	173	103	12.2091	13.1991
963	830	0	A_43_P21179	CB546516	similar to Translation of nuc:AK006542_1 Mus musculus adult male testis cDNA, RIKEN full-length enriched library, clone:1700030F18, full insert sequence; putative. score=1.309e-20	0.138207	0.166099	0.405366	100.173	137.708	1.77412	2.86437	220.339	192.017	219	190	12.0396	19.0458
964	831	0	A_43_P21070	CB546388	similar to Protein:NP_032385 interleukin 17 receptor [Mus musculus]. score=5.986e-62	0.170339	0.304308	0.575644	50.3406	74.5175	1.73912	2.77306	171.169	127.898	173	126	12.8508	16.902
965	832	0	A_43_P22441	AI639335	unknown function	-0.0599198	0.32732	0.85475	61.15	53.2692	1.61636	2.10718	183.862	108.828	181	108.5	11.5871	11.4557
966	833	0	A_42_P708782	206866_Rn	unknown function	-0.100472	0.220531	0.648686	96.746	76.7646	2.0154	2.1364	220.053	132.228	218	132	14.6914	12.3013
967	834	0	A_43_P17395	CB545164	similar to Translation of nuc:BC007467_1 Mus musculus, Similar to mitogen activated protein kinase kinase 3, clone MGC:5915 IMAGE:3497714, mRNA, complete cds. score=3.978e-76	0.00841436	0.329977	0.979656	56.0924	57.1898	1.6571	2.53112	178.143	112.232	178	113.5	11.8159	14.529
968	740	1	(+)eQC-41	eQC		0.105753	0.442864	0.811266	37.0421	47.2551	1.38133	2.38062	157.483	102.5	156.5	101	9.58192	13.3918
969	835	0	A_43_P21032	CB546341	similar to Translation of nuc:AF142673_1 Mus musculus beta-1,4-galactosyltransferase V mRNA, complete cds; beta4GalT-V. score=1.87e-29	0.0958292	0.521506	0.854206	31.7592	39.6003	1.36803	1.99061	151.672	95.623	151	95	9.66389	10.141
970	836	0	A_43_P20153	CB548412	similar to Protein:NP_038748 MAX-interacting protein [Mus musculus]. score=5.584e-38	0.0276002	1.39389	0.984202	12.8133	13.6541	1.35335	1.53183	128.833	74.0185	129	74	8.4446	5.85836
971	837	0	A_42_P605237	202367_Rn	Rattus norvegicus nuclear RNA helicase, DECD variant of DEAD box family (Ddxl), mRNA.	0.106744	0.291425	0.714154	56.8315	72.6664	1.81773	2.10587	178.233	126.55	176.5	126.5	13.6821	11.8342
972	838	0	A_43_P22382	AI059820	unknown function	0.0433192	0.151968	0.775603	123.817	136.805	2.01091	2.57986	244.074	192.482	246.5	195	13.4947	16.2513
973	839	0	A_43_P15985	AF091573.1	Rattus norvegicus isolate HGL-SL2 olfactory receptor mRNA, partial cds.	0.0928724	0.501021	0.852942	33.1903	41.104	1.35423	1.86971	153.286	96.9643	152	97	9.06886	8.73023
974	840	0	A_43_P12404	NM_024147	Rattus norvegicus RNB6 (Evl), mRNA.	-0.0599321	0.185717	0.746917	111.302	96.9547	1.94558	3.05167	233.643	152.411	234.5	151.5	13.5585	19.6947
975	841	0	A_42_P820996	206413_Rn	similar to Mouse citrate lyase beta subunit (Clb) mRNA, complete cds.	0.07213	0.189623	0.703659	93.4288	110.309	1.83237	2.26538	214.696	164.607	214	162.5	12.5407	13.5468
977	842	0	A_43_P22031	CB547297	similar to Translation of nuc:AB023222_1 Homo sapiens mRNA for KIAA1005 protein, partial cds. score=9.978e-53	0.0354526	0.557562	0.949301	31.8736	34.5847	1.31018	1.77787	151.898	91.3051	152	91	8.84677	8.05638
978	843	0	A_43_P15868	BF566041	unknown function	0.0756176	0.222338	0.73378	78.3583	93.2615	2.03626	2.78953	200	147.23	199	148	15.4164	18.0309
979	844	0	A_42_P477135	305187_Rn	Rattus norvegicus methionine synthase (Mtr), mRNA.	0.0720074	0.143695	0.616292	127.846	150.901	2.08601	3.59003	247.467	206.817	246.5	209	14.802	25.3374
980	845	0	A_43_P18900	AI535436	similar to Protein:NP_598495 RIKEN cDNA 0710008A13 [Mus musculus]. score=1.448e-58	0.183413	0.394947	0.642362	37.8941	57.8075	1.49897	2.42586	158.102	111.949	158	113	10.7024	13.7883
981	740	1	(+)eQC-41	eQC		0.053814	0.415146	0.896862	42.0673	47.6166	1.46517	2.21621	163.111	103.016	162	103	10.7285	12.4816
983	846	0	A_43_P11363	AA957960	unknown function	0.0680059	0.169475	0.688219	106.306	124.326	2.15251	3.27804	227.085	179.136	229	181	15.6451	22.2203
984	847	0	A_43_P13183	NM_133417	Rattus norvegicus GCIP-interacting protein p29 (P29), mRNA.	-0.139666	0.113	0.216466	220.122	159.587	2.40959	2.79708	337.898	219.102	336	220	17.0362	19.4588
985	848	0	A_43_P20819	CB546143	similar to Translation of nuc:AB083710_1 Mus musculus NEDL1 mRNA for HECT type E3 ubiquitin ligase, complete cds. score=1.556e-64	-0.09356	1.65925	0.955033	12.3508	9.95717	1.3791	1.61572	128.143	70.8889	128	71	9.24376	7.45981
986	849	0	A_42_P504077	199403_Rn	Rattus norvegicus reg I binding protein I (Rbp1) mRNA, partial cds.	0.228453	0.0625596	0.000260449	623.127	1054.46	4.92143	9.86527	690.468	1202.23	684	1185.5	34.8936	83.5633
987	850	0	A_42_P643320	292171_Rn	unknown function	0.0447561	0.227296	0.8439	79.352	87.9658	1.87665	2.46378	201.3	142.2	203.5	142	13.7857	15.2558
988	851	0	A_43_P16892	AW525918	similar to Translation of nuc:BC018786_1 Homo sapiens, Similar to thrombospondin 3, clone IMAGE:4875844, mRNA, partial cds. score=2.224e-100	0.0408542	0.515305	0.936809	34.2998	37.6831	1.25154	2.27475	154.648	94.0185	156	92	7.71707	11.7562
989	852	0	A_42_P514167	221633_Rn	similar to Mouse DNA sequence from clone RP21-464E5 on chromosome 1, complete sequence.	0.0759587	0.17463	0.663585	101.86	121.328	2.19032	3.19094	222.738	175.918	220	176	16.3298	21.8222
990	853	0	A_42_P570326	215852_Rn	Rattus norvegicus Krtdap mRNA for keratinocyte differentiation associated protein.	0.125789	0.282276	0.655869	57.4287	76.7216	1.59188	2.54701	178.71	130.355	179	131	11.4697	15.7096
991	854	0	A_42_P545466	221806_Rn	similar to Protein:NP_079612 RIKEN cDNA 0610041L09 [Mus musculus]. score=1.648e-29	-0.086486	0.105788	0.41362	225.998	185.19	2.41866	3.09239	342.164	245.656	342	246	17.2445	22.4201
992	855	0	A_43_P15914	AF081251.1	Rattus norvegicus putative eps protein (MGEPS) mRNA, partial cds.	0.081386	0.408408	0.842047	41.4068	49.9411	1.57579	2.08753	162.283	105.067	162	103	11.6809	11.149
993	856	0	A_43_P20497	CA512809	similar to Protein:NP_035847 widely-interspaced zinc finger motifs [Mus musculus]. score=1.09e-25	0.163211	0.0620196	0.00849847	614.169	894.332	4.80777	5.9504	683.82	1026.31	679	1036	33.8701	49.3976
994	740	1	(+)eQC-41	eQC		0.0450837	0.435692	0.917585	40.4616	44.8877	1.6093	2.0711	161.418	100.527	161	103	11.6153	10.4613
995	857	0	A_42_P494294	379874_Rn	similar to Translation of nuc:AK058052_1 Homo sapiens cDNA FLJ25323 fis, clone TST00323; unnamed protein product. score=1.25e-14	0.0983378	0.162815	0.545853	107.357	134.638	2.11196	3.19439	227.684	189.421	228	188	14.925	21.3156
996	858	0	A_42_P788962	298788_Rn	similar to Mouse DNA sequence from clone RP23-96I9 on chromosome 11, complete sequence.	0.186315	0.527666	0.724019	28.1294	43.1992	1.58219	2.22301	147.411	98.6429	147	99	11.635	11.5513
997	859	0	A_43_P11843	NM_017163	Rattus norvegicus X transporter protein 2 (Xtrp2), mRNA.	0.081798	0.394864	0.835889	42.8346	51.7121	1.44096	1.85095	163.808	106.712	163.5	107	9.42886	8.51835
998	860	0	A_43_P10582	AA859351	unknown function	-0.1025	0.309262	0.740317	68.007	53.7098	1.96155	2.04679	191.268	109.464	189.5	108	14.7149	10.8544
999	861	0	A_42_P811970	324924_Rn	unknown function	0.102335	0.163061	0.530276	106.674	135.019	2.09894	3.19665	226.983	189.759	225	189.5	14.9402	21.5148
1000	862	0	A_43_P12587	NM_031559	Rattus norvegicus carnitine palmitoyltransferase 1 (Cpt1a), mRNA.	0.028375	0.320544	0.929462	56.4723	60.2851	1.48958	2.48816	178.4	115.091	180	114	9.92677	14.1294
1001	863	0	A_42_P743695	207944_Rn	similar to Mouse signal transducing adaptor molecule STAM mRNA, complete cds.	0.275294	0.356423	0.43989	37.5621	70.8016	1.3969	2.13171	157.368	123.649	156	124	9.25363	11.3994
1002	864	0	A_43_P14532	AA925093	unknown function	0.155898	1.19142	0.895893	12.8698	18.4276	1.41176	1.76634	129.038	78.0377	128	79	9.15667	7.9129
1003	865	0	A_43_P11304	CB547629	unknown function	0.0762024	0.0853563	0.371988	260.378	310.318	2.85965	4.41718	369.459	378.59	367	378	20.3401	34.1703
1004	866	0	A_42_P769969	286863_Rn	similar to Mouse nucleosome binding protein NBP-45 mRNA, complete cds.	-0.0436991	1.08824	0.967969	17.8208	16.1149	1.41423	1.9094	134.868	75.9623	135	74	9.2654	9.05318
1005	867	0	A_43_P11598	NM_012876	Rattus norvegicus Ribosomal protein S29 (Rps29), mRNA.	-0.586826	0.0740168	2.22188e-15	4375.25	1132.86	36.4819	10.5905	4045.68	1322.81	3963	1333	251.676	90.1509
1006	868	0	A_43_P11632	NM_012956	Rattus norvegicus Gamma-aminobutyric acid receptor beta 1 (Gabrb1), mRNA.	0.0891704	0.0978835	0.362303	206.326	253.352	2.72159	3.81914	320.283	315.7	322	314.5	19.4623	28.4184
1007	740	1	(+)eQC-41	eQC		0.063708	0.468343	0.891799	36.7863	42.5985	1.39273	2.22255	157.345	98.3818	156	98	9.3615	11.5606
1008	869	0	A_43_P20005	CB548373	similar to Protein:NP_663390 similar to bM282D4.5 (novel protein) [Mus musculus]. score=1.704e-46	-0.0904465	1.00259	0.928118	20.3895	16.5562	1.28625	1.85578	137.95	76.2833	137.5	76.5	8.38567	9.08545
1009	870	0	A_43_P18752	CB548166	similar to Protein:NP_033058 RNA binding motif protein 4 [Mus musculus]. score=2.072e-60	0.148281	0.257606	0.564877	61.5124	86.5454	1.76325	3.02842	182.667	139.807	182	140	12.5802	18.8599
1010	871	0	A_42_P620788	216242_Rn	similar to Mouse, growth arrest specific 2, clone MGC:18565 IMAGE:4237356, mRNA, complete cds.	0.11251	0.3449	0.744264	47.4317	61.4581	1.58801	2.15672	168.5	115.741	167	115	11.3729	11.7721
1011	872	0	A_43_P12379	NM_023979	Rattus norvegicus apoptotic protease activating factor 1 (Apaf1), mRNA.	0.0950855	0.124131	0.443671	148.662	185.049	2.95545	2.5304	266.782	242.345	269	239	21.1412	16.4499
1012	873	0	A_43_P14330	AA900435	unknown function	0.171648	1.15178	0.881531	13.0598	19.3903	1.74833	1.97232	129.286	78.8393	126.5	78	12.9989	9.89174
1013	874	0	A_42_P724331	203717_Rn	similar to Mouse coiled-coil like protein 1 (Cclp1) mRNA, complete cds.	-0.160602	0.28956	0.579138	77.6323	53.634	1.65134	2.01209	201.648	109.685	201	109	11.3456	10.477
1014	875	0	A_43_P22594	BE100684	unknown function	-0.0168144	0.0688089	0.806949	458.672	441.253	4.23495	4.57165	549.242	527.274	549.5	520.5	30.5548	36.9937
1015	876	0	A_43_P17194	CB545210	similar to GCGPROT:RW1_HUMAN RW1 protein (Fragment). score=6.118e-73	0.108105	1.77721	0.951496	9.13535	11.7174	1.67725	1.73014	124.458	72.4915	124	72	12.122	8.42691
1016	877	0	A_43_P12817	NM_053477	Rattus norvegicus malonyl-CoA decarboxylase (Mlycd), mRNA.	0.0116632	0.0918989	0.899009	247.641	254.382	2.67942	3.48289	359.59	318.771	358	315	19.087	26.1326
1017	878	0	A_43_P10846	AA956038	unknown function	0.0801049	0.176416	0.64978	100.228	120.53	2.03079	2.74026	221.125	175.036	220	174.5	14.2332	17.4512
1018	879	0	A_42_P550745	298504_Rn	Rattus norvegicus Alpha-fetoprotein (Afp), mRNA.	0.0707855	0.267372	0.791206	64.8669	76.35	1.69334	2.59713	186.661	130.407	185	132	12.1508	15.8257
1019	880	0	A_43_P15336	NM_053474	Rattus norvegicus spinophilin (LOC84686), mRNA.	-0.475408	0.0682204	3.19858e-12	4070.09	1362.06	37.1496	12.3895	3766.02	1580.14	3691	1583	264.437	109.269
1020	740	1	(+)eQC-41	eQC		0.0905052	0.45233	0.841413	36.9193	45.4736	1.56239	2.15182	157.403	100.919	157	101.5	11.8605	11.7338
1021	881	0	A_42_P478550	270942_Rn	similar to mouse E4tf1-60 transcription factor, clone MGC:7596 IMAGE:3493987, mRNA, complete cds.	0.148016	0.3985	0.710316	39.2021	55.122	1.44047	2.16824	159.643	109.607	161	110.5	9.79504	11.4426
1022	882	0	A_43_P17365	CB606455	similar to Protein:NP_035768 transferrin receptor [Mus musculus]. score=2.215e-40	0.140654	0.582348	0.809145	26.9195	37.2152	1.42749	1.94672	146.07	93.4912	147	93	10.0816	9.37726
1023	883	0	A_43_P21441	CB546791	similar to Protein:NP_077788 tripartite motif protein 39; ring finger protein 23; RING-B box-coiled coil-B30.2 [Mus musculus]. score=1.275e-22	0.150624	0.584175	0.79653	26.512	37.503	1.51778	1.90941	145.589	93.7321	145	92.5	10.9905	8.97976
1024	884	0	A_43_P14293	AA900088	similar to gi|206274|gb|M15114|RATPOLAA Rat DNA polymerase alpha mRNA, 3 end, mRNA sequence.	0.139357	0.270951	0.607025	58.9693	81.2798	1.94667	2.70108	180.175	134.702	181	135	14.4619	16.3106
1025	885	0	A_43_P22820	BF392585	unknown function	0.519451	0.415665	0.211414	23.3139	77.102	1.54283	2.90276	141.404	128.088	141	129	11.1209	16.9129
1026	886	0	A_42_P669064	305721_Rn	unknown function	-0.0326444	0.114796	0.776128	190.172	176.401	2.59256	2.93926	307.825	235.316	307	237	18.3246	20.2239
1027	887	0	A_43_P11894	NM_017277	Rattus norvegicus adaptor protein complex AP-1, beta 1 subunit (Ap1b1), mRNA.	-0.0666988	0.0737476	0.365773	409.748	351.413	3.30799	4.41324	506.857	428.768	506.5	425.5	22.4146	33.5082
1028	888	0	A_42_P795519	217732_Rn	unknown function	-0.0473712	0.43312	0.912907	45.2758	40.5971	1.5057	2.0856	167.016	96.8688	168	98	11.0732	11.1467
1029	889	0	A_42_P527703	217264_Rn	Rattus norvegicus Steroidogenic acute regulatory protein (Star), mRNA.	0.0425442	0.782644	0.956649	22.4647	24.7768	1.33355	2.0884	140.678	83.0847	140	80	9.08094	10.798
1030	890	0	A_42_P574967	297526_Rn	similar to Mouse, clone IMAGE:3156601, mRNA.	0.0719382	0.49842	0.885238	34.2041	40.3661	1.55198	2.35876	154.467	96.35	153.5	94	11.6568	13.0823
1031	891	0	A_43_P20582	CB544268	similar to Translation of nuc:AB032952_1 Homo sapiens mRNA for KIAA1126 protein, partial cds; Start codon is not identified.. score=3.147e-36	-0.0502612	0.0765118	0.51124	369.973	329.541	3.34306	3.16712	470.823	403.935	471.5	406.5	24.0215	24.4452
1032	892	0	A_43_P21475	CB546813	similar to Protein:NP_003616 protein tyrosine phosphatase, receptor type, f polypeptide (PTPRF), interacting protein (liprin), alpha 2 [Homo sapiens]. score=4.678e-33	-0.0142072	0.359152	0.968446	52.7758	51.0772	1.52192	2.18215	174.831	106.525	174	106	10.8121	12.0192
1033	740	1	(+)eQC-41	eQC		0.116752	0.451228	0.795833	35.8695	46.9329	1.41813	2.35734	156.169	102.169	156	102	9.95187	13.0743
1034	893	0	A_42_P524851	310906_Rn	similar to Mouse, clone IMAGE:3588440, mRNA, partial cds.	0.299724	0.480283	0.53259	26.8506	53.54	1.51115	2.49737	145.767	107.583	145	108	11.1816	14.1724
1035	894	0	A_42_P646175	204278_Rn	similar to Mouse mRNA for junctional adhesion molecule-3, (JAM-3 gene).	-0.0900834	0.405779	0.824313	50.7616	41.2527	1.67371	2.24296	173.125	97.6071	172	98.5	12.2964	12.0056
1036	895	0	A_43_P21084	CB544396	similar to Protein:NP_083006 RIKEN cDNA 4632428M11 [Mus musculus]. score=1.837e-30	0.0276707	0.103372	0.788946	204.356	217.8	2.32973	3.76461	319.774	278.565	320.5	277.5	16.5454	28.2202
1037	896	0	A_43_P23345	BG380365	unknown function	0.313465	0.0965769	0.00117138	167.886	345.526	2.8177	4.50894	281.131	409.525	278	403	20.3269	34.4009
1038	897	0	A_43_P15429	NM_052805	Rattus norvegicus cholinergic receptor, nicotinic, alpha polypeptide 3 (Chrna3), mRNA.	0.0154473	0.188073	0.934539	100.688	104.334	2.09248	2.18811	222.4	159.15	223	161	15.4538	13.3896
1039	898	0	A_42_P710382	217512_Rn	similar to Mouse, RIKEN cDNA 0610009M14 gene, clone MGC:19238 IMAGE:3666221, mRNA, complete cds.	-0.106614	0.23116	0.644648	92.6491	72.4815	2.21139	2.59955	216.109	127.964	219	128	16.3182	15.6027
1040	899	0	A_43_P19570	CB548326	similar to Protein:NP_443180 sorting nexin 26 [Homo sapiens]. score=5.969e-28	-0.00471651	0.184926	0.979652	104.979	103.845	2.12159	2.48229	226.797	158.881	224	157	15.5572	15.7372
1041	900	0	A_43_P23061	BF544435	unknown function	0.113794	0.10259	0.267339	187.588	243.78	3.19503	3.92576	302.677	304.677	300	300	23.9218	29.5728
1042	901	0	A_43_P12533	NM_031132	Rattus norvegicus transforming growth factor, beta receptor 2 (Tgfbr2), mRNA.	0.0057514	1.07507	0.995731	17.0483	17.2756	1.50405	2.0687	133.984	76.9516	133.5	75.5	11.0728	11.1685
1043	902	0	A_43_P23399	BM387212	unknown function	0.0555104	0.130813	0.671311	145.798	165.677	2.52289	3.43018	264.655	222.603	265	220.5	18.1857	23.9487
1044	903	0	A_43_P15498	NM_019145	Rattus norvegicus cholinergic receptor, nicotinic, gamma polypeptide (Chrng), mRNA.	0.168814	2.06691	0.934906	7.29671	10.7632	1.49317	1.63369	117.534	72.0172	117	70	9.45574	8.04263
1045	904	0	A_42_P456851	204252_Rn	unknown function	0.214578	0.0892453	0.0162007	210.114	344.376	2.72802	4.08127	321.175	411.632	318	411	18.7151	30.2038
1046	740	1	(+)eQC-41	eQC		0.0618963	0.480963	0.897601	35.8843	41.381	1.69084	2.12848	156.357	97.2857	157.5	99	12.6842	10.9007
1047	905	0	A_43_P17253	BF406678	similar to Protein:NP_033094 receptor (TNFRSF)-interacting serine-threonine kinase 1 [Mus musculus]. score=1.971e-45	0.0457366	0.0940582	0.626784	229.873	255.403	2.66058	3.73138	342.661	319.034	346	318	18.6812	27.6268
1048	906	0	A_43_P16163	AF390072.1	Rattus norvegicus homeodomain protein GBX2 (Gbx2) mRNA, partial cds.	0.0921795	0.158908	0.56186	111.157	137.441	2.25513	3.15385	231.379	192.431	230	189	16.291	21.2563
1049	907	0	A_42_P618470	297874_Rn	similar to Mouse DNA sequence from clone RP22-211A10 on chromosome 4, complete sequence.	0.075515	0.296718	0.799108	57.8817	68.8741	1.48107	2.49213	179.525	123.085	179	121	10.0676	14.806
1050	908	0	A_42_P479553	298838_Rn	unknown function	0.0388425	0.15873	0.806682	118.405	129.483	2.24369	3.28896	239	184.905	238	185	16.8686	23.2446
1051	909	0	A_43_P18667	CB544779	similar to Protein:NP_083368 RIKEN cDNA 1300018J16 [Mus musculus]. score=1.169e-16	0.0314834	0.102209	0.75806	206.739	222.283	2.60709	3.64455	321.877	283.333	324	284	18.1542	26.157
1052	910	0	A_42_P744033	234883_Rn	GTRC1-1-28 Rat Library of liver regeneration Rattus norvegicus cDNA 5, mRNA sequence.	-0.0255946	0.229816	0.911323	85.0619	80.1938	1.86364	2.32266	207.683	135.033	208.5	133.5	13.6797	14.0881
1053	911	0	A_42_P455277	277321_Rn	similar to chromodomain helicase DNA binding protein 5	-0.0811729	0.722597	0.910558	28.0396	23.2594	1.28551	1.82973	147.339	81.75	149	81	8.3127	8.32138
1054	912	0	A_43_P14756	AA956084	unknown function	-0.0194214	0.232606	0.933458	83.3886	79.7417	2.05528	2.17606	205.967	134.525	208	136	15.6992	12.9558
1055	913	0	A_43_P17259	CB605695	similar to Translation of nuc:BC024430_1 Mus musculus, similar to RIKEN cDNA 2010309H15 gene (H. sapiens), clone MGC:37236 IMAGE:4972368, mRNA, complete cds. score=9.581e-75	0.0833812	0.118259	0.480764	160.212	194.123	2.17465	4.10609	277.82	252.131	279	252	15.3357	30.252
1056	914	0	A_43_P21808	CB547101	similar to Translation of nuc:AK055905_1 Homo sapiens cDNA FLJ31343 fis, clone MESAN1000101, weakly similar to Rat trg gene product; unnamed protein product. score=4.769e-60	0.516279	0.781405	0.508801	12.3273	40.4714	1.32836	2.08603	128.683	96.4603	129	96	9.28201	11.1772
1057	915	0	A_42_P831405	206029_Rn	unknown function	0.114969	0.139364	0.409398	126.146	164.378	2.07634	2.89049	245.254	220.271	243	219	14.5265	19.7054
1058	916	0	A_43_P15925	AJ223083.1	Rattus norvegicus mRNA for retinoic acid X receptor gamma-1, partial.	0.14044	0.156627	0.369905	106.827	147.611	2.04347	3.33781	226.638	202.293	224	200	14.3487	22.7141
1059	740	1	(+)eQC-41	eQC		0.07333	0.48138	0.878924	35.3727	41.8792	1.43848	1.69154	155.759	97.7069	156.5	97	10.1658	7.28134
1060	917	0	A_42_P603500	218862_Rn	similar to Mouse, clone IMAGE:4021233, mRNA, partial cds.	-0.0254684	0.0664103	0.701349	516.244	486.84	4.38244	4.98566	601.123	578.211	599	587	30.2082	39.0708
1061	918	0	A_43_P14405	AI169719	unknown function	0.00517598	0.296307	0.986063	62.9188	63.6731	1.98768	2.34352	185.197	118.492	184	120	15.5347	13.8704
1062	919	0	A_42_P551195	218307_Rn	similar to KIAA0712 protein	0.133482	0.324092	0.680438	49.314	67.0582	1.52066	2.5537	170.333	120.967	170	120	10.7351	15.2415
1063	920	0	A_42_P778157	203695_Rn	similar to Mouse Almstrom syndrome 1 protein (Alms1) mRNA, complete cds.	0.0307003	0.384646	0.936385	46.7153	50.1371	1.57176	2.24607	168.183	105.45	168.5	105	11.5516	12.5326
1064	921	0	A_42_P583127	305192_Rn	Rattus norvegicus adenylate cyclase activating polypeptide 1 receptor 1 (Adcyap1r1), mRNA.	-0.0444203	0.141433	0.753465	148.955	134.473	2.33706	2.72582	269.203	191.288	271	189	16.895	18.3435
1065	922	0	A_43_P20556	CB545871	similar to Translation of nuc:BC025488_1 Mus musculus, Similar to KIAA1404 protein, clone IMAGE:5252426, mRNA, partial cds. score=4.342e-13	0.0458089	0.350932	0.896143	50.4165	56.0249	1.71655	2.38375	172	110.93	175	111	12.6293	13.4269
1066	923	0	A_43_P14398	BQ194816	unknown function	-0.0904878	0.0914846	0.322612	281.477	228.536	3.15138	3.19844	392.877	292.895	391	292	22.2149	22.9974
1067	924	0	A_42_P733477	227242_Rn	similar to Protein:NP_033915 calcium channel, voltage dependent, alpha2/delta subunit 3; alpha 2 delta-3 [Mus musculus]. score=6.636e-15	0.300379	0.120825	0.0129161	122.257	244.149	2.45137	3.77551	239.259	300.707	237.5	304	17.3868	26.8831
1068	925	0	A_43_P12737	NM_033349	Rattus norvegicus Hydroxyacyl glutathione hydrolase (Hagh), mRNA.	0.183181	0.117826	0.120024	143.863	219.346	2.32053	3.67056	261.032	276.952	263	275	16.7645	27.0163
1069	926	0	A_43_P14513	AA924972	unknown function	-0.0327176	0.166969	0.844649	121.426	112.615	2.63607	2.39941	242.922	168.294	241	169	18.532	14.2201
1070	927	0	A_43_P13977	AA818495	unknown function	0	2.29002	1	8.26058	7.8398	1.66558	1.34599	100.306	58.5645	100	60	9.53095	7.13022
1071	928	0	A_42_P488819	205630_Rn	similar to Mouse kynurenine formamidase mRNA, complete cds.	0.136143	0.271168	0.615625	59.1475	80.9243	1.67969	2.65038	180.379	134.379	180.5	132.5	11.9367	16.0655
1072	740	1	(+)eQC-41	eQC		0.0309864	0.463215	0.946666	38.6522	41.5107	1.61434	1.74026	159.5	97.4828	159	99	12.0558	7.78942
1073	929	0	A_43_P13950	AA818166	unknown function	-0.286861	0.70104	0.682398	36.045	18.6202	1.38705	1.99709	156.823	77.8235	158	76	9.0768	9.29022
1074	930	0	A_43_P20950	CB546270	similar to Protein:NP_064329 syntrophin associated serine/threonine kinase; syntrophin-associated serine-threonine protein kinase [Mus musculus]. score=9.294e-40	-0.0657388	0.351229	0.851529	57.2511	49.209	1.71169	2.13929	179.847	104.983	180	107	12.8006	11.704
1076	931	0	A_42_P463328	304613_Rn	similar to Mouse fork head transcription factor Fhx (Fhx) mRNA, complete cds.	0.0433381	0.0657584	0.509864	494.401	546.283	3.56188	5.45034	579.688	642.262	579	640	24.9062	44.4229
1077	932	0	A_43_P19120	AM:ARGI1-031029-CYA	similar to Protein:NP_004806 PTPL1-associated RhoGAP 1 [Homo sapiens]. score=9.069e-35	-0.0914279	0.370182	0.804923	55.8349	45.2353	1.64456	2.17041	178.526	101.333	179	102	11.9718	11.6716
1078	933	0	A_43_P13971	NM_031986	Rattus norvegicus syntenin (Sdcbp), mRNA.	-0.173833	0.0613599	0.00461119	994.71	666.597	10.7574	7.08955	1034	782.949	1024	784	75.9914	58.307
1079	934	0	A_42_P656703	204578_Rn	similar to Mouse mRNA for alpha-tubulin 8 (Tuba8 gene).	0.169818	0.199986	0.395799	78.5517	116.138	1.91567	2.41357	199.224	169.345	199.5	168	13.6742	14.8709
1080	935	0	A_43_P12265	NM_022619	Rattus norvegicus solute carrier family 7, member 3 (Slc7a2), mRNA.	0.155923	0.552996	0.777974	27.8423	39.8684	1.50074	2.04247	147.123	95.7719	146	96	10.8793	10.1911
1081	936	0	A_42_P599231	294926_Rn	unknown function	-0.202849	0.195373	0.299149	123.562	77.4526	2.66062	2.31492	247.63	133.796	245.5	135.5	19.6903	13.6249
1082	937	0	A_42_P796378	216482_Rn	similar to mouse stem-loop binding protein, clone MGC:5912 IMAGE:3500676, mRNA, complete cds.	0.0728063	0.290893	0.802367	59.2731	70.0912	1.72711	2.40928	180.967	124.283	180	122.5	12.7505	14.3138
1083	938	1	(+)eQC-42	eQC		0.063516	0.547036	0.907566	31.4418	36.3935	1.33878	2.17177	151.367	92.85	153	91	9.26258	11.5257
1084	939	0	A_42_P650696	222481_Rn	unknown function	0.0118029	0.338332	0.972171	54.4552	55.9554	1.50856	1.90361	176.421	111.035	174	110	10.3939	9.6009
1085	940	0	A_42_P552375	221183_Rn	Rattus norvegicus valosin-containing protein (Vcp), mRNA.	0.0439719	0.0949261	0.643205	227.127	251.328	2.9311	3.38776	340.2	314.633	340	319	21.1137	25.0193
1086	941	0	A_42_P476890	222676_Rn	unknown function	0.0528578	0.547197	0.923046	31.8288	35.9483	1.47115	1.81918	151.825	92.4737	151	92	10.5443	8.3004
1087	942	0	A_42_P790460	220744_Rn	similar to mouse RIKEN cDNA 2410017P07 gene, clone MGC:29222 IMAGE:5038957, mRNA, complete cds.	0.0100533	0.470706	0.98296	38.9628	39.8753	1.52677	2.20818	159.912	96.0526	160	94	11.0296	11.6518
1088	943	0	A_43_P14821	AA957174	unknown function	-0.29291	1.25764	0.815835	20.166	10.2733	1.39134	1.83473	137.373	71.0169	135	72	9.35856	9.04489
1089	944	0	A_42_P519373	298049_Rn	unknown function	0.277697	0.303826	0.360717	44.1731	83.7249	1.41735	2.7355	164.218	135.982	166	134	9.08334	16.0318
1090	945	0	A_42_P566843	248981_Rn	unknown function	0.0430605	0.249882	0.863183	71.9314	79.429	1.67249	2.33429	193.983	133.672	192	131.5	11.7122	13.7718
1091	946	0	A_42_P544530	206643_Rn	Rattus norvegicus tumor-associated calcium signal transducer 1 (Tacstd1), mRNA.	0.0621268	0.325117	0.848454	53.5023	61.7304	1.37698	2.48178	175.107	116.286	175	115	8.79396	14.1829
1092	947	0	A_43_P14045	AW914054	unknown function	0.0312976	0.188307	0.867995	98.7242	106.101	2.13012	3.14084	220.305	160.78	219	158	15.677	20.8658
1093	948	0	A_42_P490038	286758_Rn	Rattus norvegicus carboxypeptidase N, polypeptide 1, 50kD (Cpn1), mRNA.	-0.0593658	0.204185	0.771246	100.324	87.5061	1.84028	2.54762	223.016	142.742	221.5	139	13.4268	16.4376
1094	949	0	A_42_P840046	296026_Rn	unknown function	0.0958628	0.213229	0.653015	80.0178	99.7814	1.70914	2.33917	201.414	153.603	200	154	11.7832	14.1396
1095	950	0	A_43_P16807	BQ192072	similar to Protein:NP_112541 cystinosis, nephropathic [Mus musculus]. score=2.586e-82	0.024037	0.0786552	0.759909	320.455	338.691	3.30383	4.01463	424.456	411.877	423	415	22.8435	30.2325
1096	938	1	(+)eQC-42	eQC		-0.0183271	0.504909	0.971045	37.4938	35.9445	1.62247	2.11641	158.373	92.5763	160	93	12.3385	11.0426
1097	951	0	A_43_P11880	NM_017252	Rattus norvegicus POU domain, class 3, transcription factor 4 (Pou3f4), mRNA.	-0.00577043	0.0790581	0.941814	328.174	323.843	2.94438	3.60652	432.197	396.262	433	397	20.7564	27.8274
1098	952	0	A_42_P751969	290633_Rn	similar to Translation of nuc:AK005714_1 Mus musculus adult male testis cDNA, RIKEN full-length enriched library, clone:1700007H20, full insert sequence; putative. score=1.584e-40	0.235742	0.172966	0.172903	85.2562	146.713	1.84872	3.17562	204.984	199.82	205	200	13.0671	21.7175
1099	953	0	A_43_P18955	CB544996	similar to Translation of nuc:BC019476_1 Mus musculus, clone MGC:28692 IMAGE:4240883, mRNA, complete cds. score=3.278e-58	-0.000275349	0.206316	0.998935	92.7259	92.6672	1.71612	2.16035	214.885	147.404	214	146.5	11.1613	12.0672
1100	954	0	A_43_P12231	NM_022511	Rattus norvegicus profilin (Pfn1), mRNA.	0.0576626	0.0579798	0.319966	1022.91	1168.16	8.77666	9.43021	1052.26	1335.87	1039	1340	62.3383	79.8717
1101	955	0	A_43_P16327	U78123.1	Rattus norvegicus zinc finger protein 12 (AZF12) mRNA, partial cds.	-0.084765	0.314276	0.78738	65.5747	53.9475	1.67566	2.00195	188.621	109.603	189.5	108.5	12.1393	10.6441
1102	956	0	A_43_P20870	CB546191	similar to Protein:NP_055129 RNA helicase [Homo sapiens]. score=3.101e-42	-0.0599754	0.469288	0.898307	42.3333	36.8728	1.49115	1.89165	163.862	93.5	163	93	10.7303	9.14263
1103	957	0	A_43_P18471	AI071911	similar to Protein:NP_034323 feminization 1 homolog b (C. elegans); feminization 1 b homolog (C. elegans) [Mus musculus]. score=9.559e-75	0.0447965	0.331993	0.892665	53.4359	59.242	1.42369	2.40618	175.15	114	177	111	9.67756	14.0495
1104	958	0	A_43_P20242	CB545585	similar to GCGPROT:RNF8_MOUSE RING finger protein 8. score=8.924e-29	0.0014592	0.292272	0.996016	64.0934	64.3091	1.68422	2.0358	186.426	119.131	186	119	12.4143	11.3321
1105	959	0	A_42_P666843	203000_Rn	similar to Mouse, RIKEN cDNA 1110030K05 gene, clone MGC:11706 IMAGE:3964951, mRNA, complete cds.	0.0369658	0.124352	0.766263	158.533	172.617	1.90398	3.67306	276.95	230.2	274	224.5	12.8293	26.4279
1106	960	0	A_43_P20765	BF401833	similar to Translation of nuc:AC002299_1 Homo sapiens Chromosome 16 BAC clone CIT987-SKA-113A6 ~complete genomic sequence, complete sequence. score=3.539e-39	0.00402679	0.128516	0.975004	158.078	159.551	2.30874	2.86077	277.034	216.949	277	218	16.4369	19.6648
1107	961	0	A_42_P765736	289379_Rn	similar to Translation of nuc:AX268073_1 Sequence 1 from Patent WO0173051; unnamed protein product. score=1.707e-48	-0.0830075	0.374776	0.824714	54.6187	45.1163	1.77001	2.04802	177.19	101.19	178	101	13.3921	10.7564
1108	962	0	A_43_P17581	CB544811	similar to Protein:NP_080929 replication protein A1 (70 kDa); replication protein A [Mus musculus]. score=2.589e-44	-0.0322555	0.206499	0.875874	96.0982	89.2195	1.6377	2.66429	218.559	144.22	218	143	11.0941	16.933
1109	938	1	(+)eQC-42	eQC		-0.0323637	0.470976	0.945216	40.8811	37.9454	1.46392	1.91056	162.167	94.4074	162	94	10.0635	8.97695
1110	963	0	A_42_P657933	316239_Rn	similar to Protein:NP_036069 heat shock transcription factor 4 [Mus musculus]. score=2.392e-36	0.0714841	0.187107	0.702426	94.8773	111.853	1.76845	2.8378	216.1	166.2	215.5	167.5	12.3229	18.6891
1111	964	0	A_42_P590667	298106_Rn	unknown function	0.0504401	0.15104	0.738415	123.674	138.906	2.13277	2.71501	243.836	194.574	244	195	15.4663	18.3997
1112	965	0	A_43_P15998	AY028418.1	Rattus norvegicus netrin-3 mRNA, partial cds.	0.0525574	0.0839263	0.531162	275.113	310.505	2.785	3.40337	383.246	379.557	382	374	19.6669	25.848
1113	966	0	A_42_P683328	200747_Rn	Rattus norvegicus Ratsg2 (Ratsg2), mRNA.	-0.258448	0.310251	0.404828	80.2792	44.2746	1.95444	1.85536	205.296	101.093	206	101	14.406	9.04761
1114	967	0	A_42_P673172	219576_Rn	Rattus norvegicus oxidation resistance 1 (Oxr1), mRNA.	-0.135556	0.259125	0.600884	84.8129	62.0734	1.96624	2.40261	208.667	117.8	207.5	115.5	14.9413	14.4794
1115	968	0	A_42_P656513	327113_Rn	Rat monoglyceride lipase (Mgl2) mRNA, complete cds.	-0.41291	0.0698657	3.42012e-09	1107.35	427.932	9.39438	4.6878	1143.95	522.254	1138	527	66.629	37.8293
1116	969	0	A_43_P14327	AA900394	unknown function	-0.176255	0.144081	0.221216	169.484	112.947	2.72159	2.31576	290.946	170.375	289	171	19.77	14.5372
1117	970	0	A_42_P511478	222183_Rn	similar to mouse hypothetical protein FLJ23119, clone MGC:28646 IMAGE:4224922, mRNA, complete cds.	-0.269356	0.180263	0.135114	145.329	78.1622	2.27106	2.48332	269.754	135.098	267	135	17.1694	16.0538
1118	971	0	A_43_P12784	NM_053362	Rattus norvegicus DNA fragmentation factor, 40 kD, beta polypeptide (caspase-activated DNase) (Dffb), mRNA.	0.0301959	0.0633205	0.633452	577.927	619.539	4.55711	4.76836	654.661	724.536	652.5	726.5	30.9318	37.2968
1119	972	0	A_43_P21983	CB547256	similar to Protein:NP_084356 androgen-induced basic leucine zipper; RIKEN cDNA 5330432F22 gene [Mus musculus]. score=2.233e-14	-0.155093	0.339932	0.648211	65.3737	45.7414	1.55078	2.34664	188.967	102.067	188.5	105.5	11.1431	13.5295
1120	973	0	A_43_P19708	CB548518	similar to Translation of nuc:AX127744_1 Sequence 19 from Patent WO0131003; unnamed protein product. score=7.098e-33	-0.00255344	0.144899	0.98594	137.97	137.161	2.12389	2.4712	258.155	193.517	255.5	194	14.9124	16.0681
1121	974	0	A_42_P577533	219615_Rn	similar to KIAA0666 protein	-0.018617	0.188829	0.921462	104.255	99.8802	2.09742	2.35112	226.286	154.964	226	155	14.9833	14.2459
1122	938	1	(+)eQC-42	eQC		-0.0295497	0.476341	0.950535	40.285	37.6352	1.55385	2.12543	161.5	94.1207	164	93	11.4344	11.0804
1123	975	0	A_43_P14433	AA924272	unknown function	0.053468	0.141448	0.705428	133.06	150.493	2.2658	3.24266	252.661	206.677	254.5	202	16.6713	23.0244
1124	976	0	A_43_P13277	NM_134458	Rattus norvegicus nuclear receptor coactivator GT198 (Gt198), mRNA.	0.00526838	0.192385	0.978153	99.3855	100.598	1.79475	2.61968	221.274	155.435	220.5	157	12.8474	17.1671
1125	977	0	A_43_P20792	CA512606	similar to Translation of nuc:AK002758_1 Mus musculus adult male kidney cDNA, RIKEN full-length enriched library, clone:0610034P02, full insert sequence; putative. score=9.33e-74	-0.0745845	0.212244	0.725281	97.9019	82.453	1.79532	2.20802	220.852	137.754	221	137	12.9484	13.4147
1126	978	0	A_42_P558287	337820_Rn	unknown function	0.124237	0.130047	0.339416	135.716	180.663	2.03987	3.33934	254.161	237.232	254	237.5	13.6938	22.8513
1127	979	0	A_43_P13817	AW434142	unknown function	0.0429772	0.269364	0.873235	66.4961	73.4131	1.67759	1.99015	188.533	127.733	189.5	128	12.1019	10.9852
1128	980	0	A_43_P13085	NM_080778	Rattus norvegicus nuclear receptor subfamily 2, group F, member 2 (Nr2f2), mRNA.	-0.169377	0.417963	0.685298	53.7402	36.385	1.52266	2.11495	176.75	93.3333	176	92	11.1319	11.3386
1129	981	0	A_43_P21286	CB546623	similar to Translation of nuc:AK018159_1 Mus musculus adult male medulla oblongata cDNA, RIKEN full-length enriched library, clone:6330411F23, full insert sequence; putative. score=2.209e-25	0.053099	0.238961	0.824152	74.5233	84.2153	1.66555	2.54346	196.458	138.356	194	136	11.6579	15.6478
1130	982	0	A_42_P795401	202729_Rn	similar to Mouse, clone MGC:18845 IMAGE:4218132, mRNA, complete cds.	0.138088	0.0669839	0.0392542	433.672	596.005	4.28501	5.80563	522.95	694.383	518.5	694.5	30.2343	46.9761
1131	983	0	A_42_P521069	297923_Rn	similar to Mouse, clone MGC:27940 IMAGE:3587176, mRNA, complete cds.	-0.127481	0.498955	0.798341	42.8864	31.9771	1.42972	1.98737	164.707	89.2241	165	88	10.103	9.89603
1132	984	0	A_42_P798500	223080_Rn	similar to Mouse tripartite motif protein TRIM34 gamma (Trim34) mRNA, complete cds; alternatively spliced.	-0.040472	0.334709	0.903757	58.4601	53.2583	1.6483	2.15143	180.934	108.721	181	107	12.2622	12.0818
1133	985	0	A_43_P11613	NM_012903	Rattus norvegicus Acid nuclear phosphoprotein 32 (leucine rich) (Anp32), mRNA.	-0.117332	0.226711	0.604779	95.724	73.0615	1.95038	2.51743	219.267	128.633	220.5	130	14.5053	15.6876
1134	986	0	A_42_P617806	284469_Rn	similar to Mouse DNA sequence from clone RP23-143A14 on chromosome 11, complete sequence.	-0.0472822	0.17624	0.788481	116.238	104.247	1.94171	2.82561	238.19	159.793	235.5	160	13.6516	18.4322
1135	938	1	(+)eQC-42	eQC		-0.0329857	0.460863	0.942941	41.8207	38.762	1.55529	1.91483	163.2	95.15	163.5	94	11.6092	9.52397
1137	987	0	A_43_P13179	NM_133412	Rattus norvegicus testis-specific transporter TST1 (Tst1), mRNA.	-0.0668311	0.255237	0.793446	79.7995	68.4178	1.68145	2.28193	202.918	123.607	204	122	12.1454	13.6495
1138	988	0	A_42_P494659	217427_Rn	similar to Mouse NC8 mRNA, complete cds.	0.0211838	0.0860304	0.8055	272.839	286.477	3.21953	3.59838	382.068	353.848	383	356	22.9338	26.911
1139	989	0	A_42_P801047	221764_Rn	similar to Mouse nephronectin (Neph1) mRNA, complete cds, alternatively spliced.	-0.11972	0.732103	0.870102	28.8812	21.9228	1.43689	2.07764	148.322	80.6271	148	79	10.3298	10.6737
1140	990	0	A_43_P13232	NM_133610	Rattus norvegicus potassium voltage-gated channel, subfamily H (eag-related), member 5 (Kcnh5), mRNA.	-0.103698	0.452815	0.818863	46.0953	36.3043	1.65586	1.8161	168.155	93.0862	167.5	93	12.4728	8.51064
1141	991	0	A_42_P695042	221782_Rn	Rat CSF-1 protein mRNA, complete cds.	-0.208917	0.174007	0.229896	141.449	87.4347	1.8596	2.5198	264.93	144.123	265	140	12.7446	15.8971
1142	992	0	A_43_P14325	AA900381	unknown function	0.0729929	1.40228	0.958487	12.0759	14.286	1.28492	1.85072	127.983	74.5763	127	75	7.99028	9.28514
1143	993	0	A_43_P16362	X62329.1	R.rattus TcRValphaQ4a13 mRNA for T cell receptor V-alpha J-alpha.	0.0901518	0.0875361	0.303066	245.728	302.418	2.38171	4.13959	355.983	369.4	355	369.5	16.2747	31.5021
1144	994	0	A_42_P555780	220647_Rn	similar to Mouse complement component C5D (pro-C5D) mRNA, complete cds.	0.154353	0.232975	0.507632	67.9075	96.888	1.85147	2.82662	188.966	150.051	191	150	13.4805	17.8986
1145	995	0	A_42_P510382	294263_Rn	unknown function	0.0527897	0.202738	0.794567	88.8598	100.345	2.0373	2.44323	210.5	154.65	209.5	154.5	15.098	15.3433
1146	996	0	A_42_P477222	384162_Rn	Rattus norvegicus Crystallin, gamma polypeptide 4 (Crygd), mRNA.	0.117685	0.0721283	0.102761	354.006	464.19	3.00118	4.30032	451.983	548.526	451	545	20.1499	33.0406
1147	997	0	A_43_P19058	AM:ARGI1-027887-CYA	similar to Protein:NP_114389 trichorhinophalangeal syndrome I; DNA segment, Chr 15, ERATO Doi 586, expressed [Mus musculus]. score=7.963e-80	0.164409	0.227984	0.470823	68.6577	100.253	1.80624	2.38231	189.613	153.323	189.5	152.5	13.3175	14.8244
1148	938	1	(+)eQC-42	eQC		0.0232677	0.494549	0.962475	36.4971	38.5058	1.3887	2.07431	157.148	94.7869	157	95	9.86549	10.8982
1149	998	0	A_43_P11467	NM_012566	Rattus norvegicus Growth factor independent-1 (Gfi1), mRNA.	0.31509	0.15551	0.0427472	87.7002	181.172	2.10622	3.44196	206.467	234.233	205	237	15.1685	23.9253
1150	999	0	A_42_P628853	220641_Rn	similar to data source:SPTR, source key:Q99969, evidence:ISS~homolog to RETINOIC ACID RECEPTOR RESPONDER PROTEIN 2 PRECURSOR (TAZAROTENE- INDUCED GENE 2 PROTEIN) (RAR-RESPONSIVE PROTEIN TIG2)~putative	-0.266902	0.111403	0.016583	261.84	141.623	2.78717	2.97774	379.704	201.741	382	200	19.3172	20.0793
1151	1000	0	A_42_P807866	220639_Rn	Rattus norvegicus Reversion induced LIM gene (Ril), mRNA.	-0.169424	0.129591	0.191087	191.207	129.443	2.96113	2.92344	311.322	187.627	310	184	22.0536	20.1519
1152	1001	0	A_43_P19580	CB548328	similar to Translation of nuc:U22015_1 Mus musculus retinoid X receptor interacting protein (RIP110) mRNA, partial cds. score=2.4e-60	-0.00579062	0.509891	0.990939	36.5934	36.1088	1.48883	2.0861	157.333	92.7	157	93	10.9694	10.8773
1153	1002	0	A_43_P20378	CB545711	similar to Protein:NP_058598 nephronophthisis 1 (juvenile) homolog (human); nephrocystin [Mus musculus]. score=1.532e-11	-0.0909358	0.232041	0.695136	90.6682	73.5392	1.73531	2.27918	213.967	128.9	211.5	130	12.4165	13.7085
1154	1003	0	A_43_P12296	NM_022688	Rattus norvegicus preoptic regulatory factor-1 (Porf1), mRNA.	-0.141237	0.355294	0.690984	61.5314	44.4488	1.63942	2.29898	184.85	100.783	185.5	102	12.1681	13.0762
1155	1004	0	A_43_P16244	L28114.1	Rat mRNA sequence.	-0.147951	0.19056	0.43751	119.487	84.9904	2.27452	1.92215	242.833	141.017	240	141.5	17.1812	11.0384
1156	1005	0	A_43_P17127	CB605688	similar to Translation of nuc:BC026496_1 Mus musculus, clone IMAGE:4505946, mRNA, partial cds. score=1.884e-33	-0.0672653	0.585992	0.908613	34.0948	29.2026	1.40764	1.90038	154.576	86.7288	154	88	10.0279	9.13846
1157	1006	0	A_42_P623693	221234_Rn	similar to Protein:NP_082536 RIKEN cDNA 2610528O17 [Mus musculus]. score=8.149e-65	-0.0451148	0.112413	0.688176	198.329	178.761	2.62119	3.14948	315.672	238.033	313	238	19.1527	22.7083
1158	1007	0	A_43_P19884	BF411806	unknown function	0.0714025	0.177014	0.686675	100.871	118.897	1.9266	2.81646	221.852	173.463	223.5	171.5	13.0448	17.7048
1159	1008	0	A_42_P685205	218838_Rn	unknown function	-0.357343	0.175769	0.0420501	164.61	72.2957	2.66003	2.31718	289.967	129.783	291.5	129	20.4815	14.5987
1160	1009	0	A_42_P637529	204369_Rn	similar to unnamed protein product	0.158003	0.0670454	0.0184406	428.531	616.573	3.99246	6.22063	517.885	716.557	513	714	28.2342	50.8827
1161	938	1	(+)eQC-42	eQC		0.0026614	0.54866	0.99613	33.6513	33.8581	1.49329	2.29501	153.984	90.7049	153	91	11.1632	12.61
1162	1010	0	A_43_P18853	CB606423	similar to Protein:NP_064668 phosphoinositide-3-kinase, catalytic, gamma polypeptide; PI3K<gamma>; PI(3)Kgamma [Mus musculus]. score=1.98e-47	0.0386207	0.136502	0.77723	141.209	154.341	2.48305	2.85202	260.574	210.951	262	210	18.3979	19.7758
1163	1011	0	A_43_P19156	AM:ARGI1-034151-CYA	similar to Protein:NP_067524 polynucleotide kinase 3 - phosphatase; polynucleotide kinase 3 -phosphatase [Mus musculus]. score=7.998e-44	-0.0621304	0.103931	0.54997	225.063	195.063	2.29776	2.82271	340.746	255.847	341	259	15.8762	19.8909
1164	1012	0	A_43_P19612	BF560244	similar to Protein:NP_663509 similar to BTB/POZ domain containing protein 3 [Mus musculus]. score=2.075e-73	0.0111203	0.0881939	0.899661	264.724	271.59	2.89028	4.29008	375.051	337.678	374	339	20.3719	32.4023
1165	1013	0	A_43_P15861	AY038024.1	Rattus norvegicus histone deacetylase 5 (Hdac5) mRNA, partial cds.	-0.0655096	0.208708	0.753611	98.6672	84.8522	1.99255	2.40272	221.483	140.103	221.5	140	14.4856	14.6978
1166	1014	0	A_43_P10141	BF283299	similar to Protein:NP_080428 RIKEN cDNA 0610010D20 gene [Mus musculus]. score=4.096e-74	-0.17957	0.160073	0.261947	150.48	99.5194	2.27034	2.14672	273	156.375	272	156	16.1606	12.9201
1167	1015	0	A_42_P826099	205315_Rn	unknown function	-0.0137569	0.10325	0.894004	214.669	207.975	2.6854	2.82833	330.121	268.828	330	270.5	18.9922	19.7849
1168	1016	0	A_43_P16511	BU671679	similar to Protein:NP_083008 RIKEN cDNA 4632428N05 gene [Mus musculus]. score=4.131e-109	0.0109769	0.602871	0.985473	30.3061	31.0818	1.46031	2.03849	150.097	88.3064	148.5	89	10.906	10.5669
1169	1017	0	A_43_P21364	CB544475	similar to Translation of nuc:BC030383_1 Mus musculus, clone MGC:40948 IMAGE:5376413, mRNA, complete cds. score=1.771e-94	0.0960099	0.203435	0.636967	84.1615	104.984	1.7678	2.7087	205.45	158.883	208	159	12.4838	17.4609
1170	1018	0	A_42_P635666	429753_Rn	unknown function	0.0951679	0.0576687	0.0988916	1139.94	1419.22	9.24542	10.6565	1154.95	1616.53	1145.5	1639	63.7975	88.5121
1171	1019	0	A_43_P11130	AI233699	unknown function	0.0851496	0.364668	0.815374	46.2788	56.303	2.90231	2.84882	167.441	111	162	108	24.3907	17.1223
1172	1020	0	A_43_P18497	CB545636	similar to Protein:NP_663401 similar to Microfibril-associated glycoprotein 3 precursor [Mus musculus]. score=5.564e-25	-0.302831	0.175393	0.0842413	155.492	77.4241	3.59076	2.76378	280.129	134.629	277	136	29.048	18.5492
1173	1021	0	A_43_P19793	BE097407	unknown function	-0.303165	0.219711	0.167637	121.222	60.314	2.22154	2.04193	246.949	117.153	249	120	16.9028	11.6985
1174	938	1	(+)eQC-42	eQC		0.057826	0.761795	0.939493	22.6727	25.9018	1.51926	1.89976	140.949	84.0169	142	86	11.241	9.18862
1175	1022	0	A_42_P777445	219623_Rn	unknown function	0.0212074	0.111368	0.848974	185.995	195.303	2.4744	3.61567	302.951	254.508	301	249	17.8591	26.5252
1176	1023	0	A_42_P799332	298440_Rn	similar to Mouse, clone MGC:7891 IMAGE:3582444, mRNA, complete cds.	0.0643519	0.691018	0.925803	24.8179	28.7817	1.51339	2.26762	143.557	86.3934	144	83	11.4069	12.3764
1177	1024	0	A_43_P18625	BF522059	unknown function	0.114783	0.262295	0.661668	62.8254	81.831	1.54777	2.64552	184.25	135.446	183	134.5	10.3208	15.8193
1178	1025	0	A_42_P581488	384278_Rn	similar to Mouse betaine homocysteine methyl transferase (BHMT) mRNA, complete cds.	0.0241077	0.112001	0.829576	183.991	194.493	2.91371	3.2531	301.033	253.59	297	253	21.6418	23.5658
1179	1026	0	A_43_P17649	CB544972	similar to Translation of nuc:AB062954_1 Macaca fascicularis brain cDNA clone:QmoA-10010, full insert sequence. score=1.282e-43	0.172716	0.415532	0.677666	36.4532	54.2564	1.52559	2.1504	156.6	108.7	155.5	108	11.1571	11.6376
1180	1027	0	A_43_P17454	CB606256	similar to Translation of nuc:AB046819_1 Homo sapiens mRNA for KIAA1599 protein, partial cds; Start codon is not identified.. score=4.967e-91	0.0416274	0.123505	0.736079	159.04	175.039	1.90053	3.04424	277.356	232.678	278	234	12.6774	21.2404
1182	1028	0	A_43_P13175	NM_133405	Rattus norvegicus cryptochrome 2 (photolyase-like) (Cry2), mRNA.	0.073168	0.37825	0.846616	45.2155	53.5125	1.6114	2.44672	166.379	108.431	166	111	11.7575	13.9058
1183	1029	0	A_42_P638191	201654_Rn	Rattus norvegicus mitogen-activated protein kinase kinase 1 (Map2k1), mRNA.	0.1438	0.0641164	0.0249102	513.651	715.267	5.71156	9.3671	594.276	827.328	595.5	832	39.8804	75.8813
1184	1030	0	A_43_P21896	CB547184	similar to Translation of nuc:U68387_1 Xenopus laevis XMeis1-2 protein mRNA, complete cds; homeodomain protein. score=6.49e-08	0.00153968	0.0910465	0.986508	254.236	255.138	2.47656	3.21618	365.815	319.852	364	319	16.3165	22.5325
1185	1031	0	A_42_P577412	218853_Rn	unknown function	0.21517	0.0744093	0.0038315	305.757	501.818	3.8435	6.13667	406.581	586.807	403.5	592	27.7634	49.8111
1186	1032	0	A_42_P837625	208246_Rn	similar to Mouse, clone MGC:29439 IMAGE:3964501, mRNA, complete cds.	0.0768111	0.237468	0.746348	72.9631	87.0793	1.80124	2.20318	194.683	141	196	143	13.1271	13.0319
1187	938	1	(+)eQC-42	eQC		0.0895702	0.808782	0.911817	20.5622	25.272	1.36983	2.12205	138.4	83.5333	139	84	9.57256	11.1894
1188	1033	0	A_43_P15089	BF549985	unknown function	0.367288	1.22741	0.764758	9.56081	22.2732	1.33447	1.85879	125.179	81.4286	125.5	81	8.47694	9.0088
1189	1034	0	A_43_P14460	AA924512	unknown function	-0.0278881	0.449601	0.95054	42.6359	39.9841	1.39783	2.18259	164.071	96.25	164	97	9.45969	11.4022
1190	1035	0	A_43_P12223	NM_022398	Rattus norvegicus 2-oxoglutarate carrier (LOC64201), mRNA.	0.0983773	0.17802	0.580523	97.1288	121.822	2.02754	2.74512	217.93	176.123	215	176	14.35	17.6211
1191	1036	0	A_43_P20146	CB545499	similar to Translation of nuc:AB037801_1 Homo sapiens mRNA for KIAA1380 protein, partial cds; Start codon is not identified.. score=1.717e-24	-0.0323102	0.923602	0.972093	20.7382	19.2514	1.34341	1.75801	138.458	78.5254	138	78	9.07882	8.04589
1192	1037	0	A_43_P17998	CB548041	similar to Protein:NP_663384 similar to cutlet [Mus musculus]. score=1.492e-20	0.025799	0.154004	0.86696	124.429	132.044	2.22357	2.15161	244.907	187.759	243.5	189.5	15.3786	12.8076
1193	1038	0	A_43_P11050	BF555763	unknown function	0.00523189	0.773156	0.994601	23.7491	24.037	1.4589	2.00504	142.207	82.4483	141.5	83.5	10.4642	10.0126
1194	1039	0	A_43_P13186	NM_133421	Rattus norvegicus limkain b1 (Lkap), mRNA.	-0.55175	0.0804997	7.17812e-12	889.484	249.682	8.5895	3.55638	955.807	325.965	953	326	60.858	27.1911
1195	1040	0	A_43_P14438	BF287028	unknown function	0.0920604	0.0908689	0.311007	230.627	285.082	2.92177	3.6769	342.317	350.267	341.5	348.5	20.8932	27.56
1196	1041	0	A_42_P681533	200080_Rn	Rattus norvegicus hsp86 gene for heat shock protein 86.	0.157577	0.0595081	0.00809708	857.273	1232.24	7.86927	10.0768	901.719	1403.42	894	1412	54.0135	82.4147
1197	1042	0	A_43_P13818	AI511244	unknown function	0.146157	0.165707	0.377767	99.5079	139.32	1.87012	2.60146	219.607	193.571	220.5	192	12.6285	16.5176
1198	1043	0	A_43_P10286	AW527884	unknown function	-0.0718681	0.0619839	0.246267	729.223	618.005	5.0422	5.49068	792.952	726.016	793	719	36.3293	46.0352
1199	1044	0	A_42_P637479	294738_Rn	unknown function	0.0181359	0.0815653	0.824043	300.927	313.76	3.75217	4.81669	407.217	384.283	402.5	383.5	27.1356	37.3971
1200	938	1	(+)eQC-42	eQC		0.0369275	0.67405	0.95631	26.2787	28.6109	1.42743	2.24422	145.302	86.2381	144	84	10.5931	12.3794
1201	1045	0	A_42_P710309	290920_Rn	similar to mouse CG13322 gene product, clone MGC:40975 IMAGE:5401034, mRNA, complete cds.	0.0526055	0.097306	0.58877	216.749	244.66	2.70544	3.34616	330.559	307.152	333	305	19.1512	24.3847
1202	1046	0	A_43_P21744	CB547052	similar to Protein:NP_035987 odd Oz/ten-m homolog 3 (Drosophila); odd Oz/ten-m homolog 1 (Drosophila) [Mus musculus]. score=3.803e-57	0.160766	0.312461	0.606892	49.5531	71.7525	1.76091	2.2641	170.417	125.3	171.5	125.5	13.2285	13.0141
1203	1047	0	A_42_P647505	285831_Rn	similar to mouse RIKEN cDNA 6230412P20 gene, clone MGC:28695 IMAGE:4241487, mRNA, complete cds.	-0.0402651	0.157946	0.798777	130.428	118.879	2.09184	2.89175	251.6	174.909	249	176	14.4178	18.7264
1204	1048	0	A_42_P666259	222147_Rn	similar to Mouse, WW domain binding protein 11, clone MGC:30815 IMAGE:3994221, mRNA, complete cds.	-0.0614548	0.0949949	0.517679	256.32	222.498	2.66315	3.54245	369.262	285.656	369	287	19.0446	26.5021
1205	1049	0	A_43_P17063	CB545358	similar to Protein:NP_080105 RIKEN cDNA 1300018P11 gene [Mus musculus]. score=5.586e-24	0.372769	0.064001	5.7308e-09	1187.89	2802.49	6.70491	18.2234	1187.34	3164.14	1195	3181	46.9897	158.604
1206	1050	0	A_43_P14224	BM390643	unknown function	-0.0919241	0.0767177	0.230835	388.235	314.174	3.61389	4.05614	488.421	388	492	386	25.1055	30.713
1207	1051	0	A_43_P19316	CB606093	similar to Protein:NP_003878 development- and differentiation-enhancing factor 2; PYK2 C terminus-associated protein [Homo sapiens]. score=8.481e-82	-0.0262242	0.753714	0.972245	25.26	23.7798	1.39699	2.14889	144.016	82.2131	143	85	10.0208	11.4559
1208	1052	0	A_42_P672582	298972_Rn	unknown function	-0.60833	0.306038	0.0468387	115.413	28.4396	2.51492	2.05098	245.661	87.0508	243	86	20.5121	11.0912
1209	1053	0	A_42_P718182	216371_Rn	unknown function	0.323259	0.070421	4.42434e-06	359.112	755.944	3.95873	8.61286	452.259	865.034	453	861.5	27.2594	69.1893
1210	1054	0	A_42_P731464	220894_Rn	similar to Mouse clone 42 growth hormone-inducible membrane protein mRNA, complete cds.	-0.0259397	0.0725634	0.720736	404.187	380.752	4.40685	4.7377	500.678	460.254	501	465	31.3707	37.1486
1211	1055	0	A_43_P19762	AW521762	unknown function	0.0263255	0.180887	0.884288	103.778	110.264	2.28229	2.98469	225.228	165.123	224	160	16.6894	19.4294
1212	1056	0	A_43_P10967	AA955644	unknown function	-0.112717	0.0884185	0.202377	305.914	235.984	3.42225	3.7268	415.59	301.59	411	301	25.0555	28.3228
1213	938	1	(+)eQC-42	eQC		0.117361	0.86602	0.892203	18.5697	24.3313	1.46585	2.03141	135.983	82.8	137	82.5	10.6397	10.491
1214	1057	0	A_42_P516727	222356_Rn	similar to Mouse nucleotide-binding protein long form (Nubp1) mRNA, complete cds.	0.0874271	0.287549	0.761095	58.963	72.1118	1.62506	2.14781	180.546	126.145	181	127	11.1684	11.6895
1215	1058	0	A_43_P18174	AM:ARGI1-026577-CYA	similar to Translation of nuc:AF466292_1 Mus musculus Cys3His CCG1-required (Chcr) mRNA, complete cds; mCHCR; similar to MBNL/EXP and MBLL; comprise the mammalian Muscleblind family. score=1.508e-67	-0.0563384	1.00158	0.955143	19.6457	17.2555	1.58567	1.71038	137.085	76.8814	137	76	11.7566	7.65886
1216	1059	0	A_43_P23451	BQ195062	unknown function	0.104508	0.4612	0.820734	35.5999	45.2853	1.43805	2.13925	155.914	100.707	156	97	10.1174	11.225
1217	1060	0	A_43_P17274	CA340399	unknown function	0.092773	0.533331	0.861905	31.1603	38.5812	1.48587	1.93349	151	94.7288	152	94	10.8786	9.47015
1218	1061	0	A_42_P629531	216357_Rn	similar to Translation of nuc:BC027549_1 Mus musculus, Similar to DC13 protein, clone MGC:41298 IMAGE:1548292, mRNA, complete cds. score=7.724e-32	-0.0307985	0.631858	0.961124	30.3236	28.2477	1.48473	2.20217	150.121	85.9138	149	85.5	10.8241	11.5353
1219	1062	0	A_43_P16089	AF079843.1	Rattus norvegicus galanin receptor type 3 (GalR3) mRNA, 5 untranslated region.	0.0191694	0.0973385	0.843878	224.979	235.132	2.78553	3.64653	338.8	297.583	339	298	19.9846	27.0362
1220	1063	0	A_42_P775856	358368_Rn	similar to hypothetical protein	0.0719402	0.323188	0.82385	53.2134	62.8002	1.63941	2.1004	174.745	117.254	176	117	11.4991	11.1209
1221	1064	0	A_42_P537971	231624_Rn	similar to mouse par-6 (partitioning defective 6) homolog beta (C. elegans), clone MGC:35871 IMAGE:2655658, mRNA, complete cds.	0.134854	0.42777	0.752573	37.0548	50.5474	1.3679	2.44854	157.39	105.424	156	104	9.30335	13.8492
1222	1065	0	A_43_P22865	BF397909	unknown function	0.261353	0.541567	0.629389	24.9562	45.5546	1.31184	2.06011	143.696	100.589	144.5	101.5	8.6317	10.2492
1223	1066	0	A_43_P19041	CB548232	similar to Protein:NP_038609 low density lipoprotein B [Mus musculus]. score=5.582e-64	0.232289	0.166693	0.163465	89.2733	152.409	1.9689	2.74107	208.852	205.787	209	206	14.149	18.3559
1224	1067	0	A_43_P10734	BF291167	unknown function	0.0279211	0.185044	0.880064	101.028	107.737	1.92335	2.59957	222.567	162.5	222	165	13.8127	16.8186
1225	1068	0	A_42_P580045	220185_Rn	similar to Protein:NP_598865 expressed sequence AI256693 [Mus musculus]. score=1.873e-41	-0.131427	0.056869	0.0208301	2714.72	2005.85	18.223	18.1147	2550.51	2297.14	2544	2287	125.366	154.82
1226	938	1	(+)eQC-42	eQC		0.150121	0.907112	0.868556	17.0368	24.0718	1.65004	1.69753	134.136	82.6271	135	83	12.5306	7.45538
1227	1069	0	A_43_P11254	BQ199467	unknown function	-0.00926929	0.495336	0.98507	37.8328	37.0339	1.3738	1.95059	158.724	93.5345	159.5	93.5	9.44753	9.59572
1228	1070	0	A_43_P15946	D26504.1	GCGNUC:D26504.1; Rat mRNA for dynein-like protein 12, partial cds.	0.0458017	0.477578	0.923597	36.8313	40.9278	1.45561	2.13782	157.45	96.9167	155.5	98.5	10.5275	11.368
1229	1071	0	A_43_P20759	CB546080	similar to Translation of nuc:U12147_1 Mus musculus laminin-2 alpha2 chain mRNA, complete cds; laminin-2 m-chain; merosin alpha2 chain; merosin m-chain. score=1.481e-51	0.00962247	0.894263	0.991415	20.4158	20.8732	1.41561	1.95538	138.119	79.8814	136	80	9.95349	9.78402
1230	1072	0	A_43_P10789	AA925570	unknown function	0.119638	0.299422	0.689478	54.4149	71.6731	1.8924	3.00588	175.672	125.5	176	124	14.2403	18.5248
1231	1073	0	A_42_P660129	262637_Rn	Rattus norvegicus caspase 12 (Casp12), mRNA.	0.0372998	0.573261	0.948121	30.9257	33.6992	1.31265	1.77454	150.804	90.5357	151	90	8.66009	7.80667
1232	1074	0	A_42_P628098	299032_Rn	unknown function	0.120971	0.063523	0.0568616	538.384	711.318	3.92954	6.10107	616.946	823.782	615	833	26.1019	47.7907
1233	1075	0	A_43_P11798	NM_017057	Rattus norvegicus Transition protein 2 (Tnp2), mRNA.	0.166915	0.11747	0.15534	147.081	216.009	2.20408	3.57217	264.276	273.741	265	274.5	15.1956	25.3679
1234	1076	0	A_43_P20883	CB546204	similar to Protein:NP_116575 helicase-like protein NHL, isoform a; tumor necrosis factor receptor superfamily, member 6b precursor; decoy receptor 3 [Homo sapiens]. score=7.83e-26	0.124844	0.514709	0.808352	31.0848	41.4374	1.33976	2.06702	150.857	97.1964	150	98	8.92276	10.3457
1235	1077	0	A_43_P21568	CB546902	similar to Protein:NP_663593 NMDA receptor-regulated gene 2 [Mus musculus]. score=1.216e-47	-0.0518474	0.292135	0.859133	68.1503	60.4812	1.4843	2.23869	191	115.736	192	114	9.55148	12.1547
1236	1078	0	A_42_P728542	248808_Rn	similar to data source:SPTR, source key:Q9NW27, evidence:ISS~homolog to CDNA FLJ10352 FIS, CLONE NT2RM2001152~putative	-0.00140249	0.679102	0.998352	27.2665	27.1786	1.48259	2.38455	146.468	85.0323	144	85	11.1513	13.4005
1237	1079	0	A_43_P20774	CB544316	similar to Protein:NP_055478 KIAA0677 gene product [Homo sapiens]. score=1.399e-66	0.0803648	1.0449	0.938694	16.0754	19.3431	1.54981	2.0267	132.879	78.7069	131	81	11.2329	10.4311
1238	1080	0	A_42_P621063	206396_Rn	similar to mouse EH-domain containing 3, clone IMAGE:4192395, mRNA, partial cds.	0.222733	0.197481	0.259376	74.7367	124.815	1.74069	3.15088	195	177.491	193	175	11.8548	20.4425
1239	938	1	(+)eQC-42	eQC		0.0427938	0.923029	0.963021	19.029	20.9995	1.4235	1.87592	136.456	80.0175	136	80	9.84717	8.9632
1240	1081	0	A_42_P602996	226482_Rn	similar to Mouse Strain C57BL6/J chromosome 17 BAC, RP23-349B4, Complete Sequence, complete sequence.	0.138344	0.31756	0.663093	50.0675	68.8494	1.71776	2.19715	171.082	122.656	170	123	12.9142	12.5458
1241	1082	0	A_43_P19525	CB546108	similar to Translation of nuc:BC024633_1 Mus musculus, clone MGC:28436 IMAGE:4038635, mRNA, complete cds. score=1.835e-68	0.130869	1.28894	0.919128	12.261	16.5728	1.20329	1.94998	128.268	76.5	128	76	6.84236	9.81279
1242	1083	0	A_42_P809596	295021_Rn	unknown function	0.0539179	0.349006	0.877224	50.2229	56.8617	1.51668	2.21161	171.75	111.683	172	113	10.8027	12.4062
1243	1084	0	A_43_P16422	BQ194635	similar to Translation of nuc:AJ420898_1 Homo sapiens mRNA for SPPL3 protein. score=6.042e-68	0.0160822	0.100697	0.87311	214.912	223.019	2.59097	2.56217	329.685	284.481	327	286	17.5013	17.0324
1244	1085	0	A_43_P13026	NM_057101	Rattus norvegicus Cytochrome P450, subfamily XXI (steroid 21-hydroxylase) (Cyp21), mRNA.	0.116057	0.20906	0.5788	79.8095	104.259	1.6014	2.52377	201	157.915	202	160	10.7447	15.7888
1245	1086	0	A_43_P16709	CB545352	similar to Translation of nuc:AK002441_1 Mus musculus adult male kidney cDNA, RIKEN full-length enriched library, clone:0610010A22, full insert sequence; putative. score=5.613e-43	0.065657	1.24924	0.958084	13.6761	15.9081	1.36703	1.98339	129.929	75.8929	129.5	74.5	8.86435	10.0574
1246	1087	0	A_43_P19097	CB545103	similar to Translation of nuc:BC031366_1 Mus musculus, Similar to Vhlh-interacting deubiquitinating enzyme 1, clone IMAGE:5359218, mRNA, partial cds. score=6.273e-45	0.280082	1.01678	0.782964	12.9243	24.6313	1.34023	2.01881	129.22	83.2373	128	81	8.95018	10.4442
1247	1088	0	A_43_P15288	NM_022179	Rattus norvegicus Hexokinase 3 (Hk3), mRNA.	-0.36313	0.0636101	1.1385e-08	2795.42	1211.48	19.4537	8.98595	2639.03	1403.38	2629.5	1399.5	135.865	76.6122
1248	1089	0	A_43_P11566	NM_012790	Rattus norvegicus dentin sailophosphoprotein (Dspp), mRNA.	0.117271	0.551299	0.831547	29.2644	38.3364	1.56242	1.89196	148.8	94.4833	147.5	95.5	11.8491	9.16606
1249	1090	0	A_42_P460351	220754_Rn	similar to Mouse H2.0-like homeo box gene (Hlx) gene, complete cds.	0.0456065	1.03713	0.964925	16.8734	18.7417	1.4397	1.93891	133.817	78.1833	134.5	78.5	10.1939	9.84884
1250	1091	0	A_42_P839795	215883_Rn	similar to Mouse DNA sequence from clone RP23-147D3 on chromosome 2, complete sequence.	0.199438	0.0771236	0.009711	283.435	448.632	3.07294	4.85496	386.983	528.183	388	531.5	21.452	38.1724
1251	1092	0	A_43_P17471	CB545266	similar to Protein:NP_081205 RIKEN cDNA 1810008K03 [Mus musculus]. score=1.245e-64	0.0945273	0.391583	0.809247	42.5534	52.9007	1.577	1.84348	163.45	107.767	161.5	108	11.6363	9.09343
1252	938	1	(+)eQC-42	eQC		0.193726	0.896087	0.828839	16.3497	25.5409	1.26615	1.76483	133.339	83.871	133	83	8.35276	8.29474
1253	1093	0	A_43_P13843	CA503916	unknown function	0.0536026	0.175164	0.759595	104.191	117.878	1.87133	2.60482	225.258	172.645	223.5	172.5	13.4139	17.2742
1254	1094	0	A_43_P10109	AI500744	unknown function	0.0490288	0.130227	0.706556	147.694	165.346	2.34016	2.89569	266.542	222.356	264	222	16.7407	19.9151
1255	1095	0	A_43_P14076	AA819652	similar to gb|AF017085|AF017085 Mus musculus BAP-135 homolog (Diws1t) mRNA, complete cds, mRNA sequence.	0.0326988	0.136032	0.810039	142.763	153.927	2.19127	2.94244	262.131	210.607	262	207	15.7739	20.5226
1256	1096	0	A_43_P22777	BF388408	unknown function	-0.137548	0.151912	0.365232	152.412	111.038	2.24534	2.59962	274.082	167.918	272	169	16.5149	17.4349
1257	1097	0	A_43_P15236	CB546326	similar to GCGPROT:Q9QVN3 R NR-CAM 12 PROTEIN. score=1.498e-41	0.123856	0.323585	0.701895	49.9673	66.4572	1.50716	2.37936	171.067	120.45	172	120	10.5828	13.8789
1258	1098	0	A_42_P687121	269509_Rn	similar to Translation of nuc:X63105_1 H.sapiens tpr mRNA. score=2.65e-32	0.177896	0.457926	0.69766	32.8139	49.4258	1.54678	2.09897	152.639	104.246	151	105	11.6104	11.1813
1259	1099	0	A_42_P596742	222334_Rn	Rat Rieske iron-sulfur protein mRNA, complete cds.	-0.151418	0.0673598	0.0245825	599.123	422.764	5.36285	4.78598	679.192	510.365	679	510	35.6937	35.7645
1260	1100	0	A_42_P624717	223201_Rn	similar to mouse RIKEN cDNA 5830462I21 gene, clone IMAGE:5036868, mRNA, partial cds.	-0.0810048	0.502163	0.871848	40.4701	33.5838	1.63373	2.08132	161.871	90.5807	162.5	90	12.7684	11.0298
1261	1101	0	A_42_P660046	294597_Rn	similar to KIAA1590 protein	0.0768277	0.280437	0.784118	61.2807	73.1395	1.45528	2.5748	182.983	127.22	183	129	9.6909	15.5564
1262	1102	0	A_43_P23023	BF524842	unknown function	0.0499951	0.371851	0.893047	47.2818	53.0505	1.66525	1.98537	168.683	108.1	167.5	110	12.5083	10.4195
1263	1103	0	A_43_P16152	AF350372.1	Rattus norvegicus guanosine monophosphate reductase isolog mRNA, partial cds.	0.247086	0.484356	0.609958	28.4516	50.2565	1.46742	2.133	147.656	104.787	147	104	10.7779	11.3946
1264	1104	0	A_42_P816841	298982_Rn	similar to mouse molybdenum cofactor synthesis 2, clone MGC:35997 IMAGE:4983231, mRNA, complete cds.	-0.0816383	0.104017	0.432538	230.049	190.626	3.09634	2.63152	345.776	251.431	347	249.5	22.3842	18.1447
1265	938	1	(+)eQC-42	eQC		0.157684	1.08594	0.884549	14.0923	20.2613	1.42561	1.87569	130.535	79.5345	130	80	9.81981	9.17895
1266	1105	0	A_42_P595731	204177_Rn	similar to Ras family small GTP binding protein RAP2A	-0.137594	0.213046	0.518382	104.645	76.2298	2.20512	2.1897	228.271	132	227	132	16.6566	13.0291
1267	1106	0	A_43_P21813	CB547105	similar to Translation of nuc:AK091682_1 Homo sapiens cDNA FLJ34363 fis, clone FEBRA2015042; unnamed protein product. score=1.585e-36	-0.0884748	1.4653	0.951853	13.9089	11.3454	1.402	1.70723	130.035	72.0345	130	71.5	9.2622	7.92944
1268	1107	0	A_43_P21544	CB546878	similar to Translation of nuc:AK092201_1 Homo sapiens cDNA FLJ34882 fis, clone NT2NE2016387, moderately similar to Homo sapiens ELKS mRNA; unnamed protein product. score=3.066e-20	-0.136143	1.29761	0.916441	16.557	12.1015	1.43845	1.76111	133.2	72.6167	132	72	9.9657	8.45545
1269	1108	0	A_43_P21791	CB544592	similar to Protein:NP_055686 KIAA0710 gene product [Homo sapiens]. score=2.618e-14	0.301248	0.729946	0.679827	17.5523	35.1223	1.37066	1.85495	134.917	91.8	133.5	91.5	9.63273	8.85438
1270	1109	0	A_43_P19848	BF393975	unknown function	0.215818	1.94524	0.911659	7.31597	12.0251	1.52268	1.72839	116.947	73.2105	117	73	9.64443	8.93176
1271	1110	0	A_43_P21809	CB547102	similar to Translation of nuc:AK093902_1 Homo sapiens cDNA FLJ36583 fis, clone TRACH2013123, moderately similar to Homo sapiens oxysterol binding protein-related protein 3 (ORP3) mRNA; unnamed protein product. score=3.392e-09	0.0691001	0.767536	0.928265	22.2052	26.0349	1.55627	1.80236	140.39	84.1356	140	85	11.6456	8.32209
1272	1111	0	A_42_P646922	218577_Rn	similar to Mouse beta-sarcoglycan gene, complete cds.	0.0323834	0.203506	0.873568	90.6221	97.6377	1.92555	2.58921	212.45	152.117	213	150	14.0332	16.512
1273	1112	0	A_42_P558445	222195_Rn	Rattus norvegicus Surfeit 1 (Surf1), mRNA.	-0.000891417	0.102156	0.993038	214.699	214.258	3.25788	3.35647	329.864	275.356	328	271	23.841	24.2976
1274	1113	0	A_43_P11049	AI044121	unknown function	0.0818859	0.30837	0.79059	55.2028	66.6572	1.81113	2.49437	176.73	120.905	176	120	14.052	15.2439
1275	1114	0	A_42_P810301	292809_Rn	unknown function	0.283599	0.35709	0.427082	37.1001	71.281	1.57846	2.74146	156.847	124.051	155	126	11.4407	16.3364
1276	1115	0	A_42_P773732	201479_Rn	similar to Mouse p120 gene.	0.128472	0.545851	0.813929	29.1641	39.2031	1.32753	2.02748	148.672	95.2241	148.5	97	8.97245	10.1637
1277	1116	0	A_43_P12286	NM_022675	Rattus norvegicus FK506 binding protein 1b (Fkbp1b), mRNA.	0.125215	0.0733555	0.0878299	337.421	450.181	3.2001	4.70036	436.968	532.661	436.5	526.5	22.6759	37.7498
1278	938	1	(+)eQC-42	eQC		0.0883886	0.960938	0.926713	17.3186	21.2277	1.62708	1.87338	134.411	80.25	134	81	11.9221	8.89586
1279	1117	0	A_43_P13773	CA504571	unknown function	-0.040369	0.201914	0.841534	99.3714	90.5508	2.25909	2.07417	221.845	145.655	223	147	16.8812	12.062
1280	1118	0	A_43_P22735	BF287560	unknown function	0.17115	0.433913	0.69326	34.9479	51.8288	1.74222	2.54968	154.983	106.467	154	106	13.5528	14.7182
1281	1119	0	A_42_P794837	219843_Rn	Rattus norvegicus microtubule-associated protein tau (Mapt), mRNA.	-0.133387	0.076798	0.0824132	410.154	301.69	5.98014	4.50727	509.344	375.213	504	371	44.2636	35.5594
1282	1120	0	A_43_P15590	NM_080698	Rattus norvegicus fibromodulin (Fmod), mRNA.	-0.212622	0.497736	0.66925	47.1379	28.89	1.70177	1.99084	169.727	86.6	167	88	12.7257	9.66207
1283	1121	0	A_43_P10447	BI295998	unknown function	-0.228278	0.231371	0.323822	105.815	62.556	2.37998	2.47123	230.683	118.9	227.5	119	18.637	15.2601
1284	1122	0	A_43_P19666	CB610449	similar to Translation of nuc:BC020088_1 Mus musculus, clone MGC:28266 IMAGE:4008479, mRNA, complete cds. score=2.975e-48	-0.0438608	0.363841	0.904048	53.87	48.6952	1.76679	2.1235	176.161	104.403	173.5	102	13.7629	11.8092
1285	1123	0	A_43_P21940	CB547216	similar to Translation of nuc:AK011517_1 Mus musculus 10 days embryo cDNA, RIKEN full-length enriched library, clone:2610022K04, full insert sequence; putative. score=1.342e-28	-0.00468785	0.519491	0.9928	35.8638	35.4788	1.4099	2.22247	156.509	92.1403	156	91	9.82003	11.6672
1286	1124	0	A_43_P18998	BG376495	similar to Translation of nuc:AB002361_1 Human mRNA for KIAA0363 gene, partial cds. score=3.718e-11	0.0783929	0.196152	0.689412	89.385	107.067	2.1386	2.60917	210.714	161.214	210	161	15.4399	16.1883
1287	1125	0	A_42_P535555	216216_Rn	similar to Mouse clone RP23-169M10, complete sequence.	-0.122822	0.269051	0.648029	80.3961	60.5917	1.83328	2.40426	204.088	116.263	201	116	13.3474	14.0541
1288	1126	0	A_43_P13318	NM_138878	Rattus norvegicus Neural precursor cell expressed, developmentally down-regulated gene 8 (Nedd8), mRNA.	0.00180604	0.0560318	0.974287	2005.88	2014.23	16.5679	13.5121	1921.56	2297.53	1907	2312	116.312	116.821
1289	1127	0	A_43_P18046	CB544917	similar to Protein:NP_598887 expressed sequence AI661311 [Mus musculus]. score=3.676e-17	0.0770906	0.362505	0.831592	47.0075	56.1381	1.44238	2.37529	168.25	110.883	168	109	10.0248	13.6532
1290	1128	0	A_43_P19001	AM:ARGI1-025114-CYA	similar to Translation of nuc:X06340_1 Mouse mRNA for P-cadherin; pre P-cadherin (AA -27 to 795). score=4.044e-33	0.314645	0.0929313	0.000709751	179.12	369.648	2.91818	3.92135	291.31	435.862	291	435.5	20.5061	29.0664
1291	1129	0	A_43_P23010	BF524191	unknown function	-0.025829	0.0766085	0.735999	358.102	337.425	3.45529	3.75526	459.492	412	460	410	24.7269	29.233
1293	1130	0	A_43_P20634	CB545940	similar to Translation of nuc:BC025148_1 Mus musculus, Similar to expressed sequence AI413166, clone IMAGE:4481800, mRNA, partial cds. score=4.095e-70	-0.0990331	0.273336	0.717119	77.0136	61.3105	1.70328	2.16865	200.435	116.823	198.5	115	12.6019	12.6783
1294	1131	0	A_42_P688320	310137_Rn	similar to Similar to guanylate binding protein 5	-0.0153007	0.112705	0.892012	190.938	184.328	2.18249	3.11287	308.22	243.458	308	247	15.054	22.03
1295	1132	0	A_43_P16531	CB605902	similar to Translation of nuc:AB056815_1 Macaca fascicularis brain cDNA clone:QflA-15307, full insert sequence. score=8.506e-78	0.0290151	0.360609	0.93587	49.9998	53.4544	1.60636	1.92201	171.661	108.576	171	108	11.7321	9.83169
1296	1133	0	A_43_P16852	CB547891	similar to Translation of nuc:BC004630_1 Mus musculus, clone IMAGE:3586021, mRNA, partial cds. score=2.119e-127	0.0180321	0.107465	0.866745	195.836	204.138	2.39663	2.9438	312.131	264.033	312	264	17.0943	21.1384
1297	1134	0	A_43_P14023	AA818938	unknown function	-0.218158	0.5898	0.711468	39.9353	24.1657	1.52221	2.17985	161.508	82.4746	160	84	11.3341	11.4596
1298	1135	0	A_43_P17885	CB546437	similar to Translation of nuc:AB002299_1 Human mRNA for KIAA0301 gene, partial cds. score=4.21e-56	0.0345343	0.267091	0.897122	67.7504	73.3577	1.54431	2.35153	189.87	127.741	191.5	126	10.1257	13.2952
1299	1136	0	A_42_P806508	228354_Rn	unknown function	-0.254696	1.18056	0.829189	20.6547	11.4901	1.40149	1.75543	138.033	72.0333	138	70.5	9.62336	8.31573
1300	1137	0	A_43_P17696	AI111366	similar to Protein:NP_056580 heat shock protein, 70 kDa 4 [Mus musculus]. score=6.115e-54	0.0910264	0.210684	0.665703	81.5198	100.529	2.12205	2.89416	202.931	154.414	204	155	15.7189	18.5132
1301	1138	0	A_43_P19145	AM:ARGI1-032276-CYA	similar to Protein:NP_081740 RIKEN cDNA 5730469M10 [Mus musculus]. score=2.363e-63	-0.270302	0.220125	0.219467	116.799	62.6811	1.94649	2.22266	242.095	119.317	241	120	14.7776	13.6616
1302	1139	0	A_43_P19102	AM:ARGI1-030043-CYA	similar to Translation of nuc:BC027749_1 Mus musculus, Similar to ectonucleotide pyrophosphatase/phosphodiesterase 4 (putative function), clone MGC:29265 IMAGE:5065563, mRNA, complete cds. score=8.267e-51	0.102992	0.161717	0.524215	107.598	136.394	2.0703	3.42682	227.852	191.18	227	192	15.0353	23.8995
1303	1140	1	(+)eQC-39	eQC		-0.0679193	0.685686	0.921096	29.1234	24.9071	1.25222	1.81799	148.661	83.1186	149	83	8.1317	8.41609
1304	1141	0	A_43_P19294	AW535932	similar to Protein:NP_064661 mRNA for dickkopf-2 (dkk-2 gene) [Mus musculus]. score=6.41e-37	-0.0308198	0.376738	0.9348	51.2196	47.7108	1.46134	2.39174	173.288	103.424	172	104	10.2083	13.6068
1305	1142	0	A_43_P16282	S76214.1	DMD=Duchenne muscular dystrophy gene {5 region} [rats, C6 glioma, mRNA, 400 nt].	0.0994789	0.359758	0.782152	46.1343	58.01	1.44325	2.15433	167.213	112.541	167	112	10.1079	11.9855
1306	1143	0	A_43_P15398	NM_139040	Rattus norvegicus lin-10 protein homolog (Lin10), mRNA.	0.0315692	0.176625	0.858145	105.906	113.891	2.04498	2.78431	227.194	168.806	229.5	168	15.1136	18.7178
1307	1144	0	A_43_P10741	CB544415	unknown function	0.0108177	0.0736113	0.883166	374.396	383.839	3.24097	4.88031	473	462.576	472	464	22.486	38.2308
1308	1145	0	A_42_P466797	285482_Rn	similar to Mouse clone vs69a08, 3UTR, partial sequence.	-0.137366	0.691987	0.842646	31.1634	22.7132	1.26632	1.79044	151.068	81.2712	151	81	8.30634	8.16813
1309	1146	0	A_43_P16204	AY045577.1	Rattus norvegicus ephrin A3 mRNA, partial cds.	0.00975549	0.185014	0.957948	103.19	105.534	1.85373	2.49792	224.883	160.45	224	160	13.1382	15.9962
1310	1147	0	A_43_P12995	NM_053954	Rattus norvegicus K+ voltage-gated channel, subfamily S, 1 (Kcns1), mRNA.	-0.105548	0.209317	0.614086	102.901	80.6999	1.61878	2.45937	226.136	136.254	226	135	10.9268	15.2718
1311	1148	0	A_43_P21158	CB546497	similar to Protein:NP_660140 basilin [Mus musculus]. score=3.295e-51	-0.0159462	0.45764	0.972204	41.3084	39.8191	1.64043	2.17818	162.576	96.0678	162	95	12.4252	11.6469
1312	1149	0	A_43_P17618	CB547983	similar to Translation of nuc:BC018360_1 Mus musculus, clone MGC:18730 IMAGE:3980676, mRNA, complete cds. score=1.896e-35	-0.0491346	0.231184	0.83169	86.8264	77.5385	1.82269	2.32745	209.69	132.569	209.5	134.5	13.0629	13.8768
1313	1150	0	A_43_P23056	BF544098	unknown function	0.160582	0.0602731	0.00771624	758.553	1097.91	5.00625	7.79656	813.3	1253.32	811.5	1257	34.8232	64.9935
1314	1151	0	A_43_P20580	CB545894	similar to Translation of nuc:AK005660_1 Mus musculus adult male testis cDNA, RIKEN full-length enriched library, clone:1700006A11, full insert sequence; putative. score=5.628e-07	0.112501	0.321084	0.726053	51.0572	66.1543	1.36745	2.35603	172.262	120.23	173	119	9.04784	13.822
1315	1152	0	A_43_P20570	CB545883	similar to Protein:NP_082396 RIKEN cDNA 2610507L03 gene [Mus musculus]. score=3.958e-31	0.147964	0.183284	0.419497	88.7109	124.722	1.9004	2.9274	209.27	178.429	211	181	13.9113	19.9238
1316	1140	1	(+)eQC-39	eQC		0.00724712	0.616004	0.990613	29.7827	30.2839	1.30125	2.10381	149.482	87.6296	150	87.5	8.38404	10.3728
1317	1153	0	A_42_P574182	222538_Rn	Rattus norvegicus zinc finger protein 103 (Zfp103), mRNA.	-0.00597631	0.131026	0.96362	156.175	154.04	2.3621	2.96465	275.393	211.304	276	210.5	16.5097	19.928
1318	1154	0	A_42_P837811	286955_Rn	similar to Mouse DNA sequence from clone RP23-90D4 on chromosome 4, complete sequence.	0.245089	0.182883	0.180198	79.1926	139.243	1.70398	3.39229	199.081	191.952	200	190.5	11.8353	23.4293
1319	1155	0	A_43_P12147	NM_022181	Rattus norvegicus aquaporin 6 (Aqp6), mRNA.	0.0102121	0.0648964	0.874961	535.738	548.485	3.99397	4.74897	617.557	645.82	620	645	28.1653	38.5709
1320	1156	0	A_42_P624520	219692_Rn	similar to Protein:NP_613050 expressed sequence C78576 [Mus musculus]. score=1.601e-51	-0.0317413	0.237096	0.893501	82.877	77.0359	1.7121	2.04666	205.6	131.917	208	131.5	12.22	11.7116
1321	1157	0	A_43_P18427	CA513292	similar to Protein:NP_062668 leucine zipper-EF-hand containing transmembrane protein 1; leucine zipper-EF-hand containing transmembrane protein 1 [Mus musculus]. score=1.126e-59	0.0131397	0.313	0.966515	58.9078	60.7173	1.63239	2.30815	181.017	115.593	181	117	11.7818	13.2628
1322	1158	0	A_43_P17576	CB547972	similar to Protein:NP_038928 antigen p97 (melanoma associated) identified by monoclonal antibodies 133.2 and 96.5 [Mus musculus]. score=1.412e-89	-0.0723173	0.274319	0.792069	74.4611	63.0394	1.71262	2.04505	197.6	118.35	198.5	118	12.4984	11.4253
1323	1159	0	A_43_P13097	NM_080903	Rattus norvegicus ring finger protein 28 (Rnf28), mRNA.	-0.0931711	0.324161	0.773789	64.1128	51.7337	1.86407	1.98257	187.179	107.518	186	108.5	13.8539	10.2478
1324	1160	0	A_43_P23125	BF550708	unknown function	-0.0478282	0.474958	0.919789	41.2512	36.9495	1.42636	2.10649	162.627	93.5424	163	93	10.0993	11.024
1325	1161	0	A_43_P22947	BF416462	unknown function	0.306256	0.213815	0.152045	61.8838	125.266	1.67686	2.68214	181.745	176.8	182	177	11.184	16.3779
1326	1162	0	A_42_P564516	295200_Rn	Rattus norvegicus calcium/calmodulin-dependent protein kinase kinase 1, alpha (Camkk1), mRNA.	0.103209	0.189732	0.58646	90.0305	114.182	1.68093	2.93512	211.053	168.193	213	169	11.181	18.9251
1327	1163	0	A_42_P806097	204393_Rn	unknown function	-0.0259187	0.25841	0.920105	75.1957	70.8393	1.53792	2.45006	197.902	125.705	198	126	10.6344	14.9937
1328	1164	0	A_43_P21077	CB544394	similar to Translation of nuc:BC026136_1 Mus musculus, Similar to RIKEN cDNA 2010200I23 gene, clone IMAGE:3669745, mRNA, partial cds. score=1.126e-31	-0.165635	0.314124	0.597991	71.7398	48.992	1.51416	2.0614	195.645	105.226	195	106	10.7918	11.5154
1329	1140	1	(+)eQC-39	eQC		-0.0298356	0.54788	0.956572	34.9779	32.6556	1.42209	1.85319	155.552	89.6897	155	90	10.0807	8.67585
1330	1165	0	A_43_P19715	CB547566	similar to Translation of nuc:AK011417_1 Mus musculus 10 days embryo cDNA, RIKEN full-length enriched library, clone:2610016F07, full insert sequence; putative. score=3.123e-48	0.0328701	0.0783253	0.674733	320.014	345.174	2.97326	4.06391	423.817	418.817	424	418	20.7817	31.4489
1331	1166	0	A_43_P13988	AA818611	unknown function	0.02397	0.349285	0.945287	51.9656	54.9143	1.59062	2.12379	173.75	109.983	173.5	109.5	11.6118	11.6844
1332	1167	0	A_42_P529621	218148_Rn	similar to Translation of nuc:AB073598_1 Gallus gallus NEF1 gene, complete cds. score=1.615e-18	0.0781819	0.102586	0.445993	195.135	233.624	2.28867	3.17643	310.288	294.538	310	294	14.7998	21.4316
1333	1168	0	A_42_P468912	218029_Rn	similar to mouse serine/threonine protein kinase, clone MGC:6588 IMAGE:3484764, mRNA, complete cds.	-0.0527734	0.190982	0.782297	107.07	94.8191	1.77694	2.24993	229.464	150.143	231	149	12.0257	13.4075
1334	1169	0	A_42_P797206	291278_Rn	similar to Mouse strain ILS copine 1 protein mRNA, partial cds.	0.0164197	0.2299	0.943063	81.0188	84.1405	1.5671	2.47336	203.241	138.621	204	137	10.4685	15.0506
1335	1170	0	A_42_P701991	221737_Rn	similar to Mouse, clone MGC:11999 IMAGE:3602154, mRNA, complete cds.	-0.21965	0.148907	0.14019	171.257	103.276	2.49794	2.38522	293.475	160.729	296	162	18.4366	15.4282
1336	1171	0	A_43_P20698	CB546003	similar to Protein:NP_291087 positive cofactor 2, glutamine/Q-rich-associated protein [Mus musculus]. score=1.774e-11	0.0800874	0.10753	0.456399	182.38	219.313	2.28604	2.91155	298.525	279.049	300	279	16.122	20.8706
1337	1172	0	A_43_P20371	CB545706	similar to Translation of nuc:AK009365_1 Mus musculus adult male tongue cDNA, RIKEN full-length enriched library, clone:2310015K15, full insert sequence; putative. score=2.633e-12	-0.372695	0.0891335	2.89832e-05	437.019	185.27	4.15348	2.66729	542.61	251.068	544	252	30.2427	19.1976
1338	1173	0	A_43_P11983	NM_019224	Rattus norvegicus regulator of G-protein signaling 9 (Rgs9), mRNA.	0.100086	0.86935	0.908344	18.8852	23.7798	1.35503	1.98565	136.351	82.3333	136	82	9.10552	9.84946
1339	1174	0	A_43_P14082	AA819722	unknown function	0.00680411	0.129241	0.958013	156.491	158.962	2.7379	2.8013	275.491	216.288	271	214	20.1583	19.1699
1340	1175	0	A_43_P11634	NM_012959	Rattus norvegicus Glial cell line-derived neurotrophic factor receptor alpha (Gfra1), mRNA.	0.0876547	0.219169	0.6892	78.4511	95.9961	1.95402	2.24514	199.966	149.864	199	152	14.3454	13.4337
1341	1176	0	A_43_P22290	CB544738	similar to Protein:NP_032759 nebulin-related anchoring protein [Mus musculus]. score=1.219e-26	-0.0743875	0.315698	0.813721	64.5145	54.3588	1.5072	2.08056	187.446	109.946	188.5	109	10.1836	11.0986
1342	1140	1	(+)eQC-39	eQC		-0.0748557	0.624911	0.904653	32.227	27.1247	1.27472	2.0866	152.379	84.9655	152	86	8.36204	10.6111
1343	1177	0	A_43_P10867	CB547678	unknown function	-0.0218628	0.226972	0.923264	85.8272	81.6135	1.55293	2.45238	208.393	136.429	208.5	134.5	10.1169	14.6534
1344	1178	0	A_43_P20148	CB545500	similar to Translation of nuc:AF232933_1 Bos taurus Goodpasture antigen-binding protein D26 (COL4A3BP) mRNA, complete cds; kinase; GPBPD26. score=2.063e-12	-0.0302964	0.558756	0.956759	34.3083	31.9965	1.35874	1.71543	154.783	89.1167	154	88	9.51376	7.52643
1345	1179	0	A_43_P10379	CB605852	unknown function	0.0534369	0.521765	0.918427	33.3749	37.7448	1.59964	2.04762	153.579	94.0526	155	93	11.9118	10.2721
1346	1180	0	A_43_P11192	AI599496	unknown function	0.102852	0.0979342	0.293619	203.107	257.381	2.65407	4.07203	317.067	319.733	318.5	316.5	18.8957	30.4563
1347	1181	0	A_43_P19438	BQ208779	unknown function	0.139649	0.260534	0.591952	61.4195	84.714	1.77149	2.21962	182.642	138.076	182	138	12.2287	12.2
1348	1182	0	A_43_P19071	AM:ARGI1-028519-CYA	similar to Translation of nuc:AK056340_1 Homo sapiens cDNA FLJ31778 fis, clone NT2RI2008188, highly similar to Mus musculus Mporc-b mRNA for porcupine-B; unnamed protein product. score=3.468e-40	0.11875	0.0623699	0.0569147	589.255	774.556	5.04424	5.79076	662.533	894.4	661	898	35.4599	47.4749
1349	1183	0	A_43_P20162	CB545512	hromosome 17 open reading frame 27 (C17orf27), transcription factor SOX9 (SOX9), and somatostatin receptor 2 (SSTR2) genes, complete cds; and ubiquitin-specific-protease-3-like protein (USP3L) gene, partial cds; contains RING finger motif. score=6.166e-38	0.00165799	0.3044	0.995654	61.4367	61.6717	1.60992	2.16116	183.702	116.579	182	117	11.3026	11.9148
1350	1184	0	A_42_P707632	215737_Rn	similar to Protein:NP_035195 period homolog 1 (Drosophila); period homolog (Drosophila) [Mus musculus]. score=3.158e-211	0.00322927	0.119497	0.978441	173.274	174.567	2.44135	2.83319	291.362	232.793	289	231.5	17.2898	19.4465
1351	1185	0	A_43_P15984	AF091564.1	Rattus norvegicus isolate QFL-TN1 olfactory receptor mRNA, partial cds.	-0.162393	0.145343	0.263862	165.11	113.601	2.62603	2.2984	286.552	170.897	286.5	172	19.3238	14.6308
1352	1186	0	A_43_P11330	AW524881	R.norvegicus (Wistar) CaBP1 mRNA.	-0.0751702	0.403679	0.852278	50.1869	42.2104	1.41989	1.91533	172.431	98.4483	172	98	9.7479	9.53143
1353	1187	0	A_42_P541014	219849_Rn	similar to Mouse, 5-azacytidine induced gene 2, clone MGC:11406 IMAGE:3156857, mRNA, complete cds.	-0.0628034	0.280473	0.82282	71.9834	62.2916	1.9583	2.09333	195	117.561	196	117	14.6336	11.4985
1354	1188	0	A_43_P11795	NM_017054	Rattus norvegicus Thromboxane receptor (Tbxa2r), mRNA.	-0.0372001	0.387192	0.92346	50.1703	46.0518	1.48735	1.90932	172.21	101.895	173	102	10.3574	9.45418
1355	1140	1	(+)eQC-39	eQC		-0.128097	0.678685	0.850295	31.4576	23.4222	1.52235	1.88586	151.431	81.8621	153	83	11.2267	8.94319
1356	1189	0	A_42_P547659	201425_Rn	Rattus norvegicus cytochrome P450 3A9 (CYP3A9), mRNA.	-0.0580277	0.541505	0.914662	36.5427	31.9722	1.42162	1.88895	157.386	89.1228	158	89	9.98169	8.91842
1358	1190	0	A_42_P549513	218654_Rn	similar to mouse cyclin K, clone MGC:28173 IMAGE:3986609, mRNA, complete cds.	0.177876	0.129742	0.170376	128.016	192.815	2.26309	3.98973	246.18	249.066	246	248	16.3223	29.0275
1359	1191	0	A_43_P18185	AM:ARGI1-027121-CYA	similar to Translation of nuc:AB002373_1 Homo sapiens mRNA for KIAA0375 protein, partial cds; Start codon is not identified. hh00360 cDNA clone for KIAA0375 has a 108-bp insertion between 4366-4367 of the sequence of KIAA0375. score=2.476e-51	0.141291	0.396807	0.721789	39.6942	54.9564	1.52106	2.34958	160.196	109.482	160	110.5	10.6676	12.853
1360	1192	0	A_43_P11157	AI231566	unknown function	0.0898782	0.0799786	0.261107	289.294	355.809	2.78856	4.80438	394.879	428.776	396	426	19.0282	36.8082
1362	1193	0	A_42_P535681	293315_Rn	unknown function	0.0631852	0.245808	0.797139	71.4858	82.6809	1.71395	2.40356	193.35	136.733	193	135.5	12.3093	14.6007
1363	1194	0	A_42_P467971	218571_Rn	unknown function	-0.0577606	0.130651	0.658419	166.358	145.641	2.2681	2.76792	285.855	203.21	288	203	16.5171	19.3477
1364	1195	0	A_42_P627241	298121_Rn	Rattus norvegicus early B-cell factor (olfactory neuronal transcription factor 1) (Ebf), mRNA.	0.0172667	0.364803	0.962249	50.0896	52.1212	1.74897	2.17765	171.823	107.371	172	107	13.5786	12.2585
1365	1196	0	A_43_P23436	BQ190550	unknown function	0.0831508	0.274077	0.761597	62.297	75.4428	1.59496	2.4777	183.966	129.424	184	127	11.1695	14.8443
1366	1197	0	A_43_P10281	AI555697	unknown function	-0.0372381	0.536066	0.944619	36.0593	33.0962	1.37725	1.98842	156.797	90.0847	157	88	9.63073	9.9365
1367	1198	0	A_43_P14135	NM_017169	Rattus norvegicus peroxiredoxin 2 (Prdx2), mRNA.	-0.132415	0.0683539	0.0527208	552.269	407.132	4.89123	4.66949	636.567	492.5	631.5	498.5	34.9233	37.3202
1368	1140	1	(+)eQC-39	eQC		-0.0586604	0.723996	0.935424	27.2875	23.8398	1.4808	1.7793	146.448	82.2414	146.5	82.5	10.7429	8.01164
1369	1199	0	A_43_P12869	NM_053610	Rattus norvegicus peroxiredoxin 6 (Prdx6), mRNA.	0.104054	0.0720185	0.148508	359.442	456.755	5.17455	5.94349	457.18	540.721	453	539	37.7043	47.9135
1370	1200	0	A_43_P16016	L27061.1	Rattus norvegicus phosphodiesterase mRNA, 3 end.	0.025434	0.160708	0.87425	118.573	125.725	2.05132	2.16786	239.351	181.175	240	181	14.3471	13.2087
1371	1201	0	A_43_P13454	CB545546	unknown function	-0.124497	0.75775	0.869497	28.045	21.0552	1.41631	1.76696	147.298	79.9123	146	79	9.90304	7.85194
1372	1202	0	A_43_P11296	CB545021	unknown function	0.0468562	0.220551	0.831756	81.7391	91.0513	1.9113	2.72648	203.618	145.291	204	142	13.4639	16.6685
1373	1203	0	A_43_P18456	CB545330	similar to Protein:NP_080462 RIKEN cDNA 1300013D05 [Mus musculus]. score=6.753e-43	0.114008	0.24894	0.646972	66.4321	86.3746	1.62458	2.78838	187.864	139.949	186	141	11.3129	17.4518
1374	1204	0	A_43_P20876	CB546197	similar to Translation of nuc:BC030703_1 Homo sapiens, clone MGC:26960 IMAGE:4823200, mRNA, complete cds. score=5.769e-50	-0.0193005	1.11957	0.986246	16.8466	16.1144	1.50361	1.78077	133.707	75.9828	132	76	10.6689	8.34874
1376	1205	0	A_43_P17531	H34048	similar to Protein:NP_620702 muted [Mus musculus]. score=2.886e-59	-0.0335087	0.308612	0.913537	63.0598	58.3773	1.47451	2.03188	185.633	113.6	186	114	10.1396	11.1145
1377	1206	0	A_43_P12741	NM_052798	Rattus norvegicus zinc finger protein 354A (Znf354a), mRNA.	0.0402898	0.414494	0.922566	42.8068	46.9681	1.40493	2.20849	163.964	102.464	164.5	102	9.44258	11.7101
1378	1207	0	A_43_P13139	NM_130820	Rattus norvegicus paraneoplastic antigen MA1 (Pnma1), mRNA.	-0.0609425	0.339907	0.857709	58.8904	51.1802	1.59677	2.313	181.525	106.836	180	104	11.7326	13.3781
1379	1208	0	A_43_P18877	CB544943	similar to Translation of nuc:AF348465_1 Mus musculus brain sodium channel 1 alpha subunit (Accn1) mRNA, complete cds; BNaC1 alpha. score=2.776e-43	0.00343104	0.29059	0.990579	64.332	64.8422	1.8514	2.29122	186.655	119.636	187	119	13.4167	12.801
1380	1209	0	A_43_P18030	CB606314	similar to Translation of nuc:AB011132_1 Homo sapiens mRNA for KIAA0560 protein, partial cds; Start codon is not identified. hh01648 cDNA clone for KIAA0560 has a 41-bp deletion at the region from 388 to 428 of the sequence of KIAA0560. score=1.997e-101	-0.0362406	0.613325	0.952881	31.4413	28.9241	1.3826	2.01198	151.448	86.4828	152.5	86.5	9.65941	9.99867
1381	1140	1	(+)eQC-39	eQC		-0.0430549	0.76552	0.955148	25.3486	22.9561	1.54479	1.71781	144.105	81.5263	142	83	11.3242	7.39717
1382	1210	0	A_43_P13953	AA818186	similar to gb|M62419|MUSAP47A Mouse clathrin-associated protein (AP47) mRNA, complete cds, mRNA sequence.	0.0322649	0.068728	0.638743	435.515	469.103	4.15284	4.08912	527.169	556.763	530	555	29.1785	32.0755
1383	1211	0	A_42_P661598	217038_Rn	Rattus norvegicus Insulin-like growth factor II (somatomedin A) (Igf2), mRNA.	-0.361302	0.105333	0.00060335	320.918	139.666	3.66131	2.51931	436.949	200.949	432	201	27.1379	17.3776
1384	1212	0	A_43_P12388	NM_023992	Rattus norvegicus G protein-coupled receptor 54 (Gpr54), mRNA.	0.0649749	0.200198	0.745519	88.8088	103.141	1.6647	2.65803	210.31	157.362	210.5	155	11.2159	16.8113
1385	1213	0	A_43_P17088	AA956595	similar to gi|2088706 (AF003136) similar to 1-acyl-glycerol-3-phosphate acyltransferases [Caenorhabditis elegans], mRNA sequence.	0.0348933	0.562566	0.950543	31.6079	34.2523	2.24109	2.30601	151.593	91.0169	149	90	18.7563	12.4741
1386	1214	0	A_43_P18438	AI102843	similar to Translation of nuc:AK011015_1 Mus musculus 13 days embryo liver cDNA, RIKEN full-length enriched library, clone:2510028H01, full insert sequence; putative. score=1.025e-30	-0.385391	0.111363	0.000538836	304.424	125.34	13.6344	5.51423	422.517	185.833	447.5	197	106.67	41.3391
1387	1215	0	A_42_P645183	336416_Rn	similar to Protein:NP_081113 RIKEN cDNA 1110038M16 [Mus musculus]. score=1.73e-130	-0.0901816	0.0743797	0.225341	414.622	336.876	10.3832	8.16353	511.937	413.238	501	396	78.6333	67.0002
1388	1216	0	A_43_P20729	CB546036	similar to Translation of nuc:BC006664_1 Mus musculus, Similar to RIKEN cDNA 3110039B05 gene, clone IMAGE:3499233, mRNA, partial cds. score=2.075e-51	-0.0886106	0.208504	0.670849	101.384	82.672	2.08729	2.28551	224.431	138.103	224.5	137	15.3727	13.7518
1389	1217	0	A_42_P524539	207789_Rn	Rat prostaglandin transporter subtype 2 (Pgt2) mRNA, complete cds.	0.153098	0.223612	0.493559	71.0486	101.077	1.8299	2.62776	192.066	154.279	195	154	13.4063	16.7303
1390	1218	0	A_43_P22180	CB547424	similar to Translation of nuc:AF044312_1 Mus musculus protein 4.1G mRNA, partial cds; erythrocyte membrane cytoskeletal protein 4.1 homolog; generally expressed. score=2.952e-26	0.0443294	0.311752	0.886927	57.0459	63.1763	1.53307	2.14552	178.881	117.78	180	116	10.7143	11.9526
1391	1219	0	A_43_P22191	CB544707	similar to Protein:NP_034360 formin [Mus musculus]. score=4.785e-36	0.123317	0.303746	0.684751	53.3774	70.9046	1.86167	2.46548	174.583	124.733	173.5	126	14.2011	14.6749
1392	1220	0	A_42_P528877	222177_Rn	Rattus norvegicus Natriuretic peptide precursor A, (pronatriodilatin, also Anf, Pnd) (Nppa), mRNA.	0.116351	0.13957	0.404483	125.724	164.349	2.30894	2.73918	244.836	220.218	245	217	16.0436	17.8457
1393	1221	0	A_42_P574944	295207_Rn	unknown function	0.217999	0.131461	0.0972627	120.305	198.739	2.29782	3.9561	238.397	254.552	235.5	253	16.2469	28.0051
1394	1140	1	(+)eQC-39	eQC		0.135089	1.1218	0.904149	14.0204	19.136	1.27889	1.90203	130.424	78.5932	130	79	8.12871	9.51789
1395	1222	0	A_42_P640813	203187_Rn	Rat vascular protein tyrosine phosphatase-1 rDEP-1 mRNA, complete cds.	0.239666	0.126715	0.0585748	122.94	213.48	2.27072	3.34126	240.621	269.638	240	270.5	15.9317	23.3454
1396	1223	0	A_43_P21625	CB544549	similar to Protein:NP_084496 Sp2 transcription factor [Mus musculus]. score=9.51e-34	-0.0464944	0.322739	0.885452	61.109	54.9049	1.87431	2.24245	183.721	110.328	182	110	14.5535	12.8954
1397	1224	0	A_42_P623688	297798_Rn	Rattus norvegicus glycine amidinotransferase (L-arginine:glycine amidinotransferase) (Gatm), mRNA.	-0.278965	0.390996	0.475554	64.6308	33.9997	1.71263	2.11665	189.091	91.4182	190	91	12.5481	10.9455
1399	1225	0	A_43_P17040	AW916787	similar to Translation of nuc:BC006284_1 Homo sapiens, clone IMAGE:3957135, mRNA, partial cds. score=7.259e-91	0.110805	0.108744	0.308227	173.544	223.983	2.90446	3.60506	289.81	283.397	292	279	21.8269	26.9543
1400	1226	0	A_43_P16561	BQ209443	similar to Protein:NP_076036 RIKEN cDNA 2510009I23 gene [Mus musculus]. score=4.037e-42	0.22887	1.02481	0.82328	13.6783	23.1688	1.35603	1.8149	130.097	81.9839	130	82	9.36633	8.88449
1401	1227	0	A_42_P681628	216163_Rn	Rattus norvegicus phosphofructokinase, muscle (Pfkm), mRNA.	-0.0288228	0.0587656	0.623801	961.517	899.775	8.67391	10.2405	999.9	1038.85	1003.5	1043	61.3671	85.7062
1402	1228	0	A_43_P12667	NM_031759	Rattus norvegicus N-acetylated alpha-linked acidic dipeptidase-like (ileal peptidase I100) (Naaladasel), mRNA.	-0.066594	0.0681862	0.328743	502.558	431.114	4.09995	4.24689	590	517.417	592.5	520	28.9728	33.7314
1403	1229	0	A_42_P632510	298243_Rn	similar to Mouse, RIKEN cDNA 1700048E23 gene, clone MGC:28279 IMAGE:4009719, mRNA, complete cds.	0.367734	0.306991	0.23097	38.984	90.9119	1.52857	2.29591	158.426	142.167	158	142.5	10.2158	12.5874
1404	1230	0	A_43_P22366	AF059657	unknown function	0	2.29002	1	8.26058	7.8398	1.45179	1.35197	110.58	65.72	111	64	6.53434	6.47141
1405	1231	0	A_43_P20093	CB548396	similar to Translation of nuc:A95618_1 Sequence 20 from Patent WO9925815; unnamed protein product. score=3.36e-52	0.160911	0.339211	0.635237	45.5196	65.9339	1.60183	2.08938	166.241	119.724	164.5	121	11.4972	11.2449
1406	1232	0	A_43_P14515	AA924991	unknown function	-0.077068	1.04506	0.941213	19.2691	16.1359	1.38822	1.82484	136.597	75.9516	135.5	75.5	9.74673	8.98528
1407	1140	1	(+)eQC-39	eQC		0.117199	1.18806	0.921418	13.5254	17.7154	1.37379	1.75105	129.8	77.4167	130	79	9.30245	8.26939
1408	1233	0	A_42_P606003	291356_Rn	similar to Translation of nuc:BC027656_1 Mus musculus, clone IMAGE:1225310, mRNA, partial cds. score=1.251e-22	0.107934	0.206918	0.601931	81.479	104.467	1.57747	2.51912	202.712	158.22	204	157	10.475	15.7754
1409	1234	0	A_42_P704218	216234_Rn	unknown function	0.589744	0.18664	0.00157883	50.5326	196.478	1.75371	4.06672	168.645	244.339	168	247	12.4388	28.4708
1410	1235	0	A_42_P546857	217484_Rn	similar to Protein:NP_079832 RIKEN cDNA 2410022L05 gene [Mus musculus]. score=9.838e-46	-0.0426169	0.0701694	0.543623	449.024	407.054	4.24837	4.19477	541.305	490	542	487	29.999	32.8497
1411	1236	0	A_42_P587255	208271_Rn	similar to Mouse, ubiquitin-like 5, clone MGC:41053 IMAGE:1400865, mRNA, complete cds.	0.0959647	0.159846	0.548268	109.929	137.112	2.2626	3.19865	230.161	192.032	232	191	16.9263	22.3181
1412	1237	0	A_43_P11062	AI705757	unknown function	0.0653651	0.186761	0.726344	95.7516	111.304	2.24535	2.24108	217.017	165.712	218	166	16.7193	13.7352
1413	1238	0	A_42_P740989	219675_Rn	similar to Mouse, clone MGC:38500 IMAGE:5352625, mRNA, complete cds.	0.00206273	0.233902	0.992964	80.8787	81.2638	1.90371	2.44361	203.259	135.862	203	136	13.8736	14.7784
1414	1239	0	A_43_P19670	CB548351	similar to Translation of nuc:AF461135_1 Mus musculus angiomotin mRNA, complete cds. score=5.493e-22	0.082481	0.319923	0.79655	53.1085	64.2162	1.58456	2.23759	174.569	118.552	173	117	11.2158	12.5491
1415	1240	0	A_43_P13157	NM_133301	Rattus norvegicus vomeronasal 1 receptor, B6 (V1rb6), mRNA.	0.107643	0.220685	0.625715	76.0602	97.4541	1.67298	2.65362	197.421	151.123	197	151	11.386	16.4057
1416	1241	0	A_42_P817166	215948_Rn	similar to Similar to HTPAP protein	-0.105251	0.214087	0.622983	100.405	78.7958	2.07332	2.58171	223.695	134.322	222	132	15.432	16.1954
1419	1242	0	A_42_P646574	232794_Rn	similar to Mouse DNA sequence from clone RP23-386E10 on chromosome 11, complete sequence.	-0.110295	0.675523	0.870303	30.9927	24.0417	1.61272	1.94608	150.883	82.3833	150	84	12.4207	9.62182
1420	1140	1	(+)eQC-39	eQC		0.127646	0.92607	0.890369	17.1472	23.006	1.22528	1.89719	134.246	81.7368	134	82	7.47204	9.15253
1421	1243	0	A_43_P19701	CB606371	similar to Translation of nuc:AF406641_1 Mus musculus crumbs-like protein 1 precursor (Crb1) mRNA, complete cds; similar to CRB1 protein, GenBank Accession AF154671. score=3.018e-92	0.0125421	0.360151	0.97222	51.0303	52.5256	1.66039	2.09466	172.839	107.774	171	105	12.6117	11.5821
1422	1244	0	A_43_P22279	CB547513	similar to Translation of nuc:S67386_1 sdpr=serum deprivation response [mice, NIH3T3 cells, mRNA, 2909 nt]; activated c-raf oncogenic fusion protein homolog; This sequence comes from Fig. 8A. score=3.922e-30	0.100041	0.405712	0.805232	40.7739	51.3361	1.54355	2.08094	161.525	106.288	162	105	11.224	11.0095
1423	1245	0	A_42_P837204	290639_Rn	unknown function	0.0722094	0.098371	0.462917	208.689	246.439	2.65936	3.96683	322.793	308.603	319	308	18.6376	29.0897
1424	1246	0	A_43_P13535	CB547812	unknown function	0.0622236	0.112893	0.581516	174.331	201.186	2.2513	3.37206	291.368	260.017	291	260	15.3944	23.6948
1425	1247	0	A_43_P12881	NM_053641	Rattus norvegicus cysteinyl leukotriene receptor 1 (Cyslt1), mRNA.	0.319005	1.58769	0.840758	7.86602	16.3969	1.38531	1.88585	123.082	76.5574	122	76	9.19474	9.92056
1426	1248	0	A_43_P18668	CB544781	similar to Protein:NP_033901 beta-transducin repeat containing protein; SCF b-TRCP [Mus musculus]. score=2.141e-69	0.237407	0.811725	0.769925	17.1021	29.5432	1.3149	1.90984	134.31	87.1724	136	86	8.74835	9.24546
1427	1249	0	A_43_P13195	NM_133513	Rattus norvegicus mucin 10, submandibular gland salivary mucin (Muc10), mRNA.	0.163329	0.721356	0.820875	21.1059	30.7421	1.23489	1.82792	139.135	88.0769	139.5	87.5	7.40702	8.00452
1428	1250	0	A_42_P655644	216415_Rn	Rattus norvegicus hydroxyacyl-Coenzyme A dehydrogenase/3-ketoacyl-Coenzyme A thiolase/enoyl-Coenzyme A hydratase (trifunctional protein), beta subunit (Hadhb), mRNA.	-0.117919	0.546241	0.829086	38.7228	29.5153	1.45997	1.88657	159.982	87.0357	156.5	87.5	10.3282	8.81314
1429	1251	0	A_42_P610171	236017_Rn	unknown function	-0.0771043	0.59486	0.896869	33.9544	28.4309	1.58172	1.81466	154.418	86.0727	153	86	11.5769	8.08257
1430	1252	0	A_43_P14692	AA955325	similar to gi|3019080|gb|AA892201|AA892201 EST196004 Normalized rat kidney, Bento Soares Rattus sp. cDNA clone RKIAN58 3 end, mRNA sequence.	0.126714	0.546477	0.816636	29.1921	39.0822	1.64678	2.15434	148.707	95.1207	150.5	95.5	12.5544	11.1922
1431	1253	0	A_43_P21804	CB547099	similar to Protein:NP_032003 coagulation factor VIII; Factor VIII [Mus musculus]. score=8.625e-24	-0.092745	0.282949	0.743078	73.7689	59.5838	1.69822	2.03852	197.083	115.1	196	115	12.4046	11.3148
1432	1254	0	A_43_P20946	CB544357	similar to Protein:NP_079984 RIKEN cDNA 4432406C05 gene [Mus musculus]. score=1.437e-22	0.154654	0.358012	0.665756	43.3934	61.9552	1.42595	2.38814	164.052	115.983	163.5	113	9.65805	13.5381
1433	1140	1	(+)eQC-39	eQC		0.124168	1.1765	0.915948	13.5444	18.0272	1.14201	1.88905	129.831	77.678	130	77	6.26471	9.44757
1434	1255	0	A_42_P478254	292816_Rn	unknown function	0.184888	0.169162	0.274408	92.8737	142.161	2.06794	3.0198	212.823	195.919	213.5	194	15.2407	20.7224
1435	1256	0	A_43_P12130	NM_021848	Rattus norvegicus glucagon-like peptide-2 receptor precursor (Glp2r), mRNA.	0.183649	0.303254	0.544783	49.7112	75.8758	1.60589	2.4586	170.443	129.115	170	129	11.6526	14.739
1436	1257	0	A_43_P13545	CB547816	unknown function	-0.00275213	0.586523	0.996256	31.6554	31.4555	1.33412	2.17334	151.685	88.6296	151.5	88.5	8.7606	10.917
1437	1258	0	A_43_P19623	CB546671	similar to Protein:NP_080806 RIKEN cDNA E130307M08 [Mus musculus]. score=6.076e-10	0.0276545	0.250942	0.912249	72.9063	77.6998	1.74889	2.56318	195.1	132.083	197	133.5	12.7049	15.8288
1438	1259	0	A_43_P18740	CB544860	similar to Protein:NP_032176 glypican 4 [Mus musculus]. score=8.907e-58	0.399292	0.490442	0.415561	23.1083	57.9508	1.34433	2.58558	141.417	111.233	142	110.5	9.27598	14.8031
1439	1260	0	A_43_P21470	CB546809	similar to Protein:NP_035213 phosphatidylinositol 3-kinase, C2 domain containing, alpha polypeptide [Mus musculus]. score=1.655e-58	0.143836	0.584464	0.805606	26.7179	37.2082	1.28725	2.18355	145.833	93.4833	145	92	8.65569	11.5897
1440	1261	0	A_43_P22081	CB547336	similar to Protein:NP_067416 TATA box binding protein (Tbp)-associated factor, RNA polymerase I, C; transcription factor TAFI95 [Mus musculus]. score=6.718e-32	0.0496244	0.37979	0.896042	46.2918	51.8953	1.62198	2.09131	167.638	107.017	166	106.5	11.8746	11.0953
1441	1262	0	A_42_P813753	251088_Rn	similar to Mouse DNA sequence from clone RP23-36P22 on chromosome 2, complete sequence.	0.119975	0.189464	0.52658	88.4074	116.537	1.80535	2.83316	209.295	170.393	209	171	12.821	18.7726
1442	1263	0	A_43_P17721	AM:ARGI1-031218-CYA	similar to Translation of nuc:AK056499_1 Homo sapiens cDNA FLJ31937 fis, clone NT2RP7006527, moderately similar to LIM-ONLY PROTEIN 6; unnamed protein product. score=1.57e-89	0.148774	1.13106	0.895352	13.6764	19.264	1.26384	2.26941	130.017	78.7119	130	80	7.9318	12.5726
1443	1264	0	A_42_P632463	276663_Rn	Rattus norvegicus cDNA sequence, complete 5 and 3 UTRs.	0.18171	0.183361	0.321689	85.1874	129.445	1.7794	2.78761	205.508	182.814	206	183	12.2929	18.1825
1444	1265	0	A_43_P16878	AM:ARGI1-035294-CYA	similar to Translation of nuc:AY030094_1 Mus musculus von Willebrand factor A-related protein (Warp) mRNA, complete cds; WARP; extracellular matrix protein. score=2.511e-114	0.0540084	0.26979	0.841334	65.5367	74.2153	1.35404	2.30311	187.474	128.439	188	129	8.32188	13.2584
1445	1266	0	A_43_P10848	BG670702	unknown function	-0.141285	0.450191	0.753647	48.328	34.907	1.75926	2.16358	170.754	91.9016	169	92	13.8932	11.7384
1446	1140	1	(+)eQC-39	eQC		0.0228326	1.23784	0.985283	14.5119	15.2952	1.20768	1.89393	130.902	75.3529	130	75	6.62497	8.86752
1447	1267	0	A_43_P11995	NM_019256	Rattus norvegicus purinergic receptor P2X, ligand-gated ion channel, 7 (P2rx7), mRNA.	0.123192	0.423832	0.77131	37.9339	50.3755	1.41067	2.0931	158.382	105.309	159	105	9.45259	10.6682
1448	1268	0	A_43_P11122	AI717530	unknown function	-0.0546168	0.124923	0.661964	175.172	154.471	3.11558	2.98202	294.119	212.458	294	211	23.2535	20.7117
1449	1269	0	A_43_P23153	BF553171	unknown function	0.102036	0.325524	0.753939	50.971	64.4701	1.57234	2.59113	172.237	118.678	172	119	11.2101	15.3953
1450	1270	0	A_43_P18525	CB548131	similar to Protein:NP_444385 calmin [Mus musculus]. score=9.559e-50	0.00481111	0.0845177	0.954606	286.603	289.795	2.64396	3.12518	394.83	358.017	394	359	18.2172	23.0804
1451	1271	0	A_43_P23453	BQ195368	unknown function	-0.0111113	0.0652956	0.864878	537.13	523.562	4.26161	4.57118	619.414	618.69	619.5	619	29.4863	36.0931
1452	1272	0	A_42_P694726	258744_Rn	unknown function	0.044512	0.138927	0.748667	137.338	152.16	2.08658	2.62736	256.833	208.567	254	207	14.7363	17.7338
1453	1273	0	A_42_P482542	217338_Rn	similar to Translation of nuc:AK008170_1 Mus musculus adult male small intestine cDNA, RIKEN full-length enriched library, clone:2010009P05, full insert sequence; putative. score=1.666e-33	-0.131479	0.0695584	0.0587317	523.186	386.525	4.12299	4.47466	610.448	469.569	611	466	28.7153	34.9802
1454	1274	0	A_42_P716492	292986_Rn	similar to Mouse Sos2 gene, exons 10b, 11 and 12, partial cds.	0.0790885	0.135111	0.558307	136.447	163.702	2.28133	2.74433	255.481	220.154	256	220.5	15.3028	17.4652
1455	1275	0	A_42_P494900	220847_Rn	Rattus norvegicus C4 complement protein mRNA, partial cds.	-0.0857745	0.390586	0.826179	52.5232	43.1099	1.45453	2.04069	174.982	99.3214	174.5	98	9.92058	10.4518
1456	1276	0	A_43_P21489	CB544511	similar to Protein:NP_444483 Blu protein [Mus musculus]. score=3.052e-49	0.0254611	0.339484	0.940215	53.4135	56.6386	1.41754	2.19036	175.25	111.617	176	111	9.64035	12.2794
1457	1277	0	A_42_P828528	217237_Rn	Rattus norvegicus vitamin A-deficient testicular protein 2-like mRNA, partial sequence.	0.264737	0.148883	0.0753791	97.9881	180.264	2.27735	3.63459	216.768	234.25	217	235	16.0624	24.6991
1458	1278	0	A_43_P12023	NM_019328	Rattus norvegicus nuclear receptor subfamily 4, group A, member 2 (Nr4a2), mRNA.	0.125466	0.162845	0.441025	103.986	138.816	2.19373	2.83868	224.127	193.364	226	193	15.3828	18.2426
1459	1140	1	(+)eQC-39	eQC		0.128677	1.47491	0.930478	10.741	14.4451	1.36563	1.83281	126.414	74.7586	126.5	72	8.83382	9.10236
1460	1279	0	A_43_P16966	CB544925	similar to Protein:NP_034467 phosphatidylinositol glycan, class Q; glycosylphosphatidylinositol homolog (S. cerevisiae); glycosylphosphatidylinositol 1 homolog (human) [Mus musculus]. score=1.18e-101	0.0830272	0.327239	0.799711	51.8519	62.7757	1.68023	2.19833	173.267	117.167	174	118.5	12.4626	12.4044
1461	1280	0	A_43_P15804	U17013.1	Rattus norvegicus transcription factor Oct1 (Oct1) mRNA, partial cds.	0.380811	1.5698	0.808327	7.34009	17.6406	1.56657	1.85636	115.881	78.4576	116	78	10.2235	10.3379
1462	1281	0	A_43_P23423	BM390551	unknown function	0.168392	0.709328	0.812349	21.3337	31.4383	1.41629	1.99647	139.414	88.6552	138.5	89	10.0176	9.90225
1463	1282	0	A_43_P20794	CB546116	similar to Translation of nuc:AJ276505_1 Mus musculus genomic fragment, 281000 bp, chromosome 7. score=4.485e-57	0.225781	0.822873	0.783791	17.1163	28.7867	1.40668	2.19223	134.316	86.5439	134	85	9.73608	11.4815
1464	1283	0	A_42_P829558	205177_Rn	similar to Mouse cell adhesion molecule nectin-3 alpha mRNA, complete cds.	0.154289	0.409733	0.7065	37.8177	53.949	1.59671	2.28129	158.136	108.492	157	107	11.8183	12.6087
1465	1284	0	A_42_P605227	204775_Rn	similar to data source:SPTR, source key:Q9VQ40, evidence:ISS~putative~related to CG17652 PROTEIN	0.0197858	0.253944	0.937896	72.6611	76.048	1.83438	2.2808	194.93	130.509	195	130	13.2461	13.1965
1466	1285	0	A_42_P616240	322814_Rn	unknown function	0.0649947	0.229324	0.776856	76.77	89.1633	1.92329	2.33335	198.552	143.207	199	146	14.0228	13.9407
1467	1286	0	A_42_P469631	292599_Rn	similar to Translation of nuc:AK004564_1 Mus musculus adult male lung cDNA, RIKEN full-length enriched library, clone:1200003G01, full insert sequence; putative. score=1.916e-32	0.0886944	0.125817	0.480842	147.25	180.613	2.19113	3.13058	265.542	237.78	267	236	15.3526	21.8853
1468	1287	0	A_42_P736628	262975_Rn	Rattus norvegicus G-protein coupled receptor 12 (Gpcr12), mRNA.	0.0426079	0.102716	0.67828	202.725	223.623	2.36145	3.3183	317.968	284.532	319	286.5	16.8084	24.5736
1470	1288	0	A_43_P12964	NM_053866	Rattus norvegicus phospholipase A2, activating protein (Plaa), mRNA.	0.0874216	0.31933	0.784265	52.9001	64.6961	1.46207	2.10222	174.322	118.983	175	118	9.97141	11.5527
1471	1289	0	A_43_P15607	NM_145082	Rattus norvegicus glycine-, glutamate-, thienylcyclohexylpiperidine-binding protein (LOC246295), mRNA.	-0.289101	0.180694	0.109611	148.106	76.115	2.81828	2.10786	272.789	133.158	276	134	21.3965	12.4467
1472	1140	1	(+)eQC-39	eQC		-0.0634828	1.3652	0.962911	14.519	12.5445	1.2663	1.7902	130.807	73.0351	130	74	7.65189	8.55646
1473	1290	0	A_43_P16084	AF058787.1	Rattus norvegicus heme oxygenase-3 (HO-3) mRNA, complete cds.	0.0605323	0.564253	0.914568	30.5802	35.1538	1.4528	2.00991	150.379	91.7759	151.5	91.5	10.4442	10.0036
1475	1291	0	A_42_P781500	217127_Rn	similar to Protein:NP_035551 sphingomyelin phosphodiesterase 1, acid lysosomal [Mus musculus]. score=1.219e-84	0.0108832	0.0785971	0.88987	325.692	333.957	3.88574	4.33251	429.5	407.017	427	408	28.0088	33.647
1476	1292	0	A_43_P15311	NM_031007	Rattus norvegicus adenylyl cyclase 2 (Adcy2), mRNA.	-0.118247	0.0615799	0.0548302	830.604	632.626	8.99933	4.40894	885.154	743.635	882.5	743	59.7696	33.3631
1477	1293	0	A_43_P21440	CB546790	cds; nuclear protein; similar to Drosophila melanogaster dachshund protein; encodes proline serine threonine (PST) rich domain in NH2 terminal domain; encodes domain similar to core domain of vertebrate ski and ski related proteins (sno). score=4.824e-27	0.084222	0.286105	0.768471	59.4973	72.2303	1.69112	2.52452	181.113	126.283	182	127	11.6068	14.3371
1478	1294	0	A_42_P675285	285568_Rn	Rattus norvegicus selectin, endothelial cell, ligand (Selel), mRNA.	0.168142	0.476345	0.7241	31.9042	46.9883	1.59725	2.12788	151.667	102.067	149	102.5	12.1134	11.2835
1479	1295	0	A_43_P21787	CB544591	similar to GCGPROT:Q9ULM0 KIAA1200 PROTEIN (FRAGMENT). score=8.189e-20	0.142003	0.674707	0.833304	23.1685	32.1293	1.50476	1.96743	141.614	89.2105	142	88	10.9377	9.5576
1480	1296	0	A_43_P12301	NM_022695	Rattus norvegicus neurotensin receptor 2 (Ntsr2), mRNA.	-0.505422	0.0825165	9.06213e-10	696.018	217.369	6.55995	3.5323	780.113	289.274	773.5	287.5	48.7399	27.8098
1481	1297	0	A_43_P12742	NM_052802	Rattus norvegicus Kidney androgen-regulated protein (Kap), mRNA.	0.102982	0.30194	0.733053	55.0264	69.7514	1.72247	2.33322	176.41	123.754	176	124	12.8742	13.7497
1482	1298	0	A_42_P752208	294831_Rn	similar to Protein:NP_079857 RIKEN cDNA 2810433K01 gene [Mus musculus]. score=3.064e-54	0.250767	1.2305	0.838516	11.0774	19.7335	1.38326	1.73534	126.936	79.2097	127.5	79	9.52455	8.29998
1483	1299	0	A_43_P22939	BF415060	unknown function	0.0163493	0.296319	0.955999	62.1092	64.4919	1.75852	2.40445	184.283	119.217	185.5	119	13.1046	14.2426
1484	1300	0	A_43_P21901	CB544620	similar to Protein:NP_598828 expressed sequence AW209491 [Mus musculus]. score=8.009e-53	0.0150467	0.385939	0.968901	47.4089	49.0802	1.66746	2.39473	169	104.525	169	104	12.6912	13.821
1485	1140	1	(+)eQC-39	eQC		-0.14701	1.38734	0.91561	15.6687	11.1692	1.41556	1.82964	132.102	71.8475	132	73	9.55148	9.08734
1486	1301	0	A_43_P11166	AI171367	unknown function	-0.106345	0.116541	0.361502	203.212	159.076	3.57025	3.21718	321.417	218.067	319	216.5	27.0325	22.9722
1487	1302	0	A_43_P23239	BF562573	unknown function	0.160132	0.124185	0.197235	137.988	199.514	2.18653	3.6257	255.82	256.443	253	258	15.5408	26.2764
1488	1303	0	A_43_P13586	CB546232	unknown function	0.0778924	0.427772	0.855513	39.663	47.4546	1.50845	2.06997	160.424	102.78	159	104	10.9059	10.8486
1489	1304	0	A_42_P611636	298678_Rn	similar to Mouse Cast (Cast) and peroxisomal membrane anchor protein (Pex14) genes, partial sequence.	0.0358455	0.352474	0.918997	50.7774	55.1463	1.65234	2.1089	172.436	110.145	174	110	11.7643	11.0544
1490	1305	0	A_43_P12942	NM_053817	Rattus norvegicus neurexin 3 (Nrxn3), mRNA.	0.197895	0.119132	0.096685	139.498	220.02	2.284	3.57423	256.737	277.368	255	281	15.7826	25.1251
1491	1306	0	A_43_P10105	AW528885	unknown function	0.113299	0.35599	0.750285	45.8727	59.5461	1.58544	2.42694	166.865	113.923	165.5	115.5	10.7886	13.1146
1492	1307	0	A_43_P17929	BF288273	unknown function	0.153599	0.304328	0.61376	51.3676	73.1624	1.57308	2.57174	172.328	126.707	172	127	11.0189	15.2385
1493	1308	0	A_42_P530082	228514_Rn	unknown function	-0.123506	0.148051	0.404162	154.557	116.301	2.76828	2.90397	275.864	173.254	275	169	20.7659	19.6571
1494	1309	0	A_42_P556329	409724_Rn	Rattus norvegicus ATPase, Na+/K+ transporting, alpha 4 polypeptide (Atp1a4), mRNA.	0.165297	0.297992	0.579098	51.7632	75.7387	1.91789	2.5686	172.661	129.113	172	127.5	14.9775	15.77
1495	1310	0	A_43_P21422	CB546773	similar to Translation of nuc:AL831959_1 Homo sapiens mRNA; cDNA DKFZp313O1417 (from clone DKFZp313O1417); splice variant of huntingtin interacting protein 1. score=5.761e-30	0.0255695	1.44203	0.985853	12.4142	13.167	1.27613	1.728	128.345	73.6182	127	75	7.58219	7.8963
1496	1311	0	A_43_P12961	NM_053857	Rattus norvegicus eukaryotic translation initiation factor 4E binding protein 1 (Eif4ebp1), mRNA.	-0.191777	0.133343	0.150371	189.435	121.81	2.75027	2.63757	310.081	179.871	312	176.5	20.8494	18.2105
1497	1312	0	A_43_P15412	NM_052799	Rattus norvegicus nitric oxide synthase 1 (Nos1), mRNA.	0.0947358	0.492788	0.84755	33.6773	41.8864	1.37204	2.17488	153.823	97.6613	154.5	97	9.74347	11.8265
1498	1140	1	(+)eQC-39	eQC		-0.0139831	1.53854	0.992748	12.1777	11.7919	1.42589	2.07497	128.017	72.4576	127	71	9.56555	11.3233
1499	1313	0	A_42_P629699	295992_Rn	unknown function	-0.0285683	0.0924922	0.757418	256.856	240.504	3.38197	3.97295	368.933	304.567	369.5	303	24.7063	29.8887
1500	1314	0	A_42_P802468	294226_Rn	unknown function	0.000107052	0.463153	0.999816	40.0643	40.0742	1.69991	2.32024	161.155	96.2586	160.5	94	12.9599	12.6485
1501	1315	0	A_42_P809673	220974_Rn	similar to Translation of nuc:BC006898_1 Mus musculus, Similar to putative heme-binding protein, clone MGC:11934 IMAGE:3599858, mRNA, complete cds. score=7.518e-11	0.237096	0.929953	0.798758	14.9244	25.7627	1.38935	1.80443	131.632	84.1053	131	84	9.44274	8.34669
1502	1316	0	A_42_P700879	219046_Rn	similar to Protein:NP_062351 polyglutamine binding protein 1; scurfy candidate 2 [Mus musculus]. score=6.201e-33	0.0561508	0.0796903	0.481051	301.662	343.298	2.80906	4.39238	406.81	415.968	409	416	19.9967	34.9105
1503	1317	0	A_43_P20096	CB545456	similar to Protein:NP_067425 transient receptor potential M7; transient receptor potential-related protein, ChaK [Mus musculus]. score=6.355e-42	-0.0252179	0.879302	0.97712	21.6118	20.3926	1.36663	2.08924	139.542	79.4576	139	79	9.39428	10.8918
1504	1318	0	A_43_P13083	NM_080768	Rattus norvegicus Tachykinin 2 (substance K) receptor (Tacr2), mRNA.	0.190359	0.214528	0.374897	71.0305	110.104	1.75252	2.79434	191.698	162.962	194	159	11.6942	16.9149
1505	1319	0	A_43_P16718	BQ780891	similar to Protein:NP_004652 cell division cycle protein 23; anaphase-promoting complex subunit 8 [Homo sapiens]. score=5.609e-82	0.247198	0.531412	0.641809	25.8957	45.7536	1.39959	2.06432	144.786	100.786	144	100	9.64028	10.2951
1506	1320	0	A_43_P21126	CB546468	similar to Protein:NP_035278 protein phosphatase, EF hand calcium-binding domain 2 [Mus musculus]. score=2.601e-81	-0.082558	0.585532	0.887873	34.7111	28.7019	1.56128	1.8941	155.306	86.3064	155.5	86.5	12.058	9.3117
1507	1321	0	A_42_P468519	230277_Rn	similar to Mouse iroquois-class homeobox protein Irx6 (Irx6) mRNA, partial cds.	0.0361809	0.198602	0.855443	92.6367	100.685	1.92448	2.83127	214.361	155.18	214	156	14.0879	18.6418
1508	1322	1	(+)eQC-37	eQC		-0.0226657	0.541913	0.966638	35.0791	33.2953	1.56625	1.90983	155.655	90.2414	154	90	11.6808	9.17722
1509	1323	0	A_43_P18140	AW915540	similar to Protein:NP_109647 pumilio 1 (Drosophila) [Mus musculus]. score=2.453e-75	-0.0927626	0.485143	0.848364	42.4618	34.2954	1.50337	2.11098	164.121	91.2414	165.5	90	10.9016	10.9421
1510	1324	0	A_43_P11465	NM_012561	Rattus norvegicus follistatin (Fst), mRNA.	0.0842656	0.200418	0.674158	86.7221	105.292	1.89701	2.1077	208.067	159.333	205.5	158.5	13.726	12.5707
1511	1325	0	A_42_P766963	295783_Rn	Rat UDP-glucose glycoprotein:glucosyltransferase precursor (Uggt) mRNA, complete cds.	-0.0230229	0.287886	0.936259	66.962	63.5046	1.67681	2.13878	189.55	118.5	189	119	12.2092	12.1341
1512	1326	0	A_42_P731280	217757_Rn	similar to mouse hypothetical protein FLJ20249, clone IMAGE:3495364, mRNA.	-0.161819	0.163643	0.322736	143.833	99.092	2.01031	2.16351	266.361	155.738	267	155	14.4983	13.5842
1513	1327	0	A_42_P805040	435434_Rn	similar to Mouse, RIKEN cDNA 2410024K20 gene, clone MGC:11991 IMAGE:3601764, mRNA, complete cds.	-0.0373507	0.297858	0.900209	65.7032	60.2887	1.67395	2.335	188.379	115.466	188	117	12.0319	13.448
1514	1328	0	A_43_P23281	BF565400	unknown function	0.174618	0.0688695	0.0112291	388.921	581.405	3.3656	5.61963	482	676.828	480	672	22.9148	44.5047
1515	1322	1	(+)eQC-37	eQC		-0.00717479	0.571918	0.989991	32.6368	32.102	1.60118	1.76926	152.828	89.1897	151.5	89	12.0861	7.89727
1516	1329	0	A_42_P588036	219922_Rn	similar to Mouse, eukaryotic translation initiation factor 5A, clone MGC:25474 IMAGE:4482804, mRNA, complete cds.	0.120022	0.0698513	0.0857506	384.999	507.553	4.80807	6.14689	479.714	596.651	478	593	35.2843	50.6723
1517	1330	0	A_43_P10900	BQ783029	unknown function	-0.0920992	0.37998	0.808486	54.4037	44.0078	1.86397	1.97854	177.017	100.183	177	101.5	14.6108	10.3277
1518	1331	0	A_43_P12696	NM_031823	Rattus norvegicus Wolfram syndrome 1 (Wfs1), mRNA.	0.165069	0.0594035	0.00545659	890.762	1302.66	5.96119	10.1311	931.41	1481.93	933	1496	41.9382	85.8351
1519	1332	0	A_43_P12157	NM_022196	Rattus norvegicus leukemia inhibitory factor (Lif), mRNA.	-0.0159492	0.212107	0.94006	91.6425	88.3381	2.0061	2.17178	214.017	143.167	213.5	143.5	14.8968	13.0022
1520	1333	0	A_43_P18264	AM:ARGI1-034265-CYA	similar to Translation of nuc:AB024499_1 Mus musculus zfh-4 mRNA for zinc-finger homeodomain protein 4, complete cds. score=2.915e-11	0.0733291	0.31611	0.816559	54.3534	64.3511	1.56807	2.61184	175.912	118.737	175	117	10.9255	15.3443
1521	1334	0	A_43_P15803	S75437.1	Rattus norvegicus T-cell receptor gamma chain (TCRg; C4L) mRNA, complete cds.	-0.00891271	0.385154	0.981538	48.8377	47.8457	1.63245	1.93221	170.643	103.464	172	103.5	11.7959	9.57262
1522	1322	1	(+)eQC-37	eQC		-0.028039	0.552648	0.959536	34.6022	32.4388	1.33421	1.86817	155.117	89.5	155	90	9.21144	8.95469
1523	1335	0	A_43_P17412	BF552053	similar to Translation of nuc:AF203898_1 Mus musculus nebulin mRNA, partial cds. score=7.203e-44	-0.160272	0.725449	0.825148	30.4667	21.0646	1.51661	1.74284	150.203	79.8983	150	81	11.2339	7.74083
1524	1336	0	A_43_P20850	CB548509	similar to Protein:NP_083854 RIKEN cDNA 2610025M23 [Mus musculus]. score=9.476e-48	0.0356536	0.139487	0.798256	138.085	149.9	2.91915	3.70825	257.673	206.327	254	205	21.1389	25.233
1525	1337	0	A_43_P16387	X97477.1	R.norvegicus mRNA for NKR-P1B protein.	0.0281234	0.369381	0.939311	48.8354	52.1025	1.67766	2.40341	170.441	107.305	170	107	12.5235	13.7292
1526	1338	0	A_42_P558411	219794_Rn	similar to Mouse DNA sequence from clone RP23-139J21 on chromosome 4, complete sequence.	-0.0944437	0.0999582	0.344745	247.242	198.92	2.97458	2.9503	361.823	260.677	362	264	21.9892	21.5922
1527	1339	0	A_43_P18778	CB606197	similar to Translation of nuc:BC022153_1 Mus musculus, Similar to trinucleotide repeat containing 12, clone IMAGE:5116582, mRNA, partial cds. score=3.129e-70	0.15714	0.769281	0.838144	19.9335	28.6236	1.43684	1.84857	137.702	86.3333	138	86	10.1259	8.59471
1528	1340	0	A_42_P499282	296523_Rn	similar to Protein:NP_083895 RIKEN cDNA 2310050L06 [Mus musculus]. score=1.856e-64	-0.261843	0.137367	0.0566297	198.031	108.365	2.6816	2.87122	319.633	166.533	316	168	19.9932	19.7523
1529	1322	1	(+)eQC-37	eQC		-0.0318343	0.498982	0.949131	38.5339	35.8104	1.48796	1.94711	159.569	92.4828	160	93	10.7558	9.55913
1530	1341	0	A_42_P576925	281587_Rn	R.rattus mRNA for guanine nucleotide releasing factor for RAS P21.	0.0130656	0.183714	0.943303	103.596	106.76	2.00257	2.87813	225.23	161.672	225	161	14.6747	19.2135
1531	1342	0	A_43_P11032	BE113300	unknown function	-0.208071	0.356853	0.559844	65.8579	40.7884	1.61123	2.07097	189.879	97.569	190.5	98	11.6801	11.009
1532	1343	0	A_42_P480273	206663_Rn	Rat partial mRNA for C3G protein (c3g gene).	0.00175328	0.097019	0.985582	230.628	231.561	2.33898	4.16764	344.345	294.103	341.5	292.5	15.9215	30.7301
1533	1344	0	A_43_P19315	BE097888	similar to Protein:NP_543131 BDG29 protein [Mus musculus]. score=2.728e-36	-0.0422818	0.127051	0.739291	169.113	153.425	2.26046	3.09471	288.197	211.18	287	211	16.2561	21.9359
1535	1345	0	A_42_P790405	220395_Rn	Rattus norvegicus guanine nucleotide binding protein gamma subunit 11 (Gng11), mRNA.	-0.132139	0.12676	0.29721	188.197	138.827	2.51114	2.44422	307.78	197.034	307	198	18.1688	16.2746
1536	1322	1	(+)eQC-37	eQC		-0.0704712	0.490433	0.885744	40.9644	34.8286	1.45154	2.03701	162.387	91.6774	165	92	10.6822	10.6783
1537	1346	0	A_43_P17653	BU759398	similar to Protein:NP_001263 chromodomain helicase DNA binding protein 3; Mi-2a; zinc-finger helicase (Snf2-like) [Homo sapiens]. score=4.342e-49	-0.00319711	0.327527	0.992212	57.2857	56.8655	1.63265	2.24703	179.458	111.983	179	114	11.8588	12.6947
1538	1347	0	A_42_P658245	294183_Rn	unknown function	-0.0995443	0.218963	0.649385	97.3857	77.4374	1.8223	2.54192	220.667	132.9	219	132.5	13.1738	15.9636
1539	1348	0	A_42_P670631	207673_Rn	similar to Mouse, clone MGC:7583 IMAGE:3493553, mRNA, complete cds.	-0.130204	0.317316	0.681564	68.2892	50.5997	1.39511	2.22221	191.787	106.607	193	106	9.35791	12.7545
1540	1349	0	A_43_P10163	CA511966	unknown function	0.109734	0.205696	0.593702	81.8278	105.35	1.56941	2.8922	203.032	159.097	202	155.5	10.6401	19.1856
1541	1350	0	A_43_P11738	NM_013151	Rattus norvegicus Plasminogen activator, tissue (Plat), mRNA.	0.0267098	0.230465	0.907736	79.8505	84.9156	2.11583	2.68818	201.982	139.304	202.5	140	15.5815	16.4283
1542	1351	0	A_43_P22354	AA858970	similar to emb|X57432|RRRPS2 R.rattus mRNA for ribosomal protein S2, mRNA sequence.	-0.0898989	0.555772	0.871499	36.8889	29.9914	1.53211	1.92493	157.833	87.4259	157	87	10.9247	8.96661
1543	1322	1	(+)eQC-37	eQC		-0.0617618	0.519831	0.905425	38.244	33.1743	1.52092	2.12851	159.322	90.1864	158	90	11.2517	11.1161
1544	1352	0	A_43_P19716	CB548360	unknown function	-0.013456	0.259158	0.958591	73.9064	71.6516	1.59917	1.99623	196.491	126.415	197	127	10.535	10.4393
1545	1353	0	A_43_P12356	NM_023020	Rattus norvegicus transmembrane protein with EGF-like and two follistatin-like domains 1 (Tmeff1), mRNA.	0.0283757	0.369225	0.938741	48.8422	52.14	1.39034	2.2193	170.446	107.339	170	106	9.12722	11.9594
1546	1354	0	A_43_P18129	CB606176	similar to Translation of nuc:AK074287_1 Homo sapiens cDNA FLJ23707 fis, clone HEP11670; unnamed protein product. score=5.267e-53	0.00691829	0.48719	0.98867	37.7635	38.3699	1.54378	2.08623	158.6	94.7	159.5	95	11.5424	10.9224
1547	1355	0	A_43_P17676	AM:ARGI1-025593-CYA	similar to Translation of nuc:Z73496_1 Human DNA sequence from cosmid cU120E2, on chromosome X contains Lowe oculocerebrorenal syndrome (OCRL) ESTs and STS. score=1.973e-70	-0.145722	0.254092	0.566307	87.5569	62.5992	1.69194	1.91527	211.526	118.386	211	118	11.8429	10.1608
1548	1356	0	A_42_P759056	291629_Rn	similar to Mouse mRNA for ubiquitously transcribed TPR gene on the X chromosome (Utx).	0.0334881	0.204664	0.870026	89.9534	97.1641	2.14093	2.32973	211.787	151.623	210	154	16.2318	14.5134
1549	1357	0	A_43_P10388	CB606228	unknown function	0.0454961	0.121626	0.708355	161.417	179.244	2.12127	3.09119	279.534	237.052	282	235	14.5376	21.4717
1550	1322	1	(+)eQC-37	eQC		-0.0576927	0.489121	0.906106	40.4896	35.4528	1.398	2.09969	161.82	92.2131	161	93	9.96579	11.1207
1551	1358	0	A_42_P552510	226003_Rn	unknown function	0.0908876	0.119804	0.448071	156.231	192.6	2.47217	3.15288	273.968	250.387	271	249	18.1532	22.7476
1552	1359	0	A_43_P21075	CB546392	similar to Translation of nuc:AB007922_1 Homo sapiens mRNA for KIAA0453 protein, partial cds; Start codon is not identified. hg00489 cDNA clone for KIAA0453 has a 1-bp deletion at the position 3149 of the sequence of KIAA0453. score=6.208e-99	-0.0572131	0.27301	0.834008	73.5683	64.4878	1.79133	2.29086	196.557	119.672	194	118	13.4046	13.5925
1553	1360	0	A_42_P504852	230337_Rn	similar to Mouse receptor-type protein tyrosine phosphatase mRNA, partial cds.	-0.0786925	0.3954	0.842247	51.4614	42.9328	1.38384	2.22387	173.811	99.1321	175	98	8.89697	11.5709
1554	1361	0	A_43_P13525	BQ780741	unknown function	-0.0186943	0.342762	0.956505	55.6504	53.3057	1.45914	2.242	177.864	108.661	180	109	10.0455	12.5775
1555	1362	0	A_43_P21518	CB546851	similar to Translation of nuc:AF288693_1 Mus musculus Ube1l (Ube1l) gene, partial cds; similar to ubiquitin activating enzymes. score=2.201e-48	0.0612051	0.249352	0.806103	70.58	81.2618	1.48133	2.26034	192.468	135.339	194	135.5	10.0274	13.6285
1556	1363	0	A_42_P626869	217162_Rn	similar to Mouse DNA sequence from clone RP23-268K22 on chromosome 11, complete sequence.	0.0623346	0.1746	0.721082	103.509	119.485	2.01412	2.62771	224.491	174.193	226	174	14.1839	16.7507
1557	1322	1	(+)eQC-37	eQC		-0.0219127	0.562027	0.968899	33.7821	32.1199	1.30483	2.17461	154.167	89.2167	154	87.5	8.85891	11.5349
1558	1364	0	A_42_P791872	216767_Rn	similar to data source:SPTR, source key:Q9P0U1, evidence:ISS~homolog to PROBABLE MITOCHONDRIAL IMPORT RECEPTOR SUBUNIT TOM7 HOMOLOG (TRANSLOCASE OF OUTER MEMBRANE 7 KDA SUBUNIT HOMOLOG) (PROTEIN AD- 014)~putative	0.0660856	0.0866301	0.445554	256.601	298.775	3.2299	4.90308	366.339	366.113	366	366.5	23.6171	38.3624
1559	1365	0	A_43_P23156	BF553426	unknown function	-0.0359329	0.268299	0.893459	73.1291	67.3221	1.74687	2.55697	195.918	122.311	194	120	12.9155	15.7687
1560	1366	0	A_42_P818087	217397_Rn	similar to mouse microspherule protein 1, clone MGC:5852 IMAGE:3486681, mRNA, complete cds.	0.174885	0.0937144	0.0620213	201.407	301.272	2.7549	4.27166	314.086	365.603	315.5	367.5	19.2648	31.7352
1561	1367	0	A_42_P490994	285751_Rn	similar to Mouse clone IMAGE:3965908 mRNA sequence.	-0.00430646	0.246741	0.986075	77.0038	76.244	1.98884	2.33895	199.492	130.898	199	128	14.929	13.954
1562	1368	0	A_42_P689696	297554_Rn	unknown function	0.0776715	0.106681	0.466568	184.872	221.077	2.87965	3.11482	300.869	281	297	281	21.2152	22.5787
1563	1369	0	A_43_P14322	BQ194792	similar to Protein:NP_079663 RIKEN cDNA 1110021D01 gene [Mus musculus]. score=8.434e-37	-0.10182	0.0683797	0.136478	524.97	415.255	6.18573	4.81963	611.14	500.737	606	504	43.5096	37.5707
1564	1322	1	(+)eQC-37	eQC		-0.0209289	0.525618	0.968238	36.1069	34.4082	1.4468	1.83834	156.818	91.2182	155	91	10.0648	8.34597
1565	1370	0	A_43_P12617	NM_031623	Rattus norvegicus growth factor receptor bound protein 14 (Grb14), mRNA.	0.0292605	0.326614	0.928615	55.3345	59.1911	1.63671	2.3501	177.218	114.036	177	116	11.487	13.054
1566	1371	0	A_43_P16774	AI412322	similar to Translation of nuc:AF356876_1 Mus musculus acetyl CoA transferase-like protein mRNA, complete cds; ACTL. score=3.611e-132	-0.093405	0.0981286	0.341167	253.709	204.612	2.605	3.51632	367.695	266.848	370	267	18.3343	25.7366
1567	1372	0	A_42_P738153	293840_Rn	similar to Mouse clone RP24-137J17, complete sequence.	0.015162	0.117557	0.897377	174.526	180.727	2.3868	3.1648	292.339	239.119	292	238	16.9305	22.3345
1568	1373	0	A_43_P12367	NM_023956	Rattus norvegicus soluble guanylyl cyclase alpha2 subunit (Gucy1a2), mRNA.	-0.0657614	0.361312	0.855577	55.6156	47.8008	1.45886	2.34806	178.133	103.65	176.5	103	10.2071	13.4439
1569	1374	0	A_42_P488600	216199_Rn	similar to Mouse DNA sequence from clone RP23-333M1 on chromosome 11, complete sequence.	-0.0851064	0.271368	0.753809	76.3966	62.8011	1.6492	2.00511	199.679	118.196	200	118.5	11.4194	10.7237
1570	1375	0	A_43_P13868	AW672640	unknown function	-0.0980439	0.19377	0.61287	110.937	88.5179	1.94158	2.25134	233.833	144.15	233	145	14.0871	13.8574
1571	1322	1	(+)eQC-37	eQC		-0.0610566	0.526345	0.907652	37.7354	32.7863	1.58437	1.69073	158.745	89.8431	158	89	11.1191	6.74796
1572	1376	0	A_42_P735428	409541_Rn	similar to Mouse, clone IMAGE:2647796, mRNA.	-0.401433	0.0885996	5.8744e-06	464.325	184.242	4.96797	3.34632	568.279	250.475	568	247	37.0703	25.3703
1573	1377	0	A_43_P12094	NM_021669	Rattus norvegicus ghrelin precursor (LOC59301), mRNA.	0.0636737	0.0597393	0.286487	776.108	898.661	4.94763	6.84887	831.307	1034.64	834	1035.5	35.0562	57.7454
1574	1378	0	A_43_P13247	NM_134370	Rattus norvegicus exchange factor for ARF6 (EFA6), mRNA.	-0.00298273	0.252087	0.99056	75.1728	74.6583	1.6169	2.4791	197.656	129.311	198	129	11.441	15.2791
1575	1379	0	A_43_P17030	CB606268	similar to Translation of nuc:AJ314858_2 Mus musculus P4ha2 gene for Prolyl 4-hydroxylase alpha IIa subunit and Prolyl 4-hydroxylase alpha IIb subunit; transcript a. score=2.439e-48	0.016609	0.222635	0.940531	83.8151	87.0825	1.72483	2.15246	205.983	141.583	207.5	141	12.226	12.7403
1576	1380	0	A_42_P724510	297609_Rn	similar to Mouse mammalian ependymin related protein-2 (MERP2) gene, complete cds.	-0.0610502	0.0818843	0.455929	328.074	285.051	4.29815	3.73254	433.783	354.683	428	354.5	31.4212	28.4852
1577	1381	0	A_43_P19012	CB545028	similar to Translation of nuc:BC004612_1 Mus musculus, clone MGC:7980 IMAGE:3585402, mRNA, complete cds. score=1.33e-88	0.166436	0.233877	0.47669	66.6547	97.7837	1.78175	2.86289	187.623	150.82	187	149	13.0143	18.4712
1578	1322	1	(+)eQC-37	eQC		-0.00929246	0.585755	0.987343	31.9363	31.2603	1.30067	2.16623	152.017	88.4655	151.5	88.5	8.67441	11.2581
1579	1382	0	A_43_P13879	AA964690	unknown function	-0.00554356	0.587129	0.992467	31.7241	31.3217	1.59687	2.18754	151.767	88.5167	151.5	89	12.2549	11.6219
1580	1383	0	A_42_P809575	262154_Rn	similar to Kelch motif containing protein~data source:Pfam, source key:PF01344, evidence:ISS~putative	0.0424961	0.0800506	0.595512	303.459	334.654	2.21476	4.15663	408.786	406.786	406	407	14.089	31.0124
1581	1384	0	A_42_P749154	287254_Rn	similar to Mouse, RIKEN cDNA 4930435G24 gene, clone MGC:25937 IMAGE:4236212, mRNA, complete cds.	0.158059	0.144979	0.275615	114.513	164.783	1.85469	3.29498	233.691	219.964	234	219	12.115	22.0126
1582	1385	0	A_43_P17406	CB606365	similar to Translation of nuc:BC025626_1 Mus musculus, vacuolar protein sorting 16 (yeast homolog), clone MGC:38119 IMAGE:5320572, mRNA, complete cds. score=9.368e-116	-0.0252449	0.130809	0.846966	160.002	150.966	2.23126	3.05502	279.316	208.351	277	203	15.5186	20.8202
1583	1386	0	A_43_P17661	CA513479	similar to Translation of nuc:BC006664_1 Mus musculus, Similar to RIKEN cDNA 3110039B05 gene, clone IMAGE:3499233, mRNA, partial cds. score=8.089e-41	0.187566	0.0825018	0.0229977	248.554	382.813	3.04203	4.7656	356.136	455.322	350	455	21.302	36.6838
1584	1387	0	A_43_P19890	BF522086	unknown function	0.166478	0.241998	0.491497	64.2811	94.3107	1.51704	2.7708	185.276	147.345	183	146	10.0382	17.2297
1585	1322	1	(+)eQC-37	eQC		-0.0642948	0.637336	0.919645	31.2218	26.9254	1.49279	1.91442	151.183	84.8	150	86	11.0997	9.33337
1586	1388	0	A_42_P699162	205377_Rn	Rattus norvegicus ruvB-like protein 1 (Ruvbl1), mRNA.	0.234942	0.0918684	0.0105465	196.21	337.026	2.84907	4.86697	308.222	402.857	310	405	20.7904	38.1161
1587	1389	0	A_43_P14836	AA957417	unknown function	0.0149693	0.251748	0.952585	73.7367	76.3226	1.81951	2.30755	196.049	130.82	194	130	13.5357	13.8895
1588	1390	0	A_43_P23208	BF559864	unknown function	-0.0166596	0.346645	0.961669	54.8827	52.8172	1.50496	2.27132	177.051	108.186	177	107	10.5723	12.7934
1589	1391	0	A_42_P755915	377835_Rn	similar to Mouse DNA sequence from clone RP23-113G7 on chromosome 4, complete sequence.	0.017759	0.102168	0.862006	210.118	218.888	1.99738	3.52679	325.264	279.962	326	279	12.4995	24.3286
1590	1392	0	A_42_P644877	228493_Rn	similar to Translation of nuc:AK003630_1 Mus musculus 18 days embryo cDNA, RIKEN full-length enriched library, clone:1110012F10, full insert sequence; putative. score=4.704e-42	0.0459697	0.0617411	0.45654	641.172	712.762	5.41227	5.87355	710.833	828.017	718.5	827	38.1745	48.1757
1591	1393	0	A_43_P20360	CB545696	similar to Translation of nuc:BC018179_1 Mus musculus, Similar to ubiquitin specific protease 1, clone MGC:25528 IMAGE:3585191, mRNA, complete cds. score=2.595e-38	-0.0663374	0.544946	0.903111	36.6506	31.4589	1.47064	2.12932	157.524	88.6825	157	87	11.0772	11.4594
1592	1322	1	(+)eQC-37	eQC		-0.0321332	0.674695	0.962014	28.428	26.4005	1.42778	1.86746	147.847	84.3729	147	84	10.2551	8.85496
1593	1394	0	A_43_P17199	CB606302	similar to Translation of nuc:AK014794_1 Mus musculus 0 day neonate head cDNA, RIKEN full-length enriched library, clone:4833444M15, full insert sequence; putative. score=2.324e-41	0.042798	0.385986	0.911712	45.8979	50.6513	1.52891	2.09104	167.254	105.881	168	106	10.9931	11.165
1594	1395	0	A_43_P11541	NM_012740	Rattus norvegicus Tyrosine hydroxylase (Th), mRNA.	0.21035	0.0965195	0.0293057	185.5	301.088	3.17961	3.59975	298.947	364.351	301	362	22.5898	26.0484
1595	1396	0	A_43_P17820	CB548018	similar to Translation of nuc:BC028996_1 Mus musculus, clone IMAGE:5356037, mRNA, partial cds. score=6.812e-61	0.0224499	0.130728	0.863649	151.567	159.608	2.11748	2.80496	270.6	216.733	272	218	14.8942	19.3346
1596	1397	0	A_42_P530354	292790_Rn	similar to Mouse regulator of G-protein signaling Z2 (Rgsz2) mRNA, complete cds.	-0.055292	0.248624	0.824009	80.9683	71.2891	1.76886	2.10713	203.963	126.37	205	128	12.2289	11.5126
1597	1398	0	A_42_P534782	217795_Rn	UI-R-A0-bf-b-08-0-UI.s1 UI-R-A0 Rattus norvegicus cDNA clone UI-R-A0-bf-b-08-0-UI 3 similar to gb|AA245720|AA245720 mx30b03.r1 Soares mouse NML Mus musculus cDNA clone 681677 5, mRNA sequence.	-0.0758016	0.0651485	0.244618	592.131	497.297	6.27781	5.4493	670.516	591.371	666	591.5	45.7186	44.8762
1598	1399	0	A_43_P17834	CB606301	similar to Protein:NP_001083 active breakpoint cluster region-related protein, isoform b [Homo sapiens]. score=2.362e-115	0.0134619	0.461153	0.976712	39.6251	40.8726	1.43357	2.13223	160.627	96.9492	159	97	10.1504	11.267
1599	1322	1	(+)eQC-37	eQC		-0.105532	0.657512	0.872486	31.6806	24.8463	1.37341	2.00898	151.714	83.0536	153	83	9.37834	9.80801
1600	1400	0	A_42_P836609	340833_Rn	similar to Mouse clone RP23-3L20, complete sequence.	0.0244076	0.130462	0.851593	151.602	160.366	3.05224	3.13488	270.603	217.5	267.5	220.5	22.6444	21.64
1601	1401	0	A_43_P12930	NM_053778	Rattus norvegicus importin 13 (Imp13), mRNA.	-0.108823	0.0577769	0.0596324	1463.19	1138.88	13.5771	12.6446	1449.48	1310.04	1464.5	1305	89.0348	99.6128
1602	1402	0	A_43_P17814	CB606312	similar to Protein:NP_064652 Kaiso protein; zinc finger transcription factor Kaiso [Mus musculus]. score=3.389e-71	-0.060914	0.0737234	0.408662	406.972	353.712	5.35663	5.22254	504.2	431.164	511	434	37.2849	39.6194
1603	1403	0	A_42_P819842	326346_Rn	similar to Protein:NP_081527 RIKEN cDNA 2010107G23 [Mus musculus]. score=1.235e-14	-0.0307943	0.139387	0.825149	149.192	138.98	2.23152	2.81811	269.203	195.831	269	192	15.9252	19.1241
1604	1404	0	A_42_P713996	204292_Rn	unknown function	0.202073	0.259326	0.435848	57.2348	91.1452	1.69354	2.4828	177.968	143.855	179	140	12.4123	15.36
1605	1405	0	A_43_P11054	AA924839	unknown function	0.0149407	0.415001	0.971281	44.032	45.5732	1.38333	2.27689	165.393	101.262	166	99	9.60083	12.7735
1606	1322	1	(+)eQC-37	eQC		0.0263323	0.85177	0.975338	21.0273	22.3417	1.44485	1.82875	138.893	81.0893	137.5	79.5	10.061	8.41055
1607	1406	0	A_43_P22211	CB544714	similar to Protein:NP_067365 sal-like 1 (Drosophila) [Mus musculus]. score=3.763e-29	0.0412067	0.674679	0.951299	26.1231	28.7231	1.38356	2.18402	145.117	86.3333	144	86	9.82231	11.6002
1608	1407	0	A_42_P811170	291645_Rn	similar to Protein:NP_080161 RIKEN cDNA 2410018M14 [Mus musculus]. score=6.971e-52	0.444178	0.545421	0.415429	19.5465	54.3561	1.4638	2.31633	137.317	107.984	136	108	11.0173	12.9683
1609	1408	0	A_43_P13464	CB547780	unknown function	-0.0033692	0.594339	0.995477	31.2577	31.0161	1.62632	1.87719	151.22	88.2542	151	88	12.4749	8.93191
1611	1409	0	A_42_P804387	297441_Rn	Rattus norvegicus GPI-anchored metastasis-associated protein homolog (C4.4a), mRNA.	0.0265697	0.088714	0.764559	257.632	273.886	2.61451	4.1247	368.267	339.783	369	333	18.282	31.3055
1612	1410	0	A_42_P738808	287787_Rn	similar to Mouse DNA sequence from clone RP23-374N19 on chromosome 4, complete sequence.	0.0836975	0.416739	0.840824	40.4529	49.051	1.67889	2.1968	161.25	104.233	159.5	103	12.8203	12.0175
1613	1322	1	(+)eQC-37	eQC		0.120738	0.936049	0.897368	17.1056	22.5879	1.41218	1.79258	134.186	81.3898	134	82	9.87416	8.38105
1614	1411	0	A_43_P17741	CB545166	similar to Translation of nuc:BC025647_1 Mus musculus, Similar to spindle pole body protein, clone IMAGE:5324982, mRNA, partial cds. score=3.791e-85	-0.0521848	0.416908	0.900388	47.3245	41.9664	1.26698	1.93366	169.246	98.1475	168	98	8.17446	9.89417
1615	1412	0	A_43_P16931	AI011311	similar to Protein:NP_076085 equilibrative nucleoside transporter 3 [Mus musculus]. score=6.088e-110	0.144554	0.12829	0.259839	134.847	188.102	2.37666	3.04782	253.066	244.705	253	243	17.3136	21.5309
1616	1413	0	A_43_P22229	CB547467	similar to Translation of nuc:AL834264_1 Homo sapiens mRNA; cDNA DKFZp761O027 (from clone DKFZp761O027); unknown protein. score=3.101e-52	0.184854	1.01141	0.85498	14.6384	22.405	1.36005	1.8076	131.23	81.3115	131	80	9.35306	8.73029
1617	1414	0	A_43_P19714	CB547545	similar to Protein:NP_005914 MAP/ERK kinase kinase 5; apoptosis signal regulating kinase [Homo sapiens]. score=4.669e-14	-0.0496702	0.410065	0.90359	47.9922	42.8055	1.93798	1.95329	169.95	98.9167	169.5	98	15.4825	10.0056
1618	1415	0	A_43_P20367	CB548470	similar to Translation of nuc:AL133109_1 Homo sapiens mRNA; cDNA DKFZp566N1047 (from clone DKFZp566N1047); partial cds; similarity to KIAA0029. score=2.38e-16	0.0928637	0.0949723	0.328174	215.038	266.305	2.39317	3.67415	328.14	329.719	329	329	16.1781	26.6698
1619	1416	0	A_42_P533192	204625_Rn	unknown function	0.0609555	0.267408	0.819686	65.6106	75.497	1.79644	2.49177	187.492	129.644	187	128	13.1966	15.0043
1620	1322	1	(+)eQC-37	eQC		0.0877184	1.00927	0.930741	16.4998	20.1929	1.32353	1.91674	133.407	79.4068	133	79	8.76733	9.55225
1621	1417	0	A_42_P820878	219301_Rn	similar to Protein:NP_080269 RIKEN cDNA 2510025F08 [Mus musculus]. score=9.287e-27	0.053101	0.780382	0.94575	22.2532	25.1474	1.2947	2.03016	140.431	83.3966	140	82	8.53499	10.2271
1622	1418	0	A_43_P23373	BM384504	unknown function	-0.0424142	0.470695	0.9282	41.3755	37.5257	1.49927	1.99611	162.746	94.0508	164	94	10.916	10.1173
1623	1419	0	A_43_P21415	CB546767	similar to Protein:NP_663433 similar to CG8726 gene product [Mus musculus]. score=2.131e-59	0.207818	0.255524	0.416044	57.7263	93.152	2.12726	1.84595	178.418	145.782	179	147	15.7794	9.36639
1624	1420	0	A_43_P21766	CB544586	similar to Translation of nuc:BC026621_1 Mus musculus, clone IMAGE:4981388, mRNA, partial cds. score=4.965e-47	0.113264	0.137444	0.409898	128.51	166.802	2.4223	3.02502	247.508	222.847	251	224	17.5797	20.816
1625	1421	0	A_42_P764413	297320_Rn	similar to Mouse Magoh mRNA, complete cds.	-0.0741341	0.118722	0.532342	191.082	161.096	2.90375	2.60468	309.433	219.733	308.5	218.5	21.5307	17.9017
1626	1422	0	A_42_P453334	203991_Rn	similar to Mouse, clone MGC:38189 IMAGE:5322451, mRNA, complete cds.	0.243114	0.186691	0.192838	77.5815	135.792	1.84185	3.04397	197.55	188.433	196	187.5	13.0533	20.2964
1627	1322	1	(+)eQC-37	eQC		-0.0261307	0.876092	0.976206	21.7139	20.446	1.54032	1.86052	139.667	79.5	138.5	81	11.4709	9.01505
1629	1423	0	A_43_P18260	CB548103	similar to GCGPROT:Q9WVC9 HUNTINGTON YEAST PARTNER C. score=6.362e-33	0.0782933	0.677112	0.907947	24.9171	29.8394	1.34367	1.81849	143.685	87.2778	144	88	8.86337	8.0527
1630	1424	0	A_42_P648055	297920_Rn	Rat gene for TIS11, complete cds.	-0.168145	0.241103	0.485553	94.8553	64.4046	1.76703	2.2074	219.056	120.333	219	119	12.1615	12.3609
1631	1425	0	A_43_P11316	BQ211844	unknown function	-0.116573	0.0614126	0.0576707	840.895	642.938	6.49525	6.37394	894.322	755.085	893	752	45.5943	52.121
1632	1426	0	A_42_P610549	296282_Rn	similar to mouse hypothetical protein FLJ20731, clone MGC:18737 IMAGE:3985764, mRNA, complete cds.	-0.132966	0.58935	0.821501	36.4611	26.845	1.45139	2.18412	157.386	84.7368	158	85	10.354	11.2988
1633	1427	0	A_43_P14232	NM_053371	Rattus norvegicus fractured callus expressed transcript 1 (Fxc1), mRNA.	0.0120939	0.186644	0.948336	101.926	104.805	1.78677	2.76521	223.636	159.673	224	160	11.9666	17.3505
1634	1322	1	(+)eQC-37	eQC		0.028435	0.916622	0.975252	19.4862	20.8048	1.4082	1.92143	137	79.8448	136	78	9.76388	9.43082
1635	1428	0	A_43_P18561	AI029751	similar to Translation of nuc:BC018214_1 Homo sapiens, clone IMAGE:3862699, mRNA, partial cds. score=7.357e-52	0.0747015	2.27792	0.973839	7.41526	8.807	1.37809	1.6486	116.69	70.3448	116	71	7.92333	8.45536
1636	1429	0	A_42_P759184	220359_Rn	similar to Translation of nuc:X86455_1 C.longicaudatus mRNA for DNA topoisomerase II beta (DC-3F cell line). score=1.249e-39	-0.134798	0.138729	0.331218	169.084	123.967	2.79926	3.09956	289.787	181.443	293	184	21.2094	21.7428
1637	1430	0	A_43_P16779	BQ211646	unknown function	0.309437	0.303769	0.308365	42.453	86.5657	1.39265	2.47095	162.283	138.467	161	138	9.20591	14.6917
1638	1431	0	A_42_P549562	205014_Rn	Rattus norvegicus Insulin-like growth factor binding protein 1 (Igfbp1), mRNA.	0.079521	0.132146	0.547329	140.091	168.241	2.37323	3.17763	258.917	224.917	259.5	220.5	17.2059	22.3192
1639	1432	0	A_42_P514244	298596_Rn	Rattus norvegicus dual-specificity tyrosine-(Y)-phosphorylation regulated kinase 1a (Dyrk1a), mRNA.	0.0557424	0.43088	0.897066	40.4132	45.9479	1.4504	2.24254	161.323	101.468	161.5	101	10.5205	12.5446
1640	1433	0	A_43_P16711	CB545353	similar to Translation of nuc:AF015191_1 Mus musculus clone ET8 ET putative translation product (ET) mRNA, partial cds; similar to the Homo sapiens clone ET16 putative translation product, encoded by GenBank Accession Number AF015184. score=3.706e-126	0.0965792	0.108579	0.373745	176.686	220.69	2.26164	3.04515	292.966	280.172	291	279	15.5315	21.4051
1641	1322	1	(+)eQC-37	eQC		0.0174459	0.962687	0.985541	18.7889	19.559	1.31458	1.76355	136.129	78.8226	136	78	8.91579	8.33622
1642	1434	0	A_43_P21841	CB547134	similar to Protein:NP_058087 syndecan binding protein; syntenin; syndecan interacting protein [Mus musculus]. score=3.629e-14	-0.164825	0.123552	0.182185	201.916	138.148	2.17794	2.65903	321.333	196.737	322	194	14.9372	17.804
1643	1435	0	A_42_P567871	294450_Rn	similar to Mouse DNA sequence from clone RP23-137E3 on chromosome X, complete sequence.	-0.000843006	0.131183	0.994873	155.028	154.728	2.91101	3.24223	274.229	211.951	272	208	22.0276	23.0445
1644	1436	0	A_43_P10770	AA923988	unknown function	-0.0277577	0.12211	0.820177	174.728	163.91	2.40879	3.33496	293.246	222.018	293	219	16.9087	23.1875
1645	1437	0	A_43_P18401	AM:ARGI1-051504-CYA	cds; Start codon is not identified. hh04104 cDNA clone for KIAA1529 has 166-bp, 127-bp and 224-bp deletions at the positions between 855 and 1022, between 3142 and 3270, and between 3758 and 3983 of the sequence of KIAA1529, respectively.. score=1.68e-48	0.115481	0.0726266	0.111821	348.586	454.769	2.99451	4.70036	447.189	538.113	446	535	19.4057	34.9531
1646	1438	0	A_43_P15314	NM_031075	Rattus norvegicus purinergic receptor P2X ligand-gated ion channel, 3 (P2rx3), mRNA.	0.102278	0.353588	0.772385	46.8037	59.2322	1.58955	2.20067	167.9	113.683	167.5	114	11.6222	12.2937
1647	1439	0	A_43_P13056	NM_057193	Rattus norvegicus interleukin 10 receptor, alpha (Il10ra), mRNA.	-0.0344956	0.219783	0.875282	90.1133	83.2326	1.91015	2.42794	212.742	138.177	211	138.5	14.2759	15.2901
1648	1322	1	(+)eQC-37	eQC		0.114475	0.993817	0.908297	16.2298	21.1246	1.44996	1.8486	133.105	80.193	133	80	10.083	8.78603
1649	1440	0	A_43_P20758	CB546077	similar to Translation of nuc:BC026446_1 Mus musculus, clone IMAGE:4459572, mRNA, partial cds. score=5.897e-10	0.0120862	0.134448	0.928371	148.262	152.446	2.10245	2.62902	267.638	209.362	268.5	211	14.5647	17.5246
1650	1441	0	A_43_P21405	CB546757	similar to Translation of nuc:AE003725_23 Drosophila melanogaster genomic scaffold 142000013386035 section 50 of 105, complete sequence; CG5237 gene product. score=1.042e-07	0.0685561	0.19615	0.726708	90.4202	105.882	1.99207	2.74552	211.831	160.119	213	159	14.4737	17.6929
1651	1442	0	A_42_P710472	220081_Rn	similar to Mouse, clone IMAGE:4924122, mRNA.	-0.119324	0.524991	0.820199	40.3704	30.6718	1.45122	2.30573	161.857	88.0536	163	88	10.2059	12.1915
1652	1443	0	A_43_P20341	CB545676	similar to GCGPROT:P81128 GAP-ASSOCIATED PROTEIN P190. score=6.573e-58	0	2.29002	1	8.26058	7.8398	1.6192	1.48846	106	62.85	105	61	8.9177	8.69604
1653	1444	0	A_43_P17635	AW140661	similar to Protein:NP_084086 RIKEN cDNA 2010002I23 [Mus musculus]. score=7.785e-84	-0.0452674	0.577199	0.937489	33.7709	30.4281	1.47707	2.00341	154.18	87.7705	154	89	11.0008	10.1938
1654	1445	0	A_43_P22507	AW528587	unknown function	0.21611	0.430494	0.615664	33.336	54.8306	1.52211	2.12289	153.088	109.053	152	109	10.8862	11.0719
1655	1322	1	(+)eQC-37	eQC		0.0324192	1.07238	0.975883	16.5707	17.855	1.51355	1.88504	133.431	77.4483	135	78	10.816	9.24553
1656	1446	0	A_43_P12148	NM_022183	Rattus norvegicus topoisomerase (DNA) 2 alpha (Top2a), mRNA.	0.324516	1.14532	0.776916	10.8343	22.8727	1.37486	1.9977	126.702	81.8597	126	82	9.09467	10.2023
1657	1447	0	A_43_P19094	CB548242	similar to Protein:NP_083277 RIKEN cDNA 9130013K24 [Mus musculus]. score=4.535e-58	0.0157384	0.106248	0.882241	199.431	206.79	2.52139	2.93819	315.492	266.934	319	266	18.149	21.1249
1658	1448	0	A_43_P11852	NM_017183	Rattus norvegicus interleukin 8 receptor, beta (Il8rb), mRNA.	0.100542	0.137607	0.464996	130.223	164.146	2.38502	2.12967	249.304	220.268	247.5	221	16.8112	13.0822
1659	1449	0	A_43_P20562	CB545876	similar to Protein:NP_076304 Nori-2 protein [Mus musculus]. score=5.049e-47	0.247751	0.163957	0.13077	89.3229	158.021	1.84519	3.24409	208.729	211.356	209	211	12.7074	22.0421
1660	1450	0	A_43_P19121	AM:ARGI1-031042-CYA	similar to Translation of nuc:AX468121_1 Sequence 11 from Patent WO0246410; unnamed protein product. score=4.561e-38	0.0265019	1.02153	0.979303	17.5181	18.6204	1.51681	1.84336	134.583	78.0667	136	79	11.0795	8.9875
1661	1451	0	A_42_P670452	203786_Rn	unknown function	0.1182	0.248403	0.634189	66.2524	86.9765	1.7992	2.46688	187.649	140.509	187	139	12.864	14.7007
1662	1322	1	(+)eQC-37	eQC		-0.0118348	1.00887	0.99064	18.5414	18.0429	1.27741	1.98522	135.79	77.5614	135	78	8.06167	9.96604
1663	1452	0	A_43_P11147	AA925374	unknown function	0.110882	0.241399	0.645998	68.8791	88.9138	2.12824	2.33394	190.322	142.508	189	142	16.2177	13.9548
1664	1453	0	A_43_P11383	BF566686	unknown function	0.258414	1.17954	0.826587	11.4462	20.7527	1.34706	1.91782	127.393	80.0492	127	80	9.05406	9.87662
1666	1454	0	A_43_P19068	CB545073	21.1 Contains the 3 part of the ATRX (alpha thalassemia/mental retardation syndrome X-linked (RAD54 (S. cerevisiae) homolog)) gene, ESTs, STSs and GSSs, complete sequence; match: proteins: Sw:Q61687 Sw:P46100 Tr:Q92698 Tr:P70270 Sw:P41410. score=1.931e-71	0.220255	0.513567	0.668015	27.724	46.0374	1.50184	2.30861	146.897	101.086	146.5	101.5	10.9427	12.4411
1667	1455	0	A_42_P532103	216407_Rn	Rattus norvegicus calpactin I heavy chain (Anxa2), mRNA.	0.143804	0.565091	0.799125	27.6441	38.4951	1.70663	2.19785	146.907	94.5926	145	95.5	12.7416	11.1161
1668	1456	0	A_43_P12645	NM_031714	Rattus norvegicus heat-responsive protein 12 (Hrsp12), mRNA.	-0.190246	0.457744	0.67769	50.1073	32.3337	1.57397	2.11085	172.917	89.6667	173	88.5	11.8154	11.1867
1669	1322	1	(+)eQC-37	eQC		0.0947637	0.990574	0.923786	16.6717	20.737	1.34683	1.78071	133.625	79.8571	132	80	8.8288	8.10259
1670	1457	0	A_42_P616545	204148_Rn	similar to Mouse DNA sequence from clone RP23-92G13 on chromosome 13, complete sequence.	0.0363407	0.0782369	0.642293	319.525	347.412	3.49127	4.61567	423.283	421.2	423	417.5	24.8944	36.0065
1671	1458	0	A_43_P17185	CB605679	similar to Translation of nuc:AF273673_1 Mus musculus RANBP9 isoform 2 (Ranbp9) mRNA, complete cds. score=4.79e-59	0.0694168	0.513951	0.89256	33.2569	39.021	1.56865	2.15571	153.414	95.1552	154	96	11.6695	11.2481
1672	1459	0	A_43_P22090	CB547344	similar to Translation of nuc:BC031135_1 Mus musculus, Similar to FYVE-finger-containing Rab5 effector protein rabenosyn-5, clone MGC:37205 IMAGE:4971294, mRNA, complete cds. score=1.209e-35	0.115057	0.168627	0.495039	101.193	131.888	2.1316	3.15918	221.6	186.317	218.5	180.5	15.574	21.493
1673	1460	0	A_43_P19726	BF290558	similar to Translation of nuc:AB052292_1 Mus musculus mRNA for testis serine protease2, complete cds. score=7.256e-36	0.218922	0.071919	0.00233447	334.688	554.066	3.66913	4.83683	432.41	644.787	426	643	26.0131	38.8317
1674	1461	0	A_43_P15769	X90475.1	R.norvegicus mRNA for muscle C-protein.	0.132956	0.255331	0.602561	63.2392	85.8899	1.73787	2.43895	184.518	139.296	182.5	139.5	11.9823	14.0412
1675	1462	0	A_42_P843644	296701_Rn	unknown function	0.0643895	1.20534	0.957397	14.1965	16.4653	1.30315	1.62072	130.564	76.3454	130	76	8.07778	6.68946
1676	1322	1	(+)eQC-37	eQC		0.119524	1.08106	0.911964	14.826	19.5231	1.37044	2.00041	131.393	78.8929	132	77.5	9.03061	10.0647
1677	1463	0	A_42_P692798	216622_Rn	Rattus norvegicus Tspan-2 protein (Tspan-2), mRNA.	-0.40462	0.128325	0.00161548	255.405	100.603	2.13092	2.73499	377.103	159.81	376	161	14.7157	18.5022
1678	1464	0	A_43_P21049	CB546358	similar to Protein:NP_032909 plexin A3; plexin 3 [Mus musculus]. score=3.874e-52	0.0100186	0.190519	0.958062	99.8991	102.23	1.85706	2.59293	221.709	157.054	223	157	12.6677	15.9854
1679	1465	0	A_43_P18288	CB545184	novel gene similar to ARC21 encoding the Arp2/3 protein complex subunit p21-Arc, a CpG island, ESTs, STSs and GSSs, complete sequence; continues in clone dJ155G6 (Em:AL121903) as dJ155G6.2.1 match: proteins: Sw:P55060 Tr:Q9PTU3 Tr:Q9XZU1. score=2.494e-52	0.0878961	0.514247	0.864285	32.5182	39.8128	1.28142	2.38227	152.544	95.8246	152	95	8.29817	12.8995
1680	1466	0	A_42_P672086	293869_Rn	Rattus norvegicus protease activated receptor 3 mRNA, complete cds.	0.0517581	0.268633	0.847216	66.0049	74.3592	1.77995	2.60712	187.965	128.596	189	126	12.816	15.6226
1681	1467	0	A_43_P17616	CB605918	similar to Translation of nuc:BC032289_1 Mus musculus, clone IMAGE:5368380, mRNA, partial cds. score=3.514e-80	0.332224	0.780227	0.670251	15.7729	33.8949	1.40682	2.11378	132.767	90.8333	132	90	10.0192	11.1114
1682	1468	0	A_42_P463784	204333_Rn	similar to mouse BCL2-associated athanogene 5, clone IMAGE:5251123, mRNA, partial cds.	-0.0814254	0.080469	0.311593	347.826	288.361	3.05122	3.6223	452.032	358.952	452	359.5	21.8572	28.1165
1683	1322	1	(+)eQC-37	eQC		0.0972842	0.995053	0.922117	16.5466	20.7011	1.41774	1.96741	133.475	79.8305	134	78	9.88966	9.97782
1684	1469	0	A_43_P18212	CB548088	similar to Protein:NP_005500 Dmx-like 1 [Homo sapiens]. score=1.678e-49	0.248281	1.05808	0.814479	12.9282	22.8991	1.45644	1.99861	129.197	81.7869	129	82	10.4432	10.4787
1685	1470	0	A_43_P23282	BF565443	unknown function	0.0966719	0.258493	0.708417	65.1807	81.4313	1.87999	2.5221	186.763	135.203	187	135	13.9647	15.3092
1686	1471	0	A_42_P797303	217835_Rn	similar to Similar to Human C219-reactive peptide (L34688)	0.0766843	0.135758	0.572169	136.042	162.314	2.45297	3.23802	255.133	218.733	257.5	218.5	17.9693	22.7282
1687	1472	0	A_43_P14771	NM_019156	Rattus norvegicus vitronectin (Vtn), mRNA.	-0.187633	0.331657	0.571568	69.4667	45.0966	1.74019	1.95135	193.483	101.586	194.5	102	12.8994	10.1187
1688	1473	0	A_43_P15041	BE113476	unknown function	-0.0373333	0.1362	0.784003	154.522	141.794	2.58794	2.78128	274.339	198.881	276	199	18.9978	18.8836
1689	1474	0	A_43_P15077	BF418994	unknown function	0.110622	0.27453	0.686983	60.198	77.6612	1.66433	2.30682	181.632	131.386	181	130	11.6965	13.2527
1690	1322	1	(+)eQC-37	eQC		0.233234	0.726618	0.748221	19.2178	32.8805	1.63608	3.14494	136.894	89.8936	138	90	11.1905	16.6762
1691	1475	0	A_43_P10996	AA817814	unknown function	-0.357604	0.0677491	1.30347e-07	1048.18	460.079	9.9541	5.32574	1088.61	556.983	1073	563	70.6309	43.2218
1692	1476	0	A_43_P18936	CB606324	similar to Protein:NP_064367 Rab5 exchange factor; Ras negative regulator Rabex-5/Rin2 [Mus musculus]. score=5.148e-50	0.33537	0.799114	0.674721	15.3353	33.1942	1.59645	2.1717	132.232	90.2679	130	91.5	11.7318	11.2079
1693	1477	0	A_43_P22207	CB547450	similar to Translation of nuc:AK023759_1 Homo sapiens cDNA FLJ13697 fis, clone PLACE2000172; unnamed protein product. score=3.622e-65	0.0292861	1.39238	0.983219	12.8021	13.6951	1.32465	1.75303	128.821	74.0536	129	73	8.26627	8.16293
1694	1478	0	A_42_P727136	296501_Rn	similar to Mouse, Rac GTPase-activating protein 1, clone MGC:11396 IMAGE:3602242, mRNA, complete cds.	0.00163977	0.711251	0.998161	25.9354	26.0335	1.77611	1.77625	144.862	84.0862	142	85	13.9176	7.97647
1695	1479	0	A_42_P588944	221392_Rn	Rattus norvegicus Matrix Gla protein (Mgp), mRNA.	-0.197699	0.190328	0.298932	126.443	80.2042	2.20635	2.45485	250.333	136.567	249.5	137	16.5526	15.5709
1696	1480	0	A_43_P21200	CB546535	otein:NP_056092 ubiquitin-protein ligase NEDD4-like; neural precursor cell expressed, developmentally down-regulated gene 4-like; potential epithelial sodium channel regulator; homolog of yeast ubiquitin-protein ligase Rsp5 [Homo sapiens]. score=2.341e-42	0.141472	0.194236	0.466397	83.8735	116.171	1.98011	2.43144	204.677	169.742	204.5	167.5	14.7034	15.5921
1697	1322	1	(+)eQC-37	eQC		0.101589	1.04734	0.922729	15.6375	19.7587	1.23331	2.03416	132.367	79.0667	132	78	7.67335	10.6753
1698	1481	0	A_43_P10370	BF418961	unknown function	0.0229236	0.0559633	0.682086	2102.45	2216.41	12.8598	14.6462	2004.95	2526.63	1987	2519	88.4741	124.821
1699	1482	0	A_43_P14185	NM_017192	Rattus norvegicus endothelial differentiation, sphingolipid G-protein-coupled receptor, 5 (Edg5), mRNA.	-0.0451035	0.156489	0.773177	132.548	119.472	3.10075	3.60595	253.689	175.59	254	173	24.1665	25.4043
1700	1483	0	A_43_P14597	AA850867	similar to Protein:NP_036022 sarcoglycan, gamma (35kD dystrophin-associated glycoprotein) [Mus musculus]. score=3.114e-43	-0.066403	0.283708	0.814943	71.4191	61.2931	2.95326	2.31912	194.458	116.61	196	117	24.2219	13.5239
1701	1484	0	A_43_P21922	CB547202	similar to Translation of nuc:BC010843_1 Mus musculus, Similar to mosaic serine protease, clone IMAGE:3490022, mRNA, partial cds. score=2.721e-17	0.0685639	0.108345	0.526843	182.872	214.147	2.10695	3.60974	299.19	273.746	297	272	14.7756	27.0024
1702	1485	0	A_42_P734649	202855_Rn	Rattus norvegicus similar to RIKEN cDNA 1110002C08 [Mus musculus] (LOC303333), mRNA.	0.00591442	0.132142	0.9643	152.472	154.563	2.31662	3.09903	271.71	211.677	271	206.5	16.9806	22.0475
1703	1486	0	A_42_P559750	199687_Rn	insulin-like growth factor I {exon 6} [rats, Genomic/mRNA, 7224 nt].	-0.0689047	1.02182	0.946237	19.5293	16.6641	1.56566	1.76861	136.926	76.3889	135.5	76.5	11.0229	7.87261
1704	1322	1	(+)eQC-37	eQC		-0.0531359	0.952056	0.955492	20.5965	18.2246	1.71912	1.86462	138.255	77.6727	137	76	12.766	8.73277
1705	1487	0	A_43_P14175	NM_012839	Rattus norvegicus cytochrome c, somatic (Cycs), mRNA.	-0.119934	0.0998841	0.229854	255.261	193.664	2.86581	3.23455	369.797	255.475	373	255	20.55	23.3949
1706	1488	0	A_42_P576996	379016_Rn	similar to Mouse DNA sequence from clone RP23-390D17 on chromosome 11, complete sequence.	0.0646167	0.0972842	0.506559	213.936	248.257	2.70575	3.53913	327.737	310.772	326	311	18.8249	25.5056
1707	1489	0	A_43_P20848	CB546175	similar to Protein:NP_062390 beta-site APP-cleaving enzyme 2 [Mus musculus]. score=4.698e-50	-0.113149	0.473834	0.811265	44.4837	34.2809	1.44266	1.94656	166.424	91.2712	167	90	10.2859	9.68616
1708	1490	0	A_42_P691199	217400_Rn	similar to Cricetulus griseus mRNA for Pex7, complete cds.	-0.268153	0.7279	0.712581	34.0412	18.3591	1.67579	1.88849	154.417	77.6167	156	76.5	13.0699	9.15052
1709	1491	0	A_43_P13480	CB545669	unknown function	-0.00345145	0.10503	0.973785	207.138	205.498	2.82728	3.2619	322.984	265.935	323.5	263	20.899	24.0306
1710	1492	0	A_43_P19858	BF400921	unknown function	0.0173605	0.097379	0.858505	225.305	234.494	2.32838	3.61366	339.138	296.931	338	298	15.8407	26.3178
1711	1322	1	(+)eQC-37	eQC		0.083815	1.12943	0.940843	14.8085	17.9608	1.31875	1.90927	131.333	77.5833	132	77.5	8.68794	9.66611
1712	1493	0	A_43_P16545	BI395823	similar to Protein:NP_083030 RIKEN cDNA 0610037L13 [Mus musculus]. score=1.191e-74	0.138761	0.351723	0.693198	45.0462	62.004	1.50324	2.46395	165.865	116.115	166	116	9.93317	13.4013
1713	1494	0	A_43_P13070	NM_080410	Rattus norvegicus synaptotagmin-like 4 (granuphilin-a) (Sytl4), mRNA.	-0.0611815	0.888998	0.945132	22.2638	19.3383	1.27452	1.7318	140.293	78.569	141	79	8.19501	7.70079
1714	1495	0	A_42_P548763	207079_Rn	similar to Mouse clone mgs1-182e11 strain 129/SvJ, complete sequence.	-0.063898	0.518227	0.901869	38.4561	33.1946	1.67766	2.28702	159.566	90.2075	160	90	12.2765	11.7332
1715	1496	0	A_43_P10892	CB547621	unknown function	0.102499	0.126955	0.419456	143.332	181.485	2.34413	3.228	261.65	238.467	261.5	235	16.8622	22.8291
1716	1497	0	A_42_P714746	216592_Rn	similar to Mouse mRNA for Trf-proximal protein (Trfp gene).	0.0601937	0.427399	0.887998	40.5355	46.5617	1.61148	2.22606	161.436	102.018	163	101	11.6138	11.6991
1717	1498	0	A_43_P11551	NM_012762	Rattus norvegicus caspase 1 (Casp1), mRNA.	-0.187769	0.304935	0.53805	75.7794	49.1794	1.71138	1.87976	200	105.508	198	104	12.5712	9.71201
1718	1322	1	(+)eQC-37	eQC		0.0461143	1.20567	0.96949	14.5008	16.1252	1.4274	1.81848	130.915	76.0508	130	76	9.8336	8.83649
1719	1499	0	A_43_P13479	CB547719	unknown function	0.0408943	0.0976288	0.675308	218.546	240.125	2.73789	3.14341	332.453	302.5	333.5	300.5	20.2374	23.663
1720	1500	0	A_43_P23085	BF546285	unknown function	0.131201	0.0874317	0.133455	235.991	319.225	2.85434	4.02747	346.262	386.672	349	382	20.369	30.8619
1721	1501	0	A_42_P734789	217844_Rn	Rattus norvegicus collybistin I (Arhgef9), mRNA.	0.405141	0.107333	0.000160264	130.059	330.583	2.61761	4.4774	245.222	390.159	247	382	19.2441	34.2204
1722	1502	0	A_43_P12822	NM_053486	Rattus norvegicus kinesin family member 3C (Kif3c), mRNA.	0.0439162	0.080073	0.583382	302.83	335.054	2.66383	3.82969	408.185	407.185	406	405.5	17.4053	27.8886
1723	1503	0	A_43_P19880	BF409078	unknown function	0.00460545	0.309765	0.988138	60.1328	60.7739	1.55562	2.23521	182.339	115.696	181	114.5	10.6656	12.3685
1724	1504	0	A_42_P510465	294740_Rn	similar to Mouse chromosome 11, clone RP23-196F5, complete sequence.	0.0480701	0.273522	0.860494	65.054	72.6681	1.66487	2.48517	187.035	126.966	188	126.5	11.795	14.7814
1725	1505	0	A_43_P14634	AI234016	similar to GCGPROT:MCM4_MOUSE DNA REPLICATION LICENSING FACTOR MCM4 (CDC21 HOMOLOG) (P1-CDC21). score=4.351e-44	-0.00516567	0.254466	0.983804	74.6223	73.7399	1.65896	2.36348	197.127	128.418	195	128	11.3023	13.6024
1726	1506	0	A_42_P620791	325157_Rn	unknown function	0.146707	0.109266	0.179383	165.69	232.275	2.16552	3.55537	281.932	291.491	281	291	14.8322	25.6766
1727	1507	0	A_43_P19465	CB545737	similar to Protein:NP_084460 RIKEN cDNA 4930438O05 [Mus musculus]. score=7.182e-35	0.110824	0.147497	0.452432	118.543	153.004	1.98439	3.53534	238.133	208.4	237.5	206.5	13.9156	24.8277
1728	1508	0	A_43_P12451	NM_030834	Rattus norvegicus monocarboxylate transporter (Mct3), mRNA.	0.104489	0.12919	0.418627	139.955	178.024	2.18725	3.6407	258.435	234.79	258	239.5	15.757	26.4904
1729	1509	0	A_42_P508509	290585_Rn	similar to Mouse mRNA for testican-2 protein.	0.0504335	0.133127	0.704809	143.561	161.239	2.70886	2.82768	262.618	218.018	263	218	19.2926	18.6473
1730	1510	0	A_43_P19718	CB547576	similar to Translation of nuc:A95604_1 Sequence 6 from Patent WO9925815; unnamed protein product. score=1.424e-09	0.017974	0.185278	0.922718	102.056	106.368	2.42401	2.44394	223.684	161.21	223	160	18.0051	15.1584
1731	1511	0	A_43_P23459	BQ195797	unknown function	0.363161	0.0629694	8.05694e-09	3225.32	7442.74	20.8033	35.0356	2952.89	8518.43	2935	8594	145.095	315.843
1732	1512	0	A_43_P17356	CB547952	similar to GCGPROT:O88466 ZINC FINGER PROTEIN 106. score=3.789e-46	0.0526446	0.379467	0.889661	46.1683	52.1181	1.60427	2.27563	167.492	107.213	167	108	11.9842	12.8959
1733	1513	0	A_42_P696350	217235_Rn	similar to Protein:NP_084210 RIKEN cDNA 5730589L02 [Mus musculus]. score=3.16e-34	0.133187	0.0666592	0.0457131	442.131	600.811	3.81904	6.25511	530.643	699.911	527.5	701	25.7741	49.037
1734	1514	0	A_42_P599131	294332_Rn	similar to Mouse DNA sequence from clone RP23-113P22 on chromosome 4, complete sequence.	-0.0702255	0.346424	0.839358	58.3598	49.6465	1.60642	1.91284	181.036	105.418	181	106	11.2694	9.47255
1735	1515	0	A_43_P11779	NM_017021	Rattus norvegicus Interleukin 9 receptor (Il9r), mRNA.	0.0360384	0.118697	0.76142	168.304	182.866	2.25667	2.90396	286.158	241.035	285	238	15.5446	19.8602
1736	1516	0	A_43_P17482	BQ782565	similar to Translation of nuc:M23159_1 Chinese hamster DHFR-coamplified protein mRNA, partial cds, clone 2BE2121; DHFR-coamplified protein. score=9.538e-45	-0.117057	0.481297	0.807841	43.9737	33.5843	1.55799	1.96504	165.877	90.6491	166	91	11.394	9.65936
1737	1517	0	A_43_P10088	BQ210837	unknown function	0.105414	0.252593	0.67644	66.0923	84.249	2.09717	2.51879	187.6	137.917	189	139	16.1562	15.4605
1738	1518	0	A_42_P544648	223247_Rn	Rat mRNA for ribosomal protein S16.	-0.295833	0.060892	1.18385e-06	3310.78	1675.32	30.9938	16.3572	3084.71	1929.29	3055.5	1933	218.813	143.298
1739	1519	0	A_42_P649386	290468_Rn	similar to Translation of nuc:BC013538_1 Mus musculus, Similar to CGI-36 protein, clone MGC:19222 IMAGE:4241476, mRNA, complete cds. score=1.571e-99	0.0631237	0.067807	0.351889	439.76	508.557	3.91539	5.24572	530.2	599.65	524	597.5	27.5409	42.1357
1740	1520	0	A_43_P20813	CB546138	similar to Protein:NP_080679 RIKEN cDNA 2610027L16 gene [Mus musculus]. score=8.76e-32	0.0195274	0.0648858	0.763452	530.736	555.145	3.94431	6.12312	612.825	652.947	611	641	26.8575	48.5285
1741	1521	0	A_42_P480108	219023_Rn	similar to Protein:NP_080867 RIKEN cDNA 2010005E08 [Mus musculus]. score=1.988e-43	0.162784	0.189578	0.390527	83.9808	122.17	1.96998	3.14075	204.552	175.603	204.5	175.5	14.0764	20.6618
1742	1522	0	A_43_P10693	BG671006	unknown function	0.00701625	0.151095	0.962963	129.975	132.092	2.13187	3.26273	250.446	188.071	251	182.5	14.8114	21.8531
1743	1523	0	A_43_P21035	CB546344	similar to Translation of nuc:AK004676_1 Mus musculus adult male lung cDNA, RIKEN full-length enriched library, clone:1200009I24, full insert sequence; putative. score=2.684e-56	-0.156112	0.539572	0.772332	40.8796	28.5361	1.41568	1.92039	162.517	86.2167	164	87	10.1722	9.42606
1744	1524	0	A_42_P832832	200849_Rn	Rattus norvegicus Creatine kinase, muscle form (Ckm), mRNA.	-0.121085	0.34454	0.725258	62.1108	46.9983	1.5333	2.12535	185.31	103.121	184	101	10.7853	11.5182
1745	1525	0	A_42_P648996	297279_Rn	similar to Mouse chromosome 9 clone RP24-233B16, complete sequence.	0.0410794	0.124993	0.742418	156.778	172.332	2.65132	3.33548	275.233	229.833	273.5	227.5	19.5043	23.7302
1746	1526	0	A_43_P11720	NM_013112	Rattus norvegicus Apolipoprotein A-II (Apoa2), mRNA.	0.0102764	0.253475	0.967661	73.6072	75.3697	1.6563	2.00309	195.965	129.912	196	133	11.472	10.9239
1747	1527	0	A_43_P21195	CB546530	similar to Protein:NP_062327 delta-like 4 (Drosophila); delta-like 4 homolog (Drosophila) [Mus musculus]. score=1.947e-35	0.217622	0.19351	0.260759	76.8931	126.914	1.9506	3.19232	197.138	179.707	195.5	178.5	13.9415	20.9912
1748	1528	0	A_42_P673861	203506_Rn	Rat proline-rich protein mRNA, 3 end.	0.0209915	0.496447	0.966273	36.452	38.2572	1.33039	2.15289	157.103	94.569	158	94.5	8.93581	11.2579
1749	1529	0	A_42_P649851	347777_Rn	similar to Mouse, RIKEN cDNA 1500031N16 gene, clone MGC:11632 IMAGE:3582724, mRNA, complete cds.	0.0193631	0.0795553	0.807703	315.037	329.401	2.92892	4.72202	419.759	401.672	421	399.5	20.1393	36.1582
1750	1530	0	A_42_P523302	324702_Rn	similar to Mouse Cux-2 (Cutl2) mRNA, complete cds.	-0.117648	0.352198	0.738349	60.4943	46.1388	1.59007	2.0075	183.597	102.29	183	101.5	11.8148	10.8649
1751	1531	0	A_43_P20000	CB545375	similar to Protein:NP_031910 dermatan sulphate proteoglycan 3 [Mus musculus]. score=1.393e-54	-0.105138	0.344402	0.760154	61.048	47.9218	1.70438	1.91162	184.086	103.931	183	102	12.5869	9.72402
1752	1532	0	A_43_P20285	CB548449	similar to Protein:NP_080643 RIKEN cDNA 5830436K05 gene [Mus musculus]. score=6.439e-41	0.0734737	0.23935	0.758865	72.6407	86.0307	1.67517	2.53784	194.397	139.983	194	136.5	11.6603	15.4664
1753	1533	0	A_42_P831913	384793_Rn	fibroblast growth factor receptor 1 beta-isoform [Rattus norvegicus=Norway rat, Sprague-Dawley, kidneys, mRNA, 2520 nt].	0.031755	0.0721249	0.659736	383.948	413.073	3.8961	5.11138	480.966	494.475	475	496	27.454	40.2588
1754	1534	0	A_42_P587156	297604_Rn	unknown function	-0.170779	0.857311	0.842104	26.052	17.5817	1.32811	1.85851	144.783	77.05	144	75.5	9.02368	8.98478
1755	1535	0	A_43_P12085	NM_021596	Rattus norvegicus diazepam binding inhibitor-like 5 (Dbil5), mRNA.	-0.08726	0.581458	0.880709	35.1404	28.744	1.30905	1.94233	155.81	86.3448	156	85	8.77488	9.42291
1756	1536	0	A_42_P730229	292091_Rn	similar to Mouse, clone IMAGE:4218313, mRNA, partial cds.	-0.226218	0.146422	0.122354	176.011	104.55	2.49148	2.64855	298.102	162.136	299	163	18.3385	17.6298
1757	1537	0	A_43_P21468	CB544507	similar to Translation of nuc:BC009120_1 Mus musculus, clone IMAGE:3710932, mRNA, partial cds. score=8.22e-16	0.150122	0.0791324	0.0578145	279.098	394.347	2.77889	3.9393	384.263	469.579	382	466	18.7279	29.6413
1758	1538	0	A_43_P13620	CB546431	unknown function	-0.175055	0.284538	0.538405	80.3163	53.6721	1.51193	2.19647	204.525	109.797	203	110	10.3463	12.5186
1759	1539	0	A_43_P16280	S70804.1	clone p6.1 transcript [rats, osteosarcoma ROS17/2.8, mRNA Partial, 692 nt].	-0.0136868	0.318081	0.965678	59.7544	57.9006	1.5597	2.39348	182.082	113.033	180	111	11.2195	14.1433
1760	1540	0	A_42_P751612	223196_Rn	similar to Mouse DNA sequence from clone RP23-212H4 on chromosome 3, complete sequence.	-0.0577688	0.0966501	0.550033	248.649	217.68	2.13938	3.59581	362.186	280.322	365	280	14.3184	26.4304
1761	1541	0	A_43_P20100	CB545461	similar to Translation of nuc:AK097032_1 Homo sapiens cDNA FLJ39713 fis, clone SMINT2013170, weakly similar to TRANSCRIPTION FACTOR S-II-RELATED PROTEIN 4; unnamed protein product. score=5.021e-29	-0.0464829	0.175161	0.790722	116.926	105.058	1.91643	2.3798	238.836	160.623	239	160	13.7431	15.2776
1762	1542	0	A_42_P573352	208342_Rn	similar to mouse chondroitin beta1,4 N-acetylgalactosaminyltransferase, clone IMAGE:4975657, mRNA, partial cds.	-0.218478	0.52758	0.67879	44.715	27.038	1.40309	1.9244	167.017	84.9655	165	85	9.84528	9.3132
1764	1543	0	A_42_P590722	221847_Rn	similar to Mouse, RAB14, member RAS oncogene family, clone MGC:36272 IMAGE:3980228, mRNA, complete cds.	0.123015	0.185141	0.506409	90.3539	119.939	1.75091	2.45466	211.136	173.847	210	174	12.0279	15.5073
1765	1544	0	A_43_P11628	NM_012947	Rattus norvegicus Eukaryotic elongation factor 2 kinase (Eef2k), mRNA.	0.0748035	0.597367	0.900348	28.3878	33.7237	1.26393	2.13284	147.821	90.5357	148	91.5	8.08164	10.7956
1766	1545	0	A_43_P21732	CB547039	similar to Protein:NP_031948 ELK1, member of ETS oncogene family [Mus musculus]. score=3.611e-59	-0.133139	0.450612	0.76764	47.8531	35.2185	1.75874	2.03087	170.2	92.1667	169	93	13.774	10.5432
1767	1546	0	A_43_P14555	AA925266	unknown function	-0.0719146	0.662088	0.913506	30.3042	25.6796	1.43469	1.76529	150.081	83.7581	149.5	83	10.599	8.11937
1768	1547	0	A_42_P753326	223036_Rn	similar to Mouse, eukaryotic translation initiation factor 3, subunit 2 (beta, 36kD), clone MGC:25806 IMAGE:4037852, mRNA, complete cds.	0.139408	0.0750452	0.0632176	316.022	435.638	3.04302	4.46695	417.491	515.965	414	517	20.6096	34.1865
1769	1548	0	A_43_P19706	BF524886	similar to Translation of nuc:AY036877_1 Mus musculus actinin alpha 2 (Actn2) mRNA, complete cds. score=1.361e-44	0.0223121	0.220877	0.919538	83.9705	88.3973	1.75867	2.35042	206.073	142.855	207	141	12.0183	13.7873
1770	1549	0	A_42_P735417	200006_Rn	R.norvegicus mRNA for Fc gamma receptor.	-0.15469	0.353357	0.661551	62.7952	43.9781	1.59818	2.50651	186.271	100.39	185	99	11.6202	14.5934
1771	1550	0	A_43_P11390	CB547714	unknown function	0.0417504	0.219387	0.849071	82.6924	91.0366	1.69417	2.68972	204.607	145.328	204	146	11.9837	17.2759
1772	1551	0	A_43_P11353	BE109711	unknown function	-0.0761264	0.0932378	0.414228	268.464	225.299	3.35009	3.27349	380.684	289.035	381	284	23.8531	23.5349
1773	1552	0	A_42_P679342	207990_Rn	similar to envelope protein	0.021387	0.390518	0.956325	46.4988	48.846	1.4265	2.00712	168	104.281	168	105	9.69352	10.2691
1774	1553	0	A_43_P13067	NM_080394	Rattus norvegicus Reelin (Reln), mRNA.	-0.0171975	0.0952374	0.856701	242.358	232.949	2.62438	3.17813	355.473	296.055	354	299	17.7814	22.2897
1775	1554	0	A_42_P697534	206334_Rn	similar to Mouse interferon alpha/beta receptor (IFNAR) mRNA, complete cds.	0.0329548	0.171096	0.847265	109.546	118.182	1.87897	3.00441	230.65	173.233	231	173	13.2202	20.2404
1776	1555	0	A_43_P18472	AI146049	similar to Translation of nuc:BC019326_1 Homo sapiens, clone IMAGE:2823630, mRNA, partial cds. score=2.048e-36	0.0296769	0.0668354	0.657021	474.876	508.461	4.15327	4.59394	562.554	600.589	558.5	600.5	28.2984	35.5092
1777	1556	0	A_43_P19287	AW433737	similar to Protein:NP_067441 TATA box binding protein (Tbp)-associated factor, RNA polymerase I, A [Mus musculus]. score=3.863e-42	0.0235003	0.101478	0.816864	210.762	222.481	2.41681	3.84603	325.729	283.729	324	285	16.8398	28.2482
1778	1557	0	A_43_P22325	CB547562	similar to Translation of nuc:BC027054_1 Mus musculus, Similar to mitogen-activated protein kinase kinase kinase 7 interacting protein 1, clone IMAGE:5042323, mRNA, partial cds. score=2.701e-52	0.11923	0.0746022	0.109997	325.896	428.853	3.42463	3.7083	426.81	509.121	426.5	508	23.7372	28.2775
1779	1558	0	A_43_P17236	CB545271	similar to Protein:NP_056341 CLIP-170-related protein [Homo sapiens]. score=9.276e-91	0.120751	0.0597399	0.0432516	784.692	1036.21	5.11235	6.95397	837.632	1186	838	1188	34.7109	56.3633
1780	1559	0	A_43_P16646	AW252660	similar to Translation of nuc:BC006608_1 Mus musculus, clone MGC:7091 IMAGE:3157453, mRNA, complete cds. score=2.157e-42	-0.151474	0.0665118	0.0227621	626.59	442.088	5.42305	4.61186	703.783	531.9	704.5	527	38.7005	37.039
1781	1560	0	A_43_P21667	CB546983	similar to Translation of nuc:BC033925_1 Homo sapiens, clone MGC:39145 IMAGE:4896385, mRNA, complete cds. score=7.99e-44	0.0740903	0.287001	0.796288	60.0171	71.1813	1.59901	2.36056	181.717	125.333	181	125.5	11.384	13.9499
1782	1561	0	A_43_P20353	CB548467	similar to Translation of nuc:AF161437_1 Homo sapiens HSPC319 mRNA, partial cds. score=3.197e-13	0.528317	0.120193	1.10472e-05	96.9154	327.122	1.9219	6.09935	213.086	382.586	212.5	380	12.6731	44.768
1783	1562	0	A_43_P14706	BE119802	unknown function	0.00498713	0.16701	0.976178	116.246	117.588	2.28763	2.62778	237.431	172.983	239	175	16.6945	17.0052
1784	1563	0	A_43_P17655	CB585645	similar to Translation of nuc:AB051531_1 Homo sapiens mRNA for KIAA1744 protein, partial cds; Start codon is not identified.. score=1.632e-46	0.0916907	0.311353	0.768383	54.0258	66.7255	1.80933	2.48732	175.454	120.909	176	119	13.1287	14.1726
1785	1564	0	A_43_P13230	NM_133606	Rattus norvegicus enoyl-Coenzyme A, hydratase/3-hydroxyacyl Coenzyme A dehydrogenase (Ehhadh), mRNA.	0.051623	0.228668	0.821391	78.2173	88.0899	2.03181	2.37804	200.113	142.258	196.5	140	15.5607	14.7903
1786	1565	0	A_43_P22842	BF395335	unknown function	-0.0150406	0.255258	0.953013	75.2273	72.6666	1.76124	2.21615	197.828	127.431	196.5	129.5	12.6465	12.779
1787	1566	0	A_43_P12537	NM_031138	Rattus norvegicus ubiquitin conjugating enzyme (LOC81816), mRNA.	-0.0103128	0.173424	0.952581	113.43	110.768	1.97264	2.56354	234.967	166.1	236	164	14.1445	16.6832
1788	1567	0	A_42_P730667	222449_Rn	similar to mouse M5-14 protein, clone MGC:7537 IMAGE:3492342, mRNA, complete cds.	-0.0560332	0.102095	0.583121	229.133	201.398	2.41477	3.14656	344.333	262.583	345	265	16.9792	22.7903
1789	1568	0	A_42_P468386	223302_Rn	unknown function	-0.0590853	0.130054	0.649605	167.547	146.235	2.48454	2.82865	287	203.852	287	203	18.2994	19.7026
1790	1569	0	A_42_P578563	298342_Rn	similar to Mouse, clone MGC:28665 IMAGE:4236661, mRNA, complete cds.	-0.253445	0.494634	0.608379	49.5261	27.6305	1.57051	1.80658	172.535	85.5345	171.5	85	11.6667	8.3229
1791	1570	0	A_43_P11389	CB545183	unknown function	0.0572569	0.218365	0.793161	81.6175	93.1194	2.0033	2.12522	203.387	147.274	203.5	146.5	15.1802	12.7552
1792	1571	0	A_43_P15595	NM_133285	Rattus norvegicus H1 histone family, member 4 (H1f4), mRNA.	0.125379	0.458232	0.784381	34.9488	46.6457	1.67056	2.27532	155.136	101.881	155	100	12.7515	12.414
1793	1572	0	A_43_P18433	BF563931	similar to Translation of nuc:AF237917_1 Mus musculus MS4A7 protein mRNA, complete cds. score=2.964e-48	-0.0392455	0.216696	0.856282	91.983	84.0353	1.88542	2.31217	214.629	139.032	214	138.5	14.0003	14.3607
1794	1573	0	A_43_P11196	AI229321	unknown function	0.129378	0.0618405	0.036427	617.721	832.09	5.17016	5.99845	687.772	958.175	691	953	35.3877	48.0904
1796	1574	0	A_43_P18130	CB548072	similar to Protein:NP_573511 similar to FKBP-associated protein [Mus musculus]. score=7.854e-54	0.0161776	0.285531	0.954818	64.5585	67.0087	1.71428	2.39935	186.786	121.661	187	119	12.1576	13.7871
1797	1575	0	A_43_P11459	NM_012550	Rattus norvegicus Endothelin receptor type A (Ednra), mRNA.	-0.00913531	0.0874514	0.916803	274.786	269.066	2.83815	3.35994	384.638	335.448	384.5	331	19.7499	24.6741
1798	1576	0	A_42_P547246	279494_Rn	Rattus norvegicus myocilin (Myoc), mRNA.	0.0973225	0.309235	0.752974	54.046	67.6217	1.54509	2.18393	175.439	121.737	177	121	10.6486	12.069
1799	1577	0	A_42_P675125	223293_Rn	Rattus norvegicus histidine ammonia lyase (Hal), mRNA.	0.0349591	0.417492	0.933266	42.7589	46.3432	1.55879	2.14173	163.936	101.905	164	101	11.8074	11.8536
1800	1578	0	A_43_P13217	NM_133573	Rattus norvegicus G protein-coupled receptor 30 (Gpr30), mRNA.	-0.0999181	0.311516	0.748402	67.3045	53.472	1.80284	2.14233	190.524	109.222	190	109	13.9848	12.3229
1801	1579	0	A_43_P20966	CB546284	similar to Translation of nuc:AL389975_1 Homo sapiens mRNA full length insert cDNA clone EUROIMAGE 2004632. score=1.373e-24	0.00951914	0.329855	0.976977	56.0423	57.2842	1.82106	2.33257	178.083	112.317	176.5	111.5	13.9312	13.4775
1802	1580	0	A_42_P827204	298403_Rn	similar to mouse cytoskeleton-associated protein 4, clone IMAGE:5322388, mRNA, partial cds.	-0.00122247	0.222237	0.995611	85.72	85.479	2.02058	2.45953	208.051	140.136	207	140	15.0097	15.1447
1803	1581	0	A_42_P690495	255358_Rn	Rattus norvegicus synaptonemal complex protein 2 (Sycp2), mRNA.	-0.0557922	0.821167	0.945831	23.9651	21.0759	1.42649	2.06955	142.393	79.9836	142	80	10.3139	10.8559
1804	1582	0	A_42_P704363	205132_Rn	similar to Mouse clone RP23-37O6, complete sequence.	-0.0221305	0.375188	0.952964	50.9285	48.3983	1.53882	2.25725	172.931	104.034	172.5	103	10.967	12.4477
1805	1583	0	A_42_P620103	295109_Rn	similar to Mouse heterochromatin protein 1 alpha mRNA, complete cds.	-0.0359785	0.0876426	0.681429	282.558	260.093	3.10075	3.61525	392.361	326.262	398	329	22.421	27.4226
1806	1584	0	A_43_P12841	NM_053535	Rattus norvegicus ectonucleotide pyrophosphatase/phosphodiesterase 1 (Pc1), mRNA.	-0.0759256	0.684172	0.911637	29.4514	24.7275	1.34965	1.93704	149.051	82.9661	149	84	9.33371	9.46676
1807	1585	0	A_43_P12855	NM_053573	Rattus norvegicus olfactomedin related ER localized protein (Olfm1), mRNA.	0.103631	0.0677151	0.125919	427.368	542.542	4.07646	7.31864	518.103	636.103	520.5	627	28.2568	58.3993
1808	1586	0	A_43_P13609	CB546365	unknown function	-0.0659574	0.594636	0.911679	33.5455	28.8188	1.6316	2.14653	153.933	86.4	152	87	12.6382	11.287
1809	1587	0	A_43_P19606	CB548337	similar to Protein:NP_035520 solute carrier family 12, member 7 [Mus musculus]. score=4.356e-65	-0.0658792	0.395217	0.867613	50.7504	43.6074	1.50353	2.06553	172.983	99.7167	172.5	98.5	10.837	11.0117
1810	1588	0	A_43_P23238	BF562568	unknown function	0.0516649	0.439297	0.906378	39.8162	44.8462	1.5148	2.13436	160.694	100.468	161	99	11.2856	11.6277
1811	1589	0	A_42_P563382	216183_Rn	similar to Mouse, clone MGC:37148 IMAGE:4953174, mRNA, complete cds.	-0.0587246	0.250869	0.814919	80.5188	70.3352	1.83318	2.23599	203.552	125.448	203	124	13.3274	12.9725
1812	1590	0	A_43_P20504	CB545828	similar to Translation of nuc:BC031444_1 Mus musculus, RIKEN cDNA 9530027K23 gene, clone MGC:25913 IMAGE:4222237, mRNA, complete cds. score=4.503e-27	-0.00889352	0.0695955	0.898316	440.289	431.364	3.14071	4.41117	532.541	516.049	529	517	21.8514	35.2715
1813	1591	0	A_42_P518393	205976_Rn	similar to Mouse mRNA for 53BP1 protein.	0.173114	0.192273	0.367931	81.6784	121.681	1.5522	2.92544	202.218	174.964	202	173	9.72909	18.4792
1814	1592	0	A_43_P17519	BQ202012	unknown function	0.0468743	1.1376	0.967133	15.3568	17.1071	1.25693	1.93839	131.963	76.8518	132	77.5	7.50336	9.41778
1815	1593	0	A_43_P15512	NM_053534	Rattus norvegicus transmembrane domain protein regulated in adipocytes 40 kDa (Tpra40-pending), mRNA.	0.0343316	0.300807	0.909134	59.887	64.8133	1.69035	2.30216	181.873	119.418	182	118	11.8962	12.826
1816	1594	0	A_43_P10975	AA955678	unknown function	-0.30367	0.0804078	0.000158972	485.37	241.214	7.54101	4.21211	582.77	311.934	595	317	56.281	33.0242
1817	1595	0	A_43_P11810	NM_017085	Rattus norvegicus Cytochrome P450, 19, aromatase (Cyp19), mRNA.	-0.124466	0.088845	0.161235	308.026	231.271	4.97065	4.04783	417.845	296.672	417.5	296.5	36.4729	30.1781
1818	1596	0	A_43_P12040	NM_019361	Rattus norvegicus activity regulated cytoskeletal-associated protein (Arc), mRNA.	-0.0338557	0.254604	0.894214	77.0699	71.2901	1.89002	2.14283	199.855	126.21	197	125	14.3833	12.596
1819	1597	0	A_43_P21174	CB546513	similar to Translation of nuc:AK010747_1 Mus musculus ES cells cDNA, RIKEN full-length enriched library, clone:2410089E03, full insert sequence; putative. score=2.041e-35	-0.0535593	0.689601	0.938093	28.4929	25.187	1.34286	2.00178	147.911	83.3571	148	82.5	9.01166	9.76157
1820	1598	0	A_42_P508415	231733_Rn	similar to Mouse, clone IMAGE:3668238, mRNA.	-0.00789636	0.388604	0.983788	48.3387	47.4678	1.51317	2.23327	170.107	103.107	169	102.5	10.5498	11.9934
1821	1599	0	A_42_P515847	207849_Rn	similar to Mouse, RIKEN cDNA 2810435N07 gene, clone MGC:6364 IMAGE:3496252, mRNA, complete cds.	0.0559905	0.217959	0.797267	81.9009	93.1706	1.61363	2.54703	203.678	147.339	204	147	10.9473	15.8828
1822	1600	0	A_43_P17605	AW914783	similar to Protein:NP_598899 expressed sequence AW545363 [Mus musculus]. score=1.592e-52	0.0676964	0.220974	0.759335	79.6104	93.0392	1.84262	2.40257	201.31	147.086	202	146	13.1672	14.5738
1823	1601	0	A_43_P13903	BF521863	unknown function	-0.022267	0.408889	0.956571	46.6563	44.3245	1.61228	1.91393	168.383	100.233	168	102	12.0776	9.66624
1824	1602	0	A_42_P699031	218589_Rn	similar to Mouse X chromosome: L1cam locus, complete sequence.	0.0962026	0.383816	0.802087	43.3465	54.0949	1.5453	2.42525	164.286	108.875	163	108	10.879	13.4787
1825	1603	0	A_43_P21790	CB547085	similar to Translation of nuc:AX244646_1 Sequence 2 from Patent WO0167097; unnamed protein product. score=3.372e-15	-0.0511454	0.0645558	0.428206	590.442	524.846	4.28931	5.03721	668.237	621.39	670	621	29.87	40.3963
1826	1604	0	A_43_P23269	BF564495	unknown function	0.0547267	0.133322	0.681449	142.602	161.754	2.17673	3.09512	261.649	218.491	259	215	15.079	21.0867
1827	1605	0	A_42_P498868	236113_Rn	similar to Protein:NP_077309 fibronectin type 3 and SPRY domain-containing protein [Homo sapiens]. score=1.279e-87	-0.0550224	0.0876621	0.530224	288.97	254.583	3.24338	3.72085	398.661	320.678	396	317	23.193	27.831
1828	1606	0	A_43_P15321	NM_031596	Rattus norvegicus squamous cell carcinoma antigen recognized by T-cells 1 (Sart1), mRNA.	0.116962	0.0689228	0.0896979	401.086	525.048	3.27326	5.9196	494.21	616.21	497	615.5	23.0111	48.4582
1829	1607	0	A_42_P744506	296481_Rn	Rattus norvegicus cadherin 2, type 1, N-cadherin (neuronal) (Cdh2), mRNA.	-0.0406709	0.245243	0.868283	80.7914	73.5689	2.21982	2.65176	203.632	128.526	203	128	16.8201	16.1556
1830	1608	0	A_42_P651497	295484_Rn	similar to Mouse DNA sequence from clone RP23-91L2 on chromosome X, complete sequence.	0.20717	0.214105	0.333238	69.752	112.39	1.73685	2.72087	190.293	165.069	191.5	163	12.0758	17.1309
1831	1609	0	A_42_P736436	203233_Rn	similar to Translation of nuc:BC028659_1 Mus musculus, Similar to RIKEN cDNA 1110011E12 gene, clone MGC:41584 IMAGE:1247653, mRNA, complete cds. score=3.653e-35	-0.0953632	0.215848	0.658628	98.428	79.0233	1.70165	2.50602	221.633	134.467	222	134	11.932	15.7087
1832	1610	0	A_42_P541864	207334_Rn	similar to Mouse, UDP-Gal:betaGlcNAc beta 1,3-galactosyltransferase, polypeptide 3, clone MGC:6335 IMAGE:3486016, mRNA, complete cds.	0.0907605	0.119586	0.447879	156.618	193.02	2.6803	3.93081	274.333	250.833	274	245	19.6483	28.5854
1834	1611	0	A_43_P10773	AA925971	unknown function	0.0446236	0.276125	0.871616	64.6746	71.6732	1.92605	2.11687	186.678	126.017	184	128	14.5418	11.9229
1835	1612	0	A_43_P15709	BQ199427	Rattus norvegicus steroid receptor RNA activator mRNA sequence.	0.0255341	0.300396	0.93226	60.5882	64.2573	1.9237	2.14501	182.656	118.934	182	119	14.9208	12.2132
1836	1613	0	A_43_P11527	NM_012715	Rattus norvegicus adrenomedullin (Adm), mRNA.	0.128531	0.355371	0.717591	45.1236	60.6645	1.57876	2.41418	166	114.902	168	113	11.6103	14.1052
1837	1614	0	A_43_P12906	NM_053705	Rattus norvegicus transient receptor potential-related protein, ChaK (Chak), mRNA.	0.217294	0.058246	0.000191002	3385.7	5583.98	18.5226	32.8186	3103.36	6386.78	3112	6411	125.359	285.405
1838	1615	0	A_42_P567793	217447_Rn	similar to Mouse RP42 mRNA, complete cds.	0.0364355	0.156257	0.815624	120.881	131.46	2.29206	2.82148	241.387	187	239.5	187.5	17.1429	19.3382
1839	1616	0	A_43_P11650	NM_013001	Rattus norvegicus Paired box homeotic gene 6 (Pax6), mRNA.	0.0352098	0.178987	0.844049	103.921	112.697	2.16425	2.83737	225.246	167.525	226	166	16.1438	18.9566
1840	1617	0	A_42_P814865	220933_Rn	similar to Mouse, clone MGC:32411 IMAGE:5039277, mRNA, complete cds.	-0.00643437	0.740124	0.993064	25.1504	24.7805	1.45302	1.90876	143.903	83.0484	144	83.5	10.7744	9.48411
1841	1618	0	A_43_P16425	BF287873	similar to Translation of nuc:BC008578_1 Homo sapiens, Similar to RIKEN cDNA C030006K11 gene, clone MGC:18180 IMAGE:4155335, mRNA, complete cds. score=1.11e-64	-0.0240978	0.117478	0.837474	182.758	172.893	2.52626	3.00355	300.729	231.458	301	228	18.1306	21.038
1842	1619	0	A_43_P14098	AI599945	unknown function	0.199717	0.257985	0.438846	57.7134	91.41	1.71089	2.40541	178.465	144.138	179.5	144	12.1716	14.26
1843	1620	0	A_43_P11802	NM_017063	Rattus norvegicus Importin beta (Impnb), mRNA.	0.00998063	0.955647	0.991667	19.092	19.5358	1.64954	2.05698	136.492	78.7966	134	78	12.4836	10.6961
1844	1621	0	A_43_P16751	BM386178	similar to Protein:NP_081551 RIKEN cDNA 2810422B04 [Mus musculus]. score=6.387e-11	0.125395	0.206559	0.543808	79.9632	106.73	1.96901	2.92976	201.053	160.316	200	161	14.1212	18.6693
1845	1622	0	A_43_P18894	CB606352	similar to Protein:NP_034842 LIM homeo box protein 4 [Mus musculus]. score=3.637e-44	0.0412836	0.36768	0.9106	48.3201	53.1388	1.64568	2.04888	169.825	108.222	170	109	12.5859	11.2486
1846	1623	0	A_42_P789204	199402_Rn	similar to Mouse, hypothetical protein MGC10500, clone MGC:6566 IMAGE:2812329, mRNA, complete cds.	0.0896038	0.159876	0.575166	110.722	136.094	1.88754	2.61119	231	191.066	231	190	13.2728	17.4087
1847	1624	0	A_42_P644775	281894_Rn	unknown function	-0.150429	0.113895	0.186578	220.629	156.039	2.84233	2.93322	338.6	215.483	336	212.5	20.9011	20.7254
1848	1625	0	A_42_P683140	287411_Rn	similar to Mouse slp2-a mRNA for synaptotagmin-like protein 2-a delta 2S-II, complete cds.	0.0658235	0.14664	0.65352	125.738	146.315	2.10978	2.85847	245.567	202.1	248	200	15.0641	19.4829
1849	1626	0	A_43_P10672	AI175421	unknown function	-0.102202	0.106284	0.336255	228.772	180.801	3.05077	2.82381	345.082	241.213	347	237	22.6409	20.1727
1850	1627	0	A_42_P674289	298901_Rn	similar to Mouse axotrophin mRNA, complete cds.	0.0656436	0.111204	0.55499	177.162	206.07	2.19498	3.09625	293.947	265.158	294	268	14.8762	21.5587
1851	1628	0	A_43_P12374	NM_023969	Rattus norvegicus putative G protein-coupled receptor snGPCR32 (Edg7), mRNA.	-0.08873	0.976651	0.927611	20.893	17.0322	1.51357	1.85002	138.569	76.6724	138.5	76	10.8936	8.8603
1852	1629	0	A_43_P11289	AW143917	unknown function	-0.191694	0.122556	0.117787	210.551	135.414	2.07149	2.77005	330	194.19	328	194	14.1049	18.8814
1853	1630	0	A_42_P645911	216894_Rn	similar to Mouse mRNA for Dres9 protein.	0.0327043	0.568862	0.954154	31.3346	33.7854	1.57666	1.95247	151.281	90.614	151	90	11.7165	9.43541
1854	1631	0	A_43_P12207	NM_022297	Rattus norvegicus dimethylarginine dimethylaminohydrolase 1 (Ddah1), mRNA.	-0.373737	0.0922308	5.074e-05	409.54	173.205	3.80293	3.23706	518	237.742	519	238.5	28.3717	24.4238
1855	1632	0	A_43_P17213	AW916573	similar to Protein:NP_067279 abhydrolase domain containing 1; alpha/beta hydrolase-1; lung alpha/beta hydrolase 1 [Mus musculus]. score=3.79e-55	-0.0448501	0.243356	0.85378	81.84	73.81	1.73225	2.28225	204.717	128.8	203.5	128.5	12.4765	13.6367
1856	1633	0	A_42_P468371	283500_Rn	similar to Translation of nuc:AK005862_1 Mus musculus adult male testis cDNA, RIKEN full-length enriched library, clone:1700011F03, full insert sequence; putative. score=7.916e-29	0.27855	0.575757	0.628529	22.9534	43.5909	1.46083	2.23794	141.37	98.8704	141.5	98	10.1782	11.4085
1857	1634	0	A_43_P10536	CB544254	unknown function	0.209289	0.862777	0.808334	16.6596	26.9744	1.33917	2.04279	133.737	85.0526	134	85	8.91933	10.3206
1858	1635	0	A_42_P785980	202457_Rn	similar to mouse hypothetical protein FLJ10199, clone MGC:7879 IMAGE:3582174, mRNA, complete cds.	-0.232317	0.185373	0.210119	135.25	79.2173	2.08347	2.1742	259.404	135.86	258	136	14.9605	12.9538
1859	1636	0	A_42_P486332	298070_Rn	Rattus norvegicus jagged 1 (Jag1), mRNA.	0.0560535	0.30323	0.853343	57.9043	65.8816	1.69397	2.59337	179.683	120.317	178.5	121.5	12.4771	15.6806
1860	1637	0	A_43_P21413	CB546764	similar to Protein:NP_004220 cofactor required for Sp1 transcriptional activation, subunit 2 (150kD); chromosome X open reading frame 4; human homolog of yeast RGR1 [Homo sapiens]. score=2.084e-30	0.0374261	0.198005	0.850081	92.8051	101.157	1.90321	2.61413	214.509	155.649	214	156	13.4113	16.3505
1861	1638	0	A_43_P15247	NM_012666	Rattus norvegicus Tachykinin (substance P, neurokinin A, neuropeptide K, neuropeptide gamma) (Tac1), mRNA.	0.308518	0.727833	0.67165	17.4405	35.4876	1.30584	2.04926	134.786	92.1071	135	93	8.54659	10.1761
1862	1639	0	A_43_P10409	CB605856	unknown function	-0.152093	0.0763893	0.0464783	426.394	300.413	3.19248	3.72842	524.474	374.281	523	370	21.8273	28.1042
1863	1640	0	A_42_P495226	232462_Rn	similar to Mouse clone RP23-433F5, complete sequence.	-0.248336	0.224278	0.268176	111.799	63.1105	1.98639	2.00234	236.86	119.597	237	119	14.4697	11.1305
1864	1641	0	A_43_P18269	AM:ARGI1-035034-CYA	similar to Translation of nuc:BC027746_1 Mus musculus, phospholipase C-like 2, clone MGC:29392 IMAGE:5065782, mRNA, complete cds. score=9.019e-08	0.174718	0.232589	0.452539	66.3824	99.2593	1.70311	2.58359	187.281	152.21	187	151	11.7925	15.7409
1865	1642	0	A_42_P778958	216263_Rn	unknown function	0.106589	0.540547	0.843682	30.2373	38.6485	1.68548	2.35006	149.929	94.7679	148.5	94.5	12.732	12.506
1866	1643	0	A_42_P570671	206339_Rn	similar to Mouse DNA sequence from clone RP23-130L11 on chromosome 2, complete sequence.	-0.140718	0.130319	0.280232	183.671	132.838	2.53695	3.07129	303.667	190.842	304	193	18.1387	20.9581
1867	1644	0	A_43_P13508	CB547800	unknown function	0.0887532	0.303127	0.769681	55.7363	68.374	1.58123	2.42141	177.233	122.517	176.5	122	11.2843	14.3332
1868	1645	0	A_43_P12077	NM_021262	Rattus norvegicus Acid phosphatase 1, soluble (Acp1), mRNA.	0.0332714	1.32721	0.98	13.3696	14.4341	1.5655	2.08571	129.518	74.6607	129	73.5	10.9777	10.9582
1869	1646	0	A_43_P14264	NM_053653	Rattus norvegicus vascular endothelial growth factor C (Vegfc), mRNA.	-0.00164731	0.314343	0.995819	59.657	59.4312	1.46729	2.49027	181.895	114.439	181	114	9.83195	14.4358
1870	1647	0	A_43_P15300	NM_024144	Rattus norvegicus phosphatidylinositol glycan, class M (Pigm), mRNA.	-0.10842	0.225168	0.630156	95.4677	74.3766	2.21194	2.09441	218.902	129.885	218	130	17.1286	12.3222
1871	1648	0	A_42_P775658	295841_Rn	similar to Mouse, clone MGC:7035 IMAGE:3156060, mRNA, complete cds.	-0.0590324	0.423684	0.889189	46.9156	40.9529	1.46254	1.99876	168.839	97.2321	170	95	10.1117	10.0018
1872	1649	0	A_43_P13256	NM_134387	Rattus norvegicus diacetyl/L-xylulose reductase (glb), mRNA.	0.0526552	0.0873305	0.546548	256.866	289.976	3.32704	4.34718	366.918	356.787	367	357	24.2475	33.4684
1873	1650	0	A_42_P699959	217890_Rn	similar to Mouse Lpin1 (Kiaa0188) mRNA, complete cds.	-0.0887275	0.378677	0.814745	54.3901	44.3397	1.63815	2.11514	176.982	100.482	175.5	99.5	11.8329	11.0963
1874	1651	0	A_42_P532700	285263_Rn	similar to Mouse DNA sequence from clone RP23-9O16 on chromosome 13, complete sequence.	-0.107051	0.209172	0.608801	103.152	80.6168	2.17572	3.04166	226.4	136.183	227.5	133	16.4772	19.9894
1875	1652	0	A_43_P20824	CB544327	similar to Translation of nuc:X06307_1 Mouse germ line TCR V-alpha F 3.5 gene. score=1.447e-29	0.0382851	0.135831	0.778052	142.1	155.196	2.45864	2.91777	261.419	211.855	264	214.5	18.3183	20.4914
1876	1653	0	A_43_P14695	AA955357	similar to gi|3019918|gb|AA893039|AA893039 EST196842 Normalized rat kidney, Bento Soares Rattus sp. cDNA clone RKIBB40 3 end, mRNA sequence.	-0.00434397	0.33138	0.989541	56.6752	56.1111	1.59114	2.1013	178.833	111.267	180	110.5	11.5335	11.583
1877	1654	0	A_43_P11433	NM_012490	Rattus norvegicus Acrosin (Acr), mRNA.	0.136499	0.278175	0.623642	57.5682	78.8282	1.54463	2.33731	178.776	132.328	179	133.5	10.5698	13.5846
1878	1655	0	A_43_P22568	AW921231	unknown function	0.0729488	0.177336	0.680809	100.487	118.866	2.24413	2.53403	221.464	173.411	221	172.5	16.1594	15.833
1879	1656	0	A_43_P19366	AM:ARGI1-051485-CYA	vel genes, the gene for beta-soluble NSF attachment protein (SNAP-beta), a novel gene for a protein similar to cystatin, another novel gene for a protein similar to cystatin 8 (CST8), ESTs, STSs, GSSs and six CpG islands, complete sequence; score=7.49e-51	-0.0257591	0.214276	0.904313	91.6724	86.3932	1.80505	2.32863	214.164	141.291	215	139	12.4048	13.6784
1880	1657	0	A_43_P19220	CB605780	similar to Translation of nuc:AB006360_1 Mus musculus DNA for MUSPUR, partial cds; MYC associated zinc-finger protein. score=1.134e-29	0.103365	0.490949	0.833245	33.459	42.4501	1.42039	2.22614	153.557	98.1475	151	97	10.2348	12.1502
1881	1658	0	A_43_P14686	CA506326	unknown function	-0.0421028	0.0832124	0.612879	311.305	282.543	3.15393	3.69765	418.254	351.339	423	354	22.2785	27.8794
1883	1659	0	A_43_P13643	CB546543	unknown function	-0.0081603	0.0616149	0.894636	683.518	670.794	4.76144	5.69571	750.2	782.964	750	784	31.9429	44.6886
1884	1660	0	A_42_P585886	291940_Rn	similar to Mouse DNA sequence from clone RP23-317H19 on chromosome X, complete sequence.	-0.0415672	0.386926	0.914448	50.4552	45.8499	1.46113	2.27295	172.537	101.722	174	102.5	9.79933	12.0853
1885	1661	0	A_43_P17670	CB547997	similar to Translation of nuc:AB020716_1 Homo sapiens mRNA for KIAA0909 protein, partial cds. score=1.178e-96	0	2.28968	1	7.73358	8.37405	1.53367	1.54799	115.07	69.0351	116	68	8.87585	8.04222
1886	1662	0	A_42_P795577	220179_Rn	similar to Mouse, clone IMAGE:4009364, mRNA, partial cds.	0.108128	0.341345	0.751417	48.1908	61.8147	1.67042	2.28749	169.316	116.105	171	117	12.1158	12.7233
1887	1663	0	A_42_P476277	287495_Rn	similar to Mouse, clone MGC:29033 IMAGE:3594583, mRNA, complete cds.	-0.0675544	0.0806053	0.401981	340.663	291.589	4.23551	4.79739	445.207	362.155	444	360.5	30.3308	36.6959
1888	1664	0	A_43_P19513	CB546060	similar to Translation of nuc:AK020881_1 Mus musculus adult retina cDNA, RIKEN full-length enriched library, clone:A930021A21, full insert sequence; putative. score=1.009e-45	0.075745	0.3074	0.805369	55.7857	66.4153	1.66677	2.24011	177.371	120.71	176.5	118.5	12.4179	13.0665
1889	1665	0	A_43_P12189	NM_022262	Rattus norvegicus translin-associated factor X (Tsnax), mRNA.	0.0577973	0.800753	0.94246	21.5649	24.6346	1.41646	2.01243	139.593	82.9831	139	83	10.0449	10.1836
1890	1666	0	A_43_P12787	NM_053370	Rattus norvegicus translocase of inner mitochondrial membrane 8 (yeast) homolog A (Timm8a), mRNA.	-0.188032	0.134185	0.161127	187.166	121.394	2.1717	2.82207	307.864	179.39	307	179	15.3088	19.2497
1891	1667	0	A_43_P13387	NM_139335	Rattus norvegicus taste receptor rT2R12 (LOC246219), mRNA.	0.0950658	0.296154	0.748209	56.6709	70.5384	1.54556	2.7032	178.15	124.567	176	125	10.861	16.5717
1892	1668	0	A_42_P778184	430014_Rn	Rat troponin-c mRNA.	0.011043	0.738637	0.988072	24.6988	25.3349	1.64333	2.0947	143.371	83.5161	143	83	12.9301	11.0879
1893	1669	0	A_43_P22511	AW529083	unknown function	0.557632	0.113308	8.59413e-07	103.583	374.041	2.71373	5.39844	219.017	431.61	218	421	19.5329	40.1244
1894	1670	0	A_43_P11340	BQ196038	unknown function	0.233285	0.315247	0.459296	44.9295	76.8806	1.61017	2.67885	165.236	129.727	164	131	11.1753	15.5545
1895	1671	0	A_43_P15578	NM_053295	Rattus norvegicus Calpastatin (Cast), mRNA.	0.406121	1.57284	0.796246	7.08486	18.049	1.34174	1.93085	119.22	78.2542	119	77	8.29222	10.4049
1896	1672	0	A_43_P20011	CB545386	similar to Translation of nuc:AK014958_1 Mus musculus adult male testis cDNA, RIKEN full-length enriched library, clone:4921524J06, full insert sequence; putative. score=1.306e-26	0.116862	0.752841	0.876642	21.3888	27.9929	1.36135	2.04506	139.441	85.7797	139	85	9.43448	10.4189
1897	1673	0	A_42_P542185	286900_Rn	similar to similar to a C.elegans protein encoded in cosmid K12D12(Z49069)	0.0937479	0.159476	0.556633	110.504	137.128	2.11104	2.85122	230.738	192.082	230	193	15.3849	19.3686
1898	1674	0	A_43_P22379	AI058968	unknown function	0.00998457	0.300469	0.973491	61.6734	63.1077	1.71003	2.47916	183.883	117.917	184.5	117.5	12.6278	14.8076
1899	1675	0	A_43_P18563	BF546743	similar to Translation of nuc:AF052841_1 Mesocricetus auratus clone e8 retroviral-like pol protein (pol) mRNA, partial cds; uncertain if product is translated. score=6.026e-09	0.0593834	0.181865	0.744027	99.2801	113.827	2.24062	3.21225	220.483	168.383	216.5	169	16.7539	21.6921
1900	1676	0	A_42_P700701	292517_Rn	Rattus norvegicus myosin IXA (Myo9a), mRNA.	0.197953	0.47121	0.674416	31.0991	49.057	1.47541	2.28656	150.7	103.85	150	103.5	10.7472	12.5696
1901	1677	0	A_43_P23273	BF564724	unknown function	0.0675748	0.170913	0.692567	105.358	123.095	1.84394	2.51868	226.186	177.864	227	178	12.7718	16.2146
1902	1678	0	A_43_P15623	AF222733.1	GCGNUC:AF222733.1; Rattus norvegicus DEAD box protein 1 (Ddx1) mRNA, partial cds.	-0.141157	0.267366	0.597532	82.584	59.6676	1.67875	2.13072	206.483	115.467	206.5	115	12.1062	12.1926
1903	1679	0	A_43_P22621	BE106475	unknown function	-0.0304001	0.869867	0.972121	21.9765	20.4908	1.62356	1.82938	139.984	79.5323	139	80	12.5952	8.87198
1904	1680	0	A_42_P484319	294135_Rn	similar to Mouse DNA sequence from clone RP23-14F5 on chromosome 11, complete sequence.	0.030184	0.315385	0.923754	57.3046	61.429	1.60977	2.66787	179.246	116.18	180	115	11.7497	16.3141
1905	1681	0	A_43_P19579	CB546447	similar to Translation of nuc:AK018593_1 Mus musculus adult male cecum cDNA, RIKEN full-length enriched library, clone:9130006A14, full insert sequence; putative. score=1.978e-69	0.193969	0.371015	0.601109	39.8774	62.3298	1.77076	2.29541	160.164	116.127	158	116	13.0423	12.4202
1906	1682	0	A_42_P733175	207129_Rn	similar to dJ84N20.1.1 (novel protein, isoform 1)	0.0441889	0.298619	0.882361	59.6521	66.0411	1.88389	2.35919	181.561	120.544	181	122	14.0255	13.516
1907	1683	0	A_42_P586425	300705_Rn	similar to Translation of nuc:AK023876_1 Homo sapiens cDNA FLJ13814 fis, clone THYRO1000368; unnamed protein product. score=1.623e-38	0.276755	1.07655	0.797121	12.2561	23.1798	1.56978	1.87366	128.4	82.05	128	82.5	11.6039	9.31997
1908	1684	0	A_43_P23112	BF548947	unknown function	-0.108395	1.09759	0.921331	18.994	14.7986	1.25192	1.95096	136.218	74.8364	136	76	7.53926	9.57962
1909	1685	0	A_43_P22214	CB544717	similar to Protein:NP_064563 Carbonic anhydrase-related protein 10 [Homo sapiens]. score=3.416e-26	0.204941	0.404253	0.612181	36.0378	57.7696	1.85226	2.04148	156.033	111.817	153.5	111	14.5974	10.768
1910	1686	0	A_43_P21785	CB547081	similar to Translation of nuc:AB007915_1 Homo sapiens mRNA for KIAA0446 protein, partial cds; Start codon is not identified. hg00104 cDNA clone for KIAA0446 has a 5-bp deletion at the region from 4268 to 4272 of the sequence of KIAA0446. score=3.864e-15	-0.0549169	0.543403	0.919502	36.2862	31.976	1.3413	2.04086	157.088	89.1228	157	89	9.05397	10.1894
1911	1687	0	A_43_P20470	CB545793	similar to Translation of nuc:BC031416_1 Mus musculus, clone MGC:28303 IMAGE:4012768, mRNA, complete cds. score=4.912e-26	0.209582	0.725859	0.772783	19.8133	32.1025	1.32354	2.00097	137.6	89.2333	137	89	9.07072	10.1202
1912	1688	0	A_42_P843583	205963_Rn	Rat mRNA for connexin 46.	0.0394369	0.623553	0.949571	28.3399	31.0338	1.31821	2.10719	147.77	88.2623	148	88	9.12212	11.0527
1913	1689	0	A_42_P611841	287893_Rn	Rattus norvegicus partial mRNA for integrin alpha 6 subchain (inta6 gene), 3 end.	0.119554	0.367273	0.744789	44.0979	58.0727	1.63167	2.30792	164.968	112.5	163	112	12.3354	13.3118
1914	1690	0	A_43_P22405	AI502511	unknown function	-0.193811	0.164175	0.237795	148.549	95.0733	2.0275	2.32228	271.424	151.898	273	153	14.4272	14.6884
1915	1691	0	A_43_P11712	NM_013101	Rattus norvegicus Phosphodiesterase 4A (Pde4a), mRNA.	0.00139292	0.0983784	0.988703	226.049	226.776	2.63562	3.47451	340.18	288.902	337	292	18.9152	25.81
1916	1692	0	A_43_P16758	CB545363	similar to Protein:NP_081817 RIKEN cDNA 3632413F13 [Mus musculus]. score=3.011e-85	0.0102058	0.114069	0.928708	182.506	186.846	3.22997	3.05021	299.893	245.696	300.5	247	23.3368	20.9379
1917	1693	0	A_43_P11279	BQ201994	unknown function	0.0274447	0.0771194	0.721936	332.214	353.885	2.89806	4.15331	434.855	428.693	434	424.5	20.4529	32.8042
1919	1694	0	A_43_P23428	BM390947	unknown function	0.153857	0.253718	0.544243	62.0866	88.4821	1.73279	2.37628	183.197	141.672	183	140	12.6726	14.4277
1920	1695	0	A_42_P771466	266229_Rn	similar to Mouse DNA sequence from clone RP23-298L23 on chromosome 11, complete sequence.	0.117311	0.211529	0.579178	78.6899	103.093	1.75595	2.78568	199.895	156.719	201	155	12.1283	17.5161
1921	1696	0	A_43_P10428	AW915841	unknown function	-0.0308085	0.140717	0.826698	147.524	137.421	2.59836	3.21353	267.629	194.194	268.5	192.5	19.6487	22.8041
1922	1697	0	A_43_P22365	AF059655	unknown function	0.0400854	0.199535	0.840782	91.7502	100.622	2.11106	2.24616	213.454	155.073	212	155	15.0896	13.1682
1923	1698	0	A_43_P18538	CB546696	similar to Protein:NP_579924 ankyrin repeat and SOCS box-containing protein 6 [Mus musculus]. score=6.489e-80	0.131803	0.286563	0.645557	56.1295	76.0315	1.6878	2.43485	177.344	129.639	177	130	12.4229	14.6618
1924	1699	0	A_43_P10160	AA945948	unknown function	0.0447876	0.610288	0.941498	28.7804	31.9068	1.51775	1.91131	148.291	89	149	90	10.898	8.90901
1925	1700	0	A_43_P10446	BF562592	similar to Translation of nuc:AB041663_1 Mus musculus brain cDNA, clone MNCb-4327; unnamed protein product. score=1.85e-24	0.115152	0.167032	0.490569	102.27	133.321	2.24934	2.56402	222.625	187.804	223	187	16.0698	16.206
1926	1701	0	A_42_P787501	291952_Rn	unknown function	-0.0286858	0.287761	0.920593	67.4267	63.117	2.08151	2.04927	190.07	118.158	189	117	15.8575	11.0918
1927	1702	0	A_42_P766913	218856_Rn	similar to Mouse DNA sequence from clone RP23-151A15 on chromosome 4, complete sequence.	-0.243492	0.0915471	0.00781991	343.034	195.815	3.79866	3.57642	453.21	260.21	451	259.5	28.4087	27.206
1928	1703	0	A_42_P728081	208077_Rn	similar to mouse microtubule-actin crosslinking factor 1, clone MGC:37978 IMAGE:5137228, mRNA, complete cds.	-0.136479	0.518857	0.792521	41.6302	30.4039	1.399	1.93707	163.323	87.8387	162.5	86.5	10.1137	9.75805
1929	1704	0	A_43_P18976	AM:ARGI1-024085-CYA	similar to Protein:NP_035498 src homology 2 domain-containing transforming protein C [Mus musculus]. score=5.646e-29	0.120237	0.163844	0.463042	103.901	137.042	2.20782	3.2031	224.113	191.597	223.5	191.5	16.4776	22.281
1930	1705	0	A_43_P22176	CB547421	similar to Protein:NP_612189 pantothenate kinase [Homo sapiens]. score=1.646e-16	-0.0403293	0.12121	0.739343	178.948	163.079	2.62591	2.83358	297.431	221.328	300	219.5	18.8913	19.4164
1931	1706	0	A_42_P783242	293723_Rn	unknown function	0.104862	0.272663	0.700546	61.0448	77.716	1.93595	2.70424	182.532	131.484	182.5	132	14.9849	17.0253
1932	1707	0	A_43_P20726	CB546033	similar to Translation of nuc:BC025872_1 Mus musculus, Similar to neurofilament, heavy polypeptide (200kD), clone MGC:32399 IMAGE:5037953, mRNA, complete cds. score=4.757e-29	0.185825	0.229898	0.418923	66.3157	101.728	1.67383	2.88003	187.117	154.567	187.5	153	11.7763	18.4917
1933	1708	0	A_43_P15617	BU759048	{clone E593, estrogen induced gene} [rats, Sprague-Dawley, hypothalamus, mRNA Partial, 126 nt].	-0.301522	0.113249	0.0077567	267.121	133.409	3.59044	2.67093	385.509	193.424	388	192	26.8543	18.4318
1934	1709	0	A_43_P18210	CB545076	similar to Translation of nuc:AB002366_1 Human mRNA for KIAA0368 gene, partial cds. score=9.147e-89	0.141286	0.540849	0.793915	28.9847	40.1288	1.62182	2.14768	148.45	96.0167	147.5	96.5	12.4919	11.3354
1935	1710	0	A_42_P703268	216907_Rn	similar to mouse RIKEN cDNA 2810407E23 gene, clone IMAGE:4489006, mRNA, partial cds.	0.193153	0.314138	0.538642	47.3755	73.9106	1.77471	2.1101	167.983	127.155	168.5	126.5	13.1583	11.5376
1936	1711	0	A_42_P481741	218736_Rn	similar to Mouse DNA sequence from clone RP23-183L1 on chromosome 4, complete sequence.	0.000111167	0.0783232	0.998868	332.017	332.101	2.91072	4.68946	435.453	405.283	436	404	19.0602	34.4011
1937	1712	0	A_43_P18773	CB581434	similar to Protein:NP_038933 hairy/enhancer-of-split related with YRPW motif-like; hairy-related transcription factor 3 [Mus musculus]. score=5.792e-62	-0.0118344	0.235303	0.959888	81.6633	79.468	1.96668	2.32635	204.183	134.183	205	135.5	14.739	14.0682
1938	1713	0	A_43_P19723	AI072038	similar to Translation of nuc:BC025183_1 Mus musculus, Similar to DnaJ protein SB73, clone MGC:32264 IMAGE:5011464, mRNA, complete cds. score=5.466e-30	0.0541103	0.0680506	0.426527	438.666	496.871	3.4397	4.75091	529.441	586.949	530	590	23.7053	37.6533
1939	1714	0	A_43_P10397	CA504956	unknown function	-0.161455	0.0659044	0.0142919	661.699	456.252	7.91106	4.63384	735.5	547.983	730	547.5	56.0176	36.6805
1940	1715	0	A_43_P20491	CB545816	similar to Translation of nuc:BC027138_1 Mus musculus, clone IMAGE:5361486, mRNA, partial cds. score=2.153e-29	0.101234	0.394272	0.797362	41.9212	52.9259	1.53745	2.03172	162.746	107.762	162	105	11.4891	10.9937
1941	1716	0	A_43_P16506	CB605713	similar to Protein:NP_080818 RIKEN cDNA 3010027G13 gene [Mus musculus]. score=9.471e-68	-0.00911093	0.134085	0.945826	152.421	149.257	2.08243	2.65276	271.898	206.322	274	208	14.5029	17.8755
1942	1717	0	A_43_P18207	H34304	similar to Protein:NP_009196 suppressor of S. cerevisiae gcr2 [Homo sapiens]. score=6.692e-40	0.139397	0.411955	0.735077	38.2936	52.7866	1.4457	2.33835	158.705	107.475	158	107	10.3269	13.2698
1943	1718	0	A_43_P13368	NM_139108	Rattus norvegicus hypertension-related, calcium regulated gene (Hcarg), mRNA.	0.18119	0.206504	0.380261	74.8373	113.582	1.76778	2.54791	195.5	166.6	195.5	170	12.5191	16.1384
1944	1719	0	A_43_P17950	BF559149	unknown function	0.0365424	0.145431	0.801605	131.327	142.855	2.20852	2.93032	251.279	198.918	252	199	16.0781	20.2495
1945	1720	0	A_43_P10721	AW918560	unknown function	-0.0690579	0.161868	0.669649	131.087	111.815	1.79074	2.48254	252.679	167.911	252	165.5	11.8354	15.6336
1946	1721	0	A_42_P544586	297237_Rn	similar to Mouse DNA sequence from clone RP23-195K1 on chromosome X, complete sequence.	0.145311	0.104735	0.165315	175.994	245.929	2.65101	3.48563	291.458	306.22	293	304	18.8975	25.2628
1947	1722	0	A_43_P18703	CB544815	similar to Protein:NP_059505 coatomer protein complex, subunit gamma 1; DNA segment, Chr 6, ERATO Doi 71, expressed; expressed sequence AU019265 [Mus musculus]. score=1.126e-53	-0.0367408	0.278448	0.895025	70.4166	64.7045	1.84344	2.10123	193.18	119.754	193	120	13.9708	11.9759
1948	1723	0	A_43_P13453	CB545535	unknown function	-0.00158281	0.343909	0.996328	54.3816	54.1838	1.63556	2.26466	176.431	109.414	174	109.5	11.8664	12.645
1949	1724	0	A_43_P10514	BQ779944	unknown function	0.0227979	0.199056	0.908818	93.8517	98.91	2.05625	2.76425	215.7	153.517	212	152	15.2374	17.9552
1950	1725	0	A_42_P808401	199999_Rn	Rat mRNA for ribosomal protein L39.	-0.0804995	0.360908	0.823499	56.6085	47.0308	1.50205	2.04986	179.271	102.983	180	101	10.6023	10.9206
1951	1726	0	A_43_P19369	AI145957	similar to Protein:NP_035290 protein kinase, cGMP-dependent, type I [Mus musculus]. score=1.149e-22	0.00696948	0.273935	0.979702	68.1257	69.2278	1.72996	2.03662	190.484	123.887	191	123	12.8825	11.5448
1952	1727	0	A_42_P537501	296034_Rn	Rattus norvegicus Dipeptidyl peptidase 4 (Dpp4), mRNA.	0.046938	0.237629	0.843416	75.506	84.1239	1.63252	2.40704	197.491	138.321	198	137	10.7159	13.8172
1953	1728	0	A_43_P11265	BQ205032	unknown function	-0.151454	0.10669	0.155733	241.424	170.344	3.29726	3.2516	357.914	230.81	359	233	24.087	23.1209
1954	1729	0	A_43_P12101	NM_021681	Rattus norvegicus hypothetical protein LOC59317 (LOC59317), mRNA.	0.0179308	0.415832	0.965606	43.7906	45.6364	1.39024	1.67325	165.121	101.31	165.5	99	9.44435	7.27458
1955	1730	0	A_43_P12743	NM_052803	Rattus norvegicus ATPase, Cu++ transporting, alpha polypeptide (Menkes syndrome) (Atp7a), mRNA.	-0.0657172	0.319293	0.836931	63.1462	54.2788	1.74798	2.37205	185.968	109.825	185	109	13.45	14.1906
1956	1731	0	A_42_P815757	222138_Rn	similar to Mouse DNA sequence from clone RP23-401L17 on chromosome 2, complete sequence.	0.273112	0.0947722	0.00395437	179.763	337.141	2.57178	4.6472	292.611	401.722	291.5	394.5	17.137	33.483
1957	1732	0	A_42_P833922	294725_Rn	similar to Mouse, clone IMAGE:4024509, mRNA.	-0.0506648	0.323886	0.875696	61.1745	54.4384	1.42064	2.00934	183.82	109.902	184	109	9.68419	10.9312
1958	1733	0	A_43_P20240	CB548434	similar to Protein:NP_598741 expressed sequence AI648912 [Mus musculus]. score=1.639e-15	0.166555	0.0635391	0.00875954	536.445	787.19	3.9536	6.34041	614.138	906.707	613	904	26.9245	51.1589
1959	1734	0	A_43_P13472	BU758349	unknown function	-0.291115	0.096708	0.00261035	334.264	170.992	3.64092	3.05295	446.803	233.918	441	233	27.1102	22.442
1960	1735	0	A_43_P12465	NM_030869	Rattus norvegicus neuropilin-2 (Nrp2), mRNA.	-0.107243	0.56011	0.848159	37.3117	29.1475	1.56781	1.80465	158.345	86.7069	155.5	88	11.7168	8.22919
1961	1736	0	A_42_P554610	324595_Rn	similar to Translation of nuc:BC030137_1 Homo sapiens, LOC163126, clone MGC:20452 IMAGE:3945641, mRNA, complete cds. score=4.882e-41	0.19464	0.0729906	0.00766118	325.266	509.189	4.31927	6.19	424.483	595.81	422	586.5	30.3692	48.73
1962	1737	0	A_42_P823489	294883_Rn	similar to Mouse DNA sequence from clone RP23-375G11 on chromosome X, complete sequence.	0.0282226	0.182102	0.876835	102.789	109.691	2.01489	3.4595	224.254	164.508	226	167	14.5289	23.3971
1963	1738	0	A_43_P11448	NM_012532	Rattus norvegicus Ceruloplasmin (ferroxidase) (Cp), mRNA.	-0.0846746	1.01771	0.933692	19.9571	16.4219	1.37029	1.87745	137.429	76.1786	136	77	9.07916	8.97696
1964	1739	0	A_43_P14890	NM_013016	Rattus norvegicus Protein tyrosine phosphatase, non-receptor type substrate 1 (SHP substrate 1) (Ptpns1), mRNA.	-0.133323	0.0622059	0.0320934	812.28	597.562	6.73112	6.76894	869.214	704.946	871.5	703	46.1723	53.8967
1965	1740	0	A_42_P680338	274885_Rn	Rattus norvegicus Alpha1,2-fucosyltransferase a (Fut1), mRNA.	-0.00390609	0.44094	0.992932	42.3089	41.9301	1.55442	2.01371	163.618	97.9636	163	95	11.0546	9.98511
1966	1741	0	A_43_P18238	CA340848	similar to Protein:NP_084078 RIKEN cDNA 2310002N04 [Mus musculus]. score=1.291e-41	-0.0265452	0.265787	0.920444	73.0649	68.7328	1.64543	2.07009	195.767	123.633	196	123.5	11.7421	11.6967
1967	1742	0	A_43_P14554	AA925264	unknown function	0.0387212	0.0799243	0.62805	305.632	334.133	3.60837	4.25529	410.828	406.328	414.5	402.5	25.4738	32.3682
1968	1743	0	A_43_P22360	AA962982	unknown function	-0.14411	0.275607	0.601055	80.2656	57.5996	1.70068	2.24874	204.169	113.458	201	112	12.2842	13.0044
1969	1744	0	A_42_P837086	289426_Rn	unknown function	0.0978514	0.143204	0.494417	124.584	156.068	2.2483	3.61782	244.017	211.828	244.5	209	15.9972	25.1355
1970	1745	0	A_43_P21223	CB546560	similar to Protein:NP_079586 ectoplacental cone, invasive trophoblast giant cells, extraembryonic ectoderm and chorion sequence 3; DNA segment, Chr 11, ERATO Doi 400, expressed [Mus musculus]. score=1.826e-40	-0.104946	0.604572	0.862189	34.4554	27.0589	1.5059	1.73897	155.018	84.9123	153	85	10.9634	7.53392
1971	1746	0	A_43_P21444	CB546793	r:Q9UT02 Tr:P97696 Tr:O43739 Sw:Q42510 Sw:Q15438 Tr:P97694 Tr:Q92538 Tr:Q9V9Q6 Sw:P34512 Tr:O60275 Tr:Q9Y2F1 Tr:Q9YDA0 Tr:Q61428 Tr:Q9UGT6 Sw:Q99418 Tr:Q9R1D7 Tr:P78429 Tr:Q9VP80 Tr:O93392 Tr:O94863 Tr:O41935 Tr:Q9V696 Sw:P39993 Tr:O93485. score=2.664e-56	0.0139795	0.19628	0.943221	96.2695	99.4187	1.89501	2.79013	218.15	154.133	218	152	13.6616	18.1943
1972	1747	0	A_42_P526370	348536_Rn	Rat prepro-uroguanylin mRNA, complete cds.	-0.206619	0.0655523	0.0016217	750.144	466.15	6.32478	5.29987	816.097	560.258	810.5	565	45.8771	43.7871
1973	1748	0	A_43_P22187	CB544706	similar to Translation of nuc:BC019981_1 Mus musculus, clone MGC:28409 IMAGE:4035854, mRNA, complete cds. score=7.987e-56	0.0306086	0.17502	0.861169	107.105	114.925	1.96297	2.35779	228.352	169.889	228.5	168	13.3504	14.2029
1975	1749	0	A_42_P771201	294218_Rn	similar to Mouse chromosome 1 clone rp23-137i20 strain C57BL/6J, complete sequence.	0.0406675	0.0608939	0.504234	694.014	762.141	5.12356	5.63168	758.293	883.259	760.5	873	35.3404	45.4805
1976	1750	0	A_43_P11293	BQ203081	unknown function	-0.142412	0.688024	0.83602	31.5172	22.7058	1.46643	1.87033	151.492	81.2623	152	82	10.8699	9.03678
1977	1751	0	A_43_P16298	U10455.1	Rattus norvegicus Sprague-Dawley polyadenylate-binding protein-related protein mRNA, 5 end, partial cds.	-0.00902443	0.194082	0.962913	100.072	98.0144	1.86511	2.65058	222.121	152.948	221	152.5	13.123	16.8267
1978	1752	0	A_42_P579007	292423_Rn	unknown function	-0.119632	0.287936	0.677789	74.6424	56.67	1.54048	2.62834	198.217	112.417	198	112.5	10.761	16.049
1979	1753	0	A_43_P20104	CB545463	similar to Translation of nuc:AF416923_1 Mus musculus brown fat inducible thioesterase 2 mRNA, complete cds; BFIT2; acyl-CoA thioesterase; acyl-CoA hydrolase; similar to Homo sapiens BFIT2. score=9.004e-47	-0.193806	0.234268	0.408076	100.582	64.3744	1.71869	1.89804	225.05	120.483	225	121	12.2743	10.4175
1980	1754	0	A_42_P839722	291996_Rn	unknown function	0.294957	0.110556	0.0076317	138.981	274.102	2.01322	4.63384	254.95	332.683	253.5	330.5	13.5939	34.442
1981	1755	0	A_43_P15130	BF558932	unknown function	-0.199185	0.218694	0.362404	108.897	68.8386	1.86272	2.29723	233.293	125.017	233.5	127.5	13.3509	13.7388
1982	1756	0	A_42_P645330	267272_Rn	similar to Translation of nuc:BC028797_1 Mus musculus, Similar to non-selective cation channel 1, clone MGC:41657 IMAGE:1329526, mRNA, complete cds. score=1.36e-18	0.017158	0.259524	0.947288	71.2399	74.1108	1.80518	2.60161	193.532	128.613	194.5	131	13.5595	16.3239
1983	1757	0	A_42_P591944	216629_Rn	Rattus norvegicus hemoglobin Y, beta-like embryonic chain (Hbb-y), mRNA.	-0.0300931	0.0827324	0.716052	310.07	289.312	2.7293	4.19181	416.787	358.525	416	357	19.1573	32.4775
1984	1758	0	A_43_P23319	BF567505	unknown function	-0.0912184	0.436576	0.834495	47.1788	38.2409	1.47009	2.04392	169.276	94.8276	167	94	10.4139	10.5151
1985	1759	0	A_42_P699292	222271_Rn	unknown function	-0.0467558	0.17686	0.791497	115.716	103.906	2.16668	2.34868	237.683	159.433	235.5	160	16.0058	14.8716
1986	1760	0	A_43_P11447	NM_012531	Rattus norvegicus Catecholamine-O-methyltransferase (Comt), mRNA.	0.00879442	0.667886	0.989494	27.4035	27.9641	1.49089	1.96867	146.639	85.6885	147	86	11.161	9.89367
1987	1761	0	A_42_P604691	298601_Rn	similar to Mouse DNA sequence from clone RP23-333M1 on chromosome 11, complete sequence.	0.131904	0.152782	0.387943	111.034	150.439	2.31324	3.16161	230.741	205.379	229.5	204	16.7191	21.4229
1988	1762	0	A_43_P18151	AM:ARGI1-024728-CYA	similar to Translation of nuc:AB040894_1 Homo sapiens mRNA for KIAA1461 protein, partial cds; Start codon is not identified.. score=2.268e-36	0.070996	0.109269	0.515863	180.287	212.305	2.13364	3.22452	296.754	271.719	296	274	14.3057	22.6264
1989	1763	0	A_43_P16379	X89705.1	R.norvegicus mRNA for TPCR38 protein.	0.0741781	0.181081	0.68207	98.0486	116.311	2.01452	3.10758	219.115	170.754	218	172	14.7582	21.0639
1990	1764	0	A_43_P13935	AA817995	unknown function	-0.0355709	0.263637	0.892672	74.4506	68.5958	1.75316	2.52214	197.246	123.561	196	121	12.5161	15.0107
1991	1765	0	A_43_P10654	AI010270	unknown function	0.0143234	0.170423	0.93302	112.424	116.194	2.72623	2.88056	233.655	171.414	230.5	169	20.6002	18.9478
1992	1766	0	A_43_P11631	NM_012954	Rattus norvegicus Fos like antigen 2 (Fosl2), mRNA.	0.0126632	0.087198	0.884534	269.287	277.255	2.75893	3.55537	379.113	343.887	377	344.5	19.7468	27.1656
1993	1767	0	A_42_P529904	298639_Rn	similar to C.longicaudatus rrs1 gene for arginyl-tRNA synthetase.	-0.0795825	0.182387	0.662591	116.102	96.6624	1.84203	2.49854	238.542	152.322	240	151	12.8872	15.8989
1994	1768	0	A_43_P14043	AA819091	unknown function	-0.0462362	0.150223	0.758246	139.108	125.059	2.02782	2.7473	259.93	181.439	259	182	13.9947	18.0545
1995	1769	0	A_42_P627101	207126_Rn	unknown function	-0.0911142	0.169997	0.591977	127.197	103.125	1.84636	2.83397	249.328	159.138	248.5	158.5	12.676	18.5883
1996	1770	0	A_43_P19900	BF543208	unknown function	0.0730155	0.0725664	0.314324	362.856	429.289	3.37419	4.24499	461.017	511.19	463	512.5	23.2549	32.815
1997	1771	0	A_43_P22035	CB547301	similar to Translation of nuc:AK017869_1 Mus musculus 8 days embryo cDNA, RIKEN full-length enriched library, clone:5730576P14, full insert sequence; putative. score=4.206e-17	-0.089302	0.400326	0.823479	51.4218	41.8644	1.45109	1.83277	173.827	98.1731	174	98	9.55422	8.34718
1998	1772	0	A_42_P469213	298538_Rn	similar to Mouse DNA sequence from clone RP23-168M5 on chromosome 4, complete sequence.	0.0910183	0.238479	0.702712	71.4306	88.0852	1.88323	3.08841	193.032	141.871	192	140.5	14.1826	20.3345
1999	1773	0	A_43_P10869	CB605869	unknown function	-0.0111232	0.154184	0.942489	129.662	126.383	2.02019	3.09409	250.424	182.356	251	186	14.2214	21.0547
2000	1774	0	A_42_P547945	221978_Rn	similar to Mouse (Mus musculus domesticus) mitochondrial carrier homolog 1 isoform a mRNA, complete cds; nuclear gene for mitochondrial product.	0.0187794	0.0554566	0.734887	4304.27	4494.47	34.7024	35.0049	3913.2	5154.28	3913	5146.5	237.115	307.094
2001	1775	0	A_42_P466926	290071_Rn	Rattus norvegicus bcl-2 associated death agonist (Bad), mRNA.	0.0784245	0.228279	0.731187	75.9376	90.9665	1.80004	2.3803	197.597	144.887	196	144.5	13.251	14.8115
2002	1776	0	A_42_P691317	220146_Rn	similar to Mouse acetyl-CoA synthetase mRNA, complete cds.	-0.0634461	0.148135	0.668434	144.202	124.602	2.10684	2.39477	265.034	181.186	262	183	14.9331	15.5225
2004	1777	0	A_43_P19187	AM:ARGI1-036695-CYA	similar to Translation of nuc:AB065000_1 Cricetulus griseus PEX5 mRNA for short form of PTS1-receptor, complete cds. score=1.7e-29	-0.0258762	0.279479	0.926231	69.2825	65.2751	1.84452	2.25515	191.935	120.242	188.5	121.5	14.1025	13.3646
2005	1778	0	A_43_P14301	NM_053795	Rattus norvegicus kinase D-interacting substance of 220 kDa (Kidins220), mRNA.	0.0258221	0.211656	0.902899	87.5343	92.8967	1.69887	2.42396	209.518	147.37	209.5	146.5	11.2547	14.3176
2006	1779	0	A_42_P775366	291982_Rn	similar to Mouse DNA sequence from clone RP23-292E3 on chromosome 11, complete sequence.	0.0975855	0.13812	0.479861	130.087	162.862	1.76665	3.30953	249.217	218.967	249.5	214	11.7084	23.2474
2007	1780	0	A_43_P19251	BG377207	similar to Translation of nuc:AJ304860_1 Mus musculus partial Bfsp2 gene for phakinin (CP49), exons 5-7. score=6.564e-31	0.107493	0.167004	0.519798	103.21	132.194	2.1004	2.20398	223.618	186.745	225	187	14.6129	13.1912
2008	1781	0	A_42_P506027	218542_Rn	Rattus norvegicus epididymal retinoic acid-binding protein (Erabp), mRNA.	0.0100315	0.229721	0.965169	81.6862	83.5949	1.87611	2.59642	203.967	138.131	205	135	13.9164	16.4251
2009	1782	0	A_43_P23160	BF553733	unknown function	0.0626607	0.543111	0.908149	31.7034	36.624	1.43893	2.0282	151.667	93.0526	153	93	10.1793	10.0861
2010	1783	0	A_43_P21528	CB546863	similar to Protein:NP_032765 nuclear receptor-binding SET-domain protein 1 [Mus musculus]. score=3.404e-30	0.0664777	0.303326	0.826523	57.1814	66.6397	1.4377	2.14447	178.869	120.984	179	119	9.77834	12.1908
2011	1784	0	A_43_P12683	NM_031790	Rattus norvegicus citron (Cit), mRNA.	-0.0857559	0.134757	0.524533	165.486	135.833	2.17638	2.53536	285.509	193.281	286	192	15.0975	16.6108
2012	1785	0	A_43_P19045	AM:ARGI1-027202-CYA	similar to Protein:NP_058092 BANP homolog; putative transcription factor; Btg3 associated nulcear protein [Mus musculus]. score=7.669e-54	-0.0157381	0.539594	0.976732	34.9535	33.7095	1.32478	1.8463	155.5	90.5961	156	91.5	8.45635	8.16559
2013	1786	0	A_43_P15451	NM_019180	Rattus norvegicus mast cell protease 6 (Mcpt6), mRNA.	0.0149316	0.0703481	0.831909	416.381	430.946	3.10108	4.58717	510.464	514.875	512	510	20.6741	35.1584
2014	1787	0	A_42_P589201	287312_Rn	Rattus norvegicus peptide/histidine transporter (LOC246280), mRNA.	0.0581134	0.288702	0.84047	60.7802	69.4825	1.78615	2.2886	182.613	123.79	183	124	13.5627	13.5805
2015	1788	0	A_43_P13000	NM_053965	Rattus norvegicus solute carrier family 25 (carnitine/acylcarnitine translocase), member 20 (Slc25a20), mRNA.	0.0303017	0.314914	0.923344	57.385	61.5319	1.67831	2.11364	179.328	116.279	180	115	12.4789	11.8689
2016	1789	0	A_43_P12152	NM_022188	Rattus norvegicus roundabout homolog 1 (Drosophila) (Robo1), mRNA.	-0.150524	0.229009	0.510999	98.2578	69.4773	1.60209	2.07816	222.186	125.288	221	125	10.9253	11.9439
2017	1790	0	A_43_P10960	CA338747	unknown function	-0.0354281	0.174048	0.838702	116.279	107.17	2.03707	2.36927	238.054	162.679	239.5	159.5	14.2605	14.5678
2018	1791	0	A_42_P566868	292436_Rn	Rattus norvegicus ADP-ribosylation factor 5 (Arf5), mRNA.	0.0321701	0.0558649	0.564713	2323.07	2501.68	19.6926	19.9787	2197.21	2852.04	2178.5	2862	131.911	166.54
2019	1792	0	A_42_P762629	204094_Rn	Rattus norvegicus Msx-interacting-zinc finger (Miz1), mRNA.	-0.0119865	0.582498	0.983582	32.2159	31.3389	1.43751	2.15067	152.345	88.5345	152	89.5	10.2829	11.1359
2020	1793	0	A_43_P11589	NM_012863	Rattus norvegicus Basic helix-loop-helix transcription factor (bHlH) (Mist1), mRNA.	-0.155233	0.865791	0.857706	25.3658	17.7425	1.36605	2.02224	143.965	77.193	144	76	9.23496	10.1514
2021	1794	0	A_43_P16276	S58644.1	integrin beta 5 subunit [rats, NRK cells, mRNA Partial, 603 nt].	0.00747031	0.0560179	0.893912	2015.91	2050.88	16.0893	9.12989	1930.03	2338.91	1923	2335	114.737	79.9957
2022	1795	0	A_42_P620907	202589_Rn	similar to Mouse DNA sequence from clone RP23-198N14 on chromosome 11, complete sequence.	0.0490547	0.0592278	0.407536	833.356	933.008	6.74629	9.40691	882.982	1073.42	886	1079	46.3297	76.5537
2023	1796	0	A_43_P20666	CB545972	similar to Translation of nuc:BC005482_1 Mus musculus, clone IMAGE:3485061, mRNA, partial cds. score=2.914e-24	0.00146849	0.22676	0.994833	83.6415	83.9248	1.69714	2.02238	205.983	138.542	206	140	11.8794	11.4926
2024	1797	0	A_43_P14367	AA901025	unknown function	-0.0355707	0.0908751	0.695484	266.271	245.331	3.00094	3.48504	377.649	310.017	378	310	21.003	25.3211
2025	1798	0	A_42_P769723	221364_Rn	similar to mouse mitochondrial ribosomal protein S22, clone IMAGE:3588473, mRNA, partial cds.	-0.0115936	0.124736	0.925947	166.996	162.597	2.33005	2.93771	285.695	220.39	287	220	16.5615	20.358
2026	1799	0	A_43_P17321	CA334259	similar to Translation of nuc:BC005641_1 Mus musculus, clone IMAGE:3708675, mRNA, partial cds. score=1.924e-40	0.00366593	0.272653	0.989272	68.721	69.3036	1.74389	2.01937	191.115	123.984	189	125	12.9139	11.31
2027	1800	0	A_43_P17940	BF408816	unknown function	0.00491671	0.213552	0.981632	88.8213	89.8326	1.94485	2.60271	211.016	144.476	212	144	14.6744	16.9162
2028	1801	0	A_42_P624659	297212_Rn	similar to mouse Unknown (protein for MGC:14993), clone MGC:28202 IMAGE:3989666, mRNA, complete cds.	0.0713603	0.153696	0.642437	118.312	139.441	2.28062	3.39983	238.456	194.825	238	197	16.2997	23.0466
2029	1802	0	A_43_P11552	NM_012763	Rattus norvegicus Protein tyrosine phosphatase, receptor type, A (Ptpra), mRNA.	0.0599565	0.28488	0.833307	61.4944	70.598	1.97892	2.63713	183.328	124.862	185	124.5	14.9905	15.8706
2030	1803	0	A_42_P664274	216409_Rn	similar to KIAA1598 protein	0.0838801	0.223665	0.707641	77.1104	93.5391	1.81199	2.79297	198.692	147.423	200	145	12.2082	16.6584
2031	1804	0	A_42_P721810	266559_Rn	similar to unnamed protein product	-0.33316	0.112045	0.00294486	282.176	131.027	9.91726	4.03836	400.362	191.276	401.5	189.5	76.1938	29.1973
2032	1805	0	A_42_P756334	200736_Rn	Rattus norvegicus myosin heavy chain, polypeptide 6, cardiac muscle, alpha (Myh6), mRNA.	0.0700106	0.194573	0.718984	91.0632	106.993	1.96716	2.73602	212.436	161.236	213	160	13.7299	17.0294
2033	1806	0	A_43_P16705	BM390303	similar to Translation of nuc:BC004683_1 Mus musculus, clone MGC:7847 IMAGE:3500962, mRNA, complete cds. score=8.821e-15	-0.163758	0.118257	0.166123	213.338	146.322	2.24401	2.79929	332.054	205.357	331	205.5	15.2881	18.8674
2034	1807	0	A_43_P13313	NM_138867	Rattus norvegicus oxygen regulated protein (150kD) (Orp150), mRNA.	0.0593648	0.603878	0.921689	28.5951	32.7836	1.3265	2.06744	148.069	89.7414	148	87	8.99291	10.4572
2035	1808	0	A_43_P14883	NM_017281	Rattus norvegicus proteasome (prosome, macropain) subunit, alpha type 4 (Psma4), mRNA.	-0.00271765	0.0647183	0.966505	549.139	545.713	5.61685	6.90188	629.9	643.15	630	655.5	40.0613	56.3123
2036	1809	0	A_42_P658758	286956_Rn	similar to Mouse DNA sequence from clone RP23-352L3 on chromosome 11, complete sequence.	0.057957	0.211753	0.784314	84.2819	96.3144	1.87118	2.33976	205.984	150.5	207	151	13.8108	14.6408
2037	1810	0	A_43_P14351	AA900803	unknown function	-0.140845	0.221806	0.525433	100.583	72.7241	1.9257	2.20537	224.339	128.484	223.5	128.5	14.4551	13.4051
2038	1811	0	A_43_P13766	AA801281	unknown function	0.093389	0.705453	0.894683	23.4847	29.1188	1.28906	1.9145	141.965	86.6897	141.5	86	8.51205	9.20375
2040	1812	0	A_43_P22145	CB547392	similar to Translation of nuc:AK020039_1 Mus musculus 13 days embryo forelimb cDNA, RIKEN full-length enriched library, clone:5930429A01, full insert sequence; putative. score=5.054e-41	-0.0557618	0.241559	0.817438	83.5105	73.4479	1.85635	2.35675	206.492	128.525	206	128	13.5956	14.1401
2041	1813	0	A_43_P19309	CB605742	similar to Translation of nuc:AK094193_1 Homo sapiens cDNA FLJ36874 fis, clone ASTRO2018169, weakly similar to Oocyte-specific protein P100; unnamed protein product. score=3.759e-60	0.0759212	0.590173	0.897641	28.6989	34.1811	1.55777	1.64392	148.185	90.9259	147	90	11.2184	6.43942
2042	1814	0	A_43_P18986	AM:ARGI1-024628-CYA	similar to Translation of nuc:AB046043_1 Macaca fascicularis brain cDNA, clone:QccE-10858. score=1.259e-37	0.223923	0.0594655	0.000166158	1184.66	1983.89	6.41369	12.0632	1189.73	2247.22	1185	2243	44.0101	101.724
2043	1815	0	A_43_P14641	AA926094	similar to gi|469121|emb|Z31711|CLLYTRSY C.longicaudatus mRNA for lysyl tRNA synthetase, mRNA sequence.	0.0914723	0.207364	0.659127	82.8822	102.314	2.0484	2.71114	204.254	156.22	202	158	15.1266	17.2887
2044	1816	0	A_42_P693460	308023_Rn	Rattus norvegicus G protein-coupled receptor 83 (Gpr83), mRNA.	-0.0355373	0.143064	0.803824	145.463	134.034	2.15611	2.83074	265.759	190.704	266.5	192	14.6416	18.331
2045	1817	0	A_43_P17326	CB547947	similar to Protein:NP_032645 Moloney leukemia virus 10 [Mus musculus]. score=5.477e-104	0.233613	0.0980577	0.0171998	176.82	302.793	2.87193	3.7376	290.623	365.508	290	365	20.8624	28.0212
2046	1818	0	A_42_P584734	228888_Rn	Rattus norvegicus prepro bone inducing protein (Gdf10), mRNA.	-0.14331	0.916642	0.875763	23.6447	16.999	1.3925	1.88927	141.867	76.6	142	77	9.74326	9.31228
2047	1819	0	A_43_P17094	BE118454	unknown function	0.131019	0.248067	0.597389	65.3411	88.3498	1.72006	2.38018	186.632	141.754	187	143	12.0795	14.0246
2048	1820	0	A_42_P638214	218430_Rn	similar to Protein:NP_077170 RIKEN cDNA 2310005D12 gene [Mus musculus]. score=1.581e-18	0.0169057	0.383639	0.964851	47.5965	49.4859	1.53853	2.16351	169.19	104.897	169	104.5	10.9952	11.6675
2049	1821	0	A_43_P14236	AA899244	unknown function	0.0151111	0.541092	0.97772	33.6396	34.8307	1.48271	2.211	153.951	91.541	152	90	11.0339	11.9465
2050	1822	0	A_42_P471335	200741_Rn	similar to Similar to zinc finger protein 76 (expressed in testis)	-0.0579081	0.165851	0.726972	125.923	110.204	2.07605	2.88288	247.59	166.098	248	164	15.1442	19.5215
2051	1823	0	A_42_P547305	298903_Rn	Rat MAL protein gene and mRNA.	-0.0516429	0.0996938	0.604448	235.86	209.417	3.32752	3.94363	350.377	271.197	350	271	24.7307	29.5871
2052	1824	0	A_43_P15331	NM_052801	Rattus norvegicus von Hippel-Lindau syndrome (Vhl), mRNA.	0.0713803	0.144129	0.620422	127.485	150.259	2.15305	3.27118	247.136	206.153	247	206	15.2931	22.6311
2053	1825	0	A_43_P13793	CB547086	unknown function	0.123271	0.253776	0.627145	64.3868	85.52	1.60345	2.25894	185.746	139.017	186	137	11.1272	13.245
2054	1826	0	A_43_P20404	CB545728	similar to Protein:NP_032642 Kruppel zinc finger protein 2 [Mus musculus]. score=8.376e-10	0.114517	0.249389	0.646098	66.2663	86.26	1.77305	2.26207	187.695	139.831	189	139	12.8335	13.3056
[truncated: 19,620 more rows]
